# Supplementary material for: The Enzymatic Mechanism of OAS: How Metal Ions and Quantum Effects Help Activate Innate Immunity
Source: ACS Omega. 2026 Apr 13;11(16):24250–68. doi: 10.1021/acsomega.5c13236 (PMC13129866; doi:10.1021/acsomega.5c13236)
Supplement: Supplementary file 5 [file ao5c13236_si_005.pdb]

ATOM      1  N   MET A   1     -24.615 -39.959  51.170  1.00113.30           N
ATOM      2  CA AMET A   1     -25.390 -38.781  51.602  0.50103.19           C
ATOM      3  CA BMET A   1     -25.428 -38.965  51.514  0.50110.04           C
ATOM      4  C   MET A   1     -25.631 -37.883  50.364  1.00101.50           C
ATOM      5  O   MET A   1     -24.693 -37.570  49.626  1.00 97.07           O
ATOM      6  CB AMET A   1     -24.691 -38.029  52.763  0.50 92.00           C
ATOM      7  CB BMET A   1     -24.780 -38.201  52.678  0.50109.08           C
ATOM      8  CG AMET A   1     -25.433 -36.772  53.263  0.50 79.28           C
ATOM      9  CG BMET A   1     -23.731 -38.983  53.459  0.50105.54           C
ATOM     10  SD AMET A   1     -24.721 -35.962  54.719  0.50 64.99           S
ATOM     11  SD BMET A   1     -24.208 -40.671  53.883  0.50 92.78           S
ATOM     12  CE AMET A   1     -25.194 -37.139  56.014  0.50 65.61           C
ATOM     13  CE BMET A   1     -22.652 -41.279  54.549  0.50 80.19           C
ATOM     14  H1  MET A   1     -24.407 -40.558  51.956  1.00113.30           H
ATOM     15  H2  MET A   1     -25.148 -40.526  50.525  1.00113.30           H
ATOM     16  HA AMET A   1     -26.355 -39.130  51.976  0.50103.19           H
ATOM     17  HA BMET A   1     -26.347 -39.434  51.865  0.50110.04           H
ATOM     18  HB3AMET A   1     -23.684 -37.737  52.457  0.50 92.00           H
ATOM     19  HB3BMET A   1     -25.557 -37.858  53.361  0.50109.08           H
ATOM     20  HB2AMET A   1     -24.554 -38.717  53.597  0.50 92.00           H
ATOM     21  HB2BMET A   1     -24.336 -37.279  52.302  0.50109.08           H
ATOM     22  HG3AMET A   1     -26.476 -37.011  53.476  0.50 79.28           H
ATOM     23  HG3BMET A   1     -23.480 -38.439  54.370  0.50105.54           H
ATOM     24  HG2AMET A   1     -25.443 -36.021  52.476  0.50 79.28           H
ATOM     25  HG2BMET A   1     -22.800 -39.003  52.893  0.50105.54           H
ATOM     26  HE1AMET A   1     -24.889 -36.762  56.990  0.50 65.61           H
ATOM     27  HE1BMET A   1     -22.771 -42.316  54.861  0.50 80.19           H
ATOM     28  HE2AMET A   1     -26.274 -37.284  56.022  0.50 65.61           H
ATOM     29  HE2BMET A   1     -21.879 -41.217  53.783  0.50 80.19           H
ATOM     30  HE3AMET A   1     -24.713 -38.104  55.855  0.50 65.61           H
ATOM     31  HE3BMET A   1     -22.362 -40.673  55.407  0.50 80.19           H
ATOM     32  N   GLU A   2     -26.896 -37.456  50.188  1.00104.50           N
ATOM     33  CA  GLU A   2     -27.335 -36.520  49.147  1.00 94.20           C
ATOM     34  C   GLU A   2     -26.761 -35.111  49.412  1.00 83.69           C
ATOM     35  O   GLU A   2     -26.589 -34.725  50.571  1.00 83.52           O
ATOM     36  CB  GLU A   2     -28.890 -36.506  49.126  1.00 90.07           C
ATOM     37  CG  GLU A   2     -29.526 -36.526  47.716  1.00109.44           C
ATOM     38  CD  GLU A   2     -29.186 -35.314  46.838  1.00116.71           C
ATOM     39  OE1 GLU A   2     -29.678 -34.211  47.158  1.00 96.86           O
ATOM     40  OE2 GLU A   2     -28.414 -35.503  45.872  1.00 88.43           O1-
ATOM     41  H   GLU A   2     -27.607 -37.749  50.841  1.00104.50           H
ATOM     42  HA  GLU A   2     -26.955 -36.892  48.193  1.00 94.20           H
ATOM     43  HB3 GLU A   2     -29.269 -35.636  49.667  1.00 90.07           H
ATOM     44  HB2 GLU A   2     -29.282 -37.362  49.678  1.00 90.07           H
ATOM     45  HG3 GLU A   2     -30.611 -36.580  47.814  1.00109.44           H
ATOM     46  HG2 GLU A   2     -29.234 -37.444  47.205  1.00109.44           H
ATOM     47  N   LEU A   3     -26.512 -34.361  48.324  1.00 84.67           N
ATOM     48  CA  LEU A   3     -26.003 -32.986  48.330  1.00 75.42           C
ATOM     49  C   LEU A   3     -26.844 -32.006  49.172  1.00 69.82           C
ATOM     50  O   LEU A   3     -26.258 -31.144  49.821  1.00 68.67           O
ATOM     51  CB  LEU A   3     -25.839 -32.491  46.875  1.00 72.18           C
ATOM     52  CG  LEU A   3     -25.115 -31.131  46.720  1.00 70.54           C
ATOM     53  CD1 LEU A   3     -23.675 -31.149  47.263  1.00 73.70           C
ATOM     54  CD2 LEU A   3     -25.181 -30.637  45.266  1.00 67.49           C
ATOM     55  H   LEU A   3     -26.719 -34.745  47.412  1.00 84.67           H
ATOM     56  HA  LEU A   3     -25.014 -33.043  48.785  1.00 75.42           H
ATOM     57  HB3 LEU A   3     -26.827 -32.430  46.415  1.00 72.18           H
ATOM     58  HB2 LEU A   3     -25.297 -33.239  46.297  1.00 72.18           H
ATOM     59  HG  LEU A   3     -25.640 -30.383  47.309  1.00 70.54           H
ATOM     60 HD11 LEU A   3     -22.970 -30.691  46.572  1.00 73.70           H
ATOM     61 HD12 LEU A   3     -23.614 -30.591  48.197  1.00 73.70           H
ATOM     62 HD13 LEU A   3     -23.323 -32.158  47.468  1.00 73.70           H
ATOM     63 HD21 LEU A   3     -24.810 -29.615  45.179  1.00 67.49           H
ATOM     64 HD22 LEU A   3     -24.589 -31.270  44.608  1.00 67.49           H
ATOM     65 HD23 LEU A   3     -26.205 -30.643  44.891  1.00 67.49           H
ATOM     66  N   ARG A   4     -28.177 -32.200  49.196  1.00 73.76           N
ATOM     67  CA  ARG A   4     -29.167 -31.474  50.003  1.00 73.74           C
ATOM     68  C   ARG A   4     -28.848 -31.378  51.511  1.00 75.96           C
ATOM     69  O   ARG A   4     -29.286 -30.420  52.145  1.00 70.61           O
ATOM     70  CB  ARG A   4     -30.544 -32.139  49.758  1.00 79.01           C
ATOM     71  CG  ARG A   4     -31.725 -31.612  50.607  1.00 90.41           C
ATOM     72  CD  ARG A   4     -33.101 -32.188  50.228  1.00103.15           C
ATOM     73  NE  ARG A   4     -33.149 -33.656  50.365  1.00112.83           N
ATOM     74  CZ  ARG A   4     -33.047 -34.585  49.395  1.00110.56           C
ATOM     75  NH1 ARG A   4     -32.955 -34.262  48.096  1.00 99.39           N
ATOM     76  NH2 ARG A   4     -33.032 -35.877  49.745  1.00105.28           N1+
ATOM     77  H   ARG A   4     -28.559 -32.937  48.616  1.00 73.76           H
ATOM     78  HA  ARG A   4     -29.207 -30.451  49.622  1.00 73.74           H
ATOM     79  HB3 ARG A   4     -30.439 -33.208  49.947  1.00 79.01           H
ATOM     80  HB2 ARG A   4     -30.796 -32.043  48.701  1.00 79.01           H
ATOM     81  HG3 ARG A   4     -31.764 -30.539  50.433  1.00 90.41           H
ATOM     82  HG2 ARG A   4     -31.568 -31.722  51.680  1.00 90.41           H
ATOM     83  HD3 ARG A   4     -33.450 -31.815  49.265  1.00103.15           H
ATOM     84  HD2 ARG A   4     -33.823 -31.823  50.960  1.00103.15           H
ATOM     85 HH22 ARG A   4     -32.956 -36.596  49.041  1.00105.28           H
ATOM     86 HH21 ARG A   4     -33.077 -36.141  50.719  1.00105.28           H
ATOM     87 HH12 ARG A   4     -32.838 -34.976  47.392  1.00 99.39           H
ATOM     88 HH11 ARG A   4     -32.937 -33.292  47.819  1.00 99.39           H
ATOM     89  HE  ARG A   4     -33.186 -33.990  51.318  1.00112.83           H
ATOM     90  N   HIS A   5     -28.113 -32.365  52.050  1.00 69.71           N
ATOM     91  CA  HIS A   5     -27.737 -32.464  53.463  1.00 69.18           C
ATOM     92  C   HIS A   5     -26.236 -32.213  53.699  1.00 65.48           C
ATOM     93  O   HIS A   5     -25.846 -32.039  54.854  1.00 74.36           O
ATOM     94  CB  HIS A   5     -28.135 -33.866  53.969  1.00 67.80           C
ATOM     95  CG  HIS A   5     -29.583 -34.228  53.737  1.00 75.45           C
ATOM     96  ND1 HIS A   5     -30.635 -33.476  54.233  1.00 77.21           N
ATOM     97  CD2 HIS A   5     -30.166 -35.253  53.023  1.00 74.17           C
ATOM     98  CE1 HIS A   5     -31.764 -34.058  53.821  1.00 86.71           C
ATOM     99  NE2 HIS A   5     -31.558 -35.138  53.077  1.00 83.88           N
ATOM    100  H   HIS A   5     -27.794 -33.119  51.457  1.00 69.71           H
ATOM    101  HA  HIS A   5     -28.281 -31.722  54.050  1.00 69.18           H
ATOM    102  HB3 HIS A   5     -27.932 -33.951  55.037  1.00 67.80           H
ATOM    103  HB2 HIS A   5     -27.520 -34.623  53.481  1.00 67.80           H
ATOM    104  HD1 HIS A   5     -30.562 -32.643  54.799  1.00 77.21           H
ATOM    105  HD2 HIS A   5     -29.693 -36.050  52.468  1.00 74.17           H
ATOM    106  HE1 HIS A   5     -32.747 -33.681  54.061  1.00 86.71           H
ATOM    107  N   THR A   6     -25.426 -32.206  52.627  1.00 60.32           N
ATOM    108  CA  THR A   6     -23.970 -32.059  52.670  1.00 58.60           C
ATOM    109  C   THR A   6     -23.577 -30.579  52.924  1.00 59.87           C
ATOM    110  O   THR A   6     -23.954 -29.727  52.117  1.00 59.52           O
ATOM    111  CB  THR A   6     -23.363 -32.486  51.303  1.00 60.73           C
ATOM    112  OG1 THR A   6     -23.657 -33.852  51.073  1.00 59.04           O
ATOM    113  CG2 THR A   6     -21.837 -32.331  51.178  1.00 64.46           C
ATOM    114  H   THR A   6     -25.830 -32.296  51.706  1.00 60.32           H
ATOM    115  HA  THR A   6     -23.594 -32.736  53.435  1.00 58.60           H
ATOM    116  HB  THR A   6     -23.825 -31.912  50.500  1.00 60.73           H
ATOM    117  HG1 THR A   6     -24.611 -33.966  51.026  1.00 59.04           H
ATOM    118 HG21 THR A   6     -21.495 -32.668  50.200  1.00 64.46           H
ATOM    119 HG22 THR A   6     -21.512 -31.297  51.279  1.00 64.46           H
ATOM    120 HG23 THR A   6     -21.316 -32.921  51.932  1.00 64.46           H
ATOM    121  N   PRO A   7     -22.846 -30.286  54.029  1.00 53.97           N
ATOM    122  CA  PRO A   7     -22.380 -28.919  54.328  1.00 48.14           C
ATOM    123  C   PRO A   7     -21.213 -28.477  53.424  1.00 46.97           C
ATOM    124  O   PRO A   7     -20.508 -29.335  52.895  1.00 51.50           O
ATOM    125  CB  PRO A   7     -21.959 -29.005  55.800  1.00 49.74           C
ATOM    126  CG  PRO A   7     -21.450 -30.426  55.956  1.00 52.78           C
ATOM    127  CD  PRO A   7     -22.378 -31.230  55.050  1.00 51.80           C
ATOM    128  HA  PRO A   7     -23.200 -28.213  54.228  1.00 48.14           H
ATOM    129  HB3 PRO A   7     -22.833 -28.854  56.435  1.00 49.74           H
ATOM    130  HB2 PRO A   7     -21.216 -28.260  56.085  1.00 49.74           H
ATOM    131  HG3 PRO A   7     -21.437 -30.778  56.988  1.00 52.78           H
ATOM    132  HG2 PRO A   7     -20.430 -30.478  55.574  1.00 52.78           H
ATOM    133  HD2 PRO A   7     -21.850 -32.086  54.628  1.00 51.80           H
ATOM    134  HD3 PRO A   7     -23.237 -31.596  55.614  1.00 51.80           H
ATOM    135  N   ALA A   8     -21.035 -27.150  53.289  1.00 50.67           N
ATOM    136  CA  ALA A   8     -20.053 -26.457  52.440  1.00 62.64           C
ATOM    137  C   ALA A   8     -18.609 -26.998  52.440  1.00 66.58           C
ATOM    138  O   ALA A   8     -17.976 -27.004  51.386  1.00 63.02           O
ATOM    139  CB  ALA A   8     -20.033 -24.973  52.839  1.00 63.21           C
ATOM    140  H   ALA A   8     -21.676 -26.536  53.773  1.00 50.67           H
ATOM    141  HA  ALA A   8     -20.416 -26.528  51.414  1.00 62.64           H
ATOM    142  HB1 ALA A   8     -19.258 -24.419  52.314  1.00 63.21           H
ATOM    143  HB2 ALA A   8     -20.987 -24.493  52.621  1.00 63.21           H
ATOM    144  HB3 ALA A   8     -19.825 -24.856  53.902  1.00 63.21           H
ATOM    145  N   ARG A   9     -18.121 -27.438  53.611  1.00 67.96           N
ATOM    146  CA  ARG A   9     -16.774 -27.984  53.808  1.00 68.15           C
ATOM    147  C   ARG A   9     -16.588 -29.417  53.258  1.00 67.84           C
ATOM    148  O   ARG A   9     -15.447 -29.810  53.022  1.00 81.41           O
ATOM    149  CB  ARG A   9     -16.422 -27.891  55.309  1.00 83.78           C
ATOM    150  CG  ARG A   9     -17.312 -28.742  56.235  1.00100.36           C
ATOM    151  CD  ARG A   9     -16.959 -28.587  57.721  1.00 96.21           C
ATOM    152  NE  ARG A   9     -17.744 -29.515  58.555  1.00 93.99           N
ATOM    153  CZ  ARG A   9     -19.018 -29.380  58.971  1.00 83.25           C
ATOM    154  NH1 ARG A   9     -19.758 -28.297  58.689  1.00 84.95           N
ATOM    155  NH2 ARG A   9     -19.568 -30.368  59.688  1.00 81.21           N1+
ATOM    156  H   ARG A   9     -18.711 -27.406  54.429  1.00 67.96           H
ATOM    157  HA  ARG A   9     -16.074 -27.345  53.267  1.00 68.15           H
ATOM    158  HB3 ARG A   9     -16.477 -26.848  55.623  1.00 83.78           H
ATOM    159  HB2 ARG A   9     -15.380 -28.186  55.449  1.00 83.78           H
ATOM    160  HG3 ARG A   9     -17.279 -29.793  55.955  1.00100.36           H
ATOM    161  HG2 ARG A   9     -18.347 -28.431  56.090  1.00100.36           H
ATOM    162  HD3 ARG A   9     -17.176 -27.570  58.049  1.00 96.21           H
ATOM    163  HD2 ARG A   9     -15.891 -28.737  57.887  1.00 96.21           H
ATOM    164 HH22 ARG A   9     -20.522 -30.300  60.010  1.00 81.21           H
ATOM    165 HH21 ARG A   9     -19.038 -31.203  59.894  1.00 81.21           H
ATOM    166 HH12 ARG A   9     -20.715 -28.230  59.003  1.00 84.95           H
ATOM    167 HH11 ARG A   9     -19.359 -27.545  58.147  1.00 84.95           H
ATOM    168  HE  ARG A   9     -17.281 -30.392  58.752  1.00 93.99           H
ATOM    169  N   ASP A  10     -17.694 -30.156  53.066  1.00 66.94           N
ATOM    170  CA  ASP A  10     -17.733 -31.542  52.582  1.00 69.45           C
ATOM    171  C   ASP A  10     -18.184 -31.635  51.108  1.00 66.55           C
ATOM    172  O   ASP A  10     -18.463 -32.743  50.651  1.00 58.65           O
ATOM    173  CB  ASP A  10     -18.616 -32.453  53.484  1.00 72.23           C
ATOM    174  CG  ASP A  10     -18.224 -32.551  54.972  1.00 76.01           C
ATOM    175  OD1 ASP A  10     -17.030 -32.367  55.295  1.00 87.83           O
ATOM    176  OD2 ASP A  10     -19.108 -32.965  55.755  1.00 80.17           O1-
ATOM    177  H   ASP A  10     -18.598 -29.746  53.262  1.00 66.94           H
ATOM    178  HA  ASP A  10     -16.722 -31.955  52.592  1.00 69.45           H
ATOM    179  HB3 ASP A  10     -18.620 -33.475  53.099  1.00 72.23           H
ATOM    180  HB2 ASP A  10     -19.645 -32.093  53.439  1.00 72.23           H
ATOM    181  N   LEU A  11     -18.240 -30.505  50.375  1.00 64.89           N
ATOM    182  CA  LEU A  11     -18.612 -30.453  48.953  1.00 61.59           C
ATOM    183  C   LEU A  11     -17.606 -31.184  48.049  1.00 58.55           C
ATOM    184  O   LEU A  11     -18.036 -31.986  47.225  1.00 55.42           O
ATOM    185  CB  LEU A  11     -18.818 -28.986  48.494  1.00 62.90           C
ATOM    186  CG  LEU A  11     -20.295 -28.555  48.340  1.00 64.91           C
ATOM    187  CD1 LEU A  11     -21.148 -28.822  49.593  1.00 67.95           C
ATOM    188  CD2 LEU A  11     -20.390 -27.084  47.890  1.00 58.84           C
ATOM    189  H   LEU A  11     -18.002 -29.624  50.809  1.00 64.89           H
ATOM    190  HA  LEU A  11     -19.561 -30.985  48.849  1.00 61.59           H
ATOM    191  HB3 LEU A  11     -18.336 -28.829  47.527  1.00 62.90           H
ATOM    192  HB2 LEU A  11     -18.301 -28.307  49.172  1.00 62.90           H
ATOM    193  HG  LEU A  11     -20.714 -29.161  47.535  1.00 64.91           H
ATOM    194 HD11 LEU A  11     -21.830 -29.656  49.432  1.00 67.95           H
ATOM    195 HD12 LEU A  11     -20.525 -29.071  50.445  1.00 67.95           H
ATOM    196 HD13 LEU A  11     -21.753 -27.966  49.882  1.00 67.95           H
ATOM    197 HD21 LEU A  11     -20.682 -26.424  48.704  1.00 58.84           H
ATOM    198 HD22 LEU A  11     -19.437 -26.709  47.523  1.00 58.84           H
ATOM    199 HD23 LEU A  11     -21.121 -26.961  47.091  1.00 58.84           H
ATOM    200  N   ASP A  12     -16.300 -30.928  48.241  1.00 52.79           N
ATOM    201  CA  ASP A  12     -15.205 -31.602  47.529  1.00 51.44           C
ATOM    202  C   ASP A  12     -15.064 -33.093  47.874  1.00 54.50           C
ATOM    203  O   ASP A  12     -14.694 -33.874  46.997  1.00 60.30           O
ATOM    204  CB  ASP A  12     -13.854 -30.876  47.713  1.00 51.90           C
ATOM    205  CG  ASP A  12     -13.815 -29.464  47.115  1.00 57.09           C
ATOM    206  OD1 ASP A  12     -14.164 -29.343  45.920  1.00 69.63           O
ATOM    207  OD2 ASP A  12     -13.359 -28.538  47.823  1.00 62.14           O1-
ATOM    208  H   ASP A  12     -16.022 -30.253  48.939  1.00 52.79           H
ATOM    209  HA  ASP A  12     -15.457 -31.575  46.469  1.00 51.44           H
ATOM    210  HB3 ASP A  12     -13.065 -31.447  47.231  1.00 51.90           H
ATOM    211  HB2 ASP A  12     -13.608 -30.827  48.776  1.00 51.90           H
ATOM    212  N   LYS A  13     -15.409 -33.466  49.117  1.00 60.27           N
ATOM    213  CA  LYS A  13     -15.440 -34.849  49.591  1.00 65.12           C
ATOM    214  C   LYS A  13     -16.618 -35.633  48.978  1.00 57.58           C
ATOM    215  O   LYS A  13     -16.423 -36.773  48.562  1.00 54.30           O
ATOM    216  CB  LYS A  13     -15.419 -34.828  51.136  1.00 67.36           C
ATOM    217  CG  LYS A  13     -15.018 -36.145  51.827  1.00 69.02           C
ATOM    218  CD  LYS A  13     -16.185 -37.110  52.101  1.00 75.47           C
ATOM    219  CE  LYS A  13     -15.784 -38.352  52.918  1.00 82.30           C
ATOM    220  NZ  LYS A  13     -14.823 -39.214  52.205  1.00 77.42           N1+
ATOM    221  H   LYS A  13     -15.689 -32.761  49.783  1.00 60.27           H
ATOM    222  HA  LYS A  13     -14.531 -35.339  49.244  1.00 65.12           H
ATOM    223  HB3 LYS A  13     -16.356 -34.441  51.541  1.00 67.36           H
ATOM    224  HB2 LYS A  13     -14.660 -34.101  51.431  1.00 67.36           H
ATOM    225  HG3 LYS A  13     -14.540 -35.902  52.777  1.00 69.02           H
ATOM    226  HG2 LYS A  13     -14.251 -36.642  51.233  1.00 69.02           H
ATOM    227  HD3 LYS A  13     -16.639 -37.425  51.163  1.00 75.47           H
ATOM    228  HD2 LYS A  13     -16.969 -36.575  52.638  1.00 75.47           H
ATOM    229  HE3 LYS A  13     -16.673 -38.944  53.136  1.00 82.30           H
ATOM    230  HE2 LYS A  13     -15.356 -38.055  53.876  1.00 82.30           H
ATOM    231  HZ1 LYS A  13     -13.973 -38.695  52.032  1.00 77.42           H
ATOM    232  HZ2 LYS A  13     -14.609 -40.023  52.769  1.00 77.42           H
ATOM    233  HZ3 LYS A  13     -15.229 -39.509  51.324  1.00 77.42           H
ATOM    234  N   PHE A  14     -17.790 -34.984  48.862  1.00 56.49           N
ATOM    235  CA  PHE A  14     -18.959 -35.474  48.127  1.00 48.57           C
ATOM    236  C   PHE A  14     -18.702 -35.662  46.619  1.00 52.03           C
ATOM    237  O   PHE A  14     -19.106 -36.684  46.065  1.00 55.50           O
ATOM    238  CB  PHE A  14     -20.182 -34.575  48.432  1.00 48.71           C
ATOM    239  CG  PHE A  14     -21.399 -34.760  47.538  1.00 57.54           C
ATOM    240  CD1 PHE A  14     -22.296 -35.822  47.776  1.00 65.25           C
ATOM    241  CD2 PHE A  14     -21.539 -33.996  46.358  1.00 59.67           C
ATOM    242  CE1 PHE A  14     -23.320 -36.081  46.877  1.00 60.57           C
ATOM    243  CE2 PHE A  14     -22.573 -34.267  45.473  1.00 60.60           C
ATOM    244  CZ  PHE A  14     -23.454 -35.309  45.731  1.00 61.89           C
ATOM    245  H   PHE A  14     -17.875 -34.054  49.252  1.00 56.49           H
ATOM    246  HA  PHE A  14     -19.188 -36.467  48.521  1.00 48.57           H
ATOM    247  HB3 PHE A  14     -19.893 -33.524  48.389  1.00 48.71           H
ATOM    248  HB2 PHE A  14     -20.495 -34.753  49.462  1.00 48.71           H
ATOM    249  HD1 PHE A  14     -22.182 -36.445  48.652  1.00 65.25           H
ATOM    250  HD2 PHE A  14     -20.837 -33.205  46.136  1.00 59.67           H
ATOM    251  HE1 PHE A  14     -24.006 -36.895  47.062  1.00 60.57           H
ATOM    252  HE2 PHE A  14     -22.684 -33.675  44.577  1.00 60.60           H
ATOM    253  HZ  PHE A  14     -24.245 -35.528  45.033  1.00 61.89           H
ATOM    254  N   ILE A  15     -18.025 -34.679  45.998  1.00 53.75           N
ATOM    255  CA  ILE A  15     -17.647 -34.685  44.584  1.00 55.02           C
ATOM    256  C   ILE A  15     -16.657 -35.814  44.236  1.00 52.35           C
ATOM    257  O   ILE A  15     -16.821 -36.429  43.186  1.00 49.65           O
ATOM    258  CB  ILE A  15     -17.076 -33.307  44.128  1.00 52.70           C
ATOM    259  CG1 ILE A  15     -18.187 -32.237  44.063  1.00 49.03           C
ATOM    260  CG2 ILE A  15     -16.307 -33.305  42.790  1.00 53.51           C
ATOM    261  CD1 ILE A  15     -17.669 -30.794  44.186  1.00 50.31           C
ATOM    262  H   ILE A  15     -17.747 -33.861  46.525  1.00 53.75           H
ATOM    263  HA  ILE A  15     -18.563 -34.872  44.021  1.00 55.02           H
ATOM    264  HB  ILE A  15     -16.367 -32.998  44.896  1.00 52.70           H
ATOM    265 HG13 ILE A  15     -18.925 -32.405  44.846  1.00 49.03           H
ATOM    266 HG12 ILE A  15     -18.734 -32.343  43.127  1.00 49.03           H
ATOM    267 HG21 ILE A  15     -16.052 -32.293  42.489  1.00 53.51           H
ATOM    268 HG22 ILE A  15     -15.368 -33.852  42.865  1.00 53.51           H
ATOM    269 HG23 ILE A  15     -16.901 -33.741  41.987  1.00 53.51           H
ATOM    270 HD11 ILE A  15     -18.362 -30.184  44.763  1.00 50.31           H
ATOM    271 HD12 ILE A  15     -16.701 -30.742  44.684  1.00 50.31           H
ATOM    272 HD13 ILE A  15     -17.554 -30.330  43.209  1.00 50.31           H
ATOM    273  N   GLU A  16     -15.694 -36.103  45.130  1.00 56.97           N
ATOM    274  CA  GLU A  16     -14.767 -37.231  45.005  1.00 63.52           C
ATOM    275  C   GLU A  16     -15.498 -38.586  44.985  1.00 66.80           C
ATOM    276  O   GLU A  16     -15.251 -39.394  44.091  1.00 79.49           O
ATOM    277  CB  GLU A  16     -13.708 -37.169  46.132  1.00 61.48           C
ATOM    278  CG  GLU A  16     -12.648 -38.300  46.115  1.00 59.91           C
ATOM    279  CD  GLU A  16     -11.707 -38.260  44.902  1.00 64.61           C
ATOM    280  OE1 GLU A  16     -11.018 -37.228  44.737  1.00 67.85           O
ATOM    281  OE2 GLU A  16     -11.680 -39.268  44.160  1.00 74.42           O1-
ATOM    282  H   GLU A  16     -15.598 -35.539  45.965  1.00 56.97           H
ATOM    283  HA  GLU A  16     -14.244 -37.113  44.056  1.00 63.52           H
ATOM    284  HB3 GLU A  16     -14.209 -37.189  47.100  1.00 61.48           H
ATOM    285  HB2 GLU A  16     -13.212 -36.201  46.098  1.00 61.48           H
ATOM    286  HG3 GLU A  16     -13.126 -39.277  46.193  1.00 59.91           H
ATOM    287  HG2 GLU A  16     -12.029 -38.225  47.006  1.00 59.91           H
ATOM    288  N   ASP A  17     -16.384 -38.788  45.975  1.00 59.72           N
ATOM    289  CA  ASP A  17     -17.069 -40.055  46.240  1.00 65.90           C
ATOM    290  C   ASP A  17     -18.214 -40.390  45.266  1.00 63.77           C
ATOM    291  O   ASP A  17     -18.552 -41.570  45.177  1.00 60.15           O
ATOM    292  CB  ASP A  17     -17.599 -40.155  47.696  1.00 72.73           C
ATOM    293  CG  ASP A  17     -16.580 -40.004  48.843  1.00 83.53           C
ATOM    294  OD1 ASP A  17     -15.353 -40.041  48.601  1.00 71.44           O
ATOM    295  OD2 ASP A  17     -17.065 -39.940  49.994  1.00101.77           O1-
ATOM    296  H   ASP A  17     -16.510 -38.067  46.672  1.00 59.72           H
ATOM    297  HA  ASP A  17     -16.329 -40.848  46.112  1.00 65.90           H
ATOM    298  HB3 ASP A  17     -18.099 -41.115  47.840  1.00 72.73           H
ATOM    299  HB2 ASP A  17     -18.356 -39.383  47.844  1.00 72.73           H
ATOM    300  N   HIS A  18     -18.812 -39.390  44.588  1.00 60.51           N
ATOM    301  CA  HIS A  18     -20.044 -39.579  43.809  1.00 60.58           C
ATOM    302  C   HIS A  18     -19.981 -39.063  42.361  1.00 56.10           C
ATOM    303  O   HIS A  18     -20.683 -39.631  41.525  1.00 66.51           O
ATOM    304  CB  HIS A  18     -21.243 -38.933  44.542  1.00 69.45           C
ATOM    305  CG  HIS A  18     -21.562 -39.493  45.906  1.00 77.89           C
ATOM    306  ND1 HIS A  18     -21.069 -38.940  47.075  1.00 75.68           N
ATOM    307  CD2 HIS A  18     -22.368 -40.537  46.303  1.00 73.43           C
ATOM    308  CE1 HIS A  18     -21.572 -39.647  48.090  1.00 77.82           C
ATOM    309  NE2 HIS A  18     -22.368 -40.634  47.696  1.00 68.41           N
ATOM    310  H   HIS A  18     -18.498 -38.439  44.725  1.00 60.51           H
ATOM    311  HA  HIS A  18     -20.268 -40.643  43.716  1.00 60.58           H
ATOM    312  HB3 HIS A  18     -22.145 -39.025  43.936  1.00 69.45           H
ATOM    313  HB2 HIS A  18     -21.073 -37.865  44.665  1.00 69.45           H
ATOM    314  HD1 HIS A  18     -20.448 -38.144  47.143  1.00 75.68           H
ATOM    315  HD2 HIS A  18     -22.948 -41.218  45.698  1.00 73.43           H
ATOM    316  HE1 HIS A  18     -21.357 -39.434  49.127  1.00 77.82           H
ATOM    317  N   LEU A  19     -19.215 -37.992  42.084  1.00 57.59           N
ATOM    318  CA  LEU A  19     -19.256 -37.282  40.795  1.00 55.20           C
ATOM    319  C   LEU A  19     -18.011 -37.560  39.936  1.00 56.77           C
ATOM    320  O   LEU A  19     -18.154 -37.695  38.721  1.00 51.37           O
ATOM    321  CB  LEU A  19     -19.415 -35.761  41.030  1.00 51.14           C
ATOM    322  CG  LEU A  19     -20.852 -35.264  41.307  1.00 50.31           C
ATOM    323  CD1 LEU A  19     -21.570 -35.971  42.465  1.00 45.90           C
ATOM    324  CD2 LEU A  19     -20.851 -33.748  41.553  1.00 56.45           C
ATOM    325  H   LEU A  19     -18.645 -37.574  42.806  1.00 57.59           H
ATOM    326  HA  LEU A  19     -20.114 -37.609  40.204  1.00 55.20           H
ATOM    327  HB3 LEU A  19     -19.067 -35.232  40.143  1.00 51.14           H
ATOM    328  HB2 LEU A  19     -18.752 -35.438  41.828  1.00 51.14           H
ATOM    329  HG  LEU A  19     -21.437 -35.446  40.404  1.00 50.31           H
ATOM    330 HD11 LEU A  19     -22.419 -35.388  42.820  1.00 45.90           H
ATOM    331 HD12 LEU A  19     -21.964 -36.939  42.155  1.00 45.90           H
ATOM    332 HD13 LEU A  19     -20.896 -36.115  43.308  1.00 45.90           H
ATOM    333 HD21 LEU A  19     -21.681 -33.285  41.028  1.00 56.45           H
ATOM    334 HD22 LEU A  19     -20.962 -33.506  42.610  1.00 56.45           H
ATOM    335 HD23 LEU A  19     -19.933 -33.270  41.210  1.00 56.45           H
ATOM    336  N   LEU A  20     -16.825 -37.639  40.562  1.00 56.04           N
ATOM    337  CA  LEU A  20     -15.547 -37.932  39.906  1.00 52.49           C
ATOM    338  C   LEU A  20     -15.540 -39.388  39.393  1.00 50.09           C
ATOM    339  O   LEU A  20     -15.829 -40.279  40.191  1.00 54.44           O
ATOM    340  CB  LEU A  20     -14.398 -37.716  40.925  1.00 56.70           C
ATOM    341  CG  LEU A  20     -13.486 -36.518  40.583  1.00 57.83           C
ATOM    342  CD1 LEU A  20     -14.234 -35.170  40.559  1.00 63.42           C
ATOM    343  CD2 LEU A  20     -12.242 -36.477  41.491  1.00 55.24           C
ATOM    344  H   LEU A  20     -16.782 -37.490  41.562  1.00 56.04           H
ATOM    345  HA  LEU A  20     -15.439 -37.206  39.104  1.00 52.49           H
ATOM    346  HB3 LEU A  20     -13.767 -38.607  40.974  1.00 56.70           H
ATOM    347  HB2 LEU A  20     -14.790 -37.605  41.934  1.00 56.70           H
ATOM    348  HG  LEU A  20     -13.122 -36.702  39.572  1.00 57.83           H
ATOM    349 HD11 LEU A  20     -14.242 -34.756  39.551  1.00 63.42           H
ATOM    350 HD12 LEU A  20     -15.271 -35.273  40.874  1.00 63.42           H
ATOM    351 HD13 LEU A  20     -13.768 -34.425  41.203  1.00 63.42           H
ATOM    352 HD21 LEU A  20     -11.360 -36.171  40.927  1.00 55.24           H
ATOM    353 HD22 LEU A  20     -12.359 -35.781  42.322  1.00 55.24           H
ATOM    354 HD23 LEU A  20     -12.021 -37.452  41.923  1.00 55.24           H
ATOM    355  N   PRO A  21     -15.215 -39.616  38.098  1.00 51.89           N
ATOM    356  CA  PRO A  21     -15.010 -40.967  37.536  1.00 54.50           C
ATOM    357  C   PRO A  21     -14.029 -41.844  38.325  1.00 59.05           C
ATOM    358  O   PRO A  21     -12.972 -41.363  38.724  1.00 65.28           O
ATOM    359  CB  PRO A  21     -14.454 -40.694  36.128  1.00 52.44           C
ATOM    360  CG  PRO A  21     -15.047 -39.355  35.758  1.00 52.70           C
ATOM    361  CD  PRO A  21     -15.011 -38.596  37.072  1.00 54.04           C
ATOM    362  HA  PRO A  21     -15.988 -41.448  37.465  1.00 54.50           H
ATOM    363  HB3 PRO A  21     -14.716 -41.473  35.413  1.00 52.44           H
ATOM    364  HB2 PRO A  21     -13.365 -40.610  36.136  1.00 52.44           H
ATOM    365  HG3 PRO A  21     -16.086 -39.508  35.465  1.00 52.70           H
ATOM    366  HG2 PRO A  21     -14.523 -38.852  34.946  1.00 52.70           H
ATOM    367  HD2 PRO A  21     -14.039 -38.123  37.224  1.00 54.04           H
ATOM    368  HD3 PRO A  21     -15.787 -37.832  37.076  1.00 54.04           H
ATOM    369  N   ASN A  22     -14.393 -43.120  38.505  1.00 61.22           N
ATOM    370  CA  ASN A  22     -13.449 -44.163  38.910  1.00 61.97           C
ATOM    371  C   ASN A  22     -12.798 -44.781  37.654  1.00 64.26           C
ATOM    372  O   ASN A  22     -13.304 -44.594  36.543  1.00 63.17           O
ATOM    373  CB  ASN A  22     -14.159 -45.196  39.821  1.00 65.75           C
ATOM    374  CG  ASN A  22     -15.259 -46.021  39.144  1.00 66.87           C
ATOM    375  OD1 ASN A  22     -14.972 -46.988  38.445  1.00 81.72           O
ATOM    376  ND2 ASN A  22     -16.522 -45.648  39.357  1.00 69.97           N
ATOM    377  H   ASN A  22     -15.285 -43.438  38.158  1.00 61.22           H
ATOM    378  HA  ASN A  22     -12.637 -43.730  39.497  1.00 61.97           H
ATOM    379  HB3 ASN A  22     -14.575 -44.687  40.692  1.00 65.75           H
ATOM    380  HB2 ASN A  22     -13.421 -45.895  40.217  1.00 65.75           H
ATOM    381 HD22 ASN A  22     -17.279 -46.173  38.943  1.00 69.97           H
ATOM    382 HD21 ASN A  22     -16.728 -44.859  39.952  1.00 69.97           H
ATOM    383  N   THR A  23     -11.692 -45.512  37.865  1.00 65.96           N
ATOM    384  CA  THR A  23     -10.899 -46.154  36.812  1.00 65.15           C
ATOM    385  C   THR A  23     -11.692 -47.135  35.931  1.00 66.39           C
ATOM    386  O   THR A  23     -11.571 -47.072  34.709  1.00 72.02           O
ATOM    387  CB  THR A  23      -9.680 -46.924  37.389  1.00 63.34           C
ATOM    388  OG1 THR A  23      -9.005 -46.116  38.332  1.00 61.10           O
ATOM    389  CG2 THR A  23      -8.655 -47.376  36.332  1.00 70.14           C
ATOM    390  H   THR A  23     -11.318 -45.600  38.799  1.00 65.96           H
ATOM    391  HA  THR A  23     -10.542 -45.366  36.150  1.00 65.15           H
ATOM    392  HB  THR A  23     -10.025 -47.805  37.934  1.00 63.34           H
ATOM    393  HG1 THR A  23      -8.758 -45.291  37.896  1.00 61.10           H
ATOM    394 HG21 THR A  23      -7.789 -47.843  36.803  1.00 70.14           H
ATOM    395 HG22 THR A  23      -9.075 -48.107  35.641  1.00 70.14           H
ATOM    396 HG23 THR A  23      -8.297 -46.530  35.745  1.00 70.14           H
ATOM    397  N   CYS A  24     -12.515 -47.987  36.566  1.00 74.78           N
ATOM    398  CA  CYS A  24     -13.341 -48.991  35.896  1.00 79.07           C
ATOM    399  C   CYS A  24     -14.431 -48.363  35.012  1.00 72.68           C
ATOM    400  O   CYS A  24     -14.646 -48.869  33.914  1.00 68.41           O
ATOM    401  CB  CYS A  24     -13.970 -49.987  36.887  1.00 85.04           C
ATOM    402  SG  CYS A  24     -12.669 -50.945  37.711  1.00 96.42           S
ATOM    403  H   CYS A  24     -12.580 -47.961  37.574  1.00 74.78           H
ATOM    404  HA  CYS A  24     -12.684 -49.558  35.233  1.00 79.07           H
ATOM    405  HB3 CYS A  24     -14.630 -50.684  36.369  1.00 85.04           H
ATOM    406  HB2 CYS A  24     -14.570 -49.475  37.640  1.00 85.04           H
ATOM    407  HG  CYS A  24     -13.493 -51.700  38.444  1.00 96.42           H
ATOM    408  N   PHE A  25     -15.069 -47.273  35.478  1.00 80.83           N
ATOM    409  CA  PHE A  25     -16.111 -46.551  34.746  1.00 82.46           C
ATOM    410  C   PHE A  25     -15.631 -45.903  33.440  1.00 78.14           C
ATOM    411  O   PHE A  25     -16.234 -46.154  32.396  1.00 72.01           O
ATOM    412  CB  PHE A  25     -16.874 -45.572  35.674  1.00 87.62           C
ATOM    413  CG  PHE A  25     -17.813 -44.599  34.970  1.00 89.39           C
ATOM    414  CD1 PHE A  25     -19.016 -45.066  34.400  1.00 90.21           C
ATOM    415  CD2 PHE A  25     -17.410 -43.270  34.713  1.00 92.04           C
ATOM    416  CE1 PHE A  25     -19.792 -44.222  33.616  1.00 88.85           C
ATOM    417  CE2 PHE A  25     -18.212 -42.433  33.947  1.00 95.18           C
ATOM    418  CZ  PHE A  25     -19.398 -42.907  33.401  1.00 92.69           C
ATOM    419  H   PHE A  25     -14.835 -46.918  36.396  1.00 80.83           H
ATOM    420  HA  PHE A  25     -16.839 -47.302  34.439  1.00 82.46           H
ATOM    421  HB3 PHE A  25     -16.171 -45.005  36.286  1.00 87.62           H
ATOM    422  HB2 PHE A  25     -17.474 -46.158  36.372  1.00 87.62           H
ATOM    423  HD1 PHE A  25     -19.328 -46.086  34.561  1.00 90.21           H
ATOM    424  HD2 PHE A  25     -16.472 -42.906  35.102  1.00 92.04           H
ATOM    425  HE1 PHE A  25     -20.710 -44.585  33.178  1.00 88.85           H
ATOM    426  HE2 PHE A  25     -17.904 -41.414  33.763  1.00 95.18           H
ATOM    427  HZ  PHE A  25     -20.012 -42.254  32.798  1.00 92.69           H
ATOM    428  N   ARG A  26     -14.568 -45.084  33.523  1.00 72.10           N
ATOM    429  CA  ARG A  26     -14.055 -44.321  32.383  1.00 73.62           C
ATOM    430  C   ARG A  26     -13.408 -45.199  31.297  1.00 77.21           C
ATOM    431  O   ARG A  26     -13.529 -44.855  30.124  1.00 97.41           O
ATOM    432  CB  ARG A  26     -13.123 -43.195  32.870  1.00 84.15           C
ATOM    433  CG  ARG A  26     -11.752 -43.645  33.403  1.00 84.53           C
ATOM    434  CD  ARG A  26     -10.909 -42.452  33.864  1.00 77.28           C
ATOM    435  NE  ARG A  26      -9.531 -42.848  34.189  1.00 72.49           N
ATOM    436  CZ  ARG A  26      -8.469 -42.906  33.364  1.00 73.96           C
ATOM    437  NH1 ARG A  26      -8.557 -42.599  32.061  1.00 84.47           N
ATOM    438  NH2 ARG A  26      -7.288 -43.285  33.867  1.00 73.37           N1+
ATOM    439  H   ARG A  26     -14.113 -44.935  34.414  1.00 72.10           H
ATOM    440  HA  ARG A  26     -14.918 -43.834  31.925  1.00 73.62           H
ATOM    441  HB3 ARG A  26     -13.635 -42.608  33.633  1.00 84.15           H
ATOM    442  HB2 ARG A  26     -12.957 -42.508  32.038  1.00 84.15           H
ATOM    443  HG3 ARG A  26     -11.196 -44.265  32.700  1.00 84.53           H
ATOM    444  HG2 ARG A  26     -11.951 -44.274  34.270  1.00 84.53           H
ATOM    445  HD3 ARG A  26     -11.311 -42.101  34.815  1.00 77.28           H
ATOM    446  HD2 ARG A  26     -10.977 -41.609  33.178  1.00 77.28           H
ATOM    447 HH22 ARG A  26      -6.468 -43.341  33.279  1.00 73.37           H
ATOM    448 HH21 ARG A  26      -7.198 -43.483  34.855  1.00 73.37           H
ATOM    449 HH12 ARG A  26      -7.743 -42.651  31.467  1.00 84.47           H
ATOM    450 HH11 ARG A  26      -9.438 -42.276  31.689  1.00 84.47           H
ATOM    451  HE  ARG A  26      -9.379 -43.118  35.157  1.00 72.49           H
ATOM    452  N   THR A  27     -12.777 -46.320  31.691  1.00 69.59           N
ATOM    453  CA  THR A  27     -12.216 -47.304  30.761  1.00 70.50           C
ATOM    454  C   THR A  27     -13.301 -48.192  30.115  1.00 67.12           C
ATOM    455  O   THR A  27     -13.080 -48.627  28.988  1.00 65.17           O
ATOM    456  CB  THR A  27     -11.161 -48.220  31.432  1.00 75.25           C
ATOM    457  OG1 THR A  27     -11.708 -48.966  32.504  1.00 74.96           O
ATOM    458  CG2 THR A  27      -9.927 -47.444  31.921  1.00 83.78           C
ATOM    459  H   THR A  27     -12.713 -46.544  32.674  1.00 69.59           H
ATOM    460  HA  THR A  27     -11.711 -46.763  29.959  1.00 70.50           H
ATOM    461  HB  THR A  27     -10.814 -48.950  30.699  1.00 75.25           H
ATOM    462  HG1 THR A  27     -11.736 -48.401  33.283  1.00 74.96           H
ATOM    463 HG21 THR A  27      -9.223 -48.104  32.430  1.00 83.78           H
ATOM    464 HG22 THR A  27      -9.401 -46.994  31.079  1.00 83.78           H
ATOM    465 HG23 THR A  27     -10.186 -46.639  32.606  1.00 83.78           H
ATOM    466  N   GLN A  28     -14.461 -48.391  30.774  1.00 65.19           N
ATOM    467  CA  GLN A  28     -15.643 -49.021  30.170  1.00 67.12           C
ATOM    468  C   GLN A  28     -16.297 -48.108  29.120  1.00 69.97           C
ATOM    469  O   GLN A  28     -16.661 -48.596  28.055  1.00 67.55           O
ATOM    470  CB  GLN A  28     -16.672 -49.444  31.253  1.00 71.34           C
ATOM    471  CG  GLN A  28     -16.918 -50.963  31.399  1.00 68.74           C
ATOM    472  CD  GLN A  28     -15.677 -51.836  31.614  1.00 71.68           C
ATOM    473  OE1 GLN A  28     -15.620 -52.951  31.102  1.00 77.99           O
ATOM    474  NE2 GLN A  28     -14.692 -51.364  32.379  1.00 71.58           N
ATOM    475  H   GLN A  28     -14.578 -48.017  31.706  1.00 65.19           H
ATOM    476  HA  GLN A  28     -15.306 -49.913  29.638  1.00 67.12           H
ATOM    477  HB3 GLN A  28     -17.643 -49.000  31.032  1.00 71.34           H
ATOM    478  HB2 GLN A  28     -16.413 -49.019  32.219  1.00 71.34           H
ATOM    479  HG3 GLN A  28     -17.433 -51.323  30.508  1.00 68.74           H
ATOM    480  HG2 GLN A  28     -17.600 -51.143  32.229  1.00 68.74           H
ATOM    481 HE22 GLN A  28     -13.864 -51.920  32.533  1.00 71.58           H
ATOM    482 HE21 GLN A  28     -14.756 -50.445  32.800  1.00 71.58           H
ATOM    483  N   VAL A  29     -16.406 -46.801  29.418  1.00 76.98           N
ATOM    484  CA  VAL A  29     -16.917 -45.786  28.493  1.00 76.48           C
ATOM    485  C   VAL A  29     -16.002 -45.593  27.265  1.00 69.97           C
ATOM    486  O   VAL A  29     -16.520 -45.426  26.164  1.00 54.79           O
ATOM    487  CB  VAL A  29     -17.162 -44.429  29.219  1.00 73.36           C
ATOM    488  CG1 VAL A  29     -17.363 -43.202  28.304  1.00 79.34           C
ATOM    489  CG2 VAL A  29     -18.366 -44.544  30.170  1.00 74.92           C
ATOM    490  H   VAL A  29     -16.102 -46.470  30.324  1.00 76.98           H
ATOM    491  HA  VAL A  29     -17.878 -46.141  28.118  1.00 76.48           H
ATOM    492  HB  VAL A  29     -16.288 -44.219  29.838  1.00 73.36           H
ATOM    493 HG11 VAL A  29     -17.637 -42.320  28.883  1.00 79.34           H
ATOM    494 HG12 VAL A  29     -16.456 -42.943  27.756  1.00 79.34           H
ATOM    495 HG13 VAL A  29     -18.159 -43.378  27.580  1.00 79.34           H
ATOM    496 HG21 VAL A  29     -18.506 -43.624  30.737  1.00 74.92           H
ATOM    497 HG22 VAL A  29     -19.287 -44.735  29.618  1.00 74.92           H
ATOM    498 HG23 VAL A  29     -18.242 -45.352  30.890  1.00 74.92           H
ATOM    499  N   LYS A  30     -14.676 -45.674  27.462  1.00 64.45           N
ATOM    500  CA  LYS A  30     -13.678 -45.634  26.394  1.00 70.68           C
ATOM    501  C   LYS A  30     -13.634 -46.915  25.541  1.00 72.99           C
ATOM    502  O   LYS A  30     -13.455 -46.798  24.332  1.00 70.47           O
ATOM    503  CB  LYS A  30     -12.304 -45.285  26.988  1.00 70.05           C
ATOM    504  CG  LYS A  30     -12.172 -43.791  27.332  1.00 69.26           C
ATOM    505  CD  LYS A  30     -10.811 -43.437  27.953  1.00 73.60           C
ATOM    506  CE  LYS A  30     -10.184 -42.176  27.334  1.00 84.53           C
ATOM    507  NZ  LYS A  30      -8.784 -42.003  27.756  1.00 95.63           N1+
ATOM    508  H   LYS A  30     -14.319 -45.791  28.401  1.00 64.45           H
ATOM    509  HA  LYS A  30     -13.957 -44.822  25.720  1.00 70.68           H
ATOM    510  HB3 LYS A  30     -11.527 -45.520  26.261  1.00 70.05           H
ATOM    511  HB2 LYS A  30     -12.094 -45.910  27.856  1.00 70.05           H
ATOM    512  HG3 LYS A  30     -12.972 -43.479  28.002  1.00 69.26           H
ATOM    513  HG2 LYS A  30     -12.325 -43.217  26.420  1.00 69.26           H
ATOM    514  HD3 LYS A  30     -10.132 -44.283  27.869  1.00 73.60           H
ATOM    515  HD2 LYS A  30     -10.947 -43.282  29.025  1.00 73.60           H
ATOM    516  HE3 LYS A  30     -10.761 -41.291  27.605  1.00 84.53           H
ATOM    517  HE2 LYS A  30     -10.189 -42.248  26.246  1.00 84.53           H
ATOM    518  HZ1 LYS A  30      -8.257 -42.808  27.436  1.00 95.63           H
ATOM    519  HZ2 LYS A  30      -8.400 -41.169  27.336  1.00 95.63           H
ATOM    520  HZ3 LYS A  30      -8.729 -41.938  28.762  1.00 95.63           H
ATOM    521  N   GLU A  31     -13.851 -48.093  26.156  1.00 72.51           N
ATOM    522  CA  GLU A  31     -13.995 -49.383  25.467  1.00 79.02           C
ATOM    523  C   GLU A  31     -15.276 -49.442  24.611  1.00 71.74           C
ATOM    524  O   GLU A  31     -15.244 -49.984  23.507  1.00 75.10           O
ATOM    525  CB  GLU A  31     -13.942 -50.528  26.511  1.00 90.38           C
ATOM    526  CG  GLU A  31     -14.062 -51.973  25.961  1.00100.68           C
ATOM    527  CD  GLU A  31     -12.870 -52.475  25.124  1.00113.78           C
ATOM    528  OE1 GLU A  31     -11.746 -51.952  25.297  1.00101.47           O
ATOM    529  OE2 GLU A  31     -13.099 -53.412  24.327  1.00123.50           O1-
ATOM    530  H   GLU A  31     -13.956 -48.118  27.162  1.00 72.51           H
ATOM    531  HA  GLU A  31     -13.144 -49.490  24.793  1.00 79.02           H
ATOM    532  HB3 GLU A  31     -14.742 -50.379  27.236  1.00 90.38           H
ATOM    533  HB2 GLU A  31     -13.023 -50.442  27.091  1.00 90.38           H
ATOM    534  HG3 GLU A  31     -14.986 -52.090  25.394  1.00100.68           H
ATOM    535  HG2 GLU A  31     -14.158 -52.652  26.809  1.00100.68           H
ATOM    536  N   ALA A  32     -16.365 -48.849  25.126  1.00 65.31           N
ATOM    537  CA  ALA A  32     -17.644 -48.684  24.441  1.00 68.98           C
ATOM    538  C   ALA A  32     -17.538 -47.734  23.239  1.00 72.61           C
ATOM    539  O   ALA A  32     -18.056 -48.059  22.171  1.00 76.04           O
ATOM    540  CB  ALA A  32     -18.682 -48.172  25.450  1.00 66.60           C
ATOM    541  H   ALA A  32     -16.311 -48.454  26.056  1.00 65.31           H
ATOM    542  HA  ALA A  32     -17.964 -49.663  24.080  1.00 68.98           H
ATOM    543  HB1 ALA A  32     -19.660 -48.044  24.993  1.00 66.60           H
ATOM    544  HB2 ALA A  32     -18.802 -48.866  26.280  1.00 66.60           H
ATOM    545  HB3 ALA A  32     -18.398 -47.209  25.872  1.00 66.60           H
ATOM    546  N   ILE A  33     -16.854 -46.592  23.435  1.00 67.07           N
ATOM    547  CA  ILE A  33     -16.565 -45.596  22.402  1.00 71.28           C
ATOM    548  C   ILE A  33     -15.639 -46.141  21.300  1.00 68.90           C
ATOM    549  O   ILE A  33     -15.882 -45.821  20.140  1.00 64.45           O
ATOM    550  CB  ILE A  33     -16.003 -44.271  23.011  1.00 74.29           C
ATOM    551  CG1 ILE A  33     -17.148 -43.480  23.683  1.00 73.72           C
ATOM    552  CG2 ILE A  33     -15.241 -43.340  22.039  1.00 76.78           C
ATOM    553  CD1 ILE A  33     -16.682 -42.371  24.638  1.00 65.49           C
ATOM    554  H   ILE A  33     -16.483 -46.391  24.355  1.00 67.07           H
ATOM    555  HA  ILE A  33     -17.515 -45.361  21.917  1.00 71.28           H
ATOM    556  HB  ILE A  33     -15.295 -44.554  23.790  1.00 74.29           H
ATOM    557 HG13 ILE A  33     -17.804 -44.154  24.234  1.00 73.72           H
ATOM    558 HG12 ILE A  33     -17.773 -43.035  22.907  1.00 73.72           H
ATOM    559 HG21 ILE A  33     -14.920 -42.422  22.532  1.00 76.78           H
ATOM    560 HG22 ILE A  33     -14.338 -43.801  21.642  1.00 76.78           H
ATOM    561 HG23 ILE A  33     -15.870 -43.057  21.196  1.00 76.78           H
ATOM    562 HD11 ILE A  33     -17.372 -42.263  25.474  1.00 65.49           H
ATOM    563 HD12 ILE A  33     -15.692 -42.572  25.049  1.00 65.49           H
ATOM    564 HD13 ILE A  33     -16.646 -41.411  24.124  1.00 65.49           H
ATOM    565  N   ASP A  34     -14.658 -46.993  21.661  1.00 66.69           N
ATOM    566  CA  ASP A  34     -13.787 -47.718  20.728  1.00 73.26           C
ATOM    567  C   ASP A  34     -14.611 -48.570  19.752  1.00 75.81           C
ATOM    568  O   ASP A  34     -14.460 -48.404  18.546  1.00 79.00           O
ATOM    569  CB  ASP A  34     -12.757 -48.629  21.450  1.00 88.29           C
ATOM    570  CG  ASP A  34     -11.643 -49.233  20.573  1.00102.09           C
ATOM    571  OD1 ASP A  34     -11.265 -48.607  19.556  1.00101.68           O
ATOM    572  OD2 ASP A  34     -11.100 -50.273  21.003  1.00101.55           O1-
ATOM    573  H   ASP A  34     -14.507 -47.187  22.643  1.00 66.69           H
ATOM    574  HA  ASP A  34     -13.255 -46.955  20.157  1.00 73.26           H
ATOM    575  HB3 ASP A  34     -13.279 -49.441  21.956  1.00 88.29           H
ATOM    576  HB2 ASP A  34     -12.291 -48.086  22.263  1.00 88.29           H
ATOM    577  N   ILE A  35     -15.483 -49.428  20.313  1.00 82.65           N
ATOM    578  CA  ILE A  35     -16.373 -50.347  19.604  1.00 82.18           C
ATOM    579  C   ILE A  35     -17.292 -49.653  18.577  1.00 74.26           C
ATOM    580  O   ILE A  35     -17.422 -50.172  17.470  1.00 69.37           O
ATOM    581  CB  ILE A  35     -17.204 -51.208  20.610  1.00 88.86           C
ATOM    582  CG1 ILE A  35     -16.289 -52.241  21.312  1.00 86.36           C
ATOM    583  CG2 ILE A  35     -18.446 -51.923  20.028  1.00 93.97           C
ATOM    584  CD1 ILE A  35     -16.873 -52.816  22.614  1.00 84.05           C
ATOM    585  H   ILE A  35     -15.525 -49.476  21.323  1.00 82.65           H
ATOM    586  HA  ILE A  35     -15.729 -51.024  19.041  1.00 82.18           H
ATOM    587  HB  ILE A  35     -17.570 -50.531  21.382  1.00 88.86           H
ATOM    588 HG13 ILE A  35     -15.321 -51.797  21.546  1.00 86.36           H
ATOM    589 HG12 ILE A  35     -16.072 -53.058  20.624  1.00 86.36           H
ATOM    590 HG21 ILE A  35     -18.935 -52.547  20.776  1.00 93.97           H
ATOM    591 HG22 ILE A  35     -19.204 -51.220  19.680  1.00 93.97           H
ATOM    592 HG23 ILE A  35     -18.170 -52.565  19.192  1.00 93.97           H
ATOM    593 HD11 ILE A  35     -16.076 -53.146  23.281  1.00 84.05           H
ATOM    594 HD12 ILE A  35     -17.464 -52.077  23.155  1.00 84.05           H
ATOM    595 HD13 ILE A  35     -17.511 -53.677  22.414  1.00 84.05           H
ATOM    596  N   VAL A  36     -17.869 -48.493  18.943  1.00 61.56           N
ATOM    597  CA  VAL A  36     -18.735 -47.696  18.070  1.00 62.28           C
ATOM    598  C   VAL A  36     -17.939 -46.905  17.008  1.00 66.58           C
ATOM    599  O   VAL A  36     -18.350 -46.911  15.849  1.00 56.89           O
ATOM    600  CB  VAL A  36     -19.646 -46.725  18.880  1.00 62.33           C
ATOM    601  CG1 VAL A  36     -20.459 -45.728  18.024  1.00 67.00           C
ATOM    602  CG2 VAL A  36     -20.620 -47.516  19.773  1.00 65.59           C
ATOM    603  H   VAL A  36     -17.711 -48.130  19.874  1.00 61.56           H
ATOM    604  HA  VAL A  36     -19.390 -48.385  17.533  1.00 62.28           H
ATOM    605  HB  VAL A  36     -19.010 -46.137  19.544  1.00 62.33           H
ATOM    606 HG11 VAL A  36     -21.153 -45.157  18.640  1.00 67.00           H
ATOM    607 HG12 VAL A  36     -19.823 -45.002  17.517  1.00 67.00           H
ATOM    608 HG13 VAL A  36     -21.046 -46.247  17.265  1.00 67.00           H
ATOM    609 HG21 VAL A  36     -21.243 -46.849  20.369  1.00 65.59           H
ATOM    610 HG22 VAL A  36     -21.284 -48.143  19.178  1.00 65.59           H
ATOM    611 HG23 VAL A  36     -20.087 -48.164  20.465  1.00 65.59           H
ATOM    612  N   CYS A  37     -16.819 -46.270  17.403  1.00 75.29           N
ATOM    613  CA  CYS A  37     -15.938 -45.496  16.517  1.00 74.67           C
ATOM    614  C   CYS A  37     -15.279 -46.369  15.437  1.00 70.26           C
ATOM    615  O   CYS A  37     -15.279 -45.971  14.273  1.00 63.43           O
ATOM    616  CB  CYS A  37     -14.842 -44.725  17.284  1.00 70.91           C
ATOM    617  SG  CYS A  37     -15.547 -43.299  18.154  1.00 71.48           S
ATOM    618  H   CYS A  37     -16.544 -46.300  18.377  1.00 75.29           H
ATOM    619  HA  CYS A  37     -16.561 -44.765  15.998  1.00 74.67           H
ATOM    620  HB3 CYS A  37     -14.084 -44.340  16.602  1.00 70.91           H
ATOM    621  HB2 CYS A  37     -14.326 -45.372  17.996  1.00 70.91           H
ATOM    622  HG  CYS A  37     -14.419 -42.950  18.780  1.00 71.48           H
ATOM    623  N   ARG A  38     -14.746 -47.539  15.831  1.00 73.21           N
ATOM    624  CA  ARG A  38     -14.103 -48.488  14.922  1.00 76.32           C
ATOM    625  C   ARG A  38     -15.105 -49.251  14.042  1.00 73.06           C
ATOM    626  O   ARG A  38     -14.745 -49.584  12.918  1.00 79.04           O
ATOM    627  CB  ARG A  38     -13.099 -49.373  15.691  1.00 80.67           C
ATOM    628  CG  ARG A  38     -13.647 -50.611  16.420  1.00 92.99           C
ATOM    629  CD  ARG A  38     -12.527 -51.316  17.205  1.00109.74           C
ATOM    630  NE  ARG A  38     -13.035 -52.296  18.180  1.00123.98           N
ATOM    631  CZ  ARG A  38     -12.290 -53.056  19.009  1.00133.40           C
ATOM    632  NH1 ARG A  38     -12.908 -53.842  19.899  1.00117.17           N
ATOM    633  NH2 ARG A  38     -10.948 -53.045  18.978  1.00138.73           N1+
ATOM    634  H   ARG A  38     -14.769 -47.801  16.810  1.00 73.21           H
ATOM    635  HA  ARG A  38     -13.499 -47.890  14.240  1.00 76.32           H
ATOM    636  HB3 ARG A  38     -12.548 -48.746  16.394  1.00 80.67           H
ATOM    637  HB2 ARG A  38     -12.350 -49.724  14.986  1.00 80.67           H
ATOM    638  HG3 ARG A  38     -13.987 -51.299  15.644  1.00 92.99           H
ATOM    639  HG2 ARG A  38     -14.523 -50.400  17.030  1.00 92.99           H
ATOM    640  HD3 ARG A  38     -11.816 -50.614  17.641  1.00109.74           H
ATOM    641  HD2 ARG A  38     -11.963 -51.919  16.492  1.00109.74           H
ATOM    642 HH22 ARG A  38     -10.411 -53.586  19.639  1.00138.73           H
ATOM    643 HH21 ARG A  38     -10.469 -52.415  18.351  1.00138.73           H
ATOM    644 HH12 ARG A  38     -12.368 -54.381  20.561  1.00117.17           H
ATOM    645 HH11 ARG A  38     -13.914 -53.846  19.970  1.00117.17           H
ATOM    646  HE  ARG A  38     -14.039 -52.343  18.263  1.00123.98           H
ATOM    647  N   PHE A  39     -16.356 -49.437  14.504  1.00 60.27           N
ATOM    648  CA  PHE A  39     -17.471 -49.860  13.652  1.00 59.95           C
ATOM    649  C   PHE A  39     -17.810 -48.833  12.551  1.00 67.29           C
ATOM    650  O   PHE A  39     -17.975 -49.233  11.399  1.00 79.56           O
ATOM    651  CB  PHE A  39     -18.683 -50.312  14.508  1.00 57.44           C
ATOM    652  CG  PHE A  39     -20.035 -50.302  13.815  1.00 52.64           C
ATOM    653  CD1 PHE A  39     -20.358 -51.275  12.845  1.00 53.80           C
ATOM    654  CD2 PHE A  39     -20.897 -49.202  13.999  1.00 66.04           C
ATOM    655  CE1 PHE A  39     -21.526 -51.149  12.103  1.00 69.59           C
ATOM    656  CE2 PHE A  39     -22.042 -49.080  13.229  1.00 76.63           C
ATOM    657  CZ  PHE A  39     -22.359 -50.054  12.293  1.00 77.37           C
ATOM    658  H   PHE A  39     -16.591 -49.151  15.445  1.00 60.27           H
ATOM    659  HA  PHE A  39     -17.139 -50.752  13.117  1.00 59.95           H
ATOM    660  HB3 PHE A  39     -18.768 -49.680  15.391  1.00 57.44           H
ATOM    661  HB2 PHE A  39     -18.498 -51.322  14.876  1.00 57.44           H
ATOM    662  HD1 PHE A  39     -19.692 -52.105  12.664  1.00 53.80           H
ATOM    663  HD2 PHE A  39     -20.657 -48.446  14.730  1.00 66.04           H
ATOM    664  HE1 PHE A  39     -21.778 -51.893  11.362  1.00 69.59           H
ATOM    665  HE2 PHE A  39     -22.688 -48.224  13.361  1.00 76.63           H
ATOM    666  HZ  PHE A  39     -23.258 -49.949  11.708  1.00 77.37           H
ATOM    667  N   LEU A  40     -17.864 -47.539  12.922  1.00 70.59           N
ATOM    668  CA  LEU A  40     -18.114 -46.398  12.031  1.00 67.79           C
ATOM    669  C   LEU A  40     -17.071 -46.281  10.902  1.00 69.76           C
ATOM    670  O   LEU A  40     -17.453 -46.073   9.751  1.00 68.03           O
ATOM    671  CB  LEU A  40     -18.226 -45.091  12.861  1.00 71.67           C
ATOM    672  CG  LEU A  40     -19.667 -44.572  13.081  1.00 72.62           C
ATOM    673  CD1 LEU A  40     -20.661 -45.634  13.581  1.00 79.58           C
ATOM    674  CD2 LEU A  40     -19.664 -43.367  14.031  1.00 72.55           C
ATOM    675  H   LEU A  40     -17.724 -47.306  13.896  1.00 70.59           H
ATOM    676  HA  LEU A  40     -19.075 -46.570  11.558  1.00 67.79           H
ATOM    677  HB3 LEU A  40     -17.658 -44.290  12.383  1.00 71.67           H
ATOM    678  HB2 LEU A  40     -17.747 -45.226  13.830  1.00 71.67           H
ATOM    679  HG  LEU A  40     -20.030 -44.221  12.114  1.00 72.62           H
ATOM    680 HD11 LEU A  40     -21.272 -45.274  14.409  1.00 79.58           H
ATOM    681 HD12 LEU A  40     -21.340 -45.939  12.785  1.00 79.58           H
ATOM    682 HD13 LEU A  40     -20.143 -46.519  13.932  1.00 79.58           H
ATOM    683 HD21 LEU A  40     -20.600 -42.815  13.951  1.00 72.55           H
ATOM    684 HD22 LEU A  40     -19.554 -43.680  15.071  1.00 72.55           H
ATOM    685 HD23 LEU A  40     -18.847 -42.683  13.807  1.00 72.55           H
ATOM    686  N   LYS A  41     -15.788 -46.447  11.258  1.00 63.14           N
ATOM    687  CA  LYS A  41     -14.646 -46.393  10.348  1.00 68.70           C
ATOM    688  C   LYS A  41     -14.529 -47.623   9.427  1.00 76.67           C
ATOM    689  O   LYS A  41     -14.361 -47.447   8.221  1.00 72.15           O
ATOM    690  CB  LYS A  41     -13.359 -46.206  11.180  1.00 70.61           C
ATOM    691  CG  LYS A  41     -13.207 -44.793  11.775  1.00 71.71           C
ATOM    692  CD  LYS A  41     -11.918 -44.590  12.595  1.00 65.76           C
ATOM    693  CE  LYS A  41     -11.847 -45.448  13.870  1.00 69.12           C
ATOM    694  NZ  LYS A  41     -10.670 -45.124  14.689  1.00 75.90           N1+
ATOM    695  H   LYS A  41     -15.568 -46.605  12.232  1.00 63.14           H
ATOM    696  HA  LYS A  41     -14.769 -45.516   9.708  1.00 68.70           H
ATOM    697  HB3 LYS A  41     -12.489 -46.400  10.553  1.00 70.61           H
ATOM    698  HB2 LYS A  41     -13.326 -46.960  11.967  1.00 70.61           H
ATOM    699  HG3 LYS A  41     -14.070 -44.552  12.396  1.00 71.71           H
ATOM    700  HG2 LYS A  41     -13.221 -44.066  10.962  1.00 71.71           H
ATOM    701  HD3 LYS A  41     -11.831 -43.532  12.850  1.00 65.76           H
ATOM    702  HD2 LYS A  41     -11.054 -44.820  11.970  1.00 65.76           H
ATOM    703  HE3 LYS A  41     -11.796 -46.506  13.615  1.00 69.12           H
ATOM    704  HE2 LYS A  41     -12.733 -45.292  14.482  1.00 69.12           H
ATOM    705  HZ1 LYS A  41      -9.829 -45.259  14.141  1.00 75.90           H
ATOM    706  HZ2 LYS A  41     -10.714 -44.161  14.990  1.00 75.90           H
ATOM    707  HZ3 LYS A  41     -10.636 -45.723  15.502  1.00 75.90           H
ATOM    708  N   GLU A  42     -14.579 -48.832  10.013  1.00 80.78           N
ATOM    709  CA  GLU A  42     -14.104 -50.069   9.380  1.00 68.69           C
ATOM    710  C   GLU A  42     -15.203 -50.922   8.719  1.00 76.40           C
ATOM    711  O   GLU A  42     -14.842 -51.842   7.984  1.00 84.30           O
ATOM    712  CB  GLU A  42     -13.353 -50.921  10.429  1.00 67.33           C
ATOM    713  CG  GLU A  42     -12.167 -50.193  11.113  1.00 67.25           C
ATOM    714  CD  GLU A  42     -11.590 -50.885  12.361  1.00 71.39           C
ATOM    715  OE1 GLU A  42     -12.017 -52.012  12.698  1.00 69.36           O
ATOM    716  OE2 GLU A  42     -10.718 -50.244  12.988  1.00 81.93           O1-
ATOM    717  H   GLU A  42     -14.748 -48.894  11.009  1.00 80.78           H
ATOM    718  HA  GLU A  42     -13.388 -49.815   8.595  1.00 68.69           H
ATOM    719  HB3 GLU A  42     -12.965 -51.822   9.951  1.00 67.33           H
ATOM    720  HB2 GLU A  42     -14.069 -51.276  11.171  1.00 67.33           H
ATOM    721  HG3 GLU A  42     -12.461 -49.189  11.418  1.00 67.25           H
ATOM    722  HG2 GLU A  42     -11.364 -50.063  10.386  1.00 67.25           H
ATOM    723  N   ARG A  43     -16.496 -50.639   8.968  1.00 81.13           N
ATOM    724  CA  ARG A  43     -17.599 -51.458   8.444  1.00 91.35           C
ATOM    725  C   ARG A  43     -18.835 -50.643   8.028  1.00 91.07           C
ATOM    726  O   ARG A  43     -19.471 -51.018   7.042  1.00 80.46           O
ATOM    727  CB  ARG A  43     -17.945 -52.582   9.456  1.00 84.61           C
ATOM    728  CG  ARG A  43     -18.990 -53.599   8.950  1.00 90.51           C
ATOM    729  CD  ARG A  43     -19.388 -54.654   9.999  1.00 98.52           C
ATOM    730  NE  ARG A  43     -20.246 -55.716   9.433  1.00 97.23           N
ATOM    731  CZ  ARG A  43     -21.530 -55.628   9.028  1.00111.78           C
ATOM    732  NH1 ARG A  43     -22.245 -54.496   9.121  1.00125.49           N
ATOM    733  NH2 ARG A  43     -22.124 -56.708   8.513  1.00121.39           N1+
ATOM    734  H   ARG A  43     -16.736 -49.877   9.586  1.00 81.13           H
ATOM    735  HA  ARG A  43     -17.264 -51.945   7.526  1.00 91.35           H
ATOM    736  HB3 ARG A  43     -18.300 -52.134  10.386  1.00 84.61           H
ATOM    737  HB2 ARG A  43     -17.035 -53.125   9.713  1.00 84.61           H
ATOM    738  HG3 ARG A  43     -18.682 -54.062   8.011  1.00 90.51           H
ATOM    739  HG2 ARG A  43     -19.892 -53.034   8.720  1.00 90.51           H
ATOM    740  HD3 ARG A  43     -19.989 -54.170  10.770  1.00 98.52           H
ATOM    741  HD2 ARG A  43     -18.519 -55.064  10.513  1.00 98.52           H
ATOM    742 HH22 ARG A  43     -23.079 -56.667   8.188  1.00121.39           H
ATOM    743 HH21 ARG A  43     -21.649 -57.604   8.506  1.00121.39           H
ATOM    744 HH12 ARG A  43     -23.203 -54.462   8.802  1.00125.49           H
ATOM    745 HH11 ARG A  43     -21.823 -53.666   9.509  1.00125.49           H
ATOM    746  HE  ARG A  43     -19.797 -56.617   9.334  1.00 97.23           H
ATOM    747  N   CYS A  44     -19.181 -49.583   8.781  1.00 84.81           N
ATOM    748  CA  CYS A  44     -20.458 -48.867   8.655  1.00 83.75           C
ATOM    749  C   CYS A  44     -20.693 -48.214   7.277  1.00 87.98           C
ATOM    750  O   CYS A  44     -21.829 -48.200   6.802  1.00 80.48           O
ATOM    751  CB  CYS A  44     -20.659 -47.845   9.787  1.00 79.58           C
ATOM    752  SG  CYS A  44     -22.368 -47.238   9.876  1.00 92.59           S
ATOM    753  H   CYS A  44     -18.620 -49.339   9.587  1.00 84.81           H
ATOM    754  HA  CYS A  44     -21.215 -49.635   8.802  1.00 83.75           H
ATOM    755  HB3 CYS A  44     -19.997 -46.993   9.639  1.00 79.58           H
ATOM    756  HB2 CYS A  44     -20.422 -48.295  10.750  1.00 79.58           H
ATOM    757  HG  CYS A  44     -22.352 -46.604   8.699  1.00 92.59           H
ATOM    758  N   PHE A  45     -19.615 -47.707   6.659  1.00 95.03           N
ATOM    759  CA  PHE A  45     -19.655 -47.058   5.351  1.00 99.85           C
ATOM    760  C   PHE A  45     -18.678 -47.732   4.373  1.00107.65           C
ATOM    761  O   PHE A  45     -18.013 -47.039   3.607  1.00118.10           O
ATOM    762  CB  PHE A  45     -19.422 -45.541   5.511  1.00 87.36           C
ATOM    763  CG  PHE A  45     -20.472 -44.819   6.336  1.00 78.55           C
ATOM    764  CD1 PHE A  45     -21.761 -44.604   5.804  1.00 73.89           C
ATOM    765  CD2 PHE A  45     -20.220 -44.482   7.683  1.00 78.85           C
ATOM    766  CE1 PHE A  45     -22.740 -44.000   6.579  1.00 69.94           C
ATOM    767  CE2 PHE A  45     -21.212 -43.875   8.442  1.00 71.32           C
ATOM    768  CZ  PHE A  45     -22.460 -43.622   7.886  1.00 69.34           C
ATOM    769  H   PHE A  45     -18.714 -47.750   7.112  1.00 95.03           H
ATOM    770  HA  PHE A  45     -20.636 -47.188   4.890  1.00 99.85           H
ATOM    771  HB3 PHE A  45     -19.439 -45.081   4.527  1.00 87.36           H
ATOM    772  HB2 PHE A  45     -18.433 -45.344   5.928  1.00 87.36           H
ATOM    773  HD1 PHE A  45     -21.994 -44.909   4.794  1.00 73.89           H
ATOM    774  HD2 PHE A  45     -19.257 -44.689   8.126  1.00 78.85           H
ATOM    775  HE1 PHE A  45     -23.721 -43.829   6.163  1.00 69.94           H
ATOM    776  HE2 PHE A  45     -21.013 -43.598   9.467  1.00 71.32           H
ATOM    777  HZ  PHE A  45     -23.224 -43.139   8.475  1.00 69.34           H
ATOM    778  N   GLN A  46     -18.624 -49.074   4.411  1.00101.43           N
ATOM    779  CA  GLN A  46     -17.880 -49.915   3.465  1.00105.28           C
ATOM    780  C   GLN A  46     -18.799 -50.512   2.382  1.00112.92           C
ATOM    781  O   GLN A  46     -18.306 -50.853   1.307  1.00116.12           O
ATOM    782  CB  GLN A  46     -17.130 -51.033   4.238  1.00110.46           C
ATOM    783  CG  GLN A  46     -15.605 -50.829   4.389  1.00114.69           C
ATOM    784  CD  GLN A  46     -15.149 -49.542   5.088  1.00115.60           C
ATOM    785  OE1 GLN A  46     -14.082 -49.022   4.773  1.00122.77           O
ATOM    786  NE2 GLN A  46     -15.916 -49.031   6.052  1.00110.90           N
ATOM    787  H   GLN A  46     -19.181 -49.567   5.095  1.00101.43           H
ATOM    788  HA  GLN A  46     -17.143 -49.309   2.933  1.00105.28           H
ATOM    789  HB3 GLN A  46     -17.265 -51.992   3.735  1.00110.46           H
ATOM    790  HB2 GLN A  46     -17.575 -51.182   5.220  1.00110.46           H
ATOM    791  HG3 GLN A  46     -15.146 -50.856   3.400  1.00114.69           H
ATOM    792  HG2 GLN A  46     -15.184 -51.670   4.940  1.00114.69           H
ATOM    793 HE22 GLN A  46     -15.605 -48.211   6.556  1.00110.90           H
ATOM    794 HE21 GLN A  46     -16.786 -49.476   6.303  1.00110.90           H
ATOM    795  N   GLY A  47     -20.109 -50.610   2.671  1.00113.12           N
ATOM    796  CA  GLY A  47     -21.135 -51.157   1.781  1.00114.05           C
ATOM    797  C   GLY A  47     -21.730 -50.087   0.851  1.00105.83           C
ATOM    798  O   GLY A  47     -22.878 -50.234   0.436  1.00 83.88           O
ATOM    799  H   GLY A  47     -20.429 -50.287   3.572  1.00113.12           H
ATOM    800  HA3 GLY A  47     -21.932 -51.579   2.395  1.00114.05           H
ATOM    801  HA2 GLY A  47     -20.734 -51.975   1.181  1.00114.05           H
ATOM    802  N   THR A  48     -20.980 -49.011   0.556  1.00109.87           N
ATOM    803  CA  THR A  48     -21.419 -47.863  -0.233  1.00112.52           C
ATOM    804  C   THR A  48     -20.611 -47.811  -1.546  1.00105.66           C
ATOM    805  O   THR A  48     -19.387 -47.665  -1.519  1.00 86.27           O
ATOM    806  CB  THR A  48     -21.246 -46.546   0.580  1.00114.44           C
ATOM    807  OG1 THR A  48     -19.895 -46.182   0.812  1.00109.90           O
ATOM    808  CG2 THR A  48     -21.976 -46.597   1.933  1.00109.78           C
ATOM    809  H   THR A  48     -20.040 -48.951   0.921  1.00109.87           H
ATOM    810  HA  THR A  48     -22.478 -47.954  -0.484  1.00112.52           H
ATOM    811  HB  THR A  48     -21.689 -45.735   0.001  1.00114.44           H
ATOM    812  HG1 THR A  48     -19.457 -46.120  -0.041  1.00109.90           H
ATOM    813 HG21 THR A  48     -21.927 -45.643   2.454  1.00109.78           H
ATOM    814 HG22 THR A  48     -23.030 -46.839   1.796  1.00109.78           H
ATOM    815 HG23 THR A  48     -21.547 -47.348   2.596  1.00109.78           H
ATOM    816  N   ALA A  49     -21.326 -47.959  -2.677  1.00101.63           N
ATOM    817  CA  ALA A  49     -20.769 -47.961  -4.036  1.00101.23           C
ATOM    818  C   ALA A  49     -20.192 -46.601  -4.465  1.00120.77           C
ATOM    819  O   ALA A  49     -19.171 -46.576  -5.150  1.00116.88           O
ATOM    820  CB  ALA A  49     -21.847 -48.429  -5.025  1.00 95.22           C
ATOM    821  H   ALA A  49     -22.324 -48.097  -2.613  1.00101.63           H
ATOM    822  HA  ALA A  49     -19.954 -48.687  -4.058  1.00101.23           H
ATOM    823  HB1 ALA A  49     -21.461 -48.462  -6.045  1.00 95.22           H
ATOM    824  HB2 ALA A  49     -22.196 -49.432  -4.777  1.00 95.22           H
ATOM    825  HB3 ALA A  49     -22.712 -47.765  -5.019  1.00 95.22           H
ATOM    826  N   ASP A  50     -20.831 -45.514  -4.002  1.00124.91           N
ATOM    827  CA  ASP A  50     -20.305 -44.152  -3.993  1.00106.07           C
ATOM    828  C   ASP A  50     -19.634 -43.973  -2.611  1.00 95.28           C
ATOM    829  O   ASP A  50     -20.371 -43.981  -1.623  1.00 72.06           O
ATOM    830  CB  ASP A  50     -21.464 -43.141  -4.198  1.00110.47           C
ATOM    831  CG  ASP A  50     -21.101 -41.643  -4.153  1.00120.68           C
ATOM    832  OD1 ASP A  50     -19.921 -41.292  -4.387  1.00113.83           O
ATOM    833  OD2 ASP A  50     -22.058 -40.852  -4.006  1.00112.61           O1-
ATOM    834  H   ASP A  50     -21.671 -45.647  -3.459  1.00124.91           H
ATOM    835  HA  ASP A  50     -19.616 -44.015  -4.824  1.00106.07           H
ATOM    836  HB3 ASP A  50     -22.259 -43.340  -3.477  1.00110.47           H
ATOM    837  HB2 ASP A  50     -21.917 -43.334  -5.171  1.00110.47           H
ATOM    838  N   PRO A  51     -18.282 -43.877  -2.540  1.00 94.75           N
ATOM    839  CA  PRO A  51     -17.552 -43.768  -1.261  1.00100.86           C
ATOM    840  C   PRO A  51     -17.875 -42.523  -0.409  1.00 94.86           C
ATOM    841  O   PRO A  51     -17.192 -41.503  -0.512  1.00 88.07           O
ATOM    842  CB  PRO A  51     -16.062 -43.855  -1.660  1.00 94.89           C
ATOM    843  CG  PRO A  51     -16.067 -44.558  -3.000  1.00 90.43           C
ATOM    844  CD  PRO A  51     -17.335 -44.022  -3.647  1.00 94.97           C
ATOM    845  HA  PRO A  51     -17.801 -44.660  -0.684  1.00100.86           H
ATOM    846  HB3 PRO A  51     -15.456 -44.380  -0.922  1.00 94.89           H
ATOM    847  HB2 PRO A  51     -15.616 -42.870  -1.800  1.00 94.89           H
ATOM    848  HG3 PRO A  51     -16.162 -45.634  -2.848  1.00 90.43           H
ATOM    849  HG2 PRO A  51     -15.168 -44.376  -3.590  1.00 90.43           H
ATOM    850  HD2 PRO A  51     -17.165 -43.039  -4.091  1.00 94.97           H
ATOM    851  HD3 PRO A  51     -17.645 -44.703  -4.435  1.00 94.97           H
ATOM    852  N   VAL A  52     -18.874 -42.666   0.476  1.00 89.32           N
ATOM    853  CA  VAL A  52     -18.986 -41.863   1.688  1.00 84.28           C
ATOM    854  C   VAL A  52     -18.145 -42.547   2.775  1.00 84.49           C
ATOM    855  O   VAL A  52     -18.141 -43.775   2.877  1.00 81.90           O
ATOM    856  CB  VAL A  52     -20.457 -41.662   2.153  1.00 70.32           C
ATOM    857  CG1 VAL A  52     -21.231 -42.970   2.393  1.00 67.69           C
ATOM    858  CG2 VAL A  52     -20.568 -40.748   3.391  1.00 77.09           C
ATOM    859  H   VAL A  52     -19.424 -43.514   0.466  1.00 89.32           H
ATOM    860  HA  VAL A  52     -18.558 -40.879   1.509  1.00 84.28           H
ATOM    861  HB  VAL A  52     -20.965 -41.142   1.339  1.00 70.32           H
ATOM    862 HG11 VAL A  52     -22.270 -42.770   2.653  1.00 67.69           H
ATOM    863 HG12 VAL A  52     -21.239 -43.588   1.496  1.00 67.69           H
ATOM    864 HG13 VAL A  52     -20.799 -43.555   3.203  1.00 67.69           H
ATOM    865 HG21 VAL A  52     -21.606 -40.491   3.596  1.00 77.09           H
ATOM    866 HG22 VAL A  52     -20.172 -41.225   4.288  1.00 77.09           H
ATOM    867 HG23 VAL A  52     -20.024 -39.814   3.244  1.00 77.09           H
ATOM    868  N   ARG A  53     -17.395 -41.726   3.512  1.00 80.24           N
ATOM    869  CA  ARG A  53     -16.430 -42.157   4.512  1.00 87.30           C
ATOM    870  C   ARG A  53     -16.480 -41.201   5.705  1.00 77.99           C
ATOM    871  O   ARG A  53     -17.041 -40.109   5.613  1.00 73.58           O
ATOM    872  CB  ARG A  53     -15.018 -42.163   3.889  1.00 98.94           C
ATOM    873  CG  ARG A  53     -14.726 -43.259   2.847  1.00106.86           C
ATOM    874  CD  ARG A  53     -14.819 -44.685   3.423  1.00105.75           C
ATOM    875  NE  ARG A  53     -14.286 -45.687   2.484  1.00102.19           N
ATOM    876  CZ  ARG A  53     -14.928 -46.365   1.513  1.00106.86           C
ATOM    877  NH1 ARG A  53     -16.237 -46.213   1.263  1.00107.47           N
ATOM    878  NH2 ARG A  53     -14.229 -47.226   0.764  1.00105.48           N1+
ATOM    879  H   ARG A  53     -17.450 -40.727   3.365  1.00 80.24           H
ATOM    880  HA  ARG A  53     -16.685 -43.148   4.891  1.00 87.30           H
ATOM    881  HB3 ARG A  53     -14.301 -42.299   4.692  1.00 98.94           H
ATOM    882  HB2 ARG A  53     -14.800 -41.186   3.456  1.00 98.94           H
ATOM    883  HG3 ARG A  53     -13.752 -43.091   2.384  1.00106.86           H
ATOM    884  HG2 ARG A  53     -15.448 -43.154   2.037  1.00106.86           H
ATOM    885  HD3 ARG A  53     -15.859 -44.941   3.614  1.00105.75           H
ATOM    886  HD2 ARG A  53     -14.315 -44.755   4.388  1.00105.75           H
ATOM    887 HH22 ARG A  53     -14.679 -47.753   0.030  1.00105.48           H
ATOM    888 HH21 ARG A  53     -13.243 -47.364   0.939  1.00105.48           H
ATOM    889 HH12 ARG A  53     -16.693 -46.750   0.541  1.00107.47           H
ATOM    890 HH11 ARG A  53     -16.795 -45.613   1.858  1.00107.47           H
ATOM    891  HE  ARG A  53     -13.285 -45.815   2.566  1.00102.19           H
ATOM    892  N   VAL A  54     -15.870 -41.651   6.805  1.00 72.17           N
ATOM    893  CA  VAL A  54     -15.777 -40.929   8.063  1.00 76.55           C
ATOM    894  C   VAL A  54     -14.458 -40.134   8.093  1.00 71.82           C
ATOM    895  O   VAL A  54     -13.392 -40.741   8.143  1.00 59.68           O
ATOM    896  CB  VAL A  54     -15.809 -41.952   9.233  1.00 77.93           C
ATOM    897  CG1 VAL A  54     -15.474 -41.376  10.616  1.00 79.56           C
ATOM    898  CG2 VAL A  54     -17.170 -42.670   9.293  1.00 79.18           C
ATOM    899  H   VAL A  54     -15.416 -42.553   6.788  1.00 72.17           H
ATOM    900  HA  VAL A  54     -16.621 -40.246   8.169  1.00 76.55           H
ATOM    901  HB  VAL A  54     -15.062 -42.724   9.035  1.00 77.93           H
ATOM    902 HG11 VAL A  54     -15.580 -42.159  11.363  1.00 79.56           H
ATOM    903 HG12 VAL A  54     -14.447 -41.017  10.687  1.00 79.56           H
ATOM    904 HG13 VAL A  54     -16.142 -40.556  10.879  1.00 79.56           H
ATOM    905 HG21 VAL A  54     -17.219 -43.358  10.135  1.00 79.18           H
ATOM    906 HG22 VAL A  54     -17.988 -41.959   9.402  1.00 79.18           H
ATOM    907 HG23 VAL A  54     -17.355 -43.252   8.391  1.00 79.18           H
ATOM    908  N   SER A  55     -14.537 -38.793   8.078  1.00 73.96           N
ATOM    909  CA  SER A  55     -13.360 -37.933   8.241  1.00 75.12           C
ATOM    910  C   SER A  55     -12.793 -37.956   9.676  1.00 70.32           C
ATOM    911  O   SER A  55     -11.585 -37.802   9.833  1.00 66.00           O
ATOM    912  CB  SER A  55     -13.655 -36.508   7.723  1.00 78.28           C
ATOM    913  OG  SER A  55     -14.489 -35.763   8.586  1.00 75.01           O
ATOM    914  H   SER A  55     -15.437 -38.332   8.063  1.00 73.96           H
ATOM    915  HA  SER A  55     -12.583 -38.339   7.592  1.00 75.12           H
ATOM    916  HB3 SER A  55     -14.108 -36.546   6.732  1.00 78.28           H
ATOM    917  HB2 SER A  55     -12.719 -35.957   7.614  1.00 78.28           H
ATOM    918  HG  SER A  55     -14.381 -34.828   8.382  1.00 75.01           H
ATOM    919  N   LYS A  56     -13.670 -38.189  10.670  1.00 66.50           N
ATOM    920  CA  LYS A  56     -13.390 -38.295  12.106  1.00 68.12           C
ATOM    921  C   LYS A  56     -14.705 -38.547  12.865  1.00 61.58           C
ATOM    922  O   LYS A  56     -15.777 -38.211  12.359  1.00 62.20           O
ATOM    923  CB  LYS A  56     -12.672 -37.031  12.642  1.00 77.45           C
ATOM    924  CG  LYS A  56     -13.411 -35.709  12.392  1.00 73.89           C
ATOM    925  CD  LYS A  56     -12.543 -34.485  12.689  1.00 69.53           C
ATOM    926  CE  LYS A  56     -13.271 -33.191  12.316  1.00 68.18           C
ATOM    927  NZ  LYS A  56     -12.367 -32.036  12.365  1.00 68.86           N1+
ATOM    928  H   LYS A  56     -14.646 -38.293  10.427  1.00 66.50           H
ATOM    929  HA  LYS A  56     -12.743 -39.161  12.253  1.00 68.12           H
ATOM    930  HB3 LYS A  56     -11.672 -36.971  12.213  1.00 77.45           H
ATOM    931  HB2 LYS A  56     -12.516 -37.130  13.714  1.00 77.45           H
ATOM    932  HG3 LYS A  56     -14.308 -35.673  13.006  1.00 73.89           H
ATOM    933  HG2 LYS A  56     -13.744 -35.654  11.356  1.00 73.89           H
ATOM    934  HD3 LYS A  56     -11.607 -34.569  12.134  1.00 69.53           H
ATOM    935  HD2 LYS A  56     -12.278 -34.467  13.746  1.00 69.53           H
ATOM    936  HE3 LYS A  56     -14.123 -33.016  12.974  1.00 68.18           H
ATOM    937  HE2 LYS A  56     -13.659 -33.273  11.302  1.00 68.18           H
ATOM    938  HZ1 LYS A  56     -12.075 -31.867  13.320  1.00 68.86           H
ATOM    939  HZ2 LYS A  56     -11.560 -32.205  11.782  1.00 68.86           H
ATOM    940  HZ3 LYS A  56     -12.852 -31.219  12.020  1.00 68.86           H
ATOM    941  N   VAL A  57     -14.595 -39.112  14.078  1.00 60.42           N
ATOM    942  CA  VAL A  57     -15.721 -39.314  14.993  1.00 61.02           C
ATOM    943  C   VAL A  57     -15.356 -38.637  16.324  1.00 62.80           C
ATOM    944  O   VAL A  57     -14.851 -39.298  17.230  1.00 63.40           O
ATOM    945  CB  VAL A  57     -16.044 -40.819  15.258  1.00 61.07           C
ATOM    946  CG1 VAL A  57     -17.338 -40.997  16.080  1.00 69.50           C
ATOM    947  CG2 VAL A  57     -16.141 -41.639  13.970  1.00 66.73           C
ATOM    948  H   VAL A  57     -13.680 -39.340  14.445  1.00 60.42           H
ATOM    949  HA  VAL A  57     -16.621 -38.834  14.613  1.00 61.02           H
ATOM    950  HB  VAL A  57     -15.231 -41.277  15.822  1.00 61.07           H
ATOM    951 HG11 VAL A  57     -17.588 -42.052  16.200  1.00 69.50           H
ATOM    952 HG12 VAL A  57     -17.247 -40.579  17.082  1.00 69.50           H
ATOM    953 HG13 VAL A  57     -18.186 -40.514  15.593  1.00 69.50           H
ATOM    954 HG21 VAL A  57     -16.436 -42.669  14.172  1.00 66.73           H
ATOM    955 HG22 VAL A  57     -16.863 -41.206  13.280  1.00 66.73           H
ATOM    956 HG23 VAL A  57     -15.170 -41.683  13.478  1.00 66.73           H
ATOM    957  N   VAL A  58     -15.570 -37.312  16.399  1.00 59.31           N
ATOM    958  CA  VAL A  58     -15.258 -36.494  17.575  1.00 58.67           C
ATOM    959  C   VAL A  58     -16.132 -36.897  18.775  1.00 59.24           C
ATOM    960  O   VAL A  58     -17.356 -36.934  18.648  1.00 50.35           O
ATOM    961  CB  VAL A  58     -15.469 -34.978  17.286  1.00 63.74           C
ATOM    962  CG1 VAL A  58     -15.383 -34.054  18.523  1.00 66.16           C
ATOM    963  CG2 VAL A  58     -14.474 -34.484  16.221  1.00 63.33           C
ATOM    964  H   VAL A  58     -16.000 -36.832  15.622  1.00 59.31           H
ATOM    965  HA  VAL A  58     -14.209 -36.657  17.828  1.00 58.67           H
ATOM    966  HB  VAL A  58     -16.472 -34.863  16.874  1.00 63.74           H
ATOM    967 HG11 VAL A  58     -15.483 -33.008  18.236  1.00 66.16           H
ATOM    968 HG12 VAL A  58     -16.175 -34.249  19.245  1.00 66.16           H
ATOM    969 HG13 VAL A  58     -14.427 -34.170  19.035  1.00 66.16           H
ATOM    970 HG21 VAL A  58     -14.689 -33.457  15.927  1.00 63.33           H
ATOM    971 HG22 VAL A  58     -13.452 -34.510  16.599  1.00 63.33           H
ATOM    972 HG23 VAL A  58     -14.511 -35.089  15.316  1.00 63.33           H
ATOM    973  N   LYS A  59     -15.476 -37.166  19.913  1.00 60.99           N
ATOM    974  CA  LYS A  59     -16.119 -37.437  21.193  1.00 64.51           C
ATOM    975  C   LYS A  59     -16.633 -36.120  21.792  1.00 66.53           C
ATOM    976  O   LYS A  59     -15.839 -35.326  22.294  1.00 78.40           O
ATOM    977  CB  LYS A  59     -15.118 -38.195  22.085  1.00 65.23           C
ATOM    978  CG  LYS A  59     -15.604 -38.477  23.512  1.00 65.97           C
ATOM    979  CD  LYS A  59     -14.611 -39.289  24.356  1.00 59.82           C
ATOM    980  CE  LYS A  59     -13.223 -38.631  24.480  1.00 65.12           C
ATOM    981  NZ  LYS A  59     -12.444 -39.192  25.595  1.00 69.69           N1+
ATOM    982  H   LYS A  59     -14.466 -37.088  19.938  1.00 60.99           H
ATOM    983  HA  LYS A  59     -16.973 -38.094  21.026  1.00 64.51           H
ATOM    984  HB3 LYS A  59     -14.186 -37.632  22.129  1.00 65.23           H
ATOM    985  HB2 LYS A  59     -14.892 -39.151  21.614  1.00 65.23           H
ATOM    986  HG3 LYS A  59     -16.552 -39.014  23.460  1.00 65.97           H
ATOM    987  HG2 LYS A  59     -15.810 -37.540  24.025  1.00 65.97           H
ATOM    988  HD3 LYS A  59     -14.506 -40.280  23.916  1.00 59.82           H
ATOM    989  HD2 LYS A  59     -15.048 -39.447  25.343  1.00 59.82           H
ATOM    990  HE3 LYS A  59     -13.322 -37.563  24.651  1.00 65.12           H
ATOM    991  HE2 LYS A  59     -12.660 -38.754  23.554  1.00 65.12           H
ATOM    992  HZ1 LYS A  59     -12.334 -40.186  25.435  1.00 69.69           H
ATOM    993  HZ2 LYS A  59     -11.537 -38.751  25.627  1.00 69.69           H
ATOM    994  HZ3 LYS A  59     -12.938 -39.032  26.462  1.00 69.69           H
ATOM    995  N   GLY A  60     -17.949 -35.906  21.666  1.00 66.03           N
ATOM    996  CA  GLY A  60     -18.634 -34.689  22.077  1.00 66.97           C
ATOM    997  C   GLY A  60     -19.160 -34.802  23.509  1.00 80.39           C
ATOM    998  O   GLY A  60     -19.065 -35.847  24.158  1.00102.91           O
ATOM    999  H   GLY A  60     -18.525 -36.634  21.264  1.00 66.03           H
ATOM   1000  HA3 GLY A  60     -19.479 -34.529  21.408  1.00 66.97           H
ATOM   1001  HA2 GLY A  60     -17.976 -33.823  21.995  1.00 66.97           H
ATOM   1002  N   GLY A  61     -19.747 -33.689  23.979  1.00 88.96           N
ATOM   1003  CA  GLY A  61     -20.362 -33.556  25.298  1.00 90.10           C
ATOM   1004  C   GLY A  61     -19.336 -33.729  26.426  1.00 88.43           C
ATOM   1005  O   GLY A  61     -18.137 -33.530  26.234  1.00 76.63           O
ATOM   1006  H   GLY A  61     -19.786 -32.874  23.385  1.00 88.96           H
ATOM   1007  HA3 GLY A  61     -21.156 -34.296  25.395  1.00 90.10           H
ATOM   1008  HA2 GLY A  61     -20.828 -32.575  25.383  1.00 90.10           H
ATOM   1009  N   SER A  62     -19.847 -34.094  27.610  1.00 99.81           N
ATOM   1010  CA  SER A  62     -19.124 -34.375  28.855  1.00 95.02           C
ATOM   1011  C   SER A  62     -17.876 -35.264  28.730  1.00 92.84           C
ATOM   1012  O   SER A  62     -16.872 -34.971  29.378  1.00 80.73           O
ATOM   1013  CB  SER A  62     -20.125 -34.986  29.845  1.00 90.07           C
ATOM   1014  OG  SER A  62     -20.165 -36.400  29.760  1.00115.63           O
ATOM   1015  H   SER A  62     -20.857 -34.146  27.686  1.00 99.81           H
ATOM   1016  HA  SER A  62     -18.804 -33.413  29.256  1.00 95.02           H
ATOM   1017  HB3 SER A  62     -21.114 -34.592  29.654  1.00 90.07           H
ATOM   1018  HB2 SER A  62     -19.871 -34.700  30.865  1.00 90.07           H
ATOM   1019  HG  SER A  62     -21.015 -36.696  30.118  1.00115.63           H
ATOM   1020  N   SER A  63     -17.971 -36.317  27.901  1.00 99.04           N
ATOM   1021  CA  SER A  63     -16.920 -37.301  27.648  1.00 87.71           C
ATOM   1022  C   SER A  63     -15.686 -36.730  26.919  1.00 84.48           C
ATOM   1023  O   SER A  63     -14.590 -37.251  27.125  1.00 86.24           O
ATOM   1024  CB  SER A  63     -17.554 -38.531  26.963  1.00 82.84           C
ATOM   1025  OG  SER A  63     -17.934 -38.285  25.624  1.00 76.05           O
ATOM   1026  H   SER A  63     -18.848 -36.478  27.427  1.00 99.04           H
ATOM   1027  HA  SER A  63     -16.561 -37.637  28.621  1.00 87.71           H
ATOM   1028  HB3 SER A  63     -18.427 -38.874  27.520  1.00 82.84           H
ATOM   1029  HB2 SER A  63     -16.847 -39.360  26.963  1.00 82.84           H
ATOM   1030  HG  SER A  63     -18.628 -37.620  25.600  1.00 76.05           H
ATOM   1031  N   GLY A  64     -15.872 -35.654  26.133  1.00 96.91           N
ATOM   1032  CA  GLY A  64     -14.793 -34.905  25.491  1.00 92.36           C
ATOM   1033  C   GLY A  64     -14.270 -33.796  26.412  1.00 99.34           C
ATOM   1034  O   GLY A  64     -13.065 -33.551  26.443  1.00108.14           O
ATOM   1035  H   GLY A  64     -16.808 -35.291  26.014  1.00 96.91           H
ATOM   1036  HA3 GLY A  64     -15.191 -34.430  24.596  1.00 92.36           H
ATOM   1037  HA2 GLY A  64     -13.974 -35.548  25.175  1.00 92.36           H
ATOM   1038  N   LYS A  65     -15.176 -33.124  27.142  1.00101.68           N
ATOM   1039  CA  LYS A  65     -14.894 -31.989  28.028  1.00 93.81           C
ATOM   1040  C   LYS A  65     -14.109 -32.363  29.298  1.00 87.76           C
ATOM   1041  O   LYS A  65     -13.481 -31.478  29.878  1.00 81.51           O
ATOM   1042  CB  LYS A  65     -16.230 -31.332  28.427  1.00 99.43           C
ATOM   1043  CG  LYS A  65     -16.991 -30.676  27.261  1.00100.89           C
ATOM   1044  CD  LYS A  65     -18.464 -30.432  27.615  1.00 97.20           C
ATOM   1045  CE  LYS A  65     -19.284 -29.879  26.441  1.00 98.73           C
ATOM   1046  NZ  LYS A  65     -20.693 -29.677  26.825  1.00 99.80           N1+
ATOM   1047  H   LYS A  65     -16.152 -33.377  27.056  1.00101.68           H
ATOM   1048  HA  LYS A  65     -14.301 -31.261  27.470  1.00 93.81           H
ATOM   1049  HB3 LYS A  65     -16.067 -30.569  29.191  1.00 99.43           H
ATOM   1050  HB2 LYS A  65     -16.859 -32.090  28.897  1.00 99.43           H
ATOM   1051  HG3 LYS A  65     -16.929 -31.287  26.362  1.00100.89           H
ATOM   1052  HG2 LYS A  65     -16.516 -29.729  27.004  1.00100.89           H
ATOM   1053  HD3 LYS A  65     -18.519 -29.756  28.465  1.00 97.20           H
ATOM   1054  HD2 LYS A  65     -18.912 -31.360  27.967  1.00 97.20           H
ATOM   1055  HE3 LYS A  65     -19.248 -30.571  25.599  1.00 98.73           H
ATOM   1056  HE2 LYS A  65     -18.871 -28.931  26.094  1.00 98.73           H
ATOM   1057  HZ1 LYS A  65     -20.740 -28.996  27.569  1.00 99.80           H
ATOM   1058  HZ2 LYS A  65     -21.226 -29.350  26.032  1.00 99.80           H
ATOM   1059  HZ3 LYS A  65     -21.087 -30.548  27.165  1.00 99.80           H
ATOM   1060  N   GLY A  66     -14.173 -33.638  29.719  1.00 79.57           N
ATOM   1061  CA  GLY A  66     -13.551 -34.134  30.947  1.00 82.14           C
ATOM   1062  C   GLY A  66     -14.355 -33.738  32.194  1.00 77.97           C
ATOM   1063  O   GLY A  66     -13.755 -33.550  33.251  1.00 67.82           O
ATOM   1064  H   GLY A  66     -14.713 -34.303  29.182  1.00 79.57           H
ATOM   1065  HA3 GLY A  66     -12.538 -33.748  31.036  1.00 82.14           H
ATOM   1066  HA2 GLY A  66     -13.479 -35.220  30.897  1.00 82.14           H
ATOM   1067  N   THR A  67     -15.683 -33.580  32.062  1.00 74.69           N
ATOM   1068  CA  THR A  67     -16.604 -33.121  33.107  1.00 81.20           C
ATOM   1069  C   THR A  67     -17.748 -34.144  33.338  1.00 84.65           C
ATOM   1070  O   THR A  67     -18.848 -33.752  33.731  1.00 73.63           O
ATOM   1071  CB  THR A  67     -17.201 -31.730  32.735  1.00 88.62           C
ATOM   1072  OG1 THR A  67     -18.020 -31.797  31.580  1.00 91.91           O
ATOM   1073  CG2 THR A  67     -16.144 -30.633  32.524  1.00 88.62           C
ATOM   1074  H   THR A  67     -16.101 -33.740  31.155  1.00 74.69           H
ATOM   1075  HA  THR A  67     -16.083 -33.025  34.061  1.00 81.20           H
ATOM   1076  HB  THR A  67     -17.836 -31.395  33.555  1.00 88.62           H
ATOM   1077  HG1 THR A  67     -18.720 -32.430  31.748  1.00 91.91           H
ATOM   1078 HG21 THR A  67     -16.612 -29.673  32.306  1.00 88.62           H
ATOM   1079 HG22 THR A  67     -15.535 -30.503  33.418  1.00 88.62           H
ATOM   1080 HG23 THR A  67     -15.475 -30.864  31.696  1.00 88.62           H
ATOM   1081  N   THR A  68     -17.473 -35.441  33.103  1.00 85.93           N
ATOM   1082  CA  THR A  68     -18.425 -36.545  33.264  1.00 86.65           C
ATOM   1083  C   THR A  68     -18.780 -36.831  34.739  1.00 88.75           C
ATOM   1084  O   THR A  68     -17.893 -36.952  35.584  1.00 88.01           O
ATOM   1085  CB  THR A  68     -17.873 -37.867  32.664  1.00 91.71           C
ATOM   1086  OG1 THR A  68     -16.658 -38.257  33.269  1.00108.03           O
ATOM   1087  CG2 THR A  68     -17.628 -37.804  31.157  1.00 92.12           C
ATOM   1088  H   THR A  68     -16.551 -35.704  32.785  1.00 85.93           H
ATOM   1089  HA  THR A  68     -19.338 -36.279  32.731  1.00 86.65           H
ATOM   1090  HB  THR A  68     -18.590 -38.668  32.849  1.00 91.71           H
ATOM   1091  HG1 THR A  68     -16.824 -38.413  34.202  1.00108.03           H
ATOM   1092 HG21 THR A  68     -17.307 -38.772  30.771  1.00 92.12           H
ATOM   1093 HG22 THR A  68     -18.536 -37.525  30.625  1.00 92.12           H
ATOM   1094 HG23 THR A  68     -16.850 -37.081  30.919  1.00 92.12           H
ATOM   1095  N   LEU A  69     -20.087 -36.998  34.978  1.00 85.36           N
ATOM   1096  CA  LEU A  69     -20.683 -37.515  36.207  1.00 75.58           C
ATOM   1097  C   LEU A  69     -20.595 -39.050  36.167  1.00 72.87           C
ATOM   1098  O   LEU A  69     -20.949 -39.648  35.148  1.00 72.08           O
ATOM   1099  CB  LEU A  69     -22.160 -37.048  36.290  1.00 71.21           C
ATOM   1100  CG  LEU A  69     -22.375 -35.613  36.831  1.00 67.43           C
ATOM   1101  CD1 LEU A  69     -21.539 -34.545  36.109  1.00 61.83           C
ATOM   1102  CD2 LEU A  69     -23.868 -35.226  36.812  1.00 63.31           C
ATOM   1103  H   LEU A  69     -20.734 -36.915  34.203  1.00 85.36           H
ATOM   1104  HA  LEU A  69     -20.138 -37.138  37.074  1.00 75.58           H
ATOM   1105  HB3 LEU A  69     -22.712 -37.726  36.945  1.00 71.21           H
ATOM   1106  HB2 LEU A  69     -22.630 -37.147  35.310  1.00 71.21           H
ATOM   1107  HG  LEU A  69     -22.057 -35.612  37.875  1.00 67.43           H
ATOM   1108 HD11 LEU A  69     -21.938 -33.548  36.275  1.00 61.83           H
ATOM   1109 HD12 LEU A  69     -20.517 -34.545  36.482  1.00 61.83           H
ATOM   1110 HD13 LEU A  69     -21.511 -34.709  35.032  1.00 61.83           H
ATOM   1111 HD21 LEU A  69     -24.188 -34.867  37.790  1.00 63.31           H
ATOM   1112 HD22 LEU A  69     -24.079 -34.433  36.094  1.00 63.31           H
ATOM   1113 HD23 LEU A  69     -24.506 -36.068  36.541  1.00 63.31           H
ATOM   1114  N   ARG A  70     -20.122 -39.652  37.272  1.00 72.75           N
ATOM   1115  CA  ARG A  70     -19.916 -41.095  37.419  1.00 76.20           C
ATOM   1116  C   ARG A  70     -21.213 -41.901  37.207  1.00 76.71           C
ATOM   1117  O   ARG A  70     -22.207 -41.651  37.889  1.00 71.68           O
ATOM   1118  CB  ARG A  70     -19.307 -41.377  38.809  1.00 90.64           C
ATOM   1119  CG  ARG A  70     -18.926 -42.855  39.062  1.00101.65           C
ATOM   1120  CD  ARG A  70     -18.731 -43.212  40.547  1.00101.73           C
ATOM   1121  NE  ARG A  70     -17.520 -42.613  41.134  1.00110.93           N
ATOM   1122  CZ  ARG A  70     -16.963 -42.899  42.326  1.00110.33           C
ATOM   1123  NH1 ARG A  70     -17.461 -43.838  43.144  1.00111.58           N
ATOM   1124  NH2 ARG A  70     -15.875 -42.220  42.705  1.00106.69           N1+
ATOM   1125  H   ARG A  70     -19.837 -39.084  38.058  1.00 72.75           H
ATOM   1126  HA  ARG A  70     -19.186 -41.391  36.663  1.00 76.20           H
ATOM   1127  HB3 ARG A  70     -20.029 -41.069  39.563  1.00 90.64           H
ATOM   1128  HB2 ARG A  70     -18.429 -40.748  38.961  1.00 90.64           H
ATOM   1129  HG3 ARG A  70     -17.986 -43.016  38.532  1.00101.65           H
ATOM   1130  HG2 ARG A  70     -19.622 -43.568  38.621  1.00101.65           H
ATOM   1131  HD3 ARG A  70     -18.804 -44.288  40.707  1.00101.73           H
ATOM   1132  HD2 ARG A  70     -19.548 -42.766  41.115  1.00101.73           H
ATOM   1133 HH22 ARG A  70     -15.444 -42.385  43.603  1.00106.69           H
ATOM   1134 HH21 ARG A  70     -15.504 -41.484  42.117  1.00106.69           H
ATOM   1135 HH12 ARG A  70     -17.045 -44.001  44.049  1.00111.58           H
ATOM   1136 HH11 ARG A  70     -18.297 -44.342  42.886  1.00111.58           H
ATOM   1137  HE  ARG A  70     -17.101 -41.860  40.601  1.00110.93           H
ATOM   1138  N   GLY A  71     -21.151 -42.867  36.279  1.00 68.63           N
ATOM   1139  CA  GLY A  71     -22.201 -43.848  36.005  1.00 69.83           C
ATOM   1140  C   GLY A  71     -23.311 -43.334  35.074  1.00 76.33           C
ATOM   1141  O   GLY A  71     -23.959 -44.163  34.436  1.00 98.09           O
ATOM   1142  H   GLY A  71     -20.299 -42.975  35.746  1.00 68.63           H
ATOM   1143  HA3 GLY A  71     -22.657 -44.175  36.941  1.00 69.83           H
ATOM   1144  HA2 GLY A  71     -21.747 -44.735  35.564  1.00 69.83           H
ATOM   1145  N   ARG A  72     -23.551 -42.012  34.999  1.00 85.95           N
ATOM   1146  CA  ARG A  72     -24.735 -41.436  34.350  1.00107.06           C
ATOM   1147  C   ARG A  72     -24.446 -40.738  33.013  1.00117.69           C
ATOM   1148  O   ARG A  72     -25.354 -40.685  32.184  1.00135.16           O
ATOM   1149  CB  ARG A  72     -25.433 -40.448  35.303  1.00111.26           C
ATOM   1150  CG  ARG A  72     -25.806 -41.044  36.676  1.00123.10           C
ATOM   1151  CD  ARG A  72     -26.810 -40.182  37.463  1.00127.45           C
ATOM   1152  NE  ARG A  72     -26.246 -38.879  37.857  1.00131.64           N
ATOM   1153  CZ  ARG A  72     -25.796 -38.497  39.066  1.00128.92           C
ATOM   1154  NH1 ARG A  72     -25.829 -39.300  40.141  1.00130.38           N
ATOM   1155  NH2 ARG A  72     -25.299 -37.264  39.194  1.00122.95           N1+
ATOM   1156  H   ARG A  72     -22.974 -41.373  35.528  1.00 85.95           H
ATOM   1157  HA  ARG A  72     -25.458 -42.225  34.134  1.00107.06           H
ATOM   1158  HB3 ARG A  72     -26.339 -40.080  34.820  1.00111.26           H
ATOM   1159  HB2 ARG A  72     -24.796 -39.573  35.454  1.00111.26           H
ATOM   1160  HG3 ARG A  72     -24.882 -41.111  37.253  1.00123.10           H
ATOM   1161  HG2 ARG A  72     -26.175 -42.067  36.597  1.00123.10           H
ATOM   1162  HD3 ARG A  72     -27.267 -40.736  38.283  1.00127.45           H
ATOM   1163  HD2 ARG A  72     -27.635 -39.925  36.797  1.00127.45           H
ATOM   1164 HH22 ARG A  72     -25.012 -36.916  40.101  1.00122.95           H
ATOM   1165 HH21 ARG A  72     -25.248 -36.647  38.397  1.00122.95           H
ATOM   1166 HH12 ARG A  72     -25.480 -38.980  41.033  1.00130.38           H
ATOM   1167 HH11 ARG A  72     -26.199 -40.235  40.059  1.00130.38           H
ATOM   1168  HE  ARG A  72     -26.164 -38.215  37.101  1.00131.64           H
ATOM   1169  N   SER A  73     -23.230 -40.191  32.828  1.00123.88           N
ATOM   1170  CA  SER A  73     -22.867 -39.423  31.634  1.00119.59           C
ATOM   1171  C   SER A  73     -22.795 -40.299  30.373  1.00116.41           C
ATOM   1172  O   SER A  73     -22.025 -41.261  30.343  1.00119.24           O
ATOM   1173  CB  SER A  73     -21.530 -38.703  31.863  1.00106.52           C
ATOM   1174  OG  SER A  73     -21.728 -37.560  32.665  1.00 85.17           O
ATOM   1175  H   SER A  73     -22.528 -40.255  33.551  1.00123.88           H
ATOM   1176  HA  SER A  73     -23.636 -38.663  31.471  1.00119.59           H
ATOM   1177  HB3 SER A  73     -21.097 -38.374  30.919  1.00106.52           H
ATOM   1178  HB2 SER A  73     -20.801 -39.365  32.330  1.00106.52           H
ATOM   1179  HG  SER A  73     -22.334 -36.947  32.225  1.00 85.17           H
ATOM   1180  N   ASP A  74     -23.594 -39.922  29.363  1.00101.91           N
ATOM   1181  CA  ASP A  74     -23.661 -40.576  28.055  1.00 95.73           C
ATOM   1182  C   ASP A  74     -22.422 -40.253  27.194  1.00 88.85           C
ATOM   1183  O   ASP A  74     -21.779 -39.215  27.380  1.00 85.38           O
ATOM   1184  CB  ASP A  74     -24.975 -40.247  27.286  1.00104.24           C
ATOM   1185  CG  ASP A  74     -25.247 -38.781  26.887  1.00104.70           C
ATOM   1186  OD1 ASP A  74     -24.635 -37.848  27.449  1.00106.71           O
ATOM   1187  OD2 ASP A  74     -26.117 -38.579  26.016  1.00 84.80           O1-
ATOM   1188  H   ASP A  74     -24.183 -39.108  29.476  1.00101.91           H
ATOM   1189  HA  ASP A  74     -23.658 -41.652  28.235  1.00 95.73           H
ATOM   1190  HB3 ASP A  74     -25.817 -40.548  27.911  1.00104.24           H
ATOM   1191  HB2 ASP A  74     -25.044 -40.876  26.397  1.00104.24           H
ATOM   1192  N   ALA A  75     -22.152 -41.151  26.238  1.00 87.18           N
ATOM   1193  CA  ALA A  75     -21.087 -41.037  25.250  1.00 87.23           C
ATOM   1194  C   ALA A  75     -21.644 -40.436  23.950  1.00 75.10           C
ATOM   1195  O   ALA A  75     -21.999 -41.175  23.031  1.00 63.41           O
ATOM   1196  CB  ALA A  75     -20.489 -42.437  25.039  1.00 84.46           C
ATOM   1197  H   ALA A  75     -22.748 -41.964  26.140  1.00 87.18           H
ATOM   1198  HA  ALA A  75     -20.290 -40.386  25.615  1.00 87.23           H
ATOM   1199  HB1 ALA A  75     -19.742 -42.431  24.247  1.00 84.46           H
ATOM   1200  HB2 ALA A  75     -20.003 -42.797  25.947  1.00 84.46           H
ATOM   1201  HB3 ALA A  75     -21.256 -43.165  24.770  1.00 84.46           H
ATOM   1202  N   ASP A  76     -21.709 -39.095  23.895  1.00 75.52           N
ATOM   1203  CA  ASP A  76     -22.060 -38.331  22.693  1.00 71.40           C
ATOM   1204  C   ASP A  76     -20.920 -38.437  21.659  1.00 64.19           C
ATOM   1205  O   ASP A  76     -19.764 -38.226  22.025  1.00 58.00           O
ATOM   1206  CB  ASP A  76     -22.411 -36.833  22.941  1.00 72.76           C
ATOM   1207  CG  ASP A  76     -23.201 -36.470  24.219  1.00 83.05           C
ATOM   1208  OD2 ASP A  76     -24.341 -35.971  24.061  1.00 74.95           O
ATOM   1209  OD1 ASP A  76     -22.671 -36.671  25.338  1.00 91.15           O1-
ATOM   1210  H   ASP A  76     -21.435 -38.548  24.699  1.00 75.52           H
ATOM   1211  HA  ASP A  76     -22.951 -38.800  22.271  1.00 71.40           H
ATOM   1212  HB3 ASP A  76     -22.974 -36.471  22.077  1.00 72.76           H
ATOM   1213  HB2 ASP A  76     -21.502 -36.235  22.967  1.00 72.76           H
ATOM   1214  N   LEU A  77     -21.262 -38.757  20.402  1.00 64.26           N
ATOM   1215  CA  LEU A  77     -20.312 -38.861  19.290  1.00 65.94           C
ATOM   1216  C   LEU A  77     -20.863 -38.103  18.078  1.00 61.90           C
ATOM   1217  O   LEU A  77     -22.042 -38.243  17.758  1.00 53.42           O
ATOM   1218  CB  LEU A  77     -20.077 -40.344  18.911  1.00 64.13           C
ATOM   1219  CG  LEU A  77     -19.331 -41.207  19.954  1.00 59.47           C
ATOM   1220  CD1 LEU A  77     -19.279 -42.675  19.493  1.00 60.47           C
ATOM   1221  CD2 LEU A  77     -17.916 -40.671  20.260  1.00 55.63           C
ATOM   1222  H   LEU A  77     -22.233 -38.923  20.170  1.00 64.26           H
ATOM   1223  HA  LEU A  77     -19.364 -38.396  19.561  1.00 65.94           H
ATOM   1224  HB3 LEU A  77     -19.519 -40.386  17.975  1.00 64.13           H
ATOM   1225  HB2 LEU A  77     -21.041 -40.805  18.697  1.00 64.13           H
ATOM   1226  HG  LEU A  77     -19.897 -41.187  20.887  1.00 59.47           H
ATOM   1227 HD11 LEU A  77     -18.463 -43.230  19.956  1.00 60.47           H
ATOM   1228 HD12 LEU A  77     -20.202 -43.191  19.751  1.00 60.47           H
ATOM   1229 HD13 LEU A  77     -19.155 -42.752  18.413  1.00 60.47           H
ATOM   1230 HD21 LEU A  77     -17.147 -41.431  20.141  1.00 55.63           H
ATOM   1231 HD22 LEU A  77     -17.634 -39.854  19.598  1.00 55.63           H
ATOM   1232 HD23 LEU A  77     -17.853 -40.308  21.286  1.00 55.63           H
ATOM   1233  N   VAL A  78     -19.986 -37.353  17.394  1.00 67.75           N
ATOM   1234  CA  VAL A  78     -20.319 -36.634  16.169  1.00 71.99           C
ATOM   1235  C   VAL A  78     -19.482 -37.213  15.020  1.00 68.83           C
ATOM   1236  O   VAL A  78     -18.290 -36.917  14.916  1.00 61.62           O
ATOM   1237  CB  VAL A  78     -20.049 -35.109  16.288  1.00 62.40           C
ATOM   1238  CG1 VAL A  78     -20.397 -34.347  14.992  1.00 58.05           C
ATOM   1239  CG2 VAL A  78     -20.827 -34.500  17.467  1.00 65.23           C
ATOM   1240  H   VAL A  78     -19.028 -37.276  17.713  1.00 67.75           H
ATOM   1241  HA  VAL A  78     -21.372 -36.760  15.921  1.00 71.99           H
ATOM   1242  HB  VAL A  78     -18.988 -34.943  16.492  1.00 62.40           H
ATOM   1243 HG11 VAL A  78     -20.253 -33.275  15.116  1.00 58.05           H
ATOM   1244 HG12 VAL A  78     -19.778 -34.651  14.148  1.00 58.05           H
ATOM   1245 HG13 VAL A  78     -21.435 -34.517  14.707  1.00 58.05           H
ATOM   1246 HG21 VAL A  78     -20.717 -33.418  17.489  1.00 65.23           H
ATOM   1247 HG22 VAL A  78     -21.890 -34.723  17.398  1.00 65.23           H
ATOM   1248 HG23 VAL A  78     -20.470 -34.882  18.423  1.00 65.23           H
ATOM   1249  N   VAL A  79     -20.135 -38.045  14.195  1.00 70.95           N
ATOM   1250  CA  VAL A  79     -19.543 -38.680  13.022  1.00 70.90           C
ATOM   1251  C   VAL A  79     -19.559 -37.727  11.812  1.00 65.96           C
ATOM   1252  O   VAL A  79     -20.580 -37.558  11.149  1.00 56.30           O
ATOM   1253  CB  VAL A  79     -20.216 -40.049  12.714  1.00 65.78           C
ATOM   1254  CG1 VAL A  79     -21.745 -40.027  12.518  1.00 61.71           C
ATOM   1255  CG2 VAL A  79     -19.557 -40.786  11.534  1.00 69.32           C
ATOM   1256  H   VAL A  79     -21.116 -38.228  14.351  1.00 70.95           H
ATOM   1257  HA  VAL A  79     -18.501 -38.906  13.252  1.00 70.90           H
ATOM   1258  HB  VAL A  79     -20.036 -40.646  13.605  1.00 65.78           H
ATOM   1259 HG11 VAL A  79     -22.145 -41.042  12.535  1.00 61.71           H
ATOM   1260 HG12 VAL A  79     -22.255 -39.472  13.306  1.00 61.71           H
ATOM   1261 HG13 VAL A  79     -22.027 -39.599  11.558  1.00 61.71           H
ATOM   1262 HG21 VAL A  79     -19.957 -41.794  11.425  1.00 69.32           H
ATOM   1263 HG22 VAL A  79     -19.728 -40.268  10.592  1.00 69.32           H
ATOM   1264 HG23 VAL A  79     -18.480 -40.874  11.672  1.00 69.32           H
ATOM   1265  N   PHE A  80     -18.404 -37.099  11.561  1.00 64.24           N
ATOM   1266  CA  PHE A  80     -18.188 -36.213  10.424  1.00 72.08           C
ATOM   1267  C   PHE A  80     -18.016 -37.023   9.133  1.00 69.04           C
ATOM   1268  O   PHE A  80     -17.119 -37.863   9.076  1.00 51.48           O
ATOM   1269  CB  PHE A  80     -16.974 -35.312  10.702  1.00 79.18           C
ATOM   1270  CG  PHE A  80     -17.223 -34.237  11.743  1.00 77.39           C
ATOM   1271  CD1 PHE A  80     -17.917 -33.069  11.376  1.00 76.76           C
ATOM   1272  CD2 PHE A  80     -16.917 -34.450  13.103  1.00 70.83           C
ATOM   1273  CE1 PHE A  80     -18.199 -32.097  12.324  1.00 67.56           C
ATOM   1274  CE2 PHE A  80     -17.207 -33.464  14.037  1.00 69.30           C
ATOM   1275  CZ  PHE A  80     -17.834 -32.288  13.649  1.00 63.98           C
ATOM   1276  H   PHE A  80     -17.593 -37.286  12.137  1.00 64.24           H
ATOM   1277  HA  PHE A  80     -19.060 -35.570  10.319  1.00 72.08           H
ATOM   1278  HB3 PHE A  80     -16.684 -34.810   9.780  1.00 79.18           H
ATOM   1279  HB2 PHE A  80     -16.113 -35.911  10.999  1.00 79.18           H
ATOM   1280  HD1 PHE A  80     -18.224 -32.932  10.353  1.00 76.76           H
ATOM   1281  HD2 PHE A  80     -16.459 -35.374  13.423  1.00 70.83           H
ATOM   1282  HE1 PHE A  80     -18.707 -31.192  12.028  1.00 67.56           H
ATOM   1283  HE2 PHE A  80     -16.963 -33.615  15.076  1.00 69.30           H
ATOM   1284  HZ  PHE A  80     -18.062 -31.529  14.384  1.00 63.98           H
ATOM   1285  N   LEU A  81     -18.891 -36.775   8.144  1.00 67.83           N
ATOM   1286  CA  LEU A  81     -18.929 -37.513   6.881  1.00 69.10           C
ATOM   1287  C   LEU A  81     -18.390 -36.649   5.734  1.00 66.14           C
ATOM   1288  O   LEU A  81     -18.719 -35.465   5.649  1.00 61.68           O
ATOM   1289  CB  LEU A  81     -20.373 -37.981   6.591  1.00 66.96           C
ATOM   1290  CG  LEU A  81     -20.912 -39.032   7.590  1.00 61.70           C
ATOM   1291  CD1 LEU A  81     -22.381 -39.389   7.288  1.00 58.52           C
ATOM   1292  CD2 LEU A  81     -20.028 -40.293   7.640  1.00 62.27           C
ATOM   1293  H   LEU A  81     -19.590 -36.053   8.263  1.00 67.83           H
ATOM   1294  HA  LEU A  81     -18.291 -38.392   6.953  1.00 69.10           H
ATOM   1295  HB3 LEU A  81     -20.421 -38.404   5.586  1.00 66.96           H
ATOM   1296  HB2 LEU A  81     -21.036 -37.114   6.582  1.00 66.96           H
ATOM   1297  HG  LEU A  81     -20.899 -38.588   8.586  1.00 61.70           H
ATOM   1298 HD11 LEU A  81     -23.019 -39.176   8.145  1.00 58.52           H
ATOM   1299 HD12 LEU A  81     -22.772 -38.821   6.444  1.00 58.52           H
ATOM   1300 HD13 LEU A  81     -22.511 -40.443   7.042  1.00 58.52           H
ATOM   1301 HD21 LEU A  81     -20.582 -41.170   7.972  1.00 62.27           H
ATOM   1302 HD22 LEU A  81     -19.601 -40.525   6.664  1.00 62.27           H
ATOM   1303 HD23 LEU A  81     -19.200 -40.157   8.334  1.00 62.27           H
ATOM   1304  N   THR A  82     -17.588 -37.283   4.860  1.00 69.74           N
ATOM   1305  CA  THR A  82     -16.947 -36.672   3.691  1.00 67.75           C
ATOM   1306  C   THR A  82     -17.936 -36.243   2.582  1.00 68.35           C
ATOM   1307  O   THR A  82     -17.590 -35.341   1.819  1.00 60.14           O
ATOM   1308  CB  THR A  82     -15.903 -37.633   3.053  1.00 66.54           C
ATOM   1309  OG1 THR A  82     -16.502 -38.803   2.520  1.00 66.14           O
ATOM   1310  CG2 THR A  82     -14.758 -38.031   3.999  1.00 68.13           C
ATOM   1311  H   THR A  82     -17.376 -38.262   5.007  1.00 69.74           H
ATOM   1312  HA  THR A  82     -16.425 -35.776   4.032  1.00 67.75           H
ATOM   1313  HB  THR A  82     -15.441 -37.123   2.206  1.00 66.54           H
ATOM   1314  HG1 THR A  82     -15.809 -39.345   2.133  1.00 66.14           H
ATOM   1315 HG21 THR A  82     -14.061 -38.711   3.510  1.00 68.13           H
ATOM   1316 HG22 THR A  82     -14.188 -37.154   4.308  1.00 68.13           H
ATOM   1317 HG23 THR A  82     -15.115 -38.521   4.903  1.00 68.13           H
ATOM   1318  N   LYS A  83     -19.137 -36.850   2.529  1.00 75.66           N
ATOM   1319  CA  LYS A  83     -20.201 -36.489   1.585  1.00 86.91           C
ATOM   1320  C   LYS A  83     -21.375 -35.781   2.288  1.00 82.74           C
ATOM   1321  O   LYS A  83     -22.527 -35.966   1.898  1.00 81.90           O
ATOM   1322  CB  LYS A  83     -20.629 -37.712   0.749  1.00 97.45           C
ATOM   1323  CG  LYS A  83     -19.468 -38.330  -0.052  1.00106.19           C
ATOM   1324  CD  LYS A  83     -19.945 -39.143  -1.269  1.00112.64           C
ATOM   1325  CE  LYS A  83     -19.943 -38.312  -2.565  1.00111.85           C
ATOM   1326  NZ  LYS A  83     -18.615 -38.303  -3.206  1.00108.32           N1+
ATOM   1327  H   LYS A  83     -19.351 -37.580   3.192  1.00 75.66           H
ATOM   1328  HA  LYS A  83     -19.831 -35.749   0.874  1.00 86.91           H
ATOM   1329  HB3 LYS A  83     -21.399 -37.392   0.045  1.00 97.45           H
ATOM   1330  HB2 LYS A  83     -21.090 -38.474   1.379  1.00 97.45           H
ATOM   1331  HG3 LYS A  83     -18.882 -38.963   0.608  1.00106.19           H
ATOM   1332  HG2 LYS A  83     -18.779 -37.548  -0.373  1.00106.19           H
ATOM   1333  HD3 LYS A  83     -20.957 -39.509  -1.090  1.00112.64           H
ATOM   1334  HD2 LYS A  83     -19.339 -40.042  -1.381  1.00112.64           H
ATOM   1335  HE3 LYS A  83     -20.271 -37.290  -2.372  1.00111.85           H
ATOM   1336  HE2 LYS A  83     -20.647 -38.727  -3.282  1.00111.85           H
ATOM   1337  HZ1 LYS A  83     -18.367 -39.253  -3.447  1.00108.32           H
ATOM   1338  HZ2 LYS A  83     -18.649 -37.745  -4.047  1.00108.32           H
ATOM   1339  HZ3 LYS A  83     -17.929 -37.923  -2.570  1.00108.32           H
ATOM   1340  N   LEU A  84     -21.040 -34.934   3.273  1.00 93.38           N
ATOM   1341  CA  LEU A  84     -21.889 -33.873   3.804  1.00 91.94           C
ATOM   1342  C   LEU A  84     -21.060 -32.591   3.654  1.00 87.86           C
ATOM   1343  O   LEU A  84     -20.011 -32.479   4.286  1.00 87.06           O
ATOM   1344  CB  LEU A  84     -22.281 -34.172   5.271  1.00 79.72           C
ATOM   1345  CG  LEU A  84     -23.382 -35.249   5.412  1.00 81.36           C
ATOM   1346  CD1 LEU A  84     -23.613 -35.633   6.886  1.00 78.23           C
ATOM   1347  CD2 LEU A  84     -24.701 -34.831   4.729  1.00 86.26           C
ATOM   1348  H   LEU A  84     -20.070 -34.877   3.553  1.00 93.38           H
ATOM   1349  HA  LEU A  84     -22.789 -33.765   3.200  1.00 91.94           H
ATOM   1350  HB3 LEU A  84     -22.637 -33.257   5.747  1.00 79.72           H
ATOM   1351  HB2 LEU A  84     -21.392 -34.470   5.830  1.00 79.72           H
ATOM   1352  HG  LEU A  84     -23.022 -36.149   4.913  1.00 81.36           H
ATOM   1353 HD11 LEU A  84     -23.796 -36.703   6.984  1.00 78.23           H
ATOM   1354 HD12 LEU A  84     -22.749 -35.401   7.507  1.00 78.23           H
ATOM   1355 HD13 LEU A  84     -24.468 -35.114   7.320  1.00 78.23           H
ATOM   1356 HD21 LEU A  84     -25.581 -35.102   5.314  1.00 86.26           H
ATOM   1357 HD22 LEU A  84     -24.740 -33.756   4.562  1.00 86.26           H
ATOM   1358 HD23 LEU A  84     -24.804 -35.309   3.756  1.00 86.26           H
ATOM   1359  N   THR A  85     -21.507 -31.707   2.748  1.00 82.60           N
ATOM   1360  CA  THR A  85     -20.714 -30.619   2.164  1.00 86.54           C
ATOM   1361  C   THR A  85     -21.198 -29.205   2.559  1.00 79.39           C
ATOM   1362  O   THR A  85     -20.502 -28.238   2.246  1.00 73.76           O
ATOM   1363  CB  THR A  85     -20.734 -30.714   0.609  1.00 82.18           C
ATOM   1364  OG1 THR A  85     -21.987 -30.354   0.049  1.00 96.83           O
ATOM   1365  CG2 THR A  85     -20.327 -32.097   0.070  1.00 77.61           C
ATOM   1366  H   THR A  85     -22.382 -31.902   2.274  1.00 82.60           H
ATOM   1367  HA  THR A  85     -19.676 -30.697   2.494  1.00 86.54           H
ATOM   1368  HB  THR A  85     -20.010 -29.998   0.218  1.00 82.18           H
ATOM   1369  HG1 THR A  85     -22.625 -31.047   0.251  1.00 96.83           H
ATOM   1370 HG21 THR A  85     -20.271 -32.091  -1.019  1.00 77.61           H
ATOM   1371 HG22 THR A  85     -19.349 -32.392   0.450  1.00 77.61           H
ATOM   1372 HG23 THR A  85     -21.040 -32.872   0.355  1.00 77.61           H
ATOM   1373  N   SER A  86     -22.346 -29.096   3.247  1.00 73.52           N
ATOM   1374  CA  SER A  86     -22.907 -27.834   3.736  1.00 79.24           C
ATOM   1375  C   SER A  86     -23.851 -28.084   4.923  1.00 75.52           C
ATOM   1376  O   SER A  86     -24.171 -29.237   5.226  1.00 79.75           O
ATOM   1377  CB  SER A  86     -23.575 -27.050   2.579  1.00 78.84           C
ATOM   1378  OG  SER A  86     -24.784 -27.645   2.149  1.00 87.77           O
ATOM   1379  H   SER A  86     -22.859 -29.929   3.498  1.00 73.52           H
ATOM   1380  HA  SER A  86     -22.083 -27.230   4.118  1.00 79.24           H
ATOM   1381  HB3 SER A  86     -22.903 -26.953   1.727  1.00 78.84           H
ATOM   1382  HB2 SER A  86     -23.803 -26.034   2.902  1.00 78.84           H
ATOM   1383  HG  SER A  86     -24.567 -28.382   1.572  1.00 87.77           H
ATOM   1384  N   PHE A  87     -24.280 -26.989   5.574  1.00 64.07           N
ATOM   1385  CA  PHE A  87     -25.233 -27.025   6.687  1.00 77.68           C
ATOM   1386  C   PHE A  87     -26.636 -27.488   6.238  1.00 83.34           C
ATOM   1387  O   PHE A  87     -27.259 -28.264   6.959  1.00 72.81           O
ATOM   1388  CB  PHE A  87     -25.281 -25.658   7.403  1.00 71.82           C
ATOM   1389  CG  PHE A  87     -23.958 -25.181   7.988  1.00 67.04           C
ATOM   1390  CD1 PHE A  87     -23.394 -25.829   9.108  1.00 64.48           C
ATOM   1391  CD2 PHE A  87     -23.229 -24.144   7.364  1.00 72.08           C
ATOM   1392  CE1 PHE A  87     -22.168 -25.410   9.610  1.00 63.98           C
ATOM   1393  CE2 PHE A  87     -22.003 -23.743   7.879  1.00 71.87           C
ATOM   1394  CZ  PHE A  87     -21.478 -24.371   9.001  1.00 63.97           C
ATOM   1395  H   PHE A  87     -23.983 -26.072   5.273  1.00 64.07           H
ATOM   1396  HA  PHE A  87     -24.870 -27.761   7.407  1.00 77.68           H
ATOM   1397  HB3 PHE A  87     -26.001 -25.710   8.220  1.00 71.82           H
ATOM   1398  HB2 PHE A  87     -25.661 -24.892   6.727  1.00 71.82           H
ATOM   1399  HD1 PHE A  87     -23.916 -26.650   9.577  1.00 64.48           H
ATOM   1400  HD2 PHE A  87     -23.627 -23.646   6.495  1.00 72.08           H
ATOM   1401  HE1 PHE A  87     -21.747 -25.892  10.479  1.00 63.98           H
ATOM   1402  HE2 PHE A  87     -21.456 -22.940   7.408  1.00 71.87           H
ATOM   1403  HZ  PHE A  87     -20.526 -24.051   9.396  1.00 63.97           H
ATOM   1404  N   GLU A  88     -27.072 -27.076   5.031  1.00 89.85           N
ATOM   1405  CA  GLU A  88     -28.271 -27.573   4.343  1.00104.30           C
ATOM   1406  C   GLU A  88     -28.209 -29.082   4.057  1.00 98.30           C
ATOM   1407  O   GLU A  88     -29.197 -29.780   4.284  1.00 84.44           O
ATOM   1408  CB  GLU A  88     -28.492 -26.785   3.028  1.00128.06           C
ATOM   1409  CG  GLU A  88     -29.684 -27.287   2.165  1.00146.14           C
ATOM   1410  CD  GLU A  88     -29.852 -26.636   0.784  1.00141.98           C
ATOM   1411  OE1 GLU A  88     -28.915 -25.960   0.305  1.00119.01           O
ATOM   1412  OE2 GLU A  88     -30.959 -26.819   0.229  1.00137.99           O1-
ATOM   1413  H   GLU A  88     -26.520 -26.403   4.513  1.00 89.85           H
ATOM   1414  HA  GLU A  88     -29.125 -27.391   4.998  1.00104.30           H
ATOM   1415  HB3 GLU A  88     -27.569 -26.808   2.446  1.00128.06           H
ATOM   1416  HB2 GLU A  88     -28.660 -25.737   3.274  1.00128.06           H
ATOM   1417  HG3 GLU A  88     -30.605 -27.156   2.735  1.00146.14           H
ATOM   1418  HG2 GLU A  88     -29.601 -28.354   1.961  1.00146.14           H
ATOM   1419  N   ASP A  89     -27.055 -29.536   3.540  1.00 90.42           N
ATOM   1420  CA  ASP A  89     -26.793 -30.920   3.142  1.00 93.17           C
ATOM   1421  C   ASP A  89     -26.907 -31.876   4.347  1.00 96.98           C
ATOM   1422  O   ASP A  89     -27.551 -32.918   4.229  1.00102.50           O
ATOM   1423  CB  ASP A  89     -25.427 -31.025   2.414  1.00 93.89           C
ATOM   1424  CG  ASP A  89     -25.133 -32.307   1.619  1.00 93.84           C
ATOM   1425  OD1 ASP A  89     -26.062 -33.110   1.393  1.00 93.33           O
ATOM   1426  OD2 ASP A  89     -23.981 -32.418   1.149  1.00 78.83           O1-
ATOM   1427  H   ASP A  89     -26.302 -28.881   3.378  1.00 90.42           H
ATOM   1428  HA  ASP A  89     -27.585 -31.183   2.438  1.00 93.17           H
ATOM   1429  HB3 ASP A  89     -24.620 -30.864   3.129  1.00 93.89           H
ATOM   1430  HB2 ASP A  89     -25.349 -30.199   1.708  1.00 93.89           H
ATOM   1431  N   GLN A  90     -26.368 -31.446   5.502  1.00 99.41           N
ATOM   1432  CA  GLN A  90     -26.567 -32.073   6.807  1.00 99.77           C
ATOM   1433  C   GLN A  90     -28.039 -32.101   7.251  1.00 96.70           C
ATOM   1434  O   GLN A  90     -28.512 -33.167   7.629  1.00112.04           O
ATOM   1435  CB  GLN A  90     -25.648 -31.394   7.845  1.00 98.81           C
ATOM   1436  CG  GLN A  90     -25.898 -31.797   9.320  1.00 91.09           C
ATOM   1437  CD  GLN A  90     -24.982 -31.057  10.292  1.00 83.58           C
ATOM   1438  OE1 GLN A  90     -23.982 -30.476   9.887  1.00 81.65           O
ATOM   1439  NE2 GLN A  90     -25.300 -31.103  11.587  1.00 80.72           N
ATOM   1440  H   GLN A  90     -25.851 -30.576   5.504  1.00 99.41           H
ATOM   1441  HA  GLN A  90     -26.241 -33.111   6.716  1.00 99.77           H
ATOM   1442  HB3 GLN A  90     -25.746 -30.312   7.756  1.00 98.81           H
ATOM   1443  HB2 GLN A  90     -24.614 -31.621   7.580  1.00 98.81           H
ATOM   1444  HG3 GLN A  90     -25.755 -32.871   9.444  1.00 91.09           H
ATOM   1445  HG2 GLN A  90     -26.923 -31.575   9.618  1.00 91.09           H
ATOM   1446 HE22 GLN A  90     -24.712 -30.636  12.262  1.00 80.72           H
ATOM   1447 HE21 GLN A  90     -26.110 -31.616  11.901  1.00 80.72           H
ATOM   1448  N   LEU A  91     -28.726 -30.946   7.210  1.00 87.68           N
ATOM   1449  CA  LEU A  91     -30.097 -30.751   7.702  1.00 89.96           C
ATOM   1450  C   LEU A  91     -31.128 -31.730   7.110  1.00101.31           C
ATOM   1451  O   LEU A  91     -31.972 -32.233   7.852  1.00120.65           O
ATOM   1452  CB  LEU A  91     -30.513 -29.282   7.449  1.00 95.07           C
ATOM   1453  CG  LEU A  91     -31.850 -28.824   8.078  1.00 97.97           C
ATOM   1454  CD1 LEU A  91     -31.855 -28.955   9.616  1.00 98.15           C
ATOM   1455  CD2 LEU A  91     -32.202 -27.393   7.618  1.00 93.30           C
ATOM   1456  H   LEU A  91     -28.260 -30.113   6.874  1.00 87.68           H
ATOM   1457  HA  LEU A  91     -30.062 -30.926   8.778  1.00 89.96           H
ATOM   1458  HB3 LEU A  91     -30.561 -29.116   6.373  1.00 95.07           H
ATOM   1459  HB2 LEU A  91     -29.723 -28.626   7.806  1.00 95.07           H
ATOM   1460  HG  LEU A  91     -32.642 -29.467   7.693  1.00 97.97           H
ATOM   1461 HD11 LEU A  91     -32.300 -28.091  10.111  1.00 98.15           H
ATOM   1462 HD12 LEU A  91     -32.427 -29.830   9.926  1.00 98.15           H
ATOM   1463 HD13 LEU A  91     -30.847 -29.063  10.018  1.00 98.15           H
ATOM   1464 HD21 LEU A  91     -33.239 -27.333   7.285  1.00 93.30           H
ATOM   1465 HD22 LEU A  91     -32.068 -26.658   8.411  1.00 93.30           H
ATOM   1466 HD23 LEU A  91     -31.579 -27.065   6.785  1.00 93.30           H
ATOM   1467  N   ARG A  92     -31.023 -31.982   5.795  1.00101.34           N
ATOM   1468  CA  ARG A  92     -31.930 -32.850   5.051  1.00104.00           C
ATOM   1469  C   ARG A  92     -31.512 -34.329   5.116  1.00 90.77           C
ATOM   1470  O   ARG A  92     -32.363 -35.170   5.404  1.00 90.02           O
ATOM   1471  CB  ARG A  92     -32.043 -32.359   3.592  1.00117.89           C
ATOM   1472  CG  ARG A  92     -32.481 -30.887   3.463  1.00136.54           C
ATOM   1473  CD  ARG A  92     -32.770 -30.484   2.007  1.00153.45           C
ATOM   1474  NE  ARG A  92     -32.951 -29.030   1.842  1.00152.25           N
ATOM   1475  CZ  ARG A  92     -34.004 -28.263   2.185  1.00130.53           C
ATOM   1476  NH1 ARG A  92     -35.098 -28.758   2.787  1.00111.24           N
ATOM   1477  NH2 ARG A  92     -33.954 -26.956   1.905  1.00128.20           N1+
ATOM   1478  H   ARG A  92     -30.293 -31.529   5.261  1.00101.34           H
ATOM   1479  HA  ARG A  92     -32.925 -32.773   5.495  1.00104.00           H
ATOM   1480  HB3 ARG A  92     -32.755 -32.991   3.057  1.00117.89           H
ATOM   1481  HB2 ARG A  92     -31.085 -32.485   3.084  1.00117.89           H
ATOM   1482  HG3 ARG A  92     -31.787 -30.193   3.938  1.00136.54           H
ATOM   1483  HG2 ARG A  92     -33.412 -30.807   4.027  1.00136.54           H
ATOM   1484  HD3 ARG A  92     -33.719 -30.930   1.707  1.00153.45           H
ATOM   1485  HD2 ARG A  92     -32.024 -30.883   1.319  1.00153.45           H
ATOM   1486 HH22 ARG A  92     -34.731 -26.350   2.122  1.00128.20           H
ATOM   1487 HH21 ARG A  92     -33.156 -26.587   1.401  1.00128.20           H
ATOM   1488 HH12 ARG A  92     -35.876 -28.159   3.020  1.00111.24           H
ATOM   1489 HH11 ARG A  92     -35.154 -29.745   2.990  1.00111.24           H
ATOM   1490  HE  ARG A  92     -32.169 -28.559   1.400  1.00152.25           H
ATOM   1491  N   ARG A  93     -30.227 -34.621   4.845  1.00 77.40           N
ATOM   1492  CA  ARG A  93     -29.723 -35.989   4.682  1.00 77.64           C
ATOM   1493  C   ARG A  93     -29.209 -36.647   5.976  1.00 79.29           C
ATOM   1494  O   ARG A  93     -28.815 -37.809   5.909  1.00 77.83           O
ATOM   1495  CB  ARG A  93     -28.696 -36.055   3.528  1.00 84.19           C
ATOM   1496  CG  ARG A  93     -29.327 -35.689   2.164  1.00 77.94           C
ATOM   1497  CD  ARG A  93     -28.406 -35.770   0.933  1.00 80.17           C
ATOM   1498  NE  ARG A  93     -27.681 -37.049   0.809  1.00 80.17           N
ATOM   1499  CZ  ARG A  93     -26.345 -37.237   0.816  1.00 87.00           C
ATOM   1500  NH1 ARG A  93     -25.475 -36.223   0.938  1.00 92.33           N
ATOM   1501  NH2 ARG A  93     -25.867 -38.482   0.701  1.00 89.39           N1+
ATOM   1502  H   ARG A  93     -29.568 -33.878   4.648  1.00 77.40           H
ATOM   1503  HA  ARG A  93     -30.556 -36.623   4.371  1.00 77.64           H
ATOM   1504  HB3 ARG A  93     -28.315 -37.075   3.465  1.00 84.19           H
ATOM   1505  HB2 ARG A  93     -27.830 -35.428   3.736  1.00 84.19           H
ATOM   1506  HG3 ARG A  93     -29.597 -34.637   2.252  1.00 77.94           H
ATOM   1507  HG2 ARG A  93     -30.267 -36.209   1.983  1.00 77.94           H
ATOM   1508  HD3 ARG A  93     -27.813 -34.874   0.788  1.00 80.17           H
ATOM   1509  HD2 ARG A  93     -29.065 -35.801   0.066  1.00 80.17           H
ATOM   1510 HH22 ARG A  93     -24.872 -38.649   0.694  1.00 89.39           H
ATOM   1511 HH21 ARG A  93     -26.501 -39.265   0.623  1.00 89.39           H
ATOM   1512 HH12 ARG A  93     -24.478 -36.385   0.977  1.00 92.33           H
ATOM   1513 HH11 ARG A  93     -25.813 -35.270   1.027  1.00 92.33           H
ATOM   1514  HE  ARG A  93     -28.278 -37.866   0.763  1.00 80.17           H
ATOM   1515  N   ARG A  94     -29.284 -35.972   7.140  1.00 79.37           N
ATOM   1516  CA  ARG A  94     -29.055 -36.610   8.447  1.00 75.78           C
ATOM   1517  C   ARG A  94     -30.125 -37.665   8.781  1.00 83.89           C
ATOM   1518  O   ARG A  94     -29.781 -38.658   9.413  1.00 80.23           O
ATOM   1519  CB  ARG A  94     -28.934 -35.568   9.580  1.00 72.91           C
ATOM   1520  CG  ARG A  94     -30.234 -34.818   9.928  1.00 71.38           C
ATOM   1521  CD  ARG A  94     -29.996 -33.651  10.891  1.00 72.62           C
ATOM   1522  NE  ARG A  94     -31.265 -33.122  11.417  1.00 81.39           N
ATOM   1523  CZ  ARG A  94     -31.457 -31.964  12.070  1.00 82.99           C
ATOM   1524  NH1 ARG A  94     -30.462 -31.087  12.280  1.00 77.52           N
ATOM   1525  NH2 ARG A  94     -32.681 -31.677  12.527  1.00 96.07           N1+
ATOM   1526  H   ARG A  94     -29.578 -35.005   7.148  1.00 79.37           H
ATOM   1527  HA  ARG A  94     -28.095 -37.125   8.387  1.00 75.78           H
ATOM   1528  HB3 ARG A  94     -28.130 -34.870   9.356  1.00 72.91           H
ATOM   1529  HB2 ARG A  94     -28.606 -36.083  10.484  1.00 72.91           H
ATOM   1530  HG3 ARG A  94     -31.017 -35.482  10.300  1.00 71.38           H
ATOM   1531  HG2 ARG A  94     -30.610 -34.401   8.993  1.00 71.38           H
ATOM   1532  HD3 ARG A  94     -29.566 -32.836  10.309  1.00 72.62           H
ATOM   1533  HD2 ARG A  94     -29.277 -33.893  11.674  1.00 72.62           H
ATOM   1534 HH22 ARG A  94     -32.840 -30.809  13.025  1.00 96.07           H
ATOM   1535 HH21 ARG A  94     -33.457 -32.304  12.357  1.00 96.07           H
ATOM   1536 HH12 ARG A  94     -30.655 -30.219  12.766  1.00 77.52           H
ATOM   1537 HH11 ARG A  94     -29.532 -31.279  11.940  1.00 77.52           H
ATOM   1538  HE  ARG A  94     -32.067 -33.724  11.291  1.00 81.39           H
ATOM   1539  N   GLY A  95     -31.374 -37.454   8.321  1.00 91.66           N
ATOM   1540  CA  GLY A  95     -32.486 -38.394   8.473  1.00100.61           C
ATOM   1541  C   GLY A  95     -32.293 -39.656   7.614  1.00104.81           C
ATOM   1542  O   GLY A  95     -32.841 -40.706   7.953  1.00110.98           O
ATOM   1543  H   GLY A  95     -31.563 -36.612   7.795  1.00 91.66           H
ATOM   1544  HA3 GLY A  95     -33.408 -37.899   8.167  1.00100.61           H
ATOM   1545  HA2 GLY A  95     -32.605 -38.668   9.522  1.00100.61           H
ATOM   1546  N   GLU A  96     -31.491 -39.564   6.538  1.00 93.65           N
ATOM   1547  CA  GLU A  96     -31.052 -40.691   5.719  1.00106.32           C
ATOM   1548  C   GLU A  96     -29.873 -41.426   6.379  1.00 89.89           C
ATOM   1549  O   GLU A  96     -29.893 -42.654   6.416  1.00 85.84           O
ATOM   1550  CB  GLU A  96     -30.670 -40.210   4.301  1.00115.18           C
ATOM   1551  CG  GLU A  96     -31.791 -39.435   3.568  1.00112.49           C
ATOM   1552  CD  GLU A  96     -31.430 -38.918   2.164  1.00107.82           C
ATOM   1553  OE1 GLU A  96     -30.293 -39.155   1.694  1.00106.41           O
ATOM   1554  OE2 GLU A  96     -32.316 -38.263   1.574  1.00 94.29           O1-
ATOM   1555  H   GLU A  96     -31.072 -38.673   6.313  1.00 93.65           H
ATOM   1556  HA  GLU A  96     -31.880 -41.397   5.619  1.00106.32           H
ATOM   1557  HB3 GLU A  96     -30.392 -41.080   3.704  1.00115.18           H
ATOM   1558  HB2 GLU A  96     -29.774 -39.591   4.350  1.00115.18           H
ATOM   1559  HG3 GLU A  96     -32.098 -38.574   4.163  1.00112.49           H
ATOM   1560  HG2 GLU A  96     -32.670 -40.076   3.481  1.00112.49           H
ATOM   1561  N   PHE A  97     -28.882 -40.668   6.890  1.00 82.20           N
ATOM   1562  CA  PHE A  97     -27.656 -41.196   7.492  1.00 85.93           C
ATOM   1563  C   PHE A  97     -27.833 -41.893   8.850  1.00 88.95           C
ATOM   1564  O   PHE A  97     -27.257 -42.964   9.024  1.00 78.46           O
ATOM   1565  CB  PHE A  97     -26.539 -40.129   7.530  1.00 86.74           C
ATOM   1566  CG  PHE A  97     -25.792 -39.947   6.218  1.00 75.78           C
ATOM   1567  CD1 PHE A  97     -25.104 -41.037   5.643  1.00 70.87           C
ATOM   1568  CD2 PHE A  97     -25.751 -38.694   5.568  1.00 77.96           C
ATOM   1569  CE1 PHE A  97     -24.416 -40.878   4.449  1.00 77.47           C
ATOM   1570  CE2 PHE A  97     -25.061 -38.557   4.371  1.00 83.61           C
ATOM   1571  CZ  PHE A  97     -24.396 -39.643   3.815  1.00 85.44           C
ATOM   1572  H   PHE A  97     -28.934 -39.662   6.800  1.00 82.20           H
ATOM   1573  HA  PHE A  97     -27.319 -41.991   6.825  1.00 85.93           H
ATOM   1574  HB3 PHE A  97     -25.790 -40.387   8.281  1.00 86.74           H
ATOM   1575  HB2 PHE A  97     -26.955 -39.172   7.846  1.00 86.74           H
ATOM   1576  HD1 PHE A  97     -25.111 -42.002   6.127  1.00 70.87           H
ATOM   1577  HD2 PHE A  97     -26.248 -37.837   5.997  1.00 77.96           H
ATOM   1578  HE1 PHE A  97     -23.900 -41.720   4.013  1.00 77.47           H
ATOM   1579  HE2 PHE A  97     -25.039 -37.603   3.869  1.00 83.61           H
ATOM   1580  HZ  PHE A  97     -23.859 -39.525   2.885  1.00 85.44           H
ATOM   1581  N   ILE A  98     -28.646 -41.332   9.765  1.00 91.56           N
ATOM   1582  CA  ILE A  98     -29.000 -41.973  11.046  1.00 94.46           C
ATOM   1583  C   ILE A  98     -29.760 -43.305  10.872  1.00 98.93           C
ATOM   1584  O   ILE A  98     -29.609 -44.202  11.700  1.00 91.90           O
ATOM   1585  CB  ILE A  98     -29.866 -41.057  11.967  1.00104.69           C
ATOM   1586  CG1 ILE A  98     -31.222 -40.601  11.366  1.00122.94           C
ATOM   1587  CG2 ILE A  98     -29.048 -39.868  12.499  1.00103.20           C
ATOM   1588  CD1 ILE A  98     -32.443 -41.301  11.981  1.00130.46           C
ATOM   1589  H   ILE A  98     -29.089 -40.442   9.572  1.00 91.56           H
ATOM   1590  HA  ILE A  98     -28.067 -42.200  11.567  1.00 94.46           H
ATOM   1591  HB  ILE A  98     -30.119 -41.636  12.853  1.00104.69           H
ATOM   1592 HG13 ILE A  98     -31.238 -40.743  10.287  1.00122.94           H
ATOM   1593 HG12 ILE A  98     -31.349 -39.528  11.513  1.00122.94           H
ATOM   1594 HG21 ILE A  98     -29.635 -39.264  13.192  1.00103.20           H
ATOM   1595 HG22 ILE A  98     -28.166 -40.213  13.040  1.00103.20           H
ATOM   1596 HG23 ILE A  98     -28.712 -39.214  11.697  1.00103.20           H
ATOM   1597 HD11 ILE A  98     -33.361 -40.976  11.492  1.00130.46           H
ATOM   1598 HD12 ILE A  98     -32.380 -42.384  11.880  1.00130.46           H
ATOM   1599 HD13 ILE A  98     -32.533 -41.069  13.043  1.00130.46           H
ATOM   1600  N   GLN A  99     -30.535 -43.401   9.780  1.00 94.58           N
ATOM   1601  CA  GLN A  99     -31.357 -44.549   9.424  1.00 92.19           C
ATOM   1602  C   GLN A  99     -30.565 -45.595   8.611  1.00 82.23           C
ATOM   1603  O   GLN A  99     -30.936 -46.766   8.642  1.00 94.03           O
ATOM   1604  CB  GLN A  99     -32.589 -44.001   8.680  1.00103.26           C
ATOM   1605  CG  GLN A  99     -33.745 -45.007   8.522  1.00120.10           C
ATOM   1606  CD  GLN A  99     -35.056 -44.383   8.025  1.00128.83           C
ATOM   1607  OE1 GLN A  99     -36.112 -44.993   8.170  1.00122.47           O
ATOM   1608  NE2 GLN A  99     -35.016 -43.182   7.439  1.00131.57           N
ATOM   1609  H   GLN A  99     -30.584 -42.614   9.149  1.00 94.58           H
ATOM   1610  HA  GLN A  99     -31.700 -45.029  10.343  1.00 92.19           H
ATOM   1611  HB3 GLN A  99     -32.288 -43.613   7.705  1.00103.26           H
ATOM   1612  HB2 GLN A  99     -32.964 -43.144   9.244  1.00103.26           H
ATOM   1613  HG3 GLN A  99     -33.949 -45.477   9.485  1.00120.10           H
ATOM   1614  HG2 GLN A  99     -33.460 -45.808   7.843  1.00120.10           H
ATOM   1615 HE22 GLN A  99     -35.868 -42.757   7.103  1.00131.57           H
ATOM   1616 HE21 GLN A  99     -34.144 -42.678   7.352  1.00131.57           H
ATOM   1617  N   GLU A 100     -29.470 -45.179   7.946  1.00 81.44           N
ATOM   1618  CA  GLU A 100     -28.492 -46.062   7.305  1.00 92.05           C
ATOM   1619  C   GLU A 100     -27.581 -46.746   8.336  1.00 91.58           C
ATOM   1620  O   GLU A 100     -27.367 -47.954   8.233  1.00101.49           O
ATOM   1621  CB  GLU A 100     -27.702 -45.281   6.229  1.00105.85           C
ATOM   1622  CG  GLU A 100     -26.576 -46.087   5.531  1.00118.73           C
ATOM   1623  CD  GLU A 100     -25.834 -45.356   4.398  1.00127.44           C
ATOM   1624  OE1 GLU A 100     -26.150 -44.178   4.118  1.00115.34           O
ATOM   1625  OE2 GLU A 100     -24.935 -46.006   3.822  1.00119.59           O1-
ATOM   1626  H   GLU A 100     -29.244 -44.194   7.937  1.00 81.44           H
ATOM   1627  HA  GLU A 100     -29.036 -46.859   6.798  1.00 92.05           H
ATOM   1628  HB3 GLU A 100     -27.275 -44.384   6.678  1.00105.85           H
ATOM   1629  HB2 GLU A 100     -28.409 -44.930   5.476  1.00105.85           H
ATOM   1630  HG3 GLU A 100     -26.995 -47.009   5.125  1.00118.73           H
ATOM   1631  HG2 GLU A 100     -25.823 -46.387   6.261  1.00118.73           H
ATOM   1632  N   ILE A 101     -27.102 -45.968   9.324  1.00102.42           N
ATOM   1633  CA  ILE A 101     -26.299 -46.442  10.455  1.00103.22           C
ATOM   1634  C   ILE A 101     -27.083 -47.426  11.353  1.00 98.35           C
ATOM   1635  O   ILE A 101     -26.468 -48.351  11.878  1.00 77.12           O
ATOM   1636  CB  ILE A 101     -25.754 -45.256  11.316  1.00110.68           C
ATOM   1637  CG1 ILE A 101     -24.803 -44.343  10.504  1.00101.53           C
ATOM   1638  CG2 ILE A 101     -25.032 -45.671  12.619  1.00127.24           C
ATOM   1639  CD1 ILE A 101     -24.650 -42.926  11.085  1.00104.13           C
ATOM   1640  H   ILE A 101     -27.312 -44.978   9.318  1.00102.42           H
ATOM   1641  HA  ILE A 101     -25.446 -46.985  10.043  1.00103.22           H
ATOM   1642  HB  ILE A 101     -26.620 -44.655  11.599  1.00110.68           H
ATOM   1643 HG13 ILE A 101     -25.131 -44.260   9.469  1.00101.53           H
ATOM   1644 HG12 ILE A 101     -23.819 -44.806  10.446  1.00101.53           H
ATOM   1645 HG21 ILE A 101     -24.651 -44.802  13.157  1.00127.24           H
ATOM   1646 HG22 ILE A 101     -25.688 -46.194  13.310  1.00127.24           H
ATOM   1647 HG23 ILE A 101     -24.185 -46.325  12.410  1.00127.24           H
ATOM   1648 HD11 ILE A 101     -24.568 -42.185  10.289  1.00104.13           H
ATOM   1649 HD12 ILE A 101     -25.500 -42.641  11.705  1.00104.13           H
ATOM   1650 HD13 ILE A 101     -23.753 -42.851  11.699  1.00104.13           H
ATOM   1651  N   ARG A 102     -28.416 -47.251  11.458  1.00 91.75           N
ATOM   1652  CA  ARG A 102     -29.342 -48.164  12.138  1.00 96.31           C
ATOM   1653  C   ARG A 102     -29.345 -49.574  11.520  1.00103.49           C
ATOM   1654  O   ARG A 102     -29.155 -50.540  12.256  1.00100.50           O
ATOM   1655  CB  ARG A 102     -30.760 -47.549  12.162  1.00104.72           C
ATOM   1656  CG  ARG A 102     -31.843 -48.435  12.812  1.00118.31           C
ATOM   1657  CD  ARG A 102     -33.252 -47.830  12.714  1.00127.01           C
ATOM   1658  NE  ARG A 102     -34.290 -48.804  13.098  1.00129.37           N
ATOM   1659  CZ  ARG A 102     -34.798 -49.788  12.328  1.00113.13           C
ATOM   1660  NH1 ARG A 102     -34.410 -49.979  11.057  1.00110.49           N
ATOM   1661  NH2 ARG A 102     -35.722 -50.606  12.848  1.00104.84           N1+
ATOM   1662  H   ARG A 102     -28.839 -46.454  11.004  1.00 91.75           H
ATOM   1663  HA  ARG A 102     -29.001 -48.261  13.170  1.00 96.31           H
ATOM   1664  HB3 ARG A 102     -31.069 -47.343  11.139  1.00104.72           H
ATOM   1665  HB2 ARG A 102     -30.732 -46.581  12.662  1.00104.72           H
ATOM   1666  HG3 ARG A 102     -31.580 -48.494  13.867  1.00118.31           H
ATOM   1667  HG2 ARG A 102     -31.841 -49.465  12.452  1.00118.31           H
ATOM   1668  HD3 ARG A 102     -33.443 -47.338  11.760  1.00127.01           H
ATOM   1669  HD2 ARG A 102     -33.333 -47.052  13.475  1.00127.01           H
ATOM   1670 HH22 ARG A 102     -36.084 -51.376  12.306  1.00104.84           H
ATOM   1671 HH21 ARG A 102     -36.005 -50.508  13.812  1.00104.84           H
ATOM   1672 HH12 ARG A 102     -34.763 -50.761  10.526  1.00110.49           H
ATOM   1673 HH11 ARG A 102     -33.697 -49.388  10.657  1.00110.49           H
ATOM   1674  HE  ARG A 102     -34.584 -48.764  14.063  1.00129.37           H
ATOM   1675  N   ARG A 103     -29.542 -49.661  10.191  1.00 95.82           N
ATOM   1676  CA  ARG A 103     -29.546 -50.921   9.437  1.00100.41           C
ATOM   1677  C   ARG A 103     -28.198 -51.661   9.489  1.00 87.53           C
ATOM   1678  O   ARG A 103     -28.192 -52.891   9.521  1.00 90.27           O
ATOM   1679  CB  ARG A 103     -29.936 -50.665   7.965  1.00107.79           C
ATOM   1680  CG  ARG A 103     -31.373 -50.147   7.767  1.00119.18           C
ATOM   1681  CD  ARG A 103     -31.768 -49.960   6.288  1.00118.87           C
ATOM   1682  NE  ARG A 103     -31.093 -48.820   5.632  1.00135.90           N
ATOM   1683  CZ  ARG A 103     -31.631 -47.640   5.265  1.00157.67           C
ATOM   1684  NH1 ARG A 103     -32.917 -47.335   5.495  1.00166.08           N
ATOM   1685  NH2 ARG A 103     -30.862 -46.739   4.639  1.00162.59           N1+
ATOM   1686  H   ARG A 103     -29.678 -48.817   9.653  1.00 95.82           H
ATOM   1687  HA  ARG A 103     -30.296 -51.576   9.886  1.00100.41           H
ATOM   1688  HB3 ARG A 103     -29.841 -51.599   7.410  1.00107.79           H
ATOM   1689  HB2 ARG A 103     -29.223 -49.973   7.513  1.00107.79           H
ATOM   1690  HG3 ARG A 103     -31.429 -49.180   8.262  1.00119.18           H
ATOM   1691  HG2 ARG A 103     -32.107 -50.770   8.279  1.00119.18           H
ATOM   1692  HD3 ARG A 103     -32.849 -49.986   6.148  1.00118.87           H
ATOM   1693  HD2 ARG A 103     -31.394 -50.822   5.735  1.00118.87           H
ATOM   1694 HH22 ARG A 103     -31.241 -45.846   4.359  1.00162.59           H
ATOM   1695 HH21 ARG A 103     -29.892 -46.940   4.444  1.00162.59           H
ATOM   1696 HH12 ARG A 103     -33.298 -46.448   5.200  1.00166.08           H
ATOM   1697 HH11 ARG A 103     -33.514 -47.999   5.967  1.00166.08           H
ATOM   1698  HE  ARG A 103     -30.109 -48.961   5.448  1.00135.90           H
ATOM   1699  N   GLN A 104     -27.092 -50.901   9.508  1.00 73.84           N
ATOM   1700  CA  GLN A 104     -25.733 -51.433   9.532  1.00 88.98           C
ATOM   1701  C   GLN A 104     -25.310 -51.882  10.947  1.00 87.63           C
ATOM   1702  O   GLN A 104     -24.534 -52.831  11.054  1.00 75.56           O
ATOM   1703  CB  GLN A 104     -24.781 -50.367   8.944  1.00 99.34           C
ATOM   1704  CG  GLN A 104     -23.711 -50.938   8.000  1.00 96.62           C
ATOM   1705  CD  GLN A 104     -24.281 -51.401   6.659  1.00 86.72           C
ATOM   1706  OE1 GLN A 104     -24.594 -52.576   6.487  1.00 74.66           O
ATOM   1707  NE2 GLN A 104     -24.412 -50.476   5.705  1.00 82.19           N
ATOM   1708  H   GLN A 104     -27.180 -49.894   9.471  1.00 73.84           H
ATOM   1709  HA  GLN A 104     -25.715 -52.321   8.899  1.00 88.98           H
ATOM   1710  HB3 GLN A 104     -24.294 -49.808   9.743  1.00 99.34           H
ATOM   1711  HB2 GLN A 104     -25.343 -49.612   8.393  1.00 99.34           H
ATOM   1712  HG3 GLN A 104     -23.165 -51.750   8.479  1.00 96.62           H
ATOM   1713  HG2 GLN A 104     -22.986 -50.164   7.782  1.00 96.62           H
ATOM   1714 HE22 GLN A 104     -24.785 -50.727   4.801  1.00 82.19           H
ATOM   1715 HE21 GLN A 104     -24.131 -49.520   5.875  1.00 82.19           H
ATOM   1716  N   LEU A 105     -25.856 -51.236  11.996  1.00 98.37           N
ATOM   1717  CA  LEU A 105     -25.744 -51.650  13.399  1.00 94.26           C
ATOM   1718  C   LEU A 105     -26.505 -52.955  13.677  1.00 88.65           C
ATOM   1719  O   LEU A 105     -25.987 -53.790  14.414  1.00 83.20           O
ATOM   1720  CB  LEU A 105     -26.273 -50.534  14.332  1.00101.09           C
ATOM   1721  CG  LEU A 105     -25.218 -49.514  14.802  1.00100.83           C
ATOM   1722  CD1 LEU A 105     -25.878 -48.308  15.492  1.00104.46           C
ATOM   1723  CD2 LEU A 105     -24.172 -50.151  15.734  1.00 94.79           C
ATOM   1724  H   LEU A 105     -26.454 -50.439  11.823  1.00 98.37           H
ATOM   1725  HA  LEU A 105     -24.691 -51.839  13.613  1.00 94.26           H
ATOM   1726  HB3 LEU A 105     -26.716 -50.972  15.225  1.00101.09           H
ATOM   1727  HB2 LEU A 105     -27.095 -50.018  13.837  1.00101.09           H
ATOM   1728  HG  LEU A 105     -24.719 -49.135  13.912  1.00100.83           H
ATOM   1729 HD11 LEU A 105     -25.340 -47.389  15.263  1.00104.46           H
ATOM   1730 HD12 LEU A 105     -26.910 -48.173  15.173  1.00104.46           H
ATOM   1731 HD13 LEU A 105     -25.888 -48.416  16.578  1.00104.46           H
ATOM   1732 HD21 LEU A 105     -23.700 -49.408  16.379  1.00 94.79           H
ATOM   1733 HD22 LEU A 105     -24.633 -50.894  16.383  1.00 94.79           H
ATOM   1734 HD23 LEU A 105     -23.378 -50.641  15.173  1.00 94.79           H
ATOM   1735  N   GLU A 106     -27.699 -53.109  13.077  1.00 89.51           N
ATOM   1736  CA  GLU A 106     -28.523 -54.319  13.141  1.00 87.97           C
ATOM   1737  C   GLU A 106     -27.875 -55.527  12.445  1.00 81.06           C
ATOM   1738  O   GLU A 106     -27.957 -56.631  12.980  1.00 73.48           O
ATOM   1739  CB  GLU A 106     -29.925 -54.028  12.570  1.00 88.95           C
ATOM   1740  CG  GLU A 106     -30.785 -53.177  13.528  1.00 98.38           C
ATOM   1741  CD  GLU A 106     -32.154 -52.735  12.989  1.00117.07           C
ATOM   1742  OE1 GLU A 106     -32.366 -52.766  11.755  1.00121.20           O
ATOM   1743  OE2 GLU A 106     -32.983 -52.352  13.843  1.00118.27           O1-
ATOM   1744  H   GLU A 106     -28.070 -52.354  12.515  1.00 89.51           H
ATOM   1745  HA  GLU A 106     -28.638 -54.586  14.193  1.00 87.97           H
ATOM   1746  HB3 GLU A 106     -30.448 -54.959  12.347  1.00 88.95           H
ATOM   1747  HB2 GLU A 106     -29.813 -53.510  11.616  1.00 88.95           H
ATOM   1748  HG3 GLU A 106     -30.240 -52.278  13.809  1.00 98.38           H
ATOM   1749  HG2 GLU A 106     -30.938 -53.738  14.451  1.00 98.38           H
ATOM   1750  N   ALA A 107     -27.210 -55.289  11.301  1.00 78.17           N
ATOM   1751  CA  ALA A 107     -26.436 -56.292  10.567  1.00 82.67           C
ATOM   1752  C   ALA A 107     -25.190 -56.768  11.335  1.00 84.10           C
ATOM   1753  O   ALA A 107     -24.904 -57.964  11.329  1.00 81.19           O
ATOM   1754  CB  ALA A 107     -26.050 -55.721   9.194  1.00 93.99           C
ATOM   1755  H   ALA A 107     -27.213 -54.356  10.912  1.00 78.17           H
ATOM   1756  HA  ALA A 107     -27.080 -57.158  10.404  1.00 82.67           H
ATOM   1757  HB1 ALA A 107     -25.488 -56.448   8.607  1.00 93.99           H
ATOM   1758  HB2 ALA A 107     -26.937 -55.453   8.619  1.00 93.99           H
ATOM   1759  HB3 ALA A 107     -25.438 -54.824   9.289  1.00 93.99           H
ATOM   1760  N   CYS A 108     -24.499 -55.828  12.004  1.00 94.44           N
ATOM   1761  CA  CYS A 108     -23.318 -56.077  12.833  1.00102.95           C
ATOM   1762  C   CYS A 108     -23.669 -56.781  14.165  1.00105.46           C
ATOM   1763  O   CYS A 108     -22.886 -57.606  14.637  1.00107.03           O
ATOM   1764  CB  CYS A 108     -22.538 -54.764  13.054  1.00108.46           C
ATOM   1765  SG  CYS A 108     -20.893 -55.055  13.758  1.00115.45           S
ATOM   1766  H   CYS A 108     -24.804 -54.865  11.950  1.00 94.44           H
ATOM   1767  HA  CYS A 108     -22.670 -56.753  12.270  1.00102.95           H
ATOM   1768  HB3 CYS A 108     -23.093 -54.080  13.698  1.00108.46           H
ATOM   1769  HB2 CYS A 108     -22.393 -54.251  12.104  1.00108.46           H
ATOM   1770  HG  CYS A 108     -21.327 -55.492  14.944  1.00115.45           H
ATOM   1771  N   GLN A 109     -24.857 -56.472  14.719  1.00113.67           N
ATOM   1772  CA  GLN A 109     -25.442 -57.118  15.895  1.00114.57           C
ATOM   1773  C   GLN A 109     -25.859 -58.577  15.650  1.00120.14           C
ATOM   1774  O   GLN A 109     -25.718 -59.394  16.560  1.00132.86           O
ATOM   1775  CB  GLN A 109     -26.603 -56.252  16.446  1.00112.80           C
ATOM   1776  CG  GLN A 109     -27.501 -56.938  17.506  1.00117.54           C
ATOM   1777  CD  GLN A 109     -28.500 -56.009  18.199  1.00122.67           C
ATOM   1778  OE1 GLN A 109     -28.831 -56.226  19.362  1.00101.93           O
ATOM   1779  NE2 GLN A 109     -28.994 -54.978  17.510  1.00121.17           N
ATOM   1780  H   GLN A 109     -25.426 -55.757  14.286  1.00113.67           H
ATOM   1781  HA  GLN A 109     -24.661 -57.141  16.655  1.00114.57           H
ATOM   1782  HB3 GLN A 109     -27.231 -55.933  15.615  1.00112.80           H
ATOM   1783  HB2 GLN A 109     -26.175 -55.341  16.871  1.00112.80           H
ATOM   1784  HG3 GLN A 109     -26.875 -57.399  18.271  1.00117.54           H
ATOM   1785  HG2 GLN A 109     -28.077 -57.745  17.052  1.00117.54           H
ATOM   1786 HE22 GLN A 109     -29.645 -54.345  17.955  1.00121.17           H
ATOM   1787 HE21 GLN A 109     -28.720 -54.819  16.552  1.00121.17           H
ATOM   1788  N   ARG A 110     -26.362 -58.878  14.440  1.00118.96           N
ATOM   1789  CA  ARG A 110     -26.804 -60.219  14.051  1.00118.16           C
ATOM   1790  C   ARG A 110     -25.629 -61.199  13.855  1.00116.30           C
ATOM   1791  O   ARG A 110     -25.792 -62.388  14.123  1.00106.86           O
ATOM   1792  CB  ARG A 110     -27.706 -60.118  12.804  1.00121.75           C
ATOM   1793  CG  ARG A 110     -28.646 -61.328  12.631  1.00122.33           C
ATOM   1794  CD  ARG A 110     -29.476 -61.296  11.335  1.00129.50           C
ATOM   1795  NE  ARG A 110     -28.680 -61.659  10.148  1.00142.15           N
ATOM   1796  CZ  ARG A 110     -28.522 -62.894   9.631  1.00135.60           C
ATOM   1797  NH1 ARG A 110     -29.135 -63.971  10.146  1.00135.87           N
ATOM   1798  NH2 ARG A 110     -27.724 -63.053   8.568  1.00121.75           N1+
ATOM   1799  H   ARG A 110     -26.471 -58.149  13.748  1.00118.96           H
ATOM   1800  HA  ARG A 110     -27.417 -60.595  14.873  1.00118.16           H
ATOM   1801  HB3 ARG A 110     -27.098 -59.955  11.913  1.00121.75           H
ATOM   1802  HB2 ARG A 110     -28.342 -59.238  12.897  1.00121.75           H
ATOM   1803  HG3 ARG A 110     -29.297 -61.464  13.495  1.00122.33           H
ATOM   1804  HG2 ARG A 110     -28.014 -62.216  12.603  1.00122.33           H
ATOM   1805  HD3 ARG A 110     -29.764 -60.262  11.143  1.00129.50           H
ATOM   1806  HD2 ARG A 110     -30.414 -61.845  11.427  1.00129.50           H
ATOM   1807 HH22 ARG A 110     -27.587 -63.968   8.164  1.00121.75           H
ATOM   1808 HH21 ARG A 110     -27.244 -62.262   8.164  1.00121.75           H
ATOM   1809 HH12 ARG A 110     -29.001 -64.886   9.741  1.00135.87           H
ATOM   1810 HH11 ARG A 110     -29.738 -63.870  10.950  1.00135.87           H
ATOM   1811  HE  ARG A 110     -28.165 -60.899   9.726  1.00142.15           H
ATOM   1812  N   GLU A 111     -24.457 -60.667  13.461  1.00116.89           N
ATOM   1813  CA  GLU A 111     -23.164 -61.362  13.458  1.00117.57           C
ATOM   1814  C   GLU A 111     -22.563 -61.551  14.869  1.00113.16           C
ATOM   1815  O   GLU A 111     -21.628 -62.337  15.016  1.00119.28           O
ATOM   1816  CB  GLU A 111     -22.189 -60.605  12.534  1.00108.28           C
ATOM   1817  CG  GLU A 111     -22.604 -60.670  11.046  1.00106.97           C
ATOM   1818  CD  GLU A 111     -21.705 -59.892  10.070  1.00111.35           C
ATOM   1819  OE1 GLU A 111     -20.792 -59.162  10.520  1.00119.67           O
ATOM   1820  OE2 GLU A 111     -21.965 -60.025   8.854  1.00100.82           O1-
ATOM   1821  H   GLU A 111     -24.420 -59.682  13.238  1.00116.89           H
ATOM   1822  HA  GLU A 111     -23.313 -62.363  13.048  1.00117.57           H
ATOM   1823  HB3 GLU A 111     -21.180 -61.007  12.645  1.00108.28           H
ATOM   1824  HB2 GLU A 111     -22.135 -59.563  12.853  1.00108.28           H
ATOM   1825  HG3 GLU A 111     -23.620 -60.296  10.926  1.00106.97           H
ATOM   1826  HG2 GLU A 111     -22.625 -61.714  10.730  1.00106.97           H
ATOM   1827  N   GLN A 112     -23.129 -60.855  15.871  1.00122.71           N
ATOM   1828  CA  GLN A 112     -22.863 -60.956  17.308  1.00136.16           C
ATOM   1829  C   GLN A 112     -21.430 -60.539  17.689  1.00121.76           C
ATOM   1830  O   GLN A 112     -20.735 -61.260  18.403  1.00109.18           O
ATOM   1831  CB  GLN A 112     -23.322 -62.342  17.843  1.00146.52           C
ATOM   1832  CG  GLN A 112     -23.391 -62.524  19.383  1.00154.04           C
ATOM   1833  CD  GLN A 112     -24.187 -61.452  20.140  1.00161.74           C
ATOM   1834  OE1 GLN A 112     -23.783 -61.027  21.220  1.00150.10           O
ATOM   1835  NE2 GLN A 112     -25.325 -61.016  19.594  1.00159.55           N
ATOM   1836  H   GLN A 112     -23.891 -60.235  15.635  1.00122.71           H
ATOM   1837  HA  GLN A 112     -23.499 -60.191  17.752  1.00136.16           H
ATOM   1838  HB3 GLN A 112     -22.685 -63.124  17.430  1.00146.52           H
ATOM   1839  HB2 GLN A 112     -24.317 -62.547  17.443  1.00146.52           H
ATOM   1840  HG3 GLN A 112     -22.387 -62.567  19.804  1.00154.04           H
ATOM   1841  HG2 GLN A 112     -23.839 -63.493  19.607  1.00154.04           H
ATOM   1842 HE22 GLN A 112     -25.871 -60.306  20.060  1.00159.55           H
ATOM   1843 HE21 GLN A 112     -25.637 -61.373  18.702  1.00159.55           H
ATOM   1844  N   LYS A 113     -21.037 -59.343  17.223  1.00113.25           N
ATOM   1845  CA  LYS A 113     -19.859 -58.624  17.715  1.00109.79           C
ATOM   1846  C   LYS A 113     -20.198 -57.777  18.959  1.00111.93           C
ATOM   1847  O   LYS A 113     -19.306 -57.497  19.759  1.00107.58           O
ATOM   1848  CB  LYS A 113     -19.284 -57.743  16.587  1.00113.84           C
ATOM   1849  CG  LYS A 113     -18.738 -58.569  15.404  1.00104.15           C
ATOM   1850  CD  LYS A 113     -18.108 -57.759  14.252  1.00113.25           C
ATOM   1851  CE  LYS A 113     -16.722 -57.143  14.535  1.00112.53           C
ATOM   1852  NZ  LYS A 113     -16.783 -55.881  15.297  1.00109.99           N1+
ATOM   1853  H   LYS A 113     -21.642 -58.834  16.593  1.00113.25           H
ATOM   1854  HA  LYS A 113     -19.089 -59.341  18.009  1.00109.79           H
ATOM   1855  HB3 LYS A 113     -18.479 -57.144  17.008  1.00113.84           H
ATOM   1856  HB2 LYS A 113     -20.041 -57.041  16.234  1.00113.84           H
ATOM   1857  HG3 LYS A 113     -19.554 -59.158  14.983  1.00104.15           H
ATOM   1858  HG2 LYS A 113     -18.013 -59.296  15.769  1.00104.15           H
ATOM   1859  HD3 LYS A 113     -18.803 -56.988  13.926  1.00113.25           H
ATOM   1860  HD2 LYS A 113     -18.013 -58.425  13.392  1.00113.25           H
ATOM   1861  HE3 LYS A 113     -16.236 -56.915  13.586  1.00112.53           H
ATOM   1862  HE2 LYS A 113     -16.080 -57.857  15.051  1.00112.53           H
ATOM   1863  HZ1 LYS A 113     -17.196 -56.053  16.202  1.00109.99           H
ATOM   1864  HZ2 LYS A 113     -15.849 -55.517  15.418  1.00109.99           H
ATOM   1865  HZ3 LYS A 113     -17.344 -55.209  14.793  1.00109.99           H
ATOM   1866  N   PHE A 114     -21.481 -57.405  19.091  1.00111.20           N
ATOM   1867  CA  PHE A 114     -22.076 -56.614  20.165  1.00 91.62           C
ATOM   1868  C   PHE A 114     -23.611 -56.635  20.030  1.00 76.55           C
ATOM   1869  O   PHE A 114     -24.142 -57.270  19.118  1.00 80.35           O
ATOM   1870  CB  PHE A 114     -21.474 -55.184  20.215  1.00 83.02           C
ATOM   1871  CG  PHE A 114     -21.491 -54.380  18.923  1.00 76.53           C
ATOM   1872  CD1 PHE A 114     -22.696 -53.851  18.413  1.00 69.36           C
ATOM   1873  CD2 PHE A 114     -20.310 -54.246  18.162  1.00 76.60           C
ATOM   1874  CE1 PHE A 114     -22.698 -53.178  17.200  1.00 75.23           C
ATOM   1875  CE2 PHE A 114     -20.327 -53.540  16.968  1.00 79.57           C
ATOM   1876  CZ  PHE A 114     -21.517 -53.005  16.491  1.00 88.58           C
ATOM   1877  H   PHE A 114     -22.142 -57.701  18.387  1.00111.20           H
ATOM   1878  HA  PHE A 114     -21.847 -57.113  21.109  1.00 91.62           H
ATOM   1879  HB3 PHE A 114     -20.447 -55.234  20.577  1.00 83.02           H
ATOM   1880  HB2 PHE A 114     -21.999 -54.597  20.967  1.00 83.02           H
ATOM   1881  HD1 PHE A 114     -23.621 -53.968  18.957  1.00 69.36           H
ATOM   1882  HD2 PHE A 114     -19.384 -54.676  18.517  1.00 76.60           H
ATOM   1883  HE1 PHE A 114     -23.626 -52.794  16.808  1.00 75.23           H
ATOM   1884  HE2 PHE A 114     -19.417 -53.416  16.400  1.00 79.57           H
ATOM   1885  HZ  PHE A 114     -21.528 -52.468  15.553  1.00 88.58           H
ATOM   1886  N   LYS A 115     -24.295 -55.940  20.949  1.00 75.07           N
ATOM   1887  CA  LYS A 115     -25.743 -55.744  20.955  1.00 87.73           C
ATOM   1888  C   LYS A 115     -26.053 -54.254  21.146  1.00 79.76           C
ATOM   1889  O   LYS A 115     -25.331 -53.573  21.876  1.00 78.73           O
ATOM   1890  CB  LYS A 115     -26.366 -56.580  22.092  1.00106.32           C
ATOM   1891  CG  LYS A 115     -26.288 -58.102  21.862  1.00128.08           C
ATOM   1892  CD  LYS A 115     -26.781 -58.935  23.056  1.00143.05           C
ATOM   1893  CE  LYS A 115     -25.830 -58.881  24.268  1.00134.49           C
ATOM   1894  NZ  LYS A 115     -26.308 -59.724  25.378  1.00123.80           N1+
ATOM   1895  H   LYS A 115     -23.796 -55.459  21.687  1.00 75.07           H
ATOM   1896  HA  LYS A 115     -26.168 -56.055  20.003  1.00 87.73           H
ATOM   1897  HB3 LYS A 115     -27.417 -56.311  22.208  1.00106.32           H
ATOM   1898  HB2 LYS A 115     -25.879 -56.312  23.028  1.00106.32           H
ATOM   1899  HG3 LYS A 115     -25.267 -58.403  21.626  1.00128.08           H
ATOM   1900  HG2 LYS A 115     -26.883 -58.353  20.982  1.00128.08           H
ATOM   1901  HD3 LYS A 115     -26.905 -59.969  22.730  1.00143.05           H
ATOM   1902  HD2 LYS A 115     -27.774 -58.588  23.347  1.00143.05           H
ATOM   1903  HE3 LYS A 115     -25.728 -57.862  24.641  1.00134.49           H
ATOM   1904  HE2 LYS A 115     -24.835 -59.219  23.979  1.00134.49           H
ATOM   1905  HZ1 LYS A 115     -26.377 -60.683  25.068  1.00123.80           H
ATOM   1906  HZ2 LYS A 115     -25.659 -59.667  26.149  1.00123.80           H
ATOM   1907  HZ3 LYS A 115     -27.217 -59.402  25.680  1.00123.80           H
ATOM   1908  N   VAL A 116     -27.138 -53.783  20.512  1.00 75.82           N
ATOM   1909  CA  VAL A 116     -27.645 -52.420  20.658  1.00 91.59           C
ATOM   1910  C   VAL A 116     -29.182 -52.417  20.720  1.00 87.53           C
ATOM   1911  O   VAL A 116     -29.835 -53.112  19.940  1.00 75.94           O
ATOM   1912  CB  VAL A 116     -27.181 -51.459  19.522  1.00108.49           C
ATOM   1913  CG1 VAL A 116     -25.692 -51.103  19.637  1.00107.31           C
ATOM   1914  CG2 VAL A 116     -27.508 -51.926  18.093  1.00112.87           C
ATOM   1915  H   VAL A 116     -27.704 -54.405  19.950  1.00 75.82           H
ATOM   1916  HA  VAL A 116     -27.285 -52.021  21.605  1.00 91.59           H
ATOM   1917  HB  VAL A 116     -27.715 -50.516  19.662  1.00108.49           H
ATOM   1918 HG11 VAL A 116     -25.403 -50.367  18.887  1.00107.31           H
ATOM   1919 HG12 VAL A 116     -25.476 -50.676  20.615  1.00107.31           H
ATOM   1920 HG13 VAL A 116     -25.056 -51.978  19.501  1.00107.31           H
ATOM   1921 HG21 VAL A 116     -27.192 -51.173  17.374  1.00112.87           H
ATOM   1922 HG22 VAL A 116     -26.993 -52.855  17.846  1.00112.87           H
ATOM   1923 HG23 VAL A 116     -28.574 -52.079  17.942  1.00112.87           H
ATOM   1924  N   THR A 117     -29.716 -51.612  21.652  1.00 86.58           N
ATOM   1925  CA  THR A 117     -31.145 -51.361  21.827  1.00 84.30           C
ATOM   1926  C   THR A 117     -31.416 -49.910  21.406  1.00 83.97           C
ATOM   1927  O   THR A 117     -30.886 -48.991  22.029  1.00 82.86           O
ATOM   1928  CB  THR A 117     -31.566 -51.536  23.311  1.00 93.49           C
ATOM   1929  OG1 THR A 117     -31.399 -52.894  23.666  1.00 86.80           O
ATOM   1930  CG2 THR A 117     -33.022 -51.146  23.634  1.00 95.94           C
ATOM   1931  H   THR A 117     -29.101 -51.085  22.258  1.00 86.58           H
ATOM   1932  HA  THR A 117     -31.742 -52.036  21.209  1.00 84.30           H
ATOM   1933  HB  THR A 117     -30.901 -50.956  23.954  1.00 93.49           H
ATOM   1934  HG1 THR A 117     -30.468 -53.116  23.586  1.00 86.80           H
ATOM   1935 HG21 THR A 117     -33.273 -51.397  24.665  1.00 95.94           H
ATOM   1936 HG22 THR A 117     -33.196 -50.076  23.518  1.00 95.94           H
ATOM   1937 HG23 THR A 117     -33.724 -51.672  22.986  1.00 95.94           H
ATOM   1938  N   PHE A 118     -32.212 -49.744  20.339  1.00 89.85           N
ATOM   1939  CA  PHE A 118     -32.514 -48.456  19.713  1.00103.45           C
ATOM   1940  C   PHE A 118     -33.520 -47.594  20.490  1.00106.18           C
ATOM   1941  O   PHE A 118     -34.188 -48.073  21.407  1.00102.37           O
ATOM   1942  CB  PHE A 118     -32.998 -48.697  18.269  1.00112.71           C
ATOM   1943  CG  PHE A 118     -31.907 -49.191  17.342  1.00131.12           C
ATOM   1944  CD2 PHE A 118     -31.713 -50.574  17.145  1.00143.80           C
ATOM   1945  CD1 PHE A 118     -30.970 -48.280  16.810  1.00136.17           C
ATOM   1946  CE2 PHE A 118     -30.653 -51.017  16.369  1.00140.65           C
ATOM   1947  CE1 PHE A 118     -29.914 -48.745  16.040  1.00149.44           C
ATOM   1948  CZ  PHE A 118     -29.767 -50.107  15.808  1.00149.94           C
ATOM   1949  H   PHE A 118     -32.611 -50.555  19.890  1.00 89.85           H
ATOM   1950  HA  PHE A 118     -31.588 -47.879  19.668  1.00103.45           H
ATOM   1951  HB3 PHE A 118     -33.396 -47.778  17.836  1.00112.71           H
ATOM   1952  HB2 PHE A 118     -33.823 -49.411  18.262  1.00112.71           H
ATOM   1953  HD2 PHE A 118     -32.387 -51.291  17.590  1.00143.80           H
ATOM   1954  HD1 PHE A 118     -31.071 -47.221  17.000  1.00136.17           H
ATOM   1955  HE2 PHE A 118     -30.515 -52.075  16.208  1.00140.65           H
ATOM   1956  HE1 PHE A 118     -29.210 -48.043  15.617  1.00149.44           H
ATOM   1957  HZ  PHE A 118     -28.956 -50.465  15.196  1.00149.94           H
ATOM   1958  N   GLU A 119     -33.597 -46.325  20.062  1.00127.27           N
ATOM   1959  CA  GLU A 119     -34.497 -45.280  20.535  1.00136.93           C
ATOM   1960  C   GLU A 119     -35.988 -45.655  20.482  1.00128.03           C
ATOM   1961  O   GLU A 119     -36.546 -45.845  19.402  1.00114.61           O
ATOM   1962  CB  GLU A 119     -34.200 -43.970  19.768  1.00150.86           C
ATOM   1963  CG  GLU A 119     -34.104 -44.082  18.220  1.00141.00           C
ATOM   1964  CD  GLU A 119     -33.694 -42.798  17.476  1.00136.81           C
ATOM   1965  OE1 GLU A 119     -33.471 -41.754  18.130  1.00127.93           O
ATOM   1966  OE2 GLU A 119     -33.597 -42.886  16.232  1.00140.57           O1-
ATOM   1967  H   GLU A 119     -32.975 -46.032  19.322  1.00127.27           H
ATOM   1968  HA  GLU A 119     -34.235 -45.099  21.579  1.00136.93           H
ATOM   1969  HB3 GLU A 119     -33.269 -43.581  20.165  1.00150.86           H
ATOM   1970  HB2 GLU A 119     -34.958 -43.226  20.022  1.00150.86           H
ATOM   1971  HG3 GLU A 119     -35.061 -44.411  17.815  1.00141.00           H
ATOM   1972  HG2 GLU A 119     -33.377 -44.847  17.945  1.00141.00           H
ATOM   1973  N   VAL A 120     -36.598 -45.700  21.675  1.00132.00           N
ATOM   1974  CA  VAL A 120     -38.047 -45.731  21.899  1.00139.85           C
ATOM   1975  C   VAL A 120     -38.580 -44.308  22.236  1.00156.76           C
ATOM   1976  O   VAL A 120     -39.767 -44.140  22.507  1.00158.46           O
ATOM   1977  CB  VAL A 120     -38.367 -46.735  23.050  1.00140.22           C
ATOM   1978  CG1 VAL A 120     -37.918 -46.266  24.451  1.00143.18           C
ATOM   1979  CG2 VAL A 120     -39.839 -47.188  23.084  1.00127.45           C
ATOM   1980  H   VAL A 120     -36.040 -45.583  22.508  1.00132.00           H
ATOM   1981  HA  VAL A 120     -38.555 -46.062  20.992  1.00139.85           H
ATOM   1982  HB  VAL A 120     -37.791 -47.635  22.833  1.00140.22           H
ATOM   1983 HG11 VAL A 120     -38.063 -47.056  25.188  1.00143.18           H
ATOM   1984 HG12 VAL A 120     -36.860 -46.003  24.463  1.00143.18           H
ATOM   1985 HG13 VAL A 120     -38.482 -45.399  24.796  1.00143.18           H
ATOM   1986 HG21 VAL A 120     -39.975 -48.007  23.790  1.00127.45           H
ATOM   1987 HG22 VAL A 120     -40.514 -46.390  23.390  1.00127.45           H
ATOM   1988 HG23 VAL A 120     -40.165 -47.545  22.106  1.00127.45           H
ATOM   1989  N   GLN A 121     -37.672 -43.316  22.209  1.00173.01           N
ATOM   1990  CA  GLN A 121     -37.837 -41.908  22.563  1.00181.28           C
ATOM   1991  C   GLN A 121     -38.931 -41.196  21.748  1.00180.35           C
ATOM   1992  O   GLN A 121     -38.885 -41.215  20.518  1.00172.34           O
ATOM   1993  CB  GLN A 121     -36.465 -41.224  22.384  1.00175.01           C
ATOM   1994  CG  GLN A 121     -35.405 -41.734  23.389  1.00165.63           C
ATOM   1995  CD  GLN A 121     -33.954 -41.375  23.048  1.00146.78           C
ATOM   1996  OE1 GLN A 121     -33.038 -41.997  23.580  1.00136.82           O
ATOM   1997  NE2 GLN A 121     -33.721 -40.394  22.173  1.00136.83           N
ATOM   1998  H   GLN A 121     -36.732 -43.565  21.937  1.00173.01           H
ATOM   1999  HA  GLN A 121     -38.109 -41.870  23.620  1.00181.28           H
ATOM   2000  HB3 GLN A 121     -36.565 -40.143  22.488  1.00175.01           H
ATOM   2001  HB2 GLN A 121     -36.122 -41.399  21.361  1.00175.01           H
ATOM   2002  HG3 GLN A 121     -35.441 -42.822  23.459  1.00165.63           H
ATOM   2003  HG2 GLN A 121     -35.632 -41.360  24.387  1.00165.63           H
ATOM   2004 HE22 GLN A 121     -32.769 -40.158  21.923  1.00136.83           H
ATOM   2005 HE21 GLN A 121     -34.484 -39.901  21.735  1.00136.83           H
ATOM   2006  N   SER A 122     -39.883 -40.577  22.466  1.00170.07           N
ATOM   2007  CA  SER A 122     -41.029 -39.860  21.902  1.00163.80           C
ATOM   2008  C   SER A 122     -40.711 -38.554  21.125  1.00178.80           C
ATOM   2009  O   SER A 122     -41.375 -38.338  20.109  1.00164.81           O
ATOM   2010  CB  SER A 122     -42.098 -39.665  23.002  1.00144.04           C
ATOM   2011  OG  SER A 122     -43.272 -39.041  22.519  1.00122.58           O
ATOM   2012  H   SER A 122     -39.847 -40.623  23.474  1.00170.07           H
ATOM   2013  HA  SER A 122     -41.470 -40.540  21.169  1.00163.80           H
ATOM   2014  HB3 SER A 122     -41.710 -39.069  23.828  1.00144.04           H
ATOM   2015  HB2 SER A 122     -42.380 -40.631  23.423  1.00144.04           H
ATOM   2016  HG  SER A 122     -43.761 -39.676  21.990  1.00122.58           H
ATOM   2017  N   PRO A 123     -39.699 -37.741  21.532  1.00186.67           N
ATOM   2018  CA  PRO A 123     -39.239 -36.582  20.735  1.00185.92           C
ATOM   2019  C   PRO A 123     -38.680 -36.994  19.363  1.00196.14           C
ATOM   2020  O   PRO A 123     -37.643 -37.655  19.299  1.00205.78           O
ATOM   2021  CB  PRO A 123     -38.187 -35.897  21.629  1.00172.02           C
ATOM   2022  CG  PRO A 123     -38.556 -36.320  23.038  1.00164.91           C
ATOM   2023  CD  PRO A 123     -39.034 -37.751  22.837  1.00172.25           C
ATOM   2024  HA  PRO A 123     -40.089 -35.909  20.611  1.00185.92           H
ATOM   2025  HB3 PRO A 123     -38.183 -34.813  21.514  1.00172.02           H
ATOM   2026  HB2 PRO A 123     -37.180 -36.252  21.407  1.00172.02           H
ATOM   2027  HG3 PRO A 123     -39.383 -35.707  23.399  1.00164.91           H
ATOM   2028  HG2 PRO A 123     -37.734 -36.233  23.749  1.00164.91           H
ATOM   2029  HD2 PRO A 123     -38.180 -38.426  22.794  1.00172.25           H
ATOM   2030  HD3 PRO A 123     -39.679 -38.061  23.657  1.00172.25           H
ATOM   2031  N   ARG A 124     -39.426 -36.642  18.304  1.00188.76           N
ATOM   2032  CA  ARG A 124     -39.171 -37.100  16.943  1.00174.88           C
ATOM   2033  C   ARG A 124     -39.524 -35.987  15.948  1.00174.00           C
ATOM   2034  O   ARG A 124     -38.618 -35.489  15.280  1.00169.80           O
ATOM   2035  CB  ARG A 124     -39.924 -38.431  16.708  1.00158.52           C
ATOM   2036  CG  ARG A 124     -39.471 -39.224  15.471  1.00148.79           C
ATOM   2037  CD  ARG A 124     -40.254 -40.543  15.332  1.00145.37           C
ATOM   2038  NE  ARG A 124     -39.626 -41.479  14.382  1.00150.80           N
ATOM   2039  CZ  ARG A 124     -40.090 -42.688  14.009  1.00146.30           C
ATOM   2040  NH1 ARG A 124     -41.266 -43.170  14.443  1.00142.70           N
ATOM   2041  NH2 ARG A 124     -39.352 -43.437  13.180  1.00140.93           N1+
ATOM   2042  H   ARG A 124     -40.267 -36.104  18.445  1.00188.76           H
ATOM   2043  HA  ARG A 124     -38.101 -37.293  16.834  1.00174.88           H
ATOM   2044  HB3 ARG A 124     -41.001 -38.259  16.671  1.00158.52           H
ATOM   2045  HB2 ARG A 124     -39.764 -39.074  17.574  1.00158.52           H
ATOM   2046  HG3 ARG A 124     -38.392 -39.386  15.460  1.00148.79           H
ATOM   2047  HG2 ARG A 124     -39.695 -38.603  14.602  1.00148.79           H
ATOM   2048  HD3 ARG A 124     -41.217 -40.303  14.878  1.00145.37           H
ATOM   2049  HD2 ARG A 124     -40.472 -41.004  16.297  1.00145.37           H
ATOM   2050 HH22 ARG A 124     -39.675 -44.348  12.886  1.00140.93           H
ATOM   2051 HH21 ARG A 124     -38.457 -43.104  12.850  1.00140.93           H
ATOM   2052 HH12 ARG A 124     -41.594 -44.078  14.149  1.00142.70           H
ATOM   2053 HH11 ARG A 124     -41.834 -42.617  15.069  1.00142.70           H
ATOM   2054  HE  ARG A 124     -38.735 -41.179  14.011  1.00150.80           H
ATOM   2055  N   ARG A 125     -40.817 -35.603  15.900  1.00171.78           N
ATOM   2056  CA  ARG A 125     -41.423 -34.619  14.990  1.00168.92           C
ATOM   2057  C   ARG A 125     -41.281 -35.058  13.520  1.00170.97           C
ATOM   2058  O   ARG A 125     -42.169 -35.747  13.020  1.00155.07           O
ATOM   2059  CB  ARG A 125     -40.913 -33.179  15.256  1.00159.35           C
ATOM   2060  CG  ARG A 125     -41.310 -32.622  16.635  1.00150.58           C
ATOM   2061  CD  ARG A 125     -40.818 -31.179  16.846  1.00152.76           C
ATOM   2062  NE  ARG A 125     -41.429 -30.545  18.029  1.00151.52           N
ATOM   2063  CZ  ARG A 125     -41.190 -29.305  18.499  1.00141.37           C
ATOM   2064  NH1 ARG A 125     -40.291 -28.486  17.932  1.00117.18           N
ATOM   2065  NH2 ARG A 125     -41.873 -28.873  19.567  1.00142.82           N1+
ATOM   2066  H   ARG A 125     -41.475 -36.078  16.501  1.00171.78           H
ATOM   2067  HA  ARG A 125     -42.493 -34.628  15.202  1.00168.92           H
ATOM   2068  HB3 ARG A 125     -41.337 -32.518  14.498  1.00159.35           H
ATOM   2069  HB2 ARG A 125     -39.831 -33.116  15.133  1.00159.35           H
ATOM   2070  HG3 ARG A 125     -40.814 -33.255  17.373  1.00150.58           H
ATOM   2071  HG2 ARG A 125     -42.381 -32.718  16.824  1.00150.58           H
ATOM   2072  HD3 ARG A 125     -40.907 -30.573  15.944  1.00152.76           H
ATOM   2073  HD2 ARG A 125     -39.754 -31.228  17.084  1.00152.76           H
ATOM   2074 HH22 ARG A 125     -41.713 -27.947  19.937  1.00142.82           H
ATOM   2075 HH21 ARG A 125     -42.561 -29.465  20.010  1.00142.82           H
ATOM   2076 HH12 ARG A 125     -40.127 -27.561  18.302  1.00117.18           H
ATOM   2077 HH11 ARG A 125     -39.766 -28.796  17.127  1.00117.18           H
ATOM   2078  HE  ARG A 125     -42.115 -31.108  18.511  1.00151.52           H
ATOM   2079  N   GLU A 126     -40.161 -34.681  12.881  1.00170.60           N
ATOM   2080  CA  GLU A 126     -39.727 -35.180  11.579  1.00172.40           C
ATOM   2081  C   GLU A 126     -38.329 -35.800  11.754  1.00161.68           C
ATOM   2082  O   GLU A 126     -38.229 -36.845  12.395  1.00151.74           O
ATOM   2083  CB  GLU A 126     -39.812 -34.069  10.507  1.00177.65           C
ATOM   2084  CG  GLU A 126     -41.248 -33.551  10.267  1.00176.46           C
ATOM   2085  CD  GLU A 126     -41.383 -32.597   9.068  1.00170.20           C
ATOM   2086  OE1 GLU A 126     -40.762 -32.874   8.017  1.00177.38           O
ATOM   2087  OE2 GLU A 126     -42.128 -31.603   9.216  1.00130.44           O1-
ATOM   2088  H   GLU A 126     -39.478 -34.132  13.382  1.00170.60           H
ATOM   2089  HA  GLU A 126     -40.371 -36.000  11.255  1.00172.40           H
ATOM   2090  HB3 GLU A 126     -39.397 -34.461   9.576  1.00177.65           H
ATOM   2091  HB2 GLU A 126     -39.181 -33.225  10.791  1.00177.65           H
ATOM   2092  HG3 GLU A 126     -41.615 -33.058  11.169  1.00176.46           H
ATOM   2093  HG2 GLU A 126     -41.916 -34.395  10.091  1.00176.46           H
ATOM   2094  N   ASN A 127     -37.290 -35.174  11.173  1.00153.18           N
ATOM   2095  CA  ASN A 127     -35.895 -35.628  11.201  1.00138.40           C
ATOM   2096  C   ASN A 127     -35.216 -35.288  12.551  1.00123.83           C
ATOM   2097  O   ASN A 127     -35.068 -34.103  12.855  1.00 93.05           O
ATOM   2098  CB  ASN A 127     -35.122 -35.032   9.987  1.00125.83           C
ATOM   2099  CG  ASN A 127     -35.359 -33.544   9.678  1.00119.17           C
ATOM   2100  OD1 ASN A 127     -34.730 -32.671  10.271  1.00117.67           O
ATOM   2101  ND2 ASN A 127     -36.257 -33.249   8.735  1.00112.15           N
ATOM   2102  H   ASN A 127     -37.460 -34.315  10.670  1.00153.18           H
ATOM   2103  HA  ASN A 127     -35.970 -36.698  11.010  1.00138.40           H
ATOM   2104  HB3 ASN A 127     -35.406 -35.593   9.096  1.00125.83           H
ATOM   2105  HB2 ASN A 127     -34.050 -35.204  10.101  1.00125.83           H
ATOM   2106 HD22 ASN A 127     -36.439 -32.286   8.493  1.00112.15           H
ATOM   2107 HD21 ASN A 127     -36.755 -33.981   8.248  1.00112.15           H
ATOM   2108  N   PRO A 128     -34.794 -36.310  13.336  1.00117.50           N
ATOM   2109  CA  PRO A 128     -33.972 -36.079  14.539  1.00105.79           C
ATOM   2110  C   PRO A 128     -32.510 -35.747  14.180  1.00 97.30           C
ATOM   2111  O   PRO A 128     -32.057 -36.073  13.080  1.00 90.63           O
ATOM   2112  CB  PRO A 128     -34.081 -37.417  15.287  1.00 98.97           C
ATOM   2113  CG  PRO A 128     -34.176 -38.456  14.183  1.00103.57           C
ATOM   2114  CD  PRO A 128     -34.990 -37.746  13.104  1.00110.16           C
ATOM   2115  HA  PRO A 128     -34.385 -35.275  15.151  1.00105.79           H
ATOM   2116  HB3 PRO A 128     -34.998 -37.426  15.879  1.00 98.97           H
ATOM   2117  HB2 PRO A 128     -33.252 -37.611  15.969  1.00 98.97           H
ATOM   2118  HG3 PRO A 128     -34.615 -39.399  14.510  1.00103.57           H
ATOM   2119  HG2 PRO A 128     -33.175 -38.671  13.804  1.00103.57           H
ATOM   2120  HD2 PRO A 128     -34.662 -38.068  12.115  1.00110.16           H
ATOM   2121  HD3 PRO A 128     -36.047 -37.985  13.217  1.00110.16           H
ATOM   2122  N   ARG A 129     -31.791 -35.117  15.124  1.00 84.71           N
ATOM   2123  CA  ARG A 129     -30.353 -34.866  14.997  1.00 77.48           C
ATOM   2124  C   ARG A 129     -29.512 -36.152  15.107  1.00 80.00           C
ATOM   2125  O   ARG A 129     -28.548 -36.284  14.355  1.00 85.39           O
ATOM   2126  CB  ARG A 129     -29.875 -33.829  16.037  1.00 79.57           C
ATOM   2127  CG  ARG A 129     -30.578 -32.463  15.942  1.00 83.66           C
ATOM   2128  CD  ARG A 129     -29.864 -31.373  16.762  1.00 87.70           C
ATOM   2129  NE  ARG A 129     -30.625 -30.110  16.803  1.00 99.44           N
ATOM   2130  CZ  ARG A 129     -31.385 -29.637  17.810  1.00 99.36           C
ATOM   2131  NH1 ARG A 129     -31.551 -30.308  18.961  1.00 91.18           N
ATOM   2132  NH2 ARG A 129     -32.000 -28.458  17.659  1.00 97.62           N1+
ATOM   2133  H   ARG A 129     -32.219 -34.868  16.004  1.00 84.71           H
ATOM   2134  HA  ARG A 129     -30.172 -34.445  14.006  1.00 77.48           H
ATOM   2135  HB3 ARG A 129     -28.802 -33.675  15.910  1.00 79.57           H
ATOM   2136  HB2 ARG A 129     -30.003 -34.226  17.045  1.00 79.57           H
ATOM   2137  HG3 ARG A 129     -31.645 -32.513  16.163  1.00 83.66           H
ATOM   2138  HG2 ARG A 129     -30.505 -32.176  14.894  1.00 83.66           H
ATOM   2139  HD3 ARG A 129     -28.961 -31.095  16.217  1.00 87.70           H
ATOM   2140  HD2 ARG A 129     -29.518 -31.729  17.733  1.00 87.70           H
ATOM   2141 HH22 ARG A 129     -32.560 -28.069  18.403  1.00 97.62           H
ATOM   2142 HH21 ARG A 129     -31.939 -27.953  16.782  1.00 97.62           H
ATOM   2143 HH12 ARG A 129     -32.128 -29.929  19.699  1.00 91.18           H
ATOM   2144 HH11 ARG A 129     -31.097 -31.199  19.093  1.00 91.18           H
ATOM   2145  HE  ARG A 129     -30.586 -29.558  15.957  1.00 99.44           H
ATOM   2146  N   ALA A 130     -29.885 -37.050  16.038  1.00 84.47           N
ATOM   2147  CA  ALA A 130     -29.092 -38.214  16.432  1.00 78.87           C
ATOM   2148  C   ALA A 130     -29.839 -39.537  16.247  1.00 75.11           C
ATOM   2149  O   ALA A 130     -31.066 -39.580  16.344  1.00 67.13           O
ATOM   2150  CB  ALA A 130     -28.705 -38.057  17.915  1.00 79.73           C
ATOM   2151  H   ALA A 130     -30.724 -36.890  16.576  1.00 84.47           H
ATOM   2152  HA  ALA A 130     -28.183 -38.270  15.839  1.00 78.87           H
ATOM   2153  HB1 ALA A 130     -28.013 -38.841  18.226  1.00 79.73           H
ATOM   2154  HB2 ALA A 130     -28.219 -37.100  18.105  1.00 79.73           H
ATOM   2155  HB3 ALA A 130     -29.578 -38.112  18.567  1.00 79.73           H
ATOM   2156  N   LEU A 131     -29.037 -40.600  16.079  1.00 81.38           N
ATOM   2157  CA  LEU A 131     -29.417 -41.987  16.314  1.00 91.23           C
ATOM   2158  C   LEU A 131     -29.058 -42.310  17.771  1.00 92.19           C
ATOM   2159  O   LEU A 131     -27.879 -42.502  18.076  1.00 97.59           O
ATOM   2160  CB  LEU A 131     -28.651 -42.902  15.329  1.00 93.98           C
ATOM   2161  CG  LEU A 131     -28.942 -44.413  15.486  1.00 86.39           C
ATOM   2162  CD1 LEU A 131     -30.435 -44.747  15.295  1.00 88.69           C
ATOM   2163  CD2 LEU A 131     -28.034 -45.235  14.555  1.00 80.98           C
ATOM   2164  H   LEU A 131     -28.041 -40.448  15.979  1.00 81.38           H
ATOM   2165  HA  LEU A 131     -30.491 -42.111  16.162  1.00 91.23           H
ATOM   2166  HB3 LEU A 131     -27.579 -42.738  15.448  1.00 93.98           H
ATOM   2167  HB2 LEU A 131     -28.870 -42.606  14.307  1.00 93.98           H
ATOM   2168  HG  LEU A 131     -28.680 -44.716  16.499  1.00 86.39           H
ATOM   2169 HD11 LEU A 131     -30.593 -45.723  14.838  1.00 88.69           H
ATOM   2170 HD12 LEU A 131     -30.949 -44.766  16.258  1.00 88.69           H
ATOM   2171 HD13 LEU A 131     -30.940 -44.009  14.672  1.00 88.69           H
ATOM   2172 HD21 LEU A 131     -28.592 -45.907  13.906  1.00 80.98           H
ATOM   2173 HD22 LEU A 131     -27.435 -44.596  13.906  1.00 80.98           H
ATOM   2174 HD23 LEU A 131     -27.343 -45.842  15.138  1.00 80.98           H
ATOM   2175  N   SER A 132     -30.078 -42.345  18.638  1.00 88.72           N
ATOM   2176  CA  SER A 132     -29.920 -42.695  20.046  1.00 88.04           C
ATOM   2177  C   SER A 132     -30.073 -44.217  20.232  1.00 84.85           C
ATOM   2178  O   SER A 132     -30.958 -44.819  19.623  1.00 91.24           O
ATOM   2179  CB  SER A 132     -30.945 -41.901  20.875  1.00 92.68           C
ATOM   2180  OG  SER A 132     -30.612 -40.529  20.915  1.00102.93           O
ATOM   2181  H   SER A 132     -31.021 -42.145  18.328  1.00 88.72           H
ATOM   2182  HA  SER A 132     -28.927 -42.404  20.383  1.00 88.04           H
ATOM   2183  HB3 SER A 132     -30.972 -42.272  21.900  1.00 92.68           H
ATOM   2184  HB2 SER A 132     -31.947 -41.982  20.467  1.00 92.68           H
ATOM   2185  HG  SER A 132     -29.872 -40.413  21.525  1.00102.93           H
ATOM   2186  N   PHE A 133     -29.203 -44.810  21.066  1.00 78.72           N
ATOM   2187  CA  PHE A 133     -29.189 -46.240  21.394  1.00 77.99           C
ATOM   2188  C   PHE A 133     -28.373 -46.493  22.675  1.00 83.26           C
ATOM   2189  O   PHE A 133     -27.691 -45.591  23.156  1.00 76.08           O
ATOM   2190  CB  PHE A 133     -28.687 -47.087  20.191  1.00 80.08           C
ATOM   2191  CG  PHE A 133     -27.229 -46.933  19.777  1.00 79.47           C
ATOM   2192  CD1 PHE A 133     -26.216 -47.709  20.383  1.00 76.42           C
ATOM   2193  CD2 PHE A 133     -26.859 -45.922  18.867  1.00 77.57           C
ATOM   2194  CE1 PHE A 133     -24.887 -47.522  20.025  1.00 75.90           C
ATOM   2195  CE2 PHE A 133     -25.527 -45.758  18.513  1.00 69.67           C
ATOM   2196  CZ  PHE A 133     -24.545 -46.557  19.085  1.00 74.92           C
ATOM   2197  H   PHE A 133     -28.500 -44.250  21.534  1.00 78.72           H
ATOM   2198  HA  PHE A 133     -30.219 -46.522  21.616  1.00 77.99           H
ATOM   2199  HB3 PHE A 133     -29.311 -46.900  19.317  1.00 80.08           H
ATOM   2200  HB2 PHE A 133     -28.843 -48.143  20.416  1.00 80.08           H
ATOM   2201  HD1 PHE A 133     -26.472 -48.459  21.117  1.00 76.42           H
ATOM   2202  HD2 PHE A 133     -27.613 -45.284  18.432  1.00 77.57           H
ATOM   2203  HE1 PHE A 133     -24.117 -48.128  20.479  1.00 75.90           H
ATOM   2204  HE2 PHE A 133     -25.261 -45.003  17.790  1.00 69.67           H
ATOM   2205  HZ  PHE A 133     -23.510 -46.418  18.809  1.00 74.92           H
ATOM   2206  N   VAL A 134     -28.452 -47.727  23.197  1.00 80.76           N
ATOM   2207  CA  VAL A 134     -27.675 -48.194  24.348  1.00 75.25           C
ATOM   2208  C   VAL A 134     -26.906 -49.463  23.942  1.00 77.12           C
ATOM   2209  O   VAL A 134     -27.527 -50.422  23.485  1.00 86.04           O
ATOM   2210  CB  VAL A 134     -28.588 -48.520  25.567  1.00 81.55           C
ATOM   2211  CG1 VAL A 134     -27.833 -49.134  26.768  1.00 83.23           C
ATOM   2212  CG2 VAL A 134     -29.361 -47.274  26.037  1.00 78.31           C
ATOM   2213  H   VAL A 134     -29.066 -48.409  22.771  1.00 80.76           H
ATOM   2214  HA  VAL A 134     -26.947 -47.440  24.651  1.00 75.25           H
ATOM   2215  HB  VAL A 134     -29.334 -49.251  25.252  1.00 81.55           H
ATOM   2216 HG11 VAL A 134     -28.494 -49.261  27.626  1.00 83.23           H
ATOM   2217 HG12 VAL A 134     -27.426 -50.121  26.544  1.00 83.23           H
ATOM   2218 HG13 VAL A 134     -27.007 -48.496  27.081  1.00 83.23           H
ATOM   2219 HG21 VAL A 134     -29.990 -47.500  26.898  1.00 78.31           H
ATOM   2220 HG22 VAL A 134     -28.681 -46.472  26.328  1.00 78.31           H
ATOM   2221 HG23 VAL A 134     -30.015 -46.886  25.257  1.00 78.31           H
ATOM   2222  N   LEU A 135     -25.575 -49.432  24.123  1.00 72.84           N
ATOM   2223  CA  LEU A 135     -24.654 -50.526  23.812  1.00 77.76           C
ATOM   2224  C   LEU A 135     -24.542 -51.511  24.990  1.00103.38           C
ATOM   2225  O   LEU A 135     -24.429 -51.084  26.140  1.00114.52           O
ATOM   2226  CB  LEU A 135     -23.270 -49.921  23.464  1.00 71.19           C
ATOM   2227  CG  LEU A 135     -22.182 -50.930  23.010  1.00 77.98           C
ATOM   2228  CD1 LEU A 135     -22.499 -51.582  21.653  1.00 83.31           C
ATOM   2229  CD2 LEU A 135     -20.796 -50.273  22.985  1.00 78.68           C
ATOM   2230  H   LEU A 135     -25.154 -48.611  24.539  1.00 72.84           H
ATOM   2231  HA  LEU A 135     -25.031 -51.057  22.937  1.00 77.76           H
ATOM   2232  HB3 LEU A 135     -22.907 -49.385  24.343  1.00 71.19           H
ATOM   2233  HB2 LEU A 135     -23.390 -49.162  22.690  1.00 71.19           H
ATOM   2234  HG  LEU A 135     -22.107 -51.726  23.750  1.00 77.98           H
ATOM   2235 HD11 LEU A 135     -21.625 -51.622  21.001  1.00 83.31           H
ATOM   2236 HD12 LEU A 135     -22.847 -52.604  21.789  1.00 83.31           H
ATOM   2237 HD13 LEU A 135     -23.272 -51.038  21.114  1.00 83.31           H
ATOM   2238 HD21 LEU A 135     -20.009 -51.015  22.842  1.00 78.68           H
ATOM   2239 HD22 LEU A 135     -20.715 -49.540  22.184  1.00 78.68           H
ATOM   2240 HD23 LEU A 135     -20.594 -49.765  23.925  1.00 78.68           H
ATOM   2241  N   SER A 136     -24.494 -52.805  24.645  1.00116.79           N
ATOM   2242  CA  SER A 136     -24.153 -53.920  25.527  1.00105.51           C
ATOM   2243  C   SER A 136     -23.134 -54.797  24.779  1.00102.91           C
ATOM   2244  O   SER A 136     -23.336 -55.063  23.594  1.00109.35           O
ATOM   2245  CB  SER A 136     -25.428 -54.730  25.842  1.00105.15           C
ATOM   2246  OG  SER A 136     -26.298 -54.015  26.693  1.00116.72           O
ATOM   2247  H   SER A 136     -24.614 -53.056  23.671  1.00116.79           H
ATOM   2248  HA  SER A 136     -23.696 -53.563  26.452  1.00105.51           H
ATOM   2249  HB3 SER A 136     -25.172 -55.668  26.337  1.00105.15           H
ATOM   2250  HB2 SER A 136     -25.966 -54.987  24.929  1.00105.15           H
ATOM   2251  HG  SER A 136     -25.935 -54.002  27.582  1.00116.72           H
ATOM   2252  N   SER A 137     -22.062 -55.234  25.461  1.00 98.61           N
ATOM   2253  CA  SER A 137     -20.990 -56.038  24.857  1.00107.78           C
ATOM   2254  C   SER A 137     -20.402 -57.033  25.880  1.00108.94           C
ATOM   2255  O   SER A 137     -20.482 -56.755  27.077  1.00112.21           O
ATOM   2256  CB  SER A 137     -19.874 -55.109  24.335  1.00112.66           C
ATOM   2257  OG  SER A 137     -20.270 -54.422  23.168  1.00125.18           O
ATOM   2258  H   SER A 137     -21.950 -55.009  26.440  1.00 98.61           H
ATOM   2259  HA  SER A 137     -21.411 -56.596  24.023  1.00107.78           H
ATOM   2260  HB3 SER A 137     -18.978 -55.677  24.082  1.00112.66           H
ATOM   2261  HB2 SER A 137     -19.580 -54.394  25.099  1.00112.66           H
ATOM   2262  HG  SER A 137     -20.993 -53.831  23.393  1.00125.18           H
ATOM   2263  N   PRO A 138     -19.764 -58.136  25.408  1.00105.71           N
ATOM   2264  CA  PRO A 138     -18.973 -59.039  26.275  1.00112.61           C
ATOM   2265  C   PRO A 138     -17.781 -58.379  26.995  1.00122.18           C
ATOM   2266  O   PRO A 138     -17.553 -58.680  28.166  1.00127.33           O
ATOM   2267  CB  PRO A 138     -18.494 -60.156  25.327  1.00120.05           C
ATOM   2268  CG  PRO A 138     -19.450 -60.110  24.150  1.00115.95           C
ATOM   2269  CD  PRO A 138     -19.782 -58.631  24.028  1.00110.08           C
ATOM   2270  HA  PRO A 138     -19.655 -59.462  27.015  1.00112.61           H
ATOM   2271  HB3 PRO A 138     -18.483 -61.135  25.807  1.00120.05           H
ATOM   2272  HB2 PRO A 138     -17.482 -59.961  24.967  1.00120.05           H
ATOM   2273  HG3 PRO A 138     -20.356 -60.665  24.399  1.00115.95           H
ATOM   2274  HG2 PRO A 138     -19.036 -60.538  23.236  1.00115.95           H
ATOM   2275  HD2 PRO A 138     -19.020 -58.106  23.450  1.00110.08           H
ATOM   2276  HD3 PRO A 138     -20.739 -58.520  23.520  1.00110.08           H
ATOM   2277  N   GLN A 139     -17.059 -57.490  26.285  1.00124.55           N
ATOM   2278  CA  GLN A 139     -15.939 -56.700  26.807  1.00126.00           C
ATOM   2279  C   GLN A 139     -16.331 -55.710  27.915  1.00115.80           C
ATOM   2280  O   GLN A 139     -15.532 -55.479  28.821  1.00125.40           O
ATOM   2281  CB  GLN A 139     -15.255 -55.946  25.645  1.00151.73           C
ATOM   2282  CG  GLN A 139     -14.303 -56.802  24.788  1.00171.71           C
ATOM   2283  CD  GLN A 139     -12.990 -57.114  25.509  1.00199.03           C
ATOM   2284  OE1 GLN A 139     -12.866 -58.141  26.173  1.00204.25           O
ATOM   2285  NE2 GLN A 139     -12.005 -56.222  25.386  1.00218.51           N
ATOM   2286  H   GLN A 139     -17.302 -57.321  25.321  1.00124.55           H
ATOM   2287  HA  GLN A 139     -15.229 -57.398  27.254  1.00126.00           H
ATOM   2288  HB3 GLN A 139     -14.695 -55.090  26.027  1.00151.73           H
ATOM   2289  HB2 GLN A 139     -16.020 -55.513  24.999  1.00151.73           H
ATOM   2290  HG3 GLN A 139     -14.073 -56.269  23.864  1.00171.71           H
ATOM   2291  HG2 GLN A 139     -14.789 -57.732  24.490  1.00171.71           H
ATOM   2292 HE22 GLN A 139     -11.121 -56.373  25.847  1.00218.51           H
ATOM   2293 HE21 GLN A 139     -12.157 -55.361  24.871  1.00218.51           H
ATOM   2294  N   LEU A 140     -17.551 -55.156  27.819  1.00114.01           N
ATOM   2295  CA  LEU A 140     -18.109 -54.245  28.808  1.00120.17           C
ATOM   2296  C   LEU A 140     -18.661 -55.019  30.011  1.00118.52           C
ATOM   2297  O   LEU A 140     -19.378 -56.004  29.836  1.00131.26           O
ATOM   2298  CB  LEU A 140     -19.239 -53.406  28.175  1.00131.53           C
ATOM   2299  CG  LEU A 140     -18.832 -52.451  27.033  1.00144.49           C
ATOM   2300  CD1 LEU A 140     -20.075 -51.851  26.343  1.00147.37           C
ATOM   2301  CD2 LEU A 140     -17.874 -51.349  27.501  1.00157.23           C
ATOM   2302  H   LEU A 140     -18.164 -55.425  27.064  1.00114.01           H
ATOM   2303  HA  LEU A 140     -17.319 -53.583  29.162  1.00120.17           H
ATOM   2304  HB3 LEU A 140     -19.700 -52.801  28.954  1.00131.53           H
ATOM   2305  HB2 LEU A 140     -20.018 -54.082  27.816  1.00131.53           H
ATOM   2306  HG  LEU A 140     -18.290 -53.033  26.288  1.00144.49           H
ATOM   2307 HD11 LEU A 140     -20.055 -52.047  25.271  1.00147.37           H
ATOM   2308 HD12 LEU A 140     -21.007 -52.266  26.729  1.00147.37           H
ATOM   2309 HD13 LEU A 140     -20.138 -50.770  26.469  1.00147.37           H
ATOM   2310 HD21 LEU A 140     -17.432 -50.850  26.641  1.00157.23           H
ATOM   2311 HD22 LEU A 140     -18.396 -50.601  28.098  1.00157.23           H
ATOM   2312 HD23 LEU A 140     -17.043 -51.727  28.094  1.00157.23           H
ATOM   2313  N   GLN A 141     -18.371 -54.490  31.207  1.00113.27           N
ATOM   2314  CA  GLN A 141     -19.004 -54.871  32.471  1.00123.43           C
ATOM   2315  C   GLN A 141     -20.077 -53.838  32.884  1.00121.19           C
ATOM   2316  O   GLN A 141     -20.449 -53.777  34.055  1.00111.52           O
ATOM   2317  CB  GLN A 141     -17.904 -55.076  33.535  1.00131.48           C
ATOM   2318  CG  GLN A 141     -16.980 -56.266  33.200  1.00131.87           C
ATOM   2319  CD  GLN A 141     -15.940 -56.536  34.289  1.00128.76           C
ATOM   2320  OE1 GLN A 141     -15.288 -55.618  34.779  1.00107.12           O
ATOM   2321  NE2 GLN A 141     -15.756 -57.808  34.650  1.00129.16           N
ATOM   2322  H   GLN A 141     -17.730 -53.711  31.255  1.00113.27           H
ATOM   2323  HA  GLN A 141     -19.534 -55.819  32.356  1.00123.43           H
ATOM   2324  HB3 GLN A 141     -18.362 -55.254  34.510  1.00131.48           H
ATOM   2325  HB2 GLN A 141     -17.316 -54.162  33.636  1.00131.48           H
ATOM   2326  HG3 GLN A 141     -16.445 -56.081  32.268  1.00131.87           H
ATOM   2327  HG2 GLN A 141     -17.581 -57.162  33.040  1.00131.87           H
ATOM   2328 HE22 GLN A 141     -15.071 -58.037  35.354  1.00129.16           H
ATOM   2329 HE21 GLN A 141     -16.295 -58.546  34.220  1.00129.16           H
ATOM   2330  N   GLN A 142     -20.550 -53.047  31.904  1.00123.56           N
ATOM   2331  CA  GLN A 142     -21.539 -51.978  32.021  1.00122.34           C
ATOM   2332  C   GLN A 142     -22.405 -51.917  30.748  1.00100.84           C
ATOM   2333  O   GLN A 142     -22.087 -52.558  29.745  1.00 99.24           O
ATOM   2334  CB  GLN A 142     -20.814 -50.623  32.223  1.00134.09           C
ATOM   2335  CG  GLN A 142     -20.151 -50.439  33.606  1.00146.76           C
ATOM   2336  CD  GLN A 142     -19.455 -49.086  33.807  1.00143.09           C
ATOM   2337  OE1 GLN A 142     -18.846 -48.868  34.852  1.00145.69           O
ATOM   2338  NE2 GLN A 142     -19.525 -48.172  32.835  1.00127.40           N
ATOM   2339  H   GLN A 142     -20.211 -53.201  30.965  1.00123.56           H
ATOM   2340  HA  GLN A 142     -22.202 -52.176  32.865  1.00122.34           H
ATOM   2341  HB3 GLN A 142     -21.530 -49.810  32.092  1.00134.09           H
ATOM   2342  HB2 GLN A 142     -20.069 -50.497  31.435  1.00134.09           H
ATOM   2343  HG3 GLN A 142     -19.407 -51.216  33.777  1.00146.76           H
ATOM   2344  HG2 GLN A 142     -20.902 -50.554  34.388  1.00146.76           H
ATOM   2345 HE22 GLN A 142     -19.063 -47.281  32.940  1.00127.40           H
ATOM   2346 HE21 GLN A 142     -20.040 -48.366  31.988  1.00127.40           H
ATOM   2347  N   GLU A 143     -23.455 -51.084  30.804  1.00 93.71           N
ATOM   2348  CA  GLU A 143     -24.142 -50.544  29.631  1.00 89.98           C
ATOM   2349  C   GLU A 143     -23.774 -49.060  29.492  1.00 95.90           C
ATOM   2350  O   GLU A 143     -23.554 -48.391  30.504  1.00104.13           O
ATOM   2351  CB  GLU A 143     -25.665 -50.711  29.780  1.00 93.21           C
ATOM   2352  CG  GLU A 143     -26.108 -52.188  29.859  1.00 97.26           C
ATOM   2353  CD  GLU A 143     -27.628 -52.425  29.855  1.00106.60           C
ATOM   2354  OE1 GLU A 143     -27.996 -53.619  29.788  1.00124.52           O
ATOM   2355  OE2 GLU A 143     -28.403 -51.444  29.920  1.00103.53           O1-
ATOM   2356  H   GLU A 143     -23.661 -50.609  31.671  1.00 93.71           H
ATOM   2357  HA  GLU A 143     -23.822 -51.062  28.725  1.00 89.98           H
ATOM   2358  HB3 GLU A 143     -26.153 -50.235  28.928  1.00 93.21           H
ATOM   2359  HB2 GLU A 143     -26.010 -50.175  30.667  1.00 93.21           H
ATOM   2360  HG3 GLU A 143     -25.702 -52.644  30.762  1.00 97.26           H
ATOM   2361  HG2 GLU A 143     -25.672 -52.730  29.021  1.00 97.26           H
ATOM   2362  N   VAL A 144     -23.711 -48.576  28.242  1.00 87.43           N
ATOM   2363  CA  VAL A 144     -23.351 -47.194  27.922  1.00 71.84           C
ATOM   2364  C   VAL A 144     -24.334 -46.658  26.868  1.00 67.94           C
ATOM   2365  O   VAL A 144     -24.460 -47.256  25.799  1.00 71.58           O
ATOM   2366  CB  VAL A 144     -21.892 -47.086  27.377  1.00 69.31           C
ATOM   2367  CG1 VAL A 144     -21.496 -45.666  26.912  1.00 71.81           C
ATOM   2368  CG2 VAL A 144     -20.859 -47.582  28.408  1.00 76.19           C
ATOM   2369  H   VAL A 144     -23.918 -49.178  27.456  1.00 87.43           H
ATOM   2370  HA  VAL A 144     -23.434 -46.563  28.810  1.00 71.84           H
ATOM   2371  HB  VAL A 144     -21.804 -47.740  26.508  1.00 69.31           H
ATOM   2372 HG11 VAL A 144     -20.453 -45.632  26.596  1.00 71.81           H
ATOM   2373 HG12 VAL A 144     -22.087 -45.327  26.062  1.00 71.81           H
ATOM   2374 HG13 VAL A 144     -21.621 -44.938  27.714  1.00 71.81           H
ATOM   2375 HG21 VAL A 144     -19.841 -47.461  28.042  1.00 76.19           H
ATOM   2376 HG22 VAL A 144     -20.939 -47.032  29.346  1.00 76.19           H
ATOM   2377 HG23 VAL A 144     -20.988 -48.641  28.630  1.00 76.19           H
ATOM   2378  N   GLU A 145     -24.990 -45.531  27.193  1.00 73.11           N
ATOM   2379  CA  GLU A 145     -25.850 -44.776  26.283  1.00 84.27           C
ATOM   2380  C   GLU A 145     -25.019 -43.993  25.254  1.00 85.38           C
ATOM   2381  O   GLU A 145     -23.999 -43.403  25.612  1.00 82.93           O
ATOM   2382  CB  GLU A 145     -26.795 -43.873  27.108  1.00 85.55           C
ATOM   2383  CG  GLU A 145     -27.685 -42.912  26.276  1.00 99.64           C
ATOM   2384  CD  GLU A 145     -28.698 -42.082  27.084  1.00109.53           C
ATOM   2385  OE1 GLU A 145     -28.979 -42.432  28.253  1.00109.29           O
ATOM   2386  OE2 GLU A 145     -29.190 -41.089  26.506  1.00103.19           O1-
ATOM   2387  H   GLU A 145     -24.834 -45.109  28.096  1.00 73.11           H
ATOM   2388  HA  GLU A 145     -26.475 -45.486  25.740  1.00 84.27           H
ATOM   2389  HB3 GLU A 145     -26.209 -43.289  27.820  1.00 85.55           H
ATOM   2390  HB2 GLU A 145     -27.432 -44.526  27.706  1.00 85.55           H
ATOM   2391  HG3 GLU A 145     -28.241 -43.486  25.532  1.00 99.64           H
ATOM   2392  HG2 GLU A 145     -27.059 -42.214  25.718  1.00 99.64           H
ATOM   2393  N   PHE A 146     -25.501 -43.995  24.005  1.00 75.22           N
ATOM   2394  CA  PHE A 146     -24.920 -43.305  22.862  1.00 67.73           C
ATOM   2395  C   PHE A 146     -25.960 -42.424  22.175  1.00 69.07           C
ATOM   2396  O   PHE A 146     -27.088 -42.869  21.970  1.00 68.58           O
ATOM   2397  CB  PHE A 146     -24.387 -44.336  21.847  1.00 64.99           C
ATOM   2398  CG  PHE A 146     -23.042 -44.914  22.214  1.00 53.93           C
ATOM   2399  CD1 PHE A 146     -21.870 -44.192  21.912  1.00 51.93           C
ATOM   2400  CD2 PHE A 146     -22.957 -46.067  23.018  1.00 53.19           C
ATOM   2401  CE1 PHE A 146     -20.643 -44.638  22.378  1.00 56.83           C
ATOM   2402  CE2 PHE A 146     -21.721 -46.495  23.477  1.00 58.94           C
ATOM   2403  CZ  PHE A 146     -20.574 -45.776  23.168  1.00 59.37           C
ATOM   2404  H   PHE A 146     -26.360 -44.495  23.807  1.00 75.22           H
ATOM   2405  HA  PHE A 146     -24.101 -42.662  23.186  1.00 67.73           H
ATOM   2406  HB3 PHE A 146     -24.282 -43.879  20.863  1.00 64.99           H
ATOM   2407  HB2 PHE A 146     -25.108 -45.145  21.723  1.00 64.99           H
ATOM   2408  HD1 PHE A 146     -21.928 -43.281  21.335  1.00 51.93           H
ATOM   2409  HD2 PHE A 146     -23.852 -46.608  23.290  1.00 53.19           H
ATOM   2410  HE1 PHE A 146     -19.747 -44.081  22.151  1.00 56.83           H
ATOM   2411  HE2 PHE A 146     -21.658 -47.374  24.099  1.00 58.94           H
ATOM   2412  HZ  PHE A 146     -19.622 -46.088  23.561  1.00 59.37           H
ATOM   2413  N   ASP A 147     -25.512 -41.233  21.757  1.00 72.98           N
ATOM   2414  CA  ASP A 147     -26.188 -40.361  20.799  1.00 71.18           C
ATOM   2415  C   ASP A 147     -25.174 -40.119  19.675  1.00 73.58           C
ATOM   2416  O   ASP A 147     -24.181 -39.430  19.908  1.00 73.20           O
ATOM   2417  CB  ASP A 147     -26.655 -39.011  21.407  1.00 73.78           C
ATOM   2418  CG  ASP A 147     -27.627 -39.085  22.600  1.00 81.53           C
ATOM   2419  OD1 ASP A 147     -28.382 -40.073  22.716  1.00 77.22           O
ATOM   2420  OD2 ASP A 147     -27.689 -38.064  23.320  1.00 89.88           O1-
ATOM   2421  H   ASP A 147     -24.565 -40.967  21.986  1.00 72.98           H
ATOM   2422  HA  ASP A 147     -27.056 -40.866  20.370  1.00 71.18           H
ATOM   2423  HB3 ASP A 147     -27.132 -38.409  20.631  1.00 73.78           H
ATOM   2424  HB2 ASP A 147     -25.781 -38.449  21.745  1.00 73.78           H
ATOM   2425  N   VAL A 148     -25.420 -40.716  18.497  1.00 74.46           N
ATOM   2426  CA  VAL A 148     -24.539 -40.626  17.331  1.00 68.14           C
ATOM   2427  C   VAL A 148     -25.239 -39.780  16.254  1.00 66.07           C
ATOM   2428  O   VAL A 148     -26.192 -40.256  15.636  1.00 60.64           O
ATOM   2429  CB  VAL A 148     -24.197 -42.036  16.763  1.00 64.16           C
ATOM   2430  CG1 VAL A 148     -23.370 -42.000  15.459  1.00 64.85           C
ATOM   2431  CG2 VAL A 148     -23.448 -42.886  17.807  1.00 66.73           C
ATOM   2432  H   VAL A 148     -26.251 -41.282  18.379  1.00 74.46           H
ATOM   2433  HA  VAL A 148     -23.596 -40.152  17.595  1.00 68.14           H
ATOM   2434  HB  VAL A 148     -25.131 -42.557  16.544  1.00 64.16           H
ATOM   2435 HG11 VAL A 148     -23.086 -43.005  15.147  1.00 64.85           H
ATOM   2436 HG12 VAL A 148     -23.923 -41.561  14.628  1.00 64.85           H
ATOM   2437 HG13 VAL A 148     -22.453 -41.424  15.591  1.00 64.85           H
ATOM   2438 HG21 VAL A 148     -23.197 -43.870  17.410  1.00 66.73           H
ATOM   2439 HG22 VAL A 148     -22.517 -42.414  18.114  1.00 66.73           H
ATOM   2440 HG23 VAL A 148     -24.050 -43.042  18.702  1.00 66.73           H
ATOM   2441  N   LEU A 149     -24.771 -38.533  16.078  1.00 56.70           N
ATOM   2442  CA  LEU A 149     -25.373 -37.530  15.196  1.00 65.51           C
ATOM   2443  C   LEU A 149     -24.405 -37.164  14.048  1.00 73.04           C
ATOM   2444  O   LEU A 149     -23.337 -36.623  14.337  1.00 70.45           O
ATOM   2445  CB  LEU A 149     -25.832 -36.280  16.002  1.00 69.13           C
ATOM   2446  CG  LEU A 149     -24.970 -35.748  17.174  1.00 67.66           C
ATOM   2447  CD1 LEU A 149     -25.365 -34.297  17.517  1.00 72.19           C
ATOM   2448  CD2 LEU A 149     -25.051 -36.624  18.444  1.00 56.84           C
ATOM   2449  H   LEU A 149     -23.979 -38.220  16.624  1.00 56.70           H
ATOM   2450  HA  LEU A 149     -26.286 -37.943  14.782  1.00 65.51           H
ATOM   2451  HB3 LEU A 149     -26.824 -36.468  16.403  1.00 69.13           H
ATOM   2452  HB2 LEU A 149     -25.988 -35.479  15.277  1.00 69.13           H
ATOM   2453  HG  LEU A 149     -23.934 -35.728  16.835  1.00 67.66           H
ATOM   2454 HD11 LEU A 149     -24.496 -33.727  17.844  1.00 72.19           H
ATOM   2455 HD12 LEU A 149     -25.799 -33.773  16.667  1.00 72.19           H
ATOM   2456 HD13 LEU A 149     -26.103 -34.246  18.318  1.00 72.19           H
ATOM   2457 HD21 LEU A 149     -25.365 -36.068  19.328  1.00 56.84           H
ATOM   2458 HD22 LEU A 149     -25.752 -37.450  18.333  1.00 56.84           H
ATOM   2459 HD23 LEU A 149     -24.077 -37.046  18.683  1.00 56.84           H
ATOM   2460  N   PRO A 150     -24.768 -37.465  12.773  1.00 77.15           N
ATOM   2461  CA  PRO A 150     -23.919 -37.144  11.610  1.00 74.04           C
ATOM   2462  C   PRO A 150     -23.876 -35.640  11.281  1.00 65.54           C
ATOM   2463  O   PRO A 150     -24.869 -34.944  11.502  1.00 55.45           O
ATOM   2464  CB  PRO A 150     -24.535 -37.971  10.470  1.00 78.23           C
ATOM   2465  CG  PRO A 150     -26.008 -38.055  10.819  1.00 79.00           C
ATOM   2466  CD  PRO A 150     -25.999 -38.138  12.341  1.00 77.72           C
ATOM   2467  HA  PRO A 150     -22.908 -37.483  11.810  1.00 74.04           H
ATOM   2468  HB3 PRO A 150     -24.103 -38.972  10.472  1.00 78.23           H
ATOM   2469  HB2 PRO A 150     -24.367 -37.546   9.479  1.00 78.23           H
ATOM   2470  HG3 PRO A 150     -26.526 -38.888  10.344  1.00 79.00           H
ATOM   2471  HG2 PRO A 150     -26.499 -37.134  10.507  1.00 79.00           H
ATOM   2472  HD2 PRO A 150     -26.902 -37.675  12.739  1.00 77.72           H
ATOM   2473  HD3 PRO A 150     -25.962 -39.178  12.669  1.00 77.72           H
ATOM   2474  N   ALA A 151     -22.722 -35.172  10.771  1.00 69.15           N
ATOM   2475  CA  ALA A 151     -22.486 -33.750  10.519  1.00 71.59           C
ATOM   2476  C   ALA A 151     -21.569 -33.467   9.324  1.00 65.95           C
ATOM   2477  O   ALA A 151     -20.730 -34.291   8.963  1.00 61.94           O
ATOM   2478  CB  ALA A 151     -21.929 -33.102  11.796  1.00 77.90           C
ATOM   2479  H   ALA A 151     -21.943 -35.796  10.606  1.00 69.15           H
ATOM   2480  HA  ALA A 151     -23.441 -33.288  10.278  1.00 71.59           H
ATOM   2481  HB1 ALA A 151     -21.769 -32.031  11.671  1.00 77.90           H
ATOM   2482  HB2 ALA A 151     -22.628 -33.234  12.619  1.00 77.90           H
ATOM   2483  HB3 ALA A 151     -20.978 -33.550  12.089  1.00 77.90           H
ATOM   2484  N   PHE A 152     -21.736 -32.252   8.775  1.00 65.25           N
ATOM   2485  CA  PHE A 152     -20.804 -31.586   7.866  1.00 63.75           C
ATOM   2486  C   PHE A 152     -19.554 -31.114   8.622  1.00 61.92           C
ATOM   2487  O   PHE A 152     -19.691 -30.472   9.665  1.00 63.50           O
ATOM   2488  CB  PHE A 152     -21.547 -30.431   7.144  1.00 63.83           C
ATOM   2489  CG  PHE A 152     -20.729 -29.257   6.610  1.00 65.19           C
ATOM   2490  CD1 PHE A 152     -19.657 -29.456   5.714  1.00 69.83           C
ATOM   2491  CD2 PHE A 152     -21.086 -27.936   6.955  1.00 69.09           C
ATOM   2492  CE1 PHE A 152     -18.975 -28.370   5.185  1.00 77.18           C
ATOM   2493  CE2 PHE A 152     -20.398 -26.862   6.408  1.00 63.07           C
ATOM   2494  CZ  PHE A 152     -19.353 -27.077   5.520  1.00 68.75           C
ATOM   2495  H   PHE A 152     -22.467 -31.656   9.140  1.00 65.25           H
ATOM   2496  HA  PHE A 152     -20.486 -32.305   7.107  1.00 63.75           H
ATOM   2497  HB3 PHE A 152     -22.294 -30.016   7.822  1.00 63.83           H
ATOM   2498  HB2 PHE A 152     -22.117 -30.841   6.309  1.00 63.83           H
ATOM   2499  HD1 PHE A 152     -19.352 -30.452   5.439  1.00 69.83           H
ATOM   2500  HD2 PHE A 152     -21.909 -27.753   7.630  1.00 69.09           H
ATOM   2501  HE1 PHE A 152     -18.155 -28.531   4.501  1.00 77.18           H
ATOM   2502  HE2 PHE A 152     -20.681 -25.853   6.663  1.00 63.07           H
ATOM   2503  HZ  PHE A 152     -18.825 -26.235   5.097  1.00 68.75           H
ATOM   2504  N   ASP A 153     -18.368 -31.418   8.067  1.00 59.97           N
ATOM   2505  CA  ASP A 153     -17.076 -30.976   8.591  1.00 61.61           C
ATOM   2506  C   ASP A 153     -16.790 -29.547   8.094  1.00 57.86           C
ATOM   2507  O   ASP A 153     -16.052 -29.357   7.127  1.00 70.34           O
ATOM   2508  CB  ASP A 153     -15.953 -31.989   8.246  1.00 63.93           C
ATOM   2509  CG  ASP A 153     -14.595 -31.789   8.949  1.00 71.37           C
ATOM   2510  OD1 ASP A 153     -14.511 -30.981   9.903  1.00 77.29           O
ATOM   2511  OD2 ASP A 153     -13.661 -32.527   8.566  1.00 79.93           O1-
ATOM   2512  H   ASP A 153     -18.339 -31.946   7.207  1.00 59.97           H
ATOM   2513  HA  ASP A 153     -17.152 -30.929   9.679  1.00 61.61           H
ATOM   2514  HB3 ASP A 153     -15.798 -32.016   7.166  1.00 63.93           H
ATOM   2515  HB2 ASP A 153     -16.305 -32.990   8.491  1.00 63.93           H
ATOM   2516  N   ALA A 154     -17.417 -28.574   8.774  1.00 55.78           N
ATOM   2517  CA  ALA A 154     -17.298 -27.140   8.516  1.00 50.89           C
ATOM   2518  C   ALA A 154     -15.885 -26.593   8.779  1.00 54.64           C
ATOM   2519  O   ALA A 154     -15.424 -25.710   8.058  1.00 70.13           O
ATOM   2520  CB  ALA A 154     -18.340 -26.422   9.390  1.00 56.55           C
ATOM   2521  H   ALA A 154     -18.037 -28.835   9.528  1.00 55.78           H
ATOM   2522  HA  ALA A 154     -17.530 -26.964   7.468  1.00 50.89           H
ATOM   2523  HB1 ALA A 154     -18.402 -25.363   9.152  1.00 56.55           H
ATOM   2524  HB2 ALA A 154     -19.335 -26.842   9.239  1.00 56.55           H
ATOM   2525  HB3 ALA A 154     -18.104 -26.510  10.451  1.00 56.55           H
ATOM   2526  N   LEU A 155     -15.232 -27.146   9.808  1.00 59.42           N
ATOM   2527  CA  LEU A 155     -13.931 -26.737  10.325  1.00 66.64           C
ATOM   2528  C   LEU A 155     -12.746 -27.227   9.477  1.00 67.16           C
ATOM   2529  O   LEU A 155     -11.712 -26.558   9.473  1.00 63.93           O
ATOM   2530  CB  LEU A 155     -13.836 -27.294  11.764  1.00 67.77           C
ATOM   2531  CG  LEU A 155     -14.208 -26.316  12.900  1.00 69.22           C
ATOM   2532  CD1 LEU A 155     -15.498 -25.500  12.673  1.00 69.75           C
ATOM   2533  CD2 LEU A 155     -14.283 -27.069  14.237  1.00 77.92           C
ATOM   2534  H   LEU A 155     -15.684 -27.892  10.318  1.00 59.42           H
ATOM   2535  HA  LEU A 155     -13.873 -25.647  10.346  1.00 66.64           H
ATOM   2536  HB3 LEU A 155     -12.828 -27.656  11.965  1.00 67.77           H
ATOM   2537  HB2 LEU A 155     -14.451 -28.194  11.838  1.00 67.77           H
ATOM   2538  HG  LEU A 155     -13.396 -25.590  12.970  1.00 69.22           H
ATOM   2539 HD11 LEU A 155     -15.391 -24.503  13.102  1.00 69.75           H
ATOM   2540 HD12 LEU A 155     -15.759 -25.353  11.628  1.00 69.75           H
ATOM   2541 HD13 LEU A 155     -16.360 -25.975  13.143  1.00 69.75           H
ATOM   2542 HD21 LEU A 155     -15.055 -26.656  14.883  1.00 77.92           H
ATOM   2543 HD22 LEU A 155     -14.535 -28.118  14.097  1.00 77.92           H
ATOM   2544 HD23 LEU A 155     -13.331 -27.025  14.768  1.00 77.92           H
ATOM   2545  N   GLY A 156     -12.889 -28.396   8.826  1.00 58.94           N
ATOM   2546  CA  GLY A 156     -11.769 -29.149   8.256  1.00 61.82           C
ATOM   2547  C   GLY A 156     -10.896 -29.701   9.397  1.00 60.84           C
ATOM   2548  O   GLY A 156     -11.383 -29.906  10.509  1.00 53.97           O
ATOM   2549  H   GLY A 156     -13.772 -28.884   8.886  1.00 58.94           H
ATOM   2550  HA3 GLY A 156     -11.183 -28.515   7.589  1.00 61.82           H
ATOM   2551  HA2 GLY A 156     -12.159 -29.979   7.666  1.00 61.82           H
ATOM   2552  N   GLN A 157      -9.601 -29.933   9.128  1.00 62.41           N
ATOM   2553  CA  GLN A 157      -8.614 -30.306  10.148  1.00 61.45           C
ATOM   2554  C   GLN A 157      -8.275 -29.099  11.036  1.00 71.88           C
ATOM   2555  O   GLN A 157      -7.439 -28.277  10.657  1.00 67.28           O
ATOM   2556  CB  GLN A 157      -7.353 -30.878   9.480  1.00 69.21           C
ATOM   2557  CG  GLN A 157      -7.619 -32.201   8.744  1.00 69.43           C
ATOM   2558  CD  GLN A 157      -6.344 -32.862   8.224  1.00 65.99           C
ATOM   2559  OE1 GLN A 157      -5.245 -32.321   8.329  1.00 78.68           O
ATOM   2560  NE2 GLN A 157      -6.501 -34.050   7.646  1.00 62.78           N
ATOM   2561  H   GLN A 157      -9.240 -29.758   8.202  1.00 62.41           H
ATOM   2562  HA  GLN A 157      -9.037 -31.089  10.781  1.00 61.45           H
ATOM   2563  HB3 GLN A 157      -6.595 -31.042  10.249  1.00 69.21           H
ATOM   2564  HB2 GLN A 157      -6.931 -30.151   8.784  1.00 69.21           H
ATOM   2565  HG3 GLN A 157      -8.289 -32.033   7.900  1.00 69.43           H
ATOM   2566  HG2 GLN A 157      -8.124 -32.901   9.409  1.00 69.43           H
ATOM   2567 HE22 GLN A 157      -5.695 -34.528   7.263  1.00 62.78           H
ATOM   2568 HE21 GLN A 157      -7.412 -34.480   7.581  1.00 62.78           H
ATOM   2569  N   TRP A 158      -8.965 -29.006  12.182  1.00 88.11           N
ATOM   2570  CA  TRP A 158      -8.840 -27.898  13.116  1.00 80.24           C
ATOM   2571  C   TRP A 158      -7.859 -28.245  14.242  1.00 79.87           C
ATOM   2572  O   TRP A 158      -8.018 -29.268  14.907  1.00 69.93           O
ATOM   2573  CB  TRP A 158     -10.235 -27.528  13.645  1.00 70.46           C
ATOM   2574  CG  TRP A 158     -10.278 -26.409  14.638  1.00 66.42           C
ATOM   2575  CD1 TRP A 158     -10.132 -25.098  14.341  1.00 57.09           C
ATOM   2576  CD2 TRP A 158     -10.400 -26.484  16.090  1.00 65.16           C
ATOM   2577  NE1 TRP A 158     -10.174 -24.358  15.502  1.00 53.78           N
ATOM   2578  CE2 TRP A 158     -10.351 -25.156  16.611  1.00 64.11           C
ATOM   2579  CE3 TRP A 158     -10.546 -27.537  17.025  1.00 64.85           C
ATOM   2580  CZ2 TRP A 158     -10.472 -24.881  17.982  1.00 73.02           C
ATOM   2581  CZ3 TRP A 158     -10.674 -27.273  18.403  1.00 65.22           C
ATOM   2582  CH2 TRP A 158     -10.658 -25.948  18.877  1.00 70.63           C
ATOM   2583  H   TRP A 158      -9.640 -29.718  12.421  1.00 88.11           H
ATOM   2584  HA  TRP A 158      -8.463 -27.017  12.590  1.00 80.24           H
ATOM   2585  HB3 TRP A 158     -10.714 -28.400  14.092  1.00 70.46           H
ATOM   2586  HB2 TRP A 158     -10.858 -27.234  12.802  1.00 70.46           H
ATOM   2587  HD1 TRP A 158      -9.993 -24.709  13.344  1.00 57.09           H
ATOM   2588  HE1 TRP A 158     -10.058 -23.353  15.524  1.00 53.78           H
ATOM   2589  HE3 TRP A 158     -10.572 -28.558  16.672  1.00 64.85           H
ATOM   2590  HZ2 TRP A 158     -10.438 -23.863  18.336  1.00 73.02           H
ATOM   2591  HZ3 TRP A 158     -10.798 -28.090  19.099  1.00 65.22           H
ATOM   2592  HH2 TRP A 158     -10.788 -25.750  19.926  1.00 70.63           H
ATOM   2593  N   THR A 159      -6.885 -27.347  14.433  1.00 85.55           N
ATOM   2594  CA  THR A 159      -5.895 -27.380  15.502  1.00 87.06           C
ATOM   2595  C   THR A 159      -6.468 -26.614  16.728  1.00 88.36           C
ATOM   2596  O   THR A 159      -6.851 -25.451  16.575  1.00 88.01           O
ATOM   2597  CB  THR A 159      -4.604 -26.664  15.010  1.00 91.94           C
ATOM   2598  OG1 THR A 159      -4.851 -25.349  14.541  1.00102.50           O
ATOM   2599  CG2 THR A 159      -3.902 -27.431  13.877  1.00 92.40           C
ATOM   2600  H   THR A 159      -6.834 -26.536  13.834  1.00 85.55           H
ATOM   2601  HA  THR A 159      -5.631 -28.414  15.717  1.00 87.06           H
ATOM   2602  HB  THR A 159      -3.907 -26.583  15.846  1.00 91.94           H
ATOM   2603  HG1 THR A 159      -5.240 -24.841  15.258  1.00102.50           H
ATOM   2604 HG21 THR A 159      -2.973 -26.940  13.588  1.00 92.40           H
ATOM   2605 HG22 THR A 159      -3.653 -28.445  14.186  1.00 92.40           H
ATOM   2606 HG23 THR A 159      -4.529 -27.503  12.987  1.00 92.40           H
ATOM   2607  N   PRO A 160      -6.552 -27.272  17.912  1.00 90.76           N
ATOM   2608  CA  PRO A 160      -6.971 -26.632  19.181  1.00 94.44           C
ATOM   2609  C   PRO A 160      -6.208 -25.354  19.577  1.00 92.24           C
ATOM   2610  O   PRO A 160      -4.985 -25.306  19.448  1.00 81.85           O
ATOM   2611  CB  PRO A 160      -6.781 -27.739  20.231  1.00102.72           C
ATOM   2612  CG  PRO A 160      -6.960 -29.028  19.454  1.00110.25           C
ATOM   2613  CD  PRO A 160      -6.320 -28.706  18.112  1.00102.74           C
ATOM   2614  HA  PRO A 160      -8.031 -26.409  19.086  1.00 94.44           H
ATOM   2615  HB3 PRO A 160      -7.485 -27.657  21.059  1.00102.72           H
ATOM   2616  HB2 PRO A 160      -5.773 -27.711  20.651  1.00102.72           H
ATOM   2617  HG3 PRO A 160      -8.025 -29.220  19.312  1.00110.25           H
ATOM   2618  HG2 PRO A 160      -6.524 -29.899  19.945  1.00110.25           H
ATOM   2619  HD2 PRO A 160      -5.246 -28.892  18.140  1.00102.74           H
ATOM   2620  HD3 PRO A 160      -6.763 -29.332  17.337  1.00102.74           H
ATOM   2621  N   GLY A 161      -6.963 -24.354  20.062  1.00 94.51           N
ATOM   2622  CA  GLY A 161      -6.435 -23.082  20.559  1.00 87.99           C
ATOM   2623  C   GLY A 161      -6.353 -21.994  19.474  1.00 83.49           C
ATOM   2624  O   GLY A 161      -5.861 -20.905  19.768  1.00 87.16           O
ATOM   2625  H   GLY A 161      -7.957 -24.501  20.174  1.00 94.51           H
ATOM   2626  HA3 GLY A 161      -5.452 -23.218  21.011  1.00 87.99           H
ATOM   2627  HA2 GLY A 161      -7.096 -22.729  21.352  1.00 87.99           H
ATOM   2628  N   TYR A 162      -6.824 -22.269  18.245  1.00 78.98           N
ATOM   2629  CA  TYR A 162      -6.838 -21.332  17.119  1.00 79.07           C
ATOM   2630  C   TYR A 162      -8.290 -21.030  16.723  1.00 66.40           C
ATOM   2631  O   TYR A 162      -9.137 -21.920  16.778  1.00 75.92           O
ATOM   2632  CB  TYR A 162      -6.064 -21.946  15.933  1.00 87.11           C
ATOM   2633  CG  TYR A 162      -4.576 -22.149  16.184  1.00110.74           C
ATOM   2634  CD1 TYR A 162      -4.120 -23.303  16.852  1.00116.69           C
ATOM   2635  CD2 TYR A 162      -3.641 -21.184  15.754  1.00121.98           C
ATOM   2636  CE1 TYR A 162      -2.747 -23.499  17.090  1.00129.28           C
ATOM   2637  CE2 TYR A 162      -2.265 -21.376  15.993  1.00128.35           C
ATOM   2638  CZ  TYR A 162      -1.817 -22.533  16.660  1.00125.42           C
ATOM   2639  OH  TYR A 162      -0.485 -22.717  16.890  1.00105.58           O
ATOM   2640  H   TYR A 162      -7.219 -23.181  18.063  1.00 78.98           H
ATOM   2641  HA  TYR A 162      -6.357 -20.390  17.391  1.00 79.07           H
ATOM   2642  HB3 TYR A 162      -6.169 -21.304  15.057  1.00 87.11           H
ATOM   2643  HB2 TYR A 162      -6.505 -22.903  15.649  1.00 87.11           H
ATOM   2644  HD1 TYR A 162      -4.823 -24.045  17.192  1.00116.69           H
ATOM   2645  HD2 TYR A 162      -3.975 -20.293  15.243  1.00121.98           H
ATOM   2646  HE1 TYR A 162      -2.416 -24.389  17.605  1.00129.28           H
ATOM   2647  HE2 TYR A 162      -1.555 -20.633  15.663  1.00128.35           H
ATOM   2648  HH  TYR A 162      -0.293 -23.538  17.349  1.00105.58           H
ATOM   2649  N   LYS A 163      -8.543 -19.780  16.303  1.00 63.04           N
ATOM   2650  CA  LYS A 163      -9.833 -19.327  15.776  1.00 62.67           C
ATOM   2651  C   LYS A 163     -10.053 -19.892  14.355  1.00 59.48           C
ATOM   2652  O   LYS A 163      -9.214 -19.619  13.494  1.00 68.48           O
ATOM   2653  CB  LYS A 163      -9.825 -17.781  15.734  1.00 65.02           C
ATOM   2654  CG  LYS A 163      -9.891 -17.136  17.128  1.00 63.43           C
ATOM   2655  CD  LYS A 163     -10.014 -15.605  17.107  1.00 67.45           C
ATOM   2656  CE  LYS A 163     -10.510 -15.073  18.460  1.00 78.45           C
ATOM   2657  NZ  LYS A 163     -10.462 -13.604  18.544  1.00 79.39           N1+
ATOM   2658  H   LYS A 163      -7.796 -19.102  16.281  1.00 63.04           H
ATOM   2659  HA  LYS A 163     -10.613 -19.640  16.468  1.00 62.67           H
ATOM   2660  HB3 LYS A 163     -10.700 -17.445  15.175  1.00 65.02           H
ATOM   2661  HB2 LYS A 163      -8.955 -17.411  15.188  1.00 65.02           H
ATOM   2662  HG3 LYS A 163      -9.014 -17.418  17.712  1.00 63.43           H
ATOM   2663  HG2 LYS A 163     -10.743 -17.541  17.664  1.00 63.43           H
ATOM   2664  HD3 LYS A 163     -10.697 -15.295  16.314  1.00 67.45           H
ATOM   2665  HD2 LYS A 163      -9.041 -15.174  16.863  1.00 67.45           H
ATOM   2666  HE3 LYS A 163      -9.912 -15.481  19.276  1.00 78.45           H
ATOM   2667  HE2 LYS A 163     -11.538 -15.398  18.623  1.00 78.45           H
ATOM   2668  HZ1 LYS A 163     -10.999 -13.195  17.789  1.00 79.39           H
ATOM   2669  HZ2 LYS A 163     -10.852 -13.307  19.428  1.00 79.39           H
ATOM   2670  HZ3 LYS A 163      -9.506 -13.287  18.472  1.00 79.39           H
ATOM   2671  N   PRO A 164     -11.164 -20.635  14.109  1.00 54.64           N
ATOM   2672  CA  PRO A 164     -11.622 -20.952  12.738  1.00 59.29           C
ATOM   2673  C   PRO A 164     -11.793 -19.707  11.851  1.00 58.62           C
ATOM   2674  O   PRO A 164     -12.226 -18.667  12.353  1.00 60.08           O
ATOM   2675  CB  PRO A 164     -12.976 -21.657  12.943  1.00 61.18           C
ATOM   2676  CG  PRO A 164     -12.927 -22.200  14.356  1.00 66.70           C
ATOM   2677  CD  PRO A 164     -12.106 -21.156  15.100  1.00 57.69           C
ATOM   2678  HA  PRO A 164     -10.901 -21.645  12.300  1.00 59.29           H
ATOM   2679  HB3 PRO A 164     -13.154 -22.444  12.209  1.00 61.18           H
ATOM   2680  HB2 PRO A 164     -13.803 -20.949  12.866  1.00 61.18           H
ATOM   2681  HG3 PRO A 164     -12.403 -23.155  14.359  1.00 66.70           H
ATOM   2682  HG2 PRO A 164     -13.918 -22.359  14.775  1.00 66.70           H
ATOM   2683  HD2 PRO A 164     -12.745 -20.339  15.428  1.00 57.69           H
ATOM   2684  HD3 PRO A 164     -11.626 -21.595  15.973  1.00 57.69           H
ATOM   2685  N   ASN A 165     -11.450 -19.855  10.558  1.00 57.48           N
ATOM   2686  CA  ASN A 165     -11.582 -18.848   9.497  1.00 56.07           C
ATOM   2687  C   ASN A 165     -13.004 -18.233   9.509  1.00 50.77           C
ATOM   2688  O   ASN A 165     -13.945 -18.994   9.283  1.00 53.97           O
ATOM   2689  CB  ASN A 165     -11.256 -19.563   8.159  1.00 63.39           C
ATOM   2690  CG  ASN A 165     -11.518 -18.711   6.910  1.00 69.68           C
ATOM   2691  OD1 ASN A 165     -12.549 -18.859   6.260  1.00 75.16           O
ATOM   2692  ND2 ASN A 165     -10.591 -17.811   6.579  1.00 93.02           N
ATOM   2693  H   ASN A 165     -11.099 -20.752  10.255  1.00 57.48           H
ATOM   2694  HA  ASN A 165     -10.781 -18.138   9.689  1.00 56.07           H
ATOM   2695  HB3 ASN A 165     -11.850 -20.475   8.069  1.00 63.39           H
ATOM   2696  HB2 ASN A 165     -10.213 -19.882   8.153  1.00 63.39           H
ATOM   2697 HD22 ASN A 165     -10.723 -17.229   5.764  1.00 93.02           H
ATOM   2698 HD21 ASN A 165      -9.750 -17.711   7.128  1.00 93.02           H
ATOM   2699  N   PRO A 166     -13.145 -16.914   9.801  1.00 45.92           N
ATOM   2700  CA  PRO A 166     -14.454 -16.240   9.947  1.00 53.52           C
ATOM   2701  C   PRO A 166     -15.507 -16.449   8.845  1.00 60.21           C
ATOM   2702  O   PRO A 166     -16.690 -16.297   9.139  1.00 68.80           O
ATOM   2703  CB  PRO A 166     -14.093 -14.754  10.076  1.00 46.83           C
ATOM   2704  CG  PRO A 166     -12.727 -14.761  10.732  1.00 46.57           C
ATOM   2705  CD  PRO A 166     -12.055 -15.986  10.121  1.00 47.54           C
ATOM   2706  HA  PRO A 166     -14.875 -16.585  10.892  1.00 53.52           H
ATOM   2707  HB3 PRO A 166     -14.827 -14.191  10.653  1.00 46.83           H
ATOM   2708  HB2 PRO A 166     -14.014 -14.292   9.091  1.00 46.83           H
ATOM   2709  HG3 PRO A 166     -12.847 -14.912  11.806  1.00 46.57           H
ATOM   2710  HG2 PRO A 166     -12.167 -13.838  10.583  1.00 46.57           H
ATOM   2711  HD2 PRO A 166     -11.536 -15.723   9.199  1.00 47.54           H
ATOM   2712  HD3 PRO A 166     -11.331 -16.393  10.828  1.00 47.54           H
ATOM   2713  N   GLU A 167     -15.075 -16.814   7.625  1.00 62.38           N
ATOM   2714  CA  GLU A 167     -15.942 -17.053   6.474  1.00 64.90           C
ATOM   2715  C   GLU A 167     -16.808 -18.328   6.595  1.00 61.07           C
ATOM   2716  O   GLU A 167     -17.831 -18.398   5.913  1.00 59.09           O
ATOM   2717  CB  GLU A 167     -15.080 -17.056   5.189  1.00 73.42           C
ATOM   2718  CG  GLU A 167     -15.797 -16.434   3.969  1.00 88.80           C
ATOM   2719  CD  GLU A 167     -16.032 -14.913   4.059  1.00 91.99           C
ATOM   2720  OE1 GLU A 167     -15.261 -14.220   4.762  1.00 91.70           O
ATOM   2721  OE2 GLU A 167     -17.000 -14.457   3.412  1.00 81.43           O1-
ATOM   2722  H   GLU A 167     -14.086 -16.936   7.461  1.00 62.38           H
ATOM   2723  HA  GLU A 167     -16.622 -16.204   6.439  1.00 64.90           H
ATOM   2724  HB3 GLU A 167     -14.817 -18.083   4.931  1.00 73.42           H
ATOM   2725  HB2 GLU A 167     -14.121 -16.563   5.355  1.00 73.42           H
ATOM   2726  HG3 GLU A 167     -16.748 -16.943   3.807  1.00 88.80           H
ATOM   2727  HG2 GLU A 167     -15.200 -16.619   3.076  1.00 88.80           H
ATOM   2728  N   ILE A 168     -16.443 -19.285   7.475  1.00 59.56           N
ATOM   2729  CA  ILE A 168     -17.306 -20.425   7.814  1.00 59.50           C
ATOM   2730  C   ILE A 168     -18.488 -20.001   8.709  1.00 51.62           C
ATOM   2731  O   ILE A 168     -19.572 -20.565   8.572  1.00 54.50           O
ATOM   2732  CB  ILE A 168     -16.541 -21.595   8.511  1.00 73.05           C
ATOM   2733  CG1 ILE A 168     -17.310 -22.933   8.427  1.00 83.31           C
ATOM   2734  CG2 ILE A 168     -16.173 -21.355   9.996  1.00 75.90           C
ATOM   2735  CD1 ILE A 168     -17.645 -23.403   7.002  1.00 87.58           C
ATOM   2736  H   ILE A 168     -15.585 -19.188   8.003  1.00 59.56           H
ATOM   2737  HA  ILE A 168     -17.727 -20.790   6.877  1.00 59.50           H
ATOM   2738  HB  ILE A 168     -15.601 -21.722   7.971  1.00 73.05           H
ATOM   2739 HG13 ILE A 168     -18.234 -22.870   9.003  1.00 83.31           H
ATOM   2740 HG12 ILE A 168     -16.720 -23.700   8.924  1.00 83.31           H
ATOM   2741 HG21 ILE A 168     -15.442 -22.087  10.339  1.00 75.90           H
ATOM   2742 HG22 ILE A 168     -15.751 -20.368  10.163  1.00 75.90           H
ATOM   2743 HG23 ILE A 168     -17.041 -21.441  10.651  1.00 75.90           H
ATOM   2744 HD11 ILE A 168     -17.700 -24.490   6.948  1.00 87.58           H
ATOM   2745 HD12 ILE A 168     -18.612 -23.015   6.680  1.00 87.58           H
ATOM   2746 HD13 ILE A 168     -16.894 -23.077   6.282  1.00 87.58           H
ATOM   2747  N   TYR A 169     -18.265 -18.990   9.569  1.00 48.73           N
ATOM   2748  CA  TYR A 169     -19.309 -18.361  10.369  1.00 52.29           C
ATOM   2749  C   TYR A 169     -20.206 -17.443   9.526  1.00 53.77           C
ATOM   2750  O   TYR A 169     -21.399 -17.399   9.808  1.00 54.10           O
ATOM   2751  CB  TYR A 169     -18.706 -17.639  11.589  1.00 52.87           C
ATOM   2752  CG  TYR A 169     -18.133 -18.570  12.641  1.00 51.08           C
ATOM   2753  CD1 TYR A 169     -18.990 -19.460  13.318  1.00 49.20           C
ATOM   2754  CD2 TYR A 169     -16.759 -18.547  12.961  1.00 53.25           C
ATOM   2755  CE1 TYR A 169     -18.488 -20.310  14.318  1.00 49.33           C
ATOM   2756  CE2 TYR A 169     -16.255 -19.395  13.967  1.00 55.85           C
ATOM   2757  CZ  TYR A 169     -17.123 -20.267  14.654  1.00 51.48           C
ATOM   2758  OH  TYR A 169     -16.645 -21.063  15.650  1.00 46.98           O
ATOM   2759  H   TYR A 169     -17.347 -18.573   9.623  1.00 48.73           H
ATOM   2760  HA  TYR A 169     -19.944 -19.159  10.750  1.00 52.29           H
ATOM   2761  HB3 TYR A 169     -19.485 -17.060  12.086  1.00 52.87           H
ATOM   2762  HB2 TYR A 169     -17.950 -16.919  11.280  1.00 52.87           H
ATOM   2763  HD1 TYR A 169     -20.043 -19.481  13.081  1.00 49.20           H
ATOM   2764  HD2 TYR A 169     -16.089 -17.874  12.447  1.00 53.25           H
ATOM   2765  HE1 TYR A 169     -19.160 -20.982  14.832  1.00 49.33           H
ATOM   2766  HE2 TYR A 169     -15.205 -19.369  14.215  1.00 55.85           H
ATOM   2767  HH  TYR A 169     -17.339 -21.574  16.079  1.00 46.98           H
ATOM   2768  N   VAL A 170     -19.663 -16.798   8.474  1.00 57.12           N
ATOM   2769  CA  VAL A 170     -20.444 -16.066   7.467  1.00 62.84           C
ATOM   2770  C   VAL A 170     -21.408 -16.997   6.702  1.00 64.62           C
ATOM   2771  O   VAL A 170     -22.571 -16.633   6.534  1.00 76.60           O
ATOM   2772  CB  VAL A 170     -19.542 -15.320   6.436  1.00 58.00           C
ATOM   2773  CG1 VAL A 170     -20.288 -14.697   5.235  1.00 56.52           C
ATOM   2774  CG2 VAL A 170     -18.700 -14.233   7.120  1.00 57.97           C
ATOM   2775  H   VAL A 170     -18.668 -16.864   8.309  1.00 57.12           H
ATOM   2776  HA  VAL A 170     -21.046 -15.325   7.996  1.00 62.84           H
ATOM   2777  HB  VAL A 170     -18.845 -16.038   6.012  1.00 58.00           H
ATOM   2778 HG11 VAL A 170     -19.613 -14.099   4.622  1.00 56.52           H
ATOM   2779 HG12 VAL A 170     -20.713 -15.452   4.574  1.00 56.52           H
ATOM   2780 HG13 VAL A 170     -21.095 -14.043   5.563  1.00 56.52           H
ATOM   2781 HG21 VAL A 170     -18.070 -13.706   6.403  1.00 57.97           H
ATOM   2782 HG22 VAL A 170     -19.337 -13.502   7.609  1.00 57.97           H
ATOM   2783 HG23 VAL A 170     -18.044 -14.643   7.882  1.00 57.97           H
ATOM   2784  N   GLN A 171     -20.921 -18.190   6.307  1.00 63.38           N
ATOM   2785  CA  GLN A 171     -21.715 -19.256   5.693  1.00 63.80           C
ATOM   2786  C   GLN A 171     -22.804 -19.801   6.635  1.00 63.67           C
ATOM   2787  O   GLN A 171     -23.942 -19.955   6.199  1.00 73.71           O
ATOM   2788  CB  GLN A 171     -20.780 -20.370   5.166  1.00 75.00           C
ATOM   2789  CG  GLN A 171     -21.517 -21.557   4.505  1.00 91.17           C
ATOM   2790  CD  GLN A 171     -20.596 -22.675   4.010  1.00114.62           C
ATOM   2791  OE1 GLN A 171     -19.379 -22.520   3.938  1.00115.35           O
ATOM   2792  NE2 GLN A 171     -21.191 -23.815   3.654  1.00114.26           N
ATOM   2793  H   GLN A 171     -19.945 -18.402   6.469  1.00 63.38           H
ATOM   2794  HA  GLN A 171     -22.222 -18.822   4.830  1.00 63.80           H
ATOM   2795  HB3 GLN A 171     -20.160 -20.743   5.982  1.00 75.00           H
ATOM   2796  HB2 GLN A 171     -20.090 -19.932   4.442  1.00 75.00           H
ATOM   2797  HG3 GLN A 171     -22.112 -21.201   3.663  1.00 91.17           H
ATOM   2798  HG2 GLN A 171     -22.212 -22.010   5.210  1.00 91.17           H
ATOM   2799 HE22 GLN A 171     -20.644 -24.592   3.313  1.00114.26           H
ATOM   2800 HE21 GLN A 171     -22.200 -23.895   3.709  1.00114.26           H
ATOM   2801  N   LEU A 172     -22.440 -20.056   7.903  1.00 64.16           N
ATOM   2802  CA  LEU A 172     -23.333 -20.548   8.953  1.00 62.31           C
ATOM   2803  C   LEU A 172     -24.490 -19.585   9.247  1.00 58.26           C
ATOM   2804  O   LEU A 172     -25.636 -20.023   9.233  1.00 55.94           O
ATOM   2805  CB  LEU A 172     -22.501 -20.852  10.218  1.00 61.95           C
ATOM   2806  CG  LEU A 172     -23.277 -21.317  11.470  1.00 59.95           C
ATOM   2807  CD1 LEU A 172     -23.940 -22.693  11.268  1.00 57.12           C
ATOM   2808  CD2 LEU A 172     -22.363 -21.282  12.704  1.00 62.43           C
ATOM   2809  H   LEU A 172     -21.475 -19.921   8.174  1.00 64.16           H
ATOM   2810  HA  LEU A 172     -23.767 -21.478   8.585  1.00 62.31           H
ATOM   2811  HB3 LEU A 172     -21.971 -19.941  10.487  1.00 61.95           H
ATOM   2812  HB2 LEU A 172     -21.729 -21.585   9.981  1.00 61.95           H
ATOM   2813  HG  LEU A 172     -24.078 -20.607  11.680  1.00 59.95           H
ATOM   2814 HD11 LEU A 172     -24.968 -22.683  11.624  1.00 57.12           H
ATOM   2815 HD12 LEU A 172     -23.965 -22.999  10.224  1.00 57.12           H
ATOM   2816 HD13 LEU A 172     -23.420 -23.480  11.809  1.00 57.12           H
ATOM   2817 HD21 LEU A 172     -22.570 -22.097  13.396  1.00 62.43           H
ATOM   2818 HD22 LEU A 172     -21.310 -21.338  12.432  1.00 62.43           H
ATOM   2819 HD23 LEU A 172     -22.503 -20.351  13.251  1.00 62.43           H
ATOM   2820  N   ILE A 173     -24.168 -18.302   9.482  1.00 58.49           N
ATOM   2821  CA  ILE A 173     -25.117 -17.212   9.731  1.00 55.93           C
ATOM   2822  C   ILE A 173     -26.107 -17.012   8.567  1.00 57.04           C
ATOM   2823  O   ILE A 173     -27.296 -16.822   8.816  1.00 58.32           O
ATOM   2824  CB  ILE A 173     -24.355 -15.879  10.020  1.00 53.70           C
ATOM   2825  CG1 ILE A 173     -23.652 -15.955  11.394  1.00 52.42           C
ATOM   2826  CG2 ILE A 173     -25.192 -14.581   9.938  1.00 56.70           C
ATOM   2827  CD1 ILE A 173     -22.491 -14.966  11.549  1.00 56.85           C
ATOM   2828  H   ILE A 173     -23.191 -18.036   9.480  1.00 58.49           H
ATOM   2829  HA  ILE A 173     -25.698 -17.480  10.615  1.00 55.93           H
ATOM   2830  HB  ILE A 173     -23.576 -15.790   9.260  1.00 53.70           H
ATOM   2831 HG13 ILE A 173     -23.267 -16.957  11.582  1.00 52.42           H
ATOM   2832 HG12 ILE A 173     -24.382 -15.783  12.182  1.00 52.42           H
ATOM   2833 HG21 ILE A 173     -24.591 -13.702  10.168  1.00 56.70           H
ATOM   2834 HG22 ILE A 173     -25.604 -14.408   8.944  1.00 56.70           H
ATOM   2835 HG23 ILE A 173     -26.017 -14.608  10.648  1.00 56.70           H
ATOM   2836 HD11 ILE A 173     -21.905 -15.194  12.439  1.00 56.85           H
ATOM   2837 HD12 ILE A 173     -21.818 -14.990  10.693  1.00 56.85           H
ATOM   2838 HD13 ILE A 173     -22.854 -13.946  11.640  1.00 56.85           H
ATOM   2839  N   LYS A 174     -25.593 -17.104   7.331  1.00 60.22           N
ATOM   2840  CA  LYS A 174     -26.348 -17.004   6.085  1.00 69.35           C
ATOM   2841  C   LYS A 174     -27.328 -18.175   5.876  1.00 66.60           C
ATOM   2842  O   LYS A 174     -28.471 -17.925   5.496  1.00 61.47           O
ATOM   2843  CB  LYS A 174     -25.327 -16.833   4.942  1.00 74.86           C
ATOM   2844  CG  LYS A 174     -25.897 -16.713   3.520  1.00 84.75           C
ATOM   2845  CD  LYS A 174     -24.859 -16.194   2.506  1.00 89.86           C
ATOM   2846  CE  LYS A 174     -23.586 -17.059   2.405  1.00 87.62           C
ATOM   2847  NZ  LYS A 174     -22.634 -16.523   1.416  1.00 87.73           N1+
ATOM   2848  H   LYS A 174     -24.600 -17.261   7.228  1.00 60.22           H
ATOM   2849  HA  LYS A 174     -26.940 -16.089   6.140  1.00 69.35           H
ATOM   2850  HB3 LYS A 174     -24.622 -17.664   4.968  1.00 74.86           H
ATOM   2851  HB2 LYS A 174     -24.746 -15.933   5.150  1.00 74.86           H
ATOM   2852  HG3 LYS A 174     -26.754 -16.039   3.528  1.00 84.75           H
ATOM   2853  HG2 LYS A 174     -26.275 -17.681   3.190  1.00 84.75           H
ATOM   2854  HD3 LYS A 174     -24.590 -15.171   2.773  1.00 89.86           H
ATOM   2855  HD2 LYS A 174     -25.337 -16.130   1.527  1.00 89.86           H
ATOM   2856  HE3 LYS A 174     -23.844 -18.082   2.130  1.00 87.62           H
ATOM   2857  HE2 LYS A 174     -23.071 -17.100   3.364  1.00 87.62           H
ATOM   2858  HZ1 LYS A 174     -22.356 -15.590   1.686  1.00 87.73           H
ATOM   2859  HZ2 LYS A 174     -21.818 -17.116   1.377  1.00 87.73           H
ATOM   2860  HZ3 LYS A 174     -23.071 -16.493   0.505  1.00 87.73           H
ATOM   2861  N   GLU A 175     -26.887 -19.414   6.161  1.00 66.61           N
ATOM   2862  CA  GLU A 175     -27.715 -20.621   6.078  1.00 69.20           C
ATOM   2863  C   GLU A 175     -28.712 -20.782   7.244  1.00 72.66           C
ATOM   2864  O   GLU A 175     -29.788 -21.339   7.021  1.00 78.26           O
ATOM   2865  CB  GLU A 175     -26.833 -21.875   5.892  1.00 71.60           C
ATOM   2866  CG  GLU A 175     -26.141 -21.919   4.508  1.00 79.37           C
ATOM   2867  CD  GLU A 175     -25.562 -23.295   4.153  1.00 87.99           C
ATOM   2868  OE1 GLU A 175     -24.332 -23.379   3.945  1.00 90.27           O
ATOM   2869  OE2 GLU A 175     -26.364 -24.248   4.061  1.00 96.85           O1-
ATOM   2870  H   GLU A 175     -25.928 -19.549   6.455  1.00 66.61           H
ATOM   2871  HA  GLU A 175     -28.327 -20.531   5.180  1.00 69.20           H
ATOM   2872  HB3 GLU A 175     -27.432 -22.772   6.053  1.00 71.60           H
ATOM   2873  HB2 GLU A 175     -26.065 -21.897   6.668  1.00 71.60           H
ATOM   2874  HG3 GLU A 175     -25.366 -21.157   4.446  1.00 79.37           H
ATOM   2875  HG2 GLU A 175     -26.862 -21.664   3.730  1.00 79.37           H
ATOM   2876  N   CYS A 176     -28.367 -20.273   8.440  1.00 70.36           N
ATOM   2877  CA  CYS A 176     -29.238 -20.243   9.619  1.00 66.21           C
ATOM   2878  C   CYS A 176     -30.403 -19.266   9.418  1.00 65.69           C
ATOM   2879  O   CYS A 176     -31.549 -19.688   9.532  1.00 62.42           O
ATOM   2880  CB  CYS A 176     -28.494 -19.875  10.920  1.00 71.10           C
ATOM   2881  SG  CYS A 176     -27.484 -21.261  11.500  1.00 78.29           S
ATOM   2882  H   CYS A 176     -27.448 -19.865   8.558  1.00 70.36           H
ATOM   2883  HA  CYS A 176     -29.669 -21.239   9.747  1.00 66.21           H
ATOM   2884  HB3 CYS A 176     -29.203 -19.639  11.714  1.00 71.10           H
ATOM   2885  HB2 CYS A 176     -27.864 -18.996  10.783  1.00 71.10           H
ATOM   2886  HG  CYS A 176     -26.572 -21.175  10.526  1.00 78.29           H
ATOM   2887  N   LYS A 177     -30.085 -17.994   9.122  1.00 74.07           N
ATOM   2888  CA  LYS A 177     -31.049 -16.892   9.040  1.00 84.17           C
ATOM   2889  C   LYS A 177     -31.935 -16.896   7.782  1.00 89.71           C
ATOM   2890  O   LYS A 177     -32.978 -16.242   7.805  1.00 88.05           O
ATOM   2891  CB  LYS A 177     -30.319 -15.549   9.244  1.00 93.91           C
ATOM   2892  CG  LYS A 177     -29.734 -15.404  10.663  1.00 99.48           C
ATOM   2893  CD  LYS A 177     -29.012 -14.065  10.890  1.00100.16           C
ATOM   2894  CE  LYS A 177     -28.350 -13.944  12.276  1.00 97.94           C
ATOM   2895  NZ  LYS A 177     -29.332 -13.838  13.372  1.00100.97           N1+
ATOM   2896  H   LYS A 177     -29.112 -17.733   9.023  1.00 74.07           H
ATOM   2897  HA  LYS A 177     -31.747 -17.005   9.868  1.00 84.17           H
ATOM   2898  HB3 LYS A 177     -31.017 -14.726   9.080  1.00 93.91           H
ATOM   2899  HB2 LYS A 177     -29.535 -15.431   8.495  1.00 93.91           H
ATOM   2900  HG3 LYS A 177     -29.039 -16.221  10.864  1.00 99.48           H
ATOM   2901  HG2 LYS A 177     -30.541 -15.512  11.388  1.00 99.48           H
ATOM   2902  HD3 LYS A 177     -29.712 -13.242  10.740  1.00100.16           H
ATOM   2903  HD2 LYS A 177     -28.249 -13.942  10.121  1.00100.16           H
ATOM   2904  HE3 LYS A 177     -27.718 -13.055  12.306  1.00 97.94           H
ATOM   2905  HE2 LYS A 177     -27.700 -14.801  12.460  1.00 97.94           H
ATOM   2906  HZ1 LYS A 177     -29.927 -14.655  13.373  1.00100.97           H
ATOM   2907  HZ2 LYS A 177     -28.847 -13.771  14.255  1.00100.97           H
ATOM   2908  HZ3 LYS A 177     -29.896 -13.010  13.240  1.00100.97           H
ATOM   2909  N   SER A 178     -31.554 -17.655   6.740  1.00 95.22           N
ATOM   2910  CA  SER A 178     -32.406 -17.922   5.576  1.00 87.68           C
ATOM   2911  C   SER A 178     -33.503 -18.975   5.846  1.00 87.24           C
ATOM   2912  O   SER A 178     -34.509 -18.965   5.137  1.00 97.59           O
ATOM   2913  CB  SER A 178     -31.530 -18.291   4.360  1.00 86.35           C
ATOM   2914  OG  SER A 178     -30.870 -19.531   4.519  1.00 78.85           O
ATOM   2915  H   SER A 178     -30.674 -18.150   6.778  1.00 95.22           H
ATOM   2916  HA  SER A 178     -32.919 -16.994   5.318  1.00 87.68           H
ATOM   2917  HB3 SER A 178     -30.792 -17.511   4.171  1.00 86.35           H
ATOM   2918  HB2 SER A 178     -32.147 -18.352   3.462  1.00 86.35           H
ATOM   2919  HG  SER A 178     -30.077 -19.380   5.042  1.00 78.85           H
ATOM   2920  N   ARG A 179     -33.300 -19.846   6.851  1.00 86.10           N
ATOM   2921  CA  ARG A 179     -34.208 -20.941   7.216  1.00 88.65           C
ATOM   2922  C   ARG A 179     -34.852 -20.753   8.601  1.00 89.06           C
ATOM   2923  O   ARG A 179     -35.740 -21.536   8.940  1.00 85.43           O
ATOM   2924  CB  ARG A 179     -33.437 -22.278   7.130  1.00 88.95           C
ATOM   2925  CG  ARG A 179     -33.031 -22.611   5.685  1.00 98.63           C
ATOM   2926  CD  ARG A 179     -32.295 -23.949   5.518  1.00109.36           C
ATOM   2927  NE  ARG A 179     -31.869 -24.122   4.118  1.00116.93           N
ATOM   2928  CZ  ARG A 179     -30.775 -23.599   3.534  1.00115.10           C
ATOM   2929  NH1 ARG A 179     -29.829 -22.952   4.227  1.00110.16           N
ATOM   2930  NH2 ARG A 179     -30.626 -23.713   2.211  1.00124.51           N1+
ATOM   2931  H   ARG A 179     -32.449 -19.782   7.393  1.00 86.10           H
ATOM   2932  HA  ARG A 179     -35.042 -20.990   6.514  1.00 88.65           H
ATOM   2933  HB3 ARG A 179     -34.056 -23.093   7.508  1.00 88.95           H
ATOM   2934  HB2 ARG A 179     -32.554 -22.243   7.771  1.00 88.95           H
ATOM   2935  HG3 ARG A 179     -32.472 -21.800   5.215  1.00 98.63           H
ATOM   2936  HG2 ARG A 179     -33.967 -22.680   5.128  1.00 98.63           H
ATOM   2937  HD3 ARG A 179     -33.004 -24.758   5.693  1.00109.36           H
ATOM   2938  HD2 ARG A 179     -31.492 -24.083   6.245  1.00109.36           H
ATOM   2939 HH22 ARG A 179     -29.794 -23.363   1.759  1.00124.51           H
ATOM   2940 HH21 ARG A 179     -31.301 -24.217   1.653  1.00124.51           H
ATOM   2941 HH12 ARG A 179     -28.997 -22.613   3.767  1.00110.16           H
ATOM   2942 HH11 ARG A 179     -29.940 -22.807   5.222  1.00110.16           H
ATOM   2943  HE  ARG A 179     -32.530 -24.602   3.526  1.00116.93           H
ATOM   2944  N   GLY A 180     -34.425 -19.735   9.369  1.00 85.84           N
ATOM   2945  CA  GLY A 180     -34.918 -19.436  10.715  1.00 80.71           C
ATOM   2946  C   GLY A 180     -34.460 -20.466  11.764  1.00 70.35           C
ATOM   2947  O   GLY A 180     -35.142 -20.623  12.776  1.00 69.05           O
ATOM   2948  H   GLY A 180     -33.684 -19.142   9.022  1.00 85.84           H
ATOM   2949  HA3 GLY A 180     -36.008 -19.378  10.708  1.00 80.71           H
ATOM   2950  HA2 GLY A 180     -34.549 -18.453  11.010  1.00 80.71           H
ATOM   2951  N   LYS A 181     -33.346 -21.179  11.517  1.00 76.49           N
ATOM   2952  CA  LYS A 181     -32.828 -22.254  12.363  1.00 89.76           C
ATOM   2953  C   LYS A 181     -31.445 -21.884  12.923  1.00 94.32           C
ATOM   2954  O   LYS A 181     -30.442 -22.490  12.547  1.00 84.43           O
ATOM   2955  CB  LYS A 181     -32.823 -23.579  11.567  1.00 92.78           C
ATOM   2956  CG  LYS A 181     -34.231 -24.121  11.269  1.00 90.32           C
ATOM   2957  CD  LYS A 181     -34.208 -25.575  10.778  1.00 88.03           C
ATOM   2958  CE  LYS A 181     -35.614 -26.122  10.488  1.00 90.55           C
ATOM   2959  NZ  LYS A 181     -35.578 -27.548  10.114  1.00 89.40           N1+
ATOM   2960  H   LYS A 181     -32.811 -20.972  10.684  1.00 76.49           H
ATOM   2961  HA  LYS A 181     -33.470 -22.401  13.233  1.00 89.76           H
ATOM   2962  HB3 LYS A 181     -32.308 -24.334  12.159  1.00 92.78           H
ATOM   2963  HB2 LYS A 181     -32.252 -23.477  10.643  1.00 92.78           H
ATOM   2964  HG3 LYS A 181     -34.714 -23.490  10.523  1.00 90.32           H
ATOM   2965  HG2 LYS A 181     -34.845 -24.056  12.169  1.00 90.32           H
ATOM   2966  HD3 LYS A 181     -33.719 -26.197  11.530  1.00 88.03           H
ATOM   2967  HD2 LYS A 181     -33.593 -25.637   9.880  1.00 88.03           H
ATOM   2968  HE3 LYS A 181     -36.081 -25.555   9.682  1.00 90.55           H
ATOM   2969  HE2 LYS A 181     -36.249 -26.014  11.369  1.00 90.55           H
ATOM   2970  HZ1 LYS A 181     -35.181 -28.084  10.874  1.00 89.40           H
ATOM   2971  HZ2 LYS A 181     -36.516 -27.873   9.930  1.00 89.40           H
ATOM   2972  HZ3 LYS A 181     -35.011 -27.668   9.287  1.00 89.40           H
ATOM   2973  N   GLU A 182     -31.431 -20.900  13.838  1.00 84.90           N
ATOM   2974  CA  GLU A 182     -30.261 -20.513  14.632  1.00 78.89           C
ATOM   2975  C   GLU A 182     -29.983 -21.543  15.740  1.00 78.63           C
ATOM   2976  O   GLU A 182     -30.923 -22.055  16.350  1.00 73.30           O
ATOM   2977  CB  GLU A 182     -30.466 -19.112  15.252  1.00 85.56           C
ATOM   2978  CG  GLU A 182     -30.540 -17.944  14.244  1.00 99.47           C
ATOM   2979  CD  GLU A 182     -31.910 -17.766  13.578  1.00107.58           C
ATOM   2980  OE1 GLU A 182     -32.898 -17.566  14.318  1.00127.84           O
ATOM   2981  OE2 GLU A 182     -31.947 -17.824  12.332  1.00102.61           O1-
ATOM   2982  H   GLU A 182     -32.295 -20.431  14.072  1.00 84.90           H
ATOM   2983  HA  GLU A 182     -29.391 -20.473  13.974  1.00 78.89           H
ATOM   2984  HB3 GLU A 182     -29.638 -18.910  15.926  1.00 85.56           H
ATOM   2985  HB2 GLU A 182     -31.350 -19.119  15.893  1.00 85.56           H
ATOM   2986  HG3 GLU A 182     -29.757 -18.054  13.491  1.00 99.47           H
ATOM   2987  HG2 GLU A 182     -30.313 -17.014  14.767  1.00 99.47           H
ATOM   2988  N   GLY A 183     -28.690 -21.816  15.983  1.00 77.37           N
ATOM   2989  CA  GLY A 183     -28.204 -22.767  16.987  1.00 74.74           C
ATOM   2990  C   GLY A 183     -28.373 -24.241  16.569  1.00 71.06           C
ATOM   2991  O   GLY A 183     -28.010 -25.127  17.342  1.00 67.25           O
ATOM   2992  H   GLY A 183     -27.978 -21.326  15.454  1.00 77.37           H
ATOM   2993  HA3 GLY A 183     -28.719 -22.602  17.935  1.00 74.74           H
ATOM   2994  HA2 GLY A 183     -27.148 -22.569  17.168  1.00 74.74           H
ATOM   2995  N   GLU A 184     -28.922 -24.508  15.370  1.00 67.73           N
ATOM   2996  CA  GLU A 184     -29.257 -25.837  14.856  1.00 68.50           C
ATOM   2997  C   GLU A 184     -28.020 -26.683  14.491  1.00 68.42           C
ATOM   2998  O   GLU A 184     -28.100 -27.911  14.546  1.00 71.56           O
ATOM   2999  CB  GLU A 184     -30.195 -25.639  13.643  1.00 67.86           C
ATOM   3000  CG  GLU A 184     -30.855 -26.916  13.068  1.00 64.45           C
ATOM   3001  CD  GLU A 184     -31.903 -27.575  13.982  1.00 75.69           C
ATOM   3002  OE1 GLU A 184     -32.493 -26.878  14.837  1.00 86.39           O
ATOM   3003  OE2 GLU A 184     -32.110 -28.795  13.812  1.00 73.10           O1-
ATOM   3004  H   GLU A 184     -29.202 -23.733  14.786  1.00 67.73           H
ATOM   3005  HA  GLU A 184     -29.799 -26.364  15.642  1.00 68.50           H
ATOM   3006  HB3 GLU A 184     -29.633 -25.160  12.840  1.00 67.86           H
ATOM   3007  HB2 GLU A 184     -30.966 -24.915  13.908  1.00 67.86           H
ATOM   3008  HG3 GLU A 184     -30.093 -27.643  12.786  1.00 64.45           H
ATOM   3009  HG2 GLU A 184     -31.358 -26.654  12.137  1.00 64.45           H
ATOM   3010  N   PHE A 185     -26.914 -26.008  14.133  1.00 71.27           N
ATOM   3011  CA  PHE A 185     -25.675 -26.618  13.647  1.00 73.06           C
ATOM   3012  C   PHE A 185     -24.513 -26.426  14.637  1.00 69.38           C
ATOM   3013  O   PHE A 185     -23.358 -26.422  14.213  1.00 55.74           O
ATOM   3014  CB  PHE A 185     -25.344 -26.063  12.246  1.00 77.90           C
ATOM   3015  CG  PHE A 185     -26.466 -26.220  11.238  1.00 75.52           C
ATOM   3016  CD1 PHE A 185     -26.783 -27.495  10.726  1.00 69.06           C
ATOM   3017  CD2 PHE A 185     -27.311 -25.130  10.942  1.00 68.69           C
ATOM   3018  CE1 PHE A 185     -27.901 -27.657   9.921  1.00 68.72           C
ATOM   3019  CE2 PHE A 185     -28.414 -25.308  10.120  1.00 72.75           C
ATOM   3020  CZ  PHE A 185     -28.707 -26.566   9.612  1.00 82.59           C
ATOM   3021  H   PHE A 185     -26.934 -24.999  14.139  1.00 71.27           H
ATOM   3022  HA  PHE A 185     -25.804 -27.697  13.548  1.00 73.06           H
ATOM   3023  HB3 PHE A 185     -24.464 -26.573  11.851  1.00 77.90           H
ATOM   3024  HB2 PHE A 185     -25.082 -25.009  12.318  1.00 77.90           H
ATOM   3025  HD1 PHE A 185     -26.171 -28.348  10.977  1.00 69.06           H
ATOM   3026  HD2 PHE A 185     -27.110 -24.157  11.364  1.00 68.69           H
ATOM   3027  HE1 PHE A 185     -28.142 -28.636   9.536  1.00 68.72           H
ATOM   3028  HE2 PHE A 185     -29.056 -24.469   9.892  1.00 72.75           H
ATOM   3029  HZ  PHE A 185     -29.574 -26.695   8.983  1.00 82.59           H
ATOM   3030  N   SER A 186     -24.831 -26.340  15.943  1.00 79.89           N
ATOM   3031  CA  SER A 186     -23.881 -26.364  17.065  1.00 74.86           C
ATOM   3032  C   SER A 186     -22.988 -27.624  17.094  1.00 67.92           C
ATOM   3033  O   SER A 186     -21.857 -27.558  17.576  1.00 55.05           O
ATOM   3034  CB  SER A 186     -24.680 -26.246  18.380  1.00 80.38           C
ATOM   3035  OG  SER A 186     -24.964 -24.898  18.680  1.00112.06           O
ATOM   3036  H   SER A 186     -25.808 -26.321  16.201  1.00 79.89           H
ATOM   3037  HA  SER A 186     -23.211 -25.507  16.968  1.00 74.86           H
ATOM   3038  HB3 SER A 186     -24.104 -26.636  19.221  1.00 80.38           H
ATOM   3039  HB2 SER A 186     -25.606 -26.822  18.342  1.00 80.38           H
ATOM   3040  HG  SER A 186     -25.321 -24.469  17.896  1.00112.06           H
ATOM   3041  N   THR A 187     -23.515 -28.728  16.537  1.00 63.08           N
ATOM   3042  CA  THR A 187     -22.874 -30.026  16.335  1.00 52.72           C
ATOM   3043  C   THR A 187     -21.590 -29.976  15.475  1.00 50.05           C
ATOM   3044  O   THR A 187     -20.666 -30.744  15.741  1.00 53.80           O
ATOM   3045  CB  THR A 187     -23.871 -30.997  15.644  1.00 54.34           C
ATOM   3046  OG1 THR A 187     -25.050 -31.088  16.420  1.00 58.52           O
ATOM   3047  CG2 THR A 187     -23.353 -32.421  15.388  1.00 53.71           C
ATOM   3048  H   THR A 187     -24.464 -28.677  16.193  1.00 63.08           H
ATOM   3049  HA  THR A 187     -22.616 -30.422  17.318  1.00 52.72           H
ATOM   3050  HB  THR A 187     -24.166 -30.573  14.683  1.00 54.34           H
ATOM   3051  HG1 THR A 187     -25.581 -31.815  16.087  1.00 58.52           H
ATOM   3052 HG21 THR A 187     -24.130 -33.066  14.977  1.00 53.71           H
ATOM   3053 HG22 THR A 187     -22.534 -32.418  14.673  1.00 53.71           H
ATOM   3054 HG23 THR A 187     -22.983 -32.876  16.306  1.00 53.71           H
ATOM   3055  N   CYS A 188     -21.531 -29.061  14.490  1.00 50.23           N
ATOM   3056  CA  CYS A 188     -20.367 -28.850  13.618  1.00 52.80           C
ATOM   3057  C   CYS A 188     -19.145 -28.283  14.365  1.00 54.03           C
ATOM   3058  O   CYS A 188     -18.018 -28.498  13.918  1.00 52.33           O
ATOM   3059  CB  CYS A 188     -20.699 -27.910  12.446  1.00 57.61           C
ATOM   3060  SG  CYS A 188     -21.919 -28.676  11.358  1.00 64.74           S
ATOM   3061  H   CYS A 188     -22.315 -28.441  14.336  1.00 50.23           H
ATOM   3062  HA  CYS A 188     -20.078 -29.819  13.212  1.00 52.80           H
ATOM   3063  HB3 CYS A 188     -19.811 -27.688  11.853  1.00 57.61           H
ATOM   3064  HB2 CYS A 188     -21.094 -26.960  12.803  1.00 57.61           H
ATOM   3065  HG  CYS A 188     -21.084 -29.569  10.813  1.00 64.74           H
ATOM   3066  N   PHE A 189     -19.400 -27.574  15.477  1.00 53.94           N
ATOM   3067  CA  PHE A 189     -18.409 -26.867  16.285  1.00 53.33           C
ATOM   3068  C   PHE A 189     -18.247 -27.554  17.656  1.00 54.48           C
ATOM   3069  O   PHE A 189     -17.908 -26.885  18.629  1.00 47.89           O
ATOM   3070  CB  PHE A 189     -18.844 -25.387  16.428  1.00 54.47           C
ATOM   3071  CG  PHE A 189     -19.166 -24.678  15.123  1.00 53.15           C
ATOM   3072  CD1 PHE A 189     -18.137 -24.121  14.337  1.00 51.64           C
ATOM   3073  CD2 PHE A 189     -20.471 -24.736  14.595  1.00 55.99           C
ATOM   3074  CE1 PHE A 189     -18.420 -23.608  13.078  1.00 49.13           C
ATOM   3075  CE2 PHE A 189     -20.730 -24.236  13.329  1.00 58.53           C
ATOM   3076  CZ  PHE A 189     -19.711 -23.670  12.574  1.00 52.10           C
ATOM   3077  H   PHE A 189     -20.358 -27.468  15.779  1.00 53.94           H
ATOM   3078  HA  PHE A 189     -17.434 -26.889  15.796  1.00 53.33           H
ATOM   3079  HB3 PHE A 189     -18.041 -24.827  16.907  1.00 54.47           H
ATOM   3080  HB2 PHE A 189     -19.713 -25.309  17.084  1.00 54.47           H
ATOM   3081  HD1 PHE A 189     -17.124 -24.099  14.709  1.00 51.64           H
ATOM   3082  HD2 PHE A 189     -21.266 -25.193  15.167  1.00 55.99           H
ATOM   3083  HE1 PHE A 189     -17.630 -23.173  12.484  1.00 49.13           H
ATOM   3084  HE2 PHE A 189     -21.728 -24.304  12.927  1.00 58.53           H
ATOM   3085  HZ  PHE A 189     -19.923 -23.280  11.589  1.00 52.10           H
ATOM   3086  N   THR A 190     -18.473 -28.880  17.725  1.00 56.78           N
ATOM   3087  CA  THR A 190     -18.341 -29.686  18.946  1.00 55.60           C
ATOM   3088  C   THR A 190     -16.902 -29.728  19.502  1.00 47.13           C
ATOM   3089  O   THR A 190     -16.743 -29.811  20.719  1.00 50.52           O
ATOM   3090  CB  THR A 190     -18.830 -31.140  18.703  1.00 53.97           C
ATOM   3091  OG1 THR A 190     -20.231 -31.100  18.545  1.00 61.56           O
ATOM   3092  CG2 THR A 190     -18.543 -32.175  19.803  1.00 56.20           C
ATOM   3093  H   THR A 190     -18.758 -29.374  16.891  1.00 56.78           H
ATOM   3094  HA  THR A 190     -18.971 -29.227  19.711  1.00 55.60           H
ATOM   3095  HB  THR A 190     -18.408 -31.510  17.767  1.00 53.97           H
ATOM   3096  HG1 THR A 190     -20.431 -30.679  17.703  1.00 61.56           H
ATOM   3097 HG21 THR A 190     -19.004 -33.131  19.557  1.00 56.20           H
ATOM   3098 HG22 THR A 190     -17.477 -32.365  19.925  1.00 56.20           H
ATOM   3099 HG23 THR A 190     -18.939 -31.848  20.765  1.00 56.20           H
ATOM   3100  N   GLU A 191     -15.890 -29.613  18.623  1.00 50.18           N
ATOM   3101  CA  GLU A 191     -14.476 -29.505  18.991  1.00 56.22           C
ATOM   3102  C   GLU A 191     -14.133 -28.228  19.779  1.00 54.84           C
ATOM   3103  O   GLU A 191     -13.205 -28.259  20.583  1.00 53.29           O
ATOM   3104  CB  GLU A 191     -13.599 -29.583  17.730  1.00 59.05           C
ATOM   3105  CG  GLU A 191     -13.757 -30.895  16.942  1.00 68.07           C
ATOM   3106  CD  GLU A 191     -12.800 -30.963  15.749  1.00 75.28           C
ATOM   3107  OE1 GLU A 191     -12.931 -30.105  14.852  1.00 76.26           O
ATOM   3108  OE2 GLU A 191     -11.957 -31.884  15.735  1.00 74.92           O1-
ATOM   3109  H   GLU A 191     -16.096 -29.541  17.637  1.00 50.18           H
ATOM   3110  HA  GLU A 191     -14.238 -30.357  19.625  1.00 56.22           H
ATOM   3111  HB3 GLU A 191     -12.553 -29.470  18.013  1.00 59.05           H
ATOM   3112  HB2 GLU A 191     -13.827 -28.735  17.080  1.00 59.05           H
ATOM   3113  HG3 GLU A 191     -14.776 -30.997  16.567  1.00 68.07           H
ATOM   3114  HG2 GLU A 191     -13.588 -31.745  17.603  1.00 68.07           H
ATOM   3115  N   LEU A 192     -14.892 -27.148  19.538  1.00 52.42           N
ATOM   3116  CA  LEU A 192     -14.726 -25.840  20.167  1.00 51.47           C
ATOM   3117  C   LEU A 192     -15.403 -25.811  21.544  1.00 47.53           C
ATOM   3118  O   LEU A 192     -14.810 -25.272  22.472  1.00 49.29           O
ATOM   3119  CB  LEU A 192     -15.305 -24.747  19.245  1.00 52.86           C
ATOM   3120  CG  LEU A 192     -14.433 -24.355  18.035  1.00 52.29           C
ATOM   3121  CD1 LEU A 192     -13.936 -25.537  17.197  1.00 55.28           C
ATOM   3122  CD2 LEU A 192     -15.188 -23.371  17.133  1.00 52.08           C
ATOM   3123  H   LEU A 192     -15.646 -27.217  18.869  1.00 52.42           H
ATOM   3124  HA  LEU A 192     -13.662 -25.640  20.314  1.00 51.47           H
ATOM   3125  HB3 LEU A 192     -15.487 -23.842  19.826  1.00 52.86           H
ATOM   3126  HB2 LEU A 192     -16.281 -25.059  18.887  1.00 52.86           H
ATOM   3127  HG  LEU A 192     -13.549 -23.849  18.420  1.00 52.29           H
ATOM   3128 HD11 LEU A 192     -13.547 -25.199  16.237  1.00 55.28           H
ATOM   3129 HD12 LEU A 192     -13.130 -26.066  17.698  1.00 55.28           H
ATOM   3130 HD13 LEU A 192     -14.738 -26.250  17.017  1.00 55.28           H
ATOM   3131 HD21 LEU A 192     -14.579 -22.496  16.941  1.00 52.08           H
ATOM   3132 HD22 LEU A 192     -15.434 -23.808  16.166  1.00 52.08           H
ATOM   3133 HD23 LEU A 192     -16.124 -23.033  17.574  1.00 52.08           H
ATOM   3134  N   GLN A 193     -16.593 -26.432  21.669  1.00 45.93           N
ATOM   3135  CA  GLN A 193     -17.299 -26.650  22.940  1.00 47.24           C
ATOM   3136  C   GLN A 193     -16.486 -27.533  23.909  1.00 44.81           C
ATOM   3137  O   GLN A 193     -16.451 -27.261  25.110  1.00 47.27           O
ATOM   3138  CB  GLN A 193     -18.668 -27.310  22.669  1.00 51.63           C
ATOM   3139  CG  GLN A 193     -19.616 -26.478  21.781  1.00 58.87           C
ATOM   3140  CD  GLN A 193     -20.952 -27.178  21.516  1.00 59.07           C
ATOM   3141  OE1 GLN A 193     -21.034 -28.405  21.504  1.00 58.34           O
ATOM   3142  NE2 GLN A 193     -22.006 -26.399  21.270  1.00 52.47           N
ATOM   3143  H   GLN A 193     -17.023 -26.839  20.850  1.00 45.93           H
ATOM   3144  HA  GLN A 193     -17.460 -25.679  23.414  1.00 47.24           H
ATOM   3145  HB3 GLN A 193     -19.165 -27.506  23.621  1.00 51.63           H
ATOM   3146  HB2 GLN A 193     -18.508 -28.286  22.207  1.00 51.63           H
ATOM   3147  HG3 GLN A 193     -19.156 -26.284  20.815  1.00 58.87           H
ATOM   3148  HG2 GLN A 193     -19.798 -25.507  22.240  1.00 58.87           H
ATOM   3149 HE22 GLN A 193     -22.906 -26.814  21.078  1.00 52.47           H
ATOM   3150 HE21 GLN A 193     -21.923 -25.389  21.252  1.00 52.47           H
ATOM   3151  N   ARG A 194     -15.832 -28.557  23.336  1.00 44.75           N
ATOM   3152  CA  ARG A 194     -14.905 -29.484  23.975  1.00 47.77           C
ATOM   3153  C   ARG A 194     -13.625 -28.786  24.463  1.00 44.96           C
ATOM   3154  O   ARG A 194     -13.305 -28.912  25.643  1.00 50.10           O
ATOM   3155  CB  ARG A 194     -14.642 -30.634  22.979  1.00 61.37           C
ATOM   3156  CG  ARG A 194     -13.558 -31.658  23.369  1.00 75.69           C
ATOM   3157  CD  ARG A 194     -13.442 -32.825  22.368  1.00 81.89           C
ATOM   3158  NE  ARG A 194     -12.855 -32.400  21.080  1.00 79.28           N
ATOM   3159  CZ  ARG A 194     -11.687 -32.775  20.525  1.00 83.74           C
ATOM   3160  NH1 ARG A 194     -10.892 -33.696  21.084  1.00 79.56           N
ATOM   3161  NH2 ARG A 194     -11.304 -32.212  19.373  1.00 77.39           N1+
ATOM   3162  H   ARG A 194     -15.958 -28.700  22.343  1.00 44.75           H
ATOM   3163  HA  ARG A 194     -15.400 -29.907  24.851  1.00 47.77           H
ATOM   3164  HB3 ARG A 194     -14.363 -30.203  22.020  1.00 61.37           H
ATOM   3165  HB2 ARG A 194     -15.582 -31.160  22.807  1.00 61.37           H
ATOM   3166  HG3 ARG A 194     -13.685 -32.021  24.384  1.00 75.69           H
ATOM   3167  HG2 ARG A 194     -12.606 -31.125  23.368  1.00 75.69           H
ATOM   3168  HD3 ARG A 194     -14.451 -33.126  22.088  1.00 81.89           H
ATOM   3169  HD2 ARG A 194     -12.991 -33.710  22.816  1.00 81.89           H
ATOM   3170 HH22 ARG A 194     -10.414 -32.452  18.946  1.00 77.39           H
ATOM   3171 HH21 ARG A 194     -11.888 -31.533  18.907  1.00 77.39           H
ATOM   3172 HH12 ARG A 194     -10.063 -34.018  20.602  1.00 79.56           H
ATOM   3173 HH11 ARG A 194     -11.209 -34.197  21.901  1.00 79.56           H
ATOM   3174  HE  ARG A 194     -13.400 -31.715  20.579  1.00 79.28           H
ATOM   3175  N   ASP A 195     -12.937 -28.054  23.564  1.00 48.68           N
ATOM   3176  CA  ASP A 195     -11.694 -27.321  23.838  1.00 47.59           C
ATOM   3177  C   ASP A 195     -11.869 -26.246  24.932  1.00 47.07           C
ATOM   3178  O   ASP A 195     -11.030 -26.152  25.829  1.00 58.65           O
ATOM   3179  CB  ASP A 195     -11.087 -26.706  22.548  1.00 46.43           C
ATOM   3180  CG  ASP A 195      -9.743 -25.964  22.713  1.00 50.85           C
ATOM   3181  OD1 ASP A 195      -8.859 -26.498  23.418  1.00 67.47           O
ATOM   3182  OD2 ASP A 195      -9.583 -24.916  22.050  1.00 48.17           O1-
ATOM   3183  H   ASP A 195     -13.269 -28.005  22.609  1.00 48.68           H
ATOM   3184  HA  ASP A 195     -10.989 -28.064  24.207  1.00 47.59           H
ATOM   3185  HB3 ASP A 195     -11.827 -26.051  22.087  1.00 46.43           H
ATOM   3186  HB2 ASP A 195     -10.927 -27.502  21.820  1.00 46.43           H
ATOM   3187  N   PHE A 196     -12.975 -25.487  24.838  1.00 46.42           N
ATOM   3188  CA  PHE A 196     -13.337 -24.378  25.722  1.00 49.82           C
ATOM   3189  C   PHE A 196     -13.468 -24.763  27.206  1.00 53.08           C
ATOM   3190  O   PHE A 196     -13.209 -23.915  28.058  1.00 56.06           O
ATOM   3191  CB  PHE A 196     -14.624 -23.720  25.180  1.00 48.66           C
ATOM   3192  CG  PHE A 196     -15.097 -22.464  25.889  1.00 47.66           C
ATOM   3193  CD1 PHE A 196     -14.494 -21.223  25.594  1.00 46.89           C
ATOM   3194  CD2 PHE A 196     -16.022 -22.546  26.950  1.00 43.82           C
ATOM   3195  CE1 PHE A 196     -14.850 -20.092  26.315  1.00 46.94           C
ATOM   3196  CE2 PHE A 196     -16.349 -21.408  27.673  1.00 47.31           C
ATOM   3197  CZ  PHE A 196     -15.768 -20.188  27.353  1.00 50.29           C
ATOM   3198  H   PHE A 196     -13.599 -25.635  24.055  1.00 46.42           H
ATOM   3199  HA  PHE A 196     -12.530 -23.646  25.650  1.00 49.82           H
ATOM   3200  HB3 PHE A 196     -15.439 -24.446  25.151  1.00 48.66           H
ATOM   3201  HB2 PHE A 196     -14.444 -23.433  24.150  1.00 48.66           H
ATOM   3202  HD1 PHE A 196     -13.756 -21.149  24.807  1.00 46.89           H
ATOM   3203  HD2 PHE A 196     -16.472 -23.493  27.205  1.00 43.82           H
ATOM   3204  HE1 PHE A 196     -14.397 -19.138  26.084  1.00 46.94           H
ATOM   3205  HE2 PHE A 196     -17.049 -21.471  28.492  1.00 47.31           H
ATOM   3206  HZ  PHE A 196     -16.017 -19.313  27.930  1.00 50.29           H
ATOM   3207  N   LEU A 197     -13.849 -26.022  27.484  1.00 56.31           N
ATOM   3208  CA  LEU A 197     -14.027 -26.540  28.838  1.00 57.87           C
ATOM   3209  C   LEU A 197     -12.903 -27.493  29.271  1.00 57.77           C
ATOM   3210  O   LEU A 197     -12.762 -27.673  30.480  1.00 59.72           O
ATOM   3211  CB  LEU A 197     -15.408 -27.227  28.951  1.00 62.00           C
ATOM   3212  CG  LEU A 197     -16.609 -26.278  28.726  1.00 70.00           C
ATOM   3213  CD1 LEU A 197     -17.943 -27.036  28.810  1.00 81.69           C
ATOM   3214  CD2 LEU A 197     -16.592 -25.095  29.707  1.00 84.49           C
ATOM   3215  H   LEU A 197     -14.042 -26.663  26.727  1.00 56.31           H
ATOM   3216  HA  LEU A 197     -13.998 -25.721  29.558  1.00 57.87           H
ATOM   3217  HB3 LEU A 197     -15.504 -27.685  29.938  1.00 62.00           H
ATOM   3218  HB2 LEU A 197     -15.459 -28.048  28.235  1.00 62.00           H
ATOM   3219  HG  LEU A 197     -16.546 -25.867  27.717  1.00 70.00           H
ATOM   3220 HD11 LEU A 197     -18.756 -26.422  29.196  1.00 81.69           H
ATOM   3221 HD12 LEU A 197     -18.249 -27.380  27.823  1.00 81.69           H
ATOM   3222 HD13 LEU A 197     -17.861 -27.903  29.464  1.00 81.69           H
ATOM   3223 HD21 LEU A 197     -17.586 -24.692  29.905  1.00 84.49           H
ATOM   3224 HD22 LEU A 197     -16.158 -25.375  30.667  1.00 84.49           H
ATOM   3225 HD23 LEU A 197     -15.991 -24.281  29.304  1.00 84.49           H
ATOM   3226  N   ARG A 198     -12.127 -28.080  28.334  1.00 54.65           N
ATOM   3227  CA  ARG A 198     -11.104 -29.076  28.675  1.00 55.18           C
ATOM   3228  C   ARG A 198      -9.820 -28.490  29.286  1.00 54.80           C
ATOM   3229  O   ARG A 198      -9.318 -29.071  30.243  1.00 53.41           O
ATOM   3230  CB  ARG A 198     -10.831 -30.073  27.525  1.00 64.23           C
ATOM   3231  CG  ARG A 198      -9.772 -29.660  26.477  1.00 73.91           C
ATOM   3232  CD  ARG A 198      -9.551 -30.713  25.377  1.00 91.02           C
ATOM   3233  NE  ARG A 198      -8.873 -31.915  25.899  1.00104.05           N
ATOM   3234  CZ  ARG A 198      -8.710 -33.105  25.292  1.00119.53           C
ATOM   3235  NH1 ARG A 198      -9.158 -33.339  24.052  1.00112.26           N
ATOM   3236  NH2 ARG A 198      -8.075 -34.085  25.945  1.00124.44           N1+
ATOM   3237  H   ARG A 198     -12.281 -27.899  27.351  1.00 54.65           H
ATOM   3238  HA  ARG A 198     -11.567 -29.683  29.448  1.00 55.18           H
ATOM   3239  HB3 ARG A 198     -11.766 -30.347  27.039  1.00 64.23           H
ATOM   3240  HB2 ARG A 198     -10.486 -30.999  27.990  1.00 64.23           H
ATOM   3241  HG3 ARG A 198      -8.820 -29.547  26.999  1.00 73.91           H
ATOM   3242  HG2 ARG A 198      -9.972 -28.679  26.051  1.00 73.91           H
ATOM   3243  HD3 ARG A 198      -9.052 -30.287  24.505  1.00 91.02           H
ATOM   3244  HD2 ARG A 198     -10.530 -31.056  25.039  1.00 91.02           H
ATOM   3245 HH22 ARG A 198      -7.927 -34.983  25.509  1.00124.44           H
ATOM   3246 HH21 ARG A 198      -7.671 -33.911  26.855  1.00124.44           H
ATOM   3247 HH12 ARG A 198      -8.991 -34.229  23.606  1.00112.26           H
ATOM   3248 HH11 ARG A 198      -9.604 -32.596  23.534  1.00112.26           H
ATOM   3249  HE  ARG A 198      -8.456 -31.800  26.811  1.00104.05           H
ATOM   3250  N   ASN A 199      -9.308 -27.365  28.758  1.00 61.96           N
ATOM   3251  CA  ASN A 199      -8.038 -26.778  29.214  1.00 63.13           C
ATOM   3252  C   ASN A 199      -8.211 -25.827  30.422  1.00 58.63           C
ATOM   3253  O   ASN A 199      -7.422 -24.899  30.596  1.00 59.00           O
ATOM   3254  CB  ASN A 199      -7.300 -26.120  28.018  1.00 63.69           C
ATOM   3255  CG  ASN A 199      -5.765 -26.207  28.075  1.00 74.36           C
ATOM   3256  OD1 ASN A 199      -5.172 -26.553  29.096  1.00 95.06           O
ATOM   3257  ND2 ASN A 199      -5.108 -25.880  26.962  1.00 79.39           N
ATOM   3258  H   ASN A 199      -9.766 -26.914  27.977  1.00 61.96           H
ATOM   3259  HA  ASN A 199      -7.396 -27.561  29.623  1.00 63.13           H
ATOM   3260  HB3 ASN A 199      -7.624 -25.089  27.862  1.00 63.69           H
ATOM   3261  HB2 ASN A 199      -7.576 -26.656  27.107  1.00 63.69           H
ATOM   3262 HD22 ASN A 199      -4.099 -25.917  26.940  1.00 79.39           H
ATOM   3263 HD21 ASN A 199      -5.613 -25.610  26.130  1.00 79.39           H
ATOM   3264  N   ARG A 200      -9.236 -26.093  31.248  1.00 50.48           N
ATOM   3265  CA  ARG A 200      -9.528 -25.407  32.504  1.00 48.01           C
ATOM   3266  C   ARG A 200      -8.894 -26.168  33.686  1.00 44.36           C
ATOM   3267  O   ARG A 200      -8.716 -27.384  33.577  1.00 43.26           O
ATOM   3268  CB  ARG A 200     -11.064 -25.345  32.675  1.00 51.15           C
ATOM   3269  CG  ARG A 200     -11.799 -24.567  31.567  1.00 46.02           C
ATOM   3270  CD  ARG A 200     -11.249 -23.147  31.356  1.00 45.55           C
ATOM   3271  NE  ARG A 200     -12.042 -22.395  30.375  1.00 51.21           N
ATOM   3272  CZ  ARG A 200     -12.114 -21.062  30.225  1.00 48.62           C
ATOM   3273  NH1 ARG A 200     -11.477 -20.211  31.042  1.00 44.57           N
ATOM   3274  NH2 ARG A 200     -12.849 -20.570  29.223  1.00 56.64           N1+
ATOM   3275  H   ARG A 200      -9.817 -26.893  31.046  1.00 50.48           H
ATOM   3276  HA  ARG A 200      -9.121 -24.401  32.449  1.00 48.01           H
ATOM   3277  HB3 ARG A 200     -11.302 -24.885  33.634  1.00 51.15           H
ATOM   3278  HB2 ARG A 200     -11.472 -26.356  32.726  1.00 51.15           H
ATOM   3279  HG3 ARG A 200     -12.879 -24.564  31.719  1.00 46.02           H
ATOM   3280  HG2 ARG A 200     -11.637 -25.122  30.643  1.00 46.02           H
ATOM   3281  HD3 ARG A 200     -10.271 -23.218  30.879  1.00 45.55           H
ATOM   3282  HD2 ARG A 200     -11.101 -22.628  32.304  1.00 45.55           H
ATOM   3283 HH22 ARG A 200     -12.966 -19.568  29.132  1.00 56.64           H
ATOM   3284 HH21 ARG A 200     -13.327 -21.186  28.580  1.00 56.64           H
ATOM   3285 HH12 ARG A 200     -11.612 -19.214  30.930  1.00 44.57           H
ATOM   3286 HH11 ARG A 200     -10.905 -20.559  31.797  1.00 44.57           H
ATOM   3287  HE  ARG A 200     -12.532 -22.964  29.694  1.00 51.21           H
ATOM   3288  N   PRO A 201      -8.626 -25.464  34.816  1.00 44.69           N
ATOM   3289  CA  PRO A 201      -8.281 -26.102  36.105  1.00 42.90           C
ATOM   3290  C   PRO A 201      -9.261 -27.200  36.546  1.00 45.64           C
ATOM   3291  O   PRO A 201     -10.468 -27.061  36.351  1.00 48.22           O
ATOM   3292  CB  PRO A 201      -8.275 -24.937  37.109  1.00 45.25           C
ATOM   3293  CG  PRO A 201      -7.938 -23.723  36.270  1.00 48.03           C
ATOM   3294  CD  PRO A 201      -8.655 -24.005  34.957  1.00 50.87           C
ATOM   3295  HA  PRO A 201      -7.273 -26.509  36.005  1.00 42.90           H
ATOM   3296  HB3 PRO A 201      -7.563 -25.089  37.921  1.00 45.25           H
ATOM   3297  HB2 PRO A 201      -9.261 -24.799  37.558  1.00 45.25           H
ATOM   3298  HG3 PRO A 201      -6.861 -23.691  36.098  1.00 48.03           H
ATOM   3299  HG2 PRO A 201      -8.232 -22.785  36.737  1.00 48.03           H
ATOM   3300  HD2 PRO A 201      -9.692 -23.673  35.007  1.00 50.87           H
ATOM   3301  HD3 PRO A 201      -8.157 -23.479  34.142  1.00 50.87           H
ATOM   3302  N   THR A 202      -8.702 -28.271  37.123  1.00 48.29           N
ATOM   3303  CA  THR A 202      -9.411 -29.466  37.591  1.00 44.69           C
ATOM   3304  C   THR A 202     -10.524 -29.183  38.624  1.00 44.80           C
ATOM   3305  O   THR A 202     -11.523 -29.904  38.631  1.00 49.19           O
ATOM   3306  CB  THR A 202      -8.392 -30.461  38.205  1.00 47.73           C
ATOM   3307  OG1 THR A 202      -7.448 -30.774  37.200  1.00 48.42           O
ATOM   3308  CG2 THR A 202      -8.966 -31.781  38.757  1.00 48.68           C
ATOM   3309  H   THR A 202      -7.697 -28.310  37.220  1.00 48.29           H
ATOM   3310  HA  THR A 202      -9.878 -29.929  36.719  1.00 44.69           H
ATOM   3311  HB  THR A 202      -7.845 -29.963  39.006  1.00 47.73           H
ATOM   3312  HG1 THR A 202      -6.702 -31.229  37.604  1.00 48.42           H
ATOM   3313 HG21 THR A 202      -8.172 -32.443  39.098  1.00 48.68           H
ATOM   3314 HG22 THR A 202      -9.616 -31.617  39.617  1.00 48.68           H
ATOM   3315 HG23 THR A 202      -9.539 -32.313  37.997  1.00 48.68           H
ATOM   3316  N   LYS A 203     -10.365 -28.119  39.433  1.00 48.76           N
ATOM   3317  CA  LYS A 203     -11.370 -27.682  40.401  1.00 47.21           C
ATOM   3318  C   LYS A 203     -12.534 -26.901  39.762  1.00 45.32           C
ATOM   3319  O   LYS A 203     -13.638 -26.952  40.301  1.00 39.39           O
ATOM   3320  CB  LYS A 203     -10.694 -26.901  41.539  1.00 53.61           C
ATOM   3321  CG  LYS A 203     -11.556 -26.808  42.811  1.00 55.08           C
ATOM   3322  CD  LYS A 203     -10.762 -26.415  44.066  1.00 58.54           C
ATOM   3323  CE  LYS A 203     -11.565 -26.713  45.339  1.00 65.94           C
ATOM   3324  NZ  LYS A 203     -10.809 -26.467  46.575  1.00 72.00           N1+
ATOM   3325  H   LYS A 203      -9.521 -27.568  39.377  1.00 48.76           H
ATOM   3326  HA  LYS A 203     -11.787 -28.585  40.847  1.00 47.21           H
ATOM   3327  HB3 LYS A 203     -10.352 -25.918  41.213  1.00 53.61           H
ATOM   3328  HB2 LYS A 203      -9.803 -27.464  41.797  1.00 53.61           H
ATOM   3329  HG3 LYS A 203     -12.029 -27.775  42.986  1.00 55.08           H
ATOM   3330  HG2 LYS A 203     -12.372 -26.100  42.662  1.00 55.08           H
ATOM   3331  HD3 LYS A 203     -10.515 -25.353  44.020  1.00 58.54           H
ATOM   3332  HD2 LYS A 203      -9.816 -26.951  44.090  1.00 58.54           H
ATOM   3333  HE3 LYS A 203     -11.886 -27.754  45.345  1.00 65.94           H
ATOM   3334  HE2 LYS A 203     -12.453 -26.090  45.359  1.00 65.94           H
ATOM   3335  HZ1 LYS A 203     -10.540 -25.494  46.627  1.00 72.00           H
ATOM   3336  HZ2 LYS A 203     -11.389 -26.698  47.369  1.00 72.00           H
ATOM   3337  HZ3 LYS A 203      -9.971 -27.036  46.611  1.00 72.00           H
ATOM   3338  N   LEU A 204     -12.295 -26.237  38.613  1.00 42.36           N
ATOM   3339  CA  LEU A 204     -13.339 -25.626  37.777  1.00 46.46           C
ATOM   3340  C   LEU A 204     -14.248 -26.715  37.177  1.00 46.63           C
ATOM   3341  O   LEU A 204     -15.465 -26.552  37.191  1.00 42.98           O
ATOM   3342  CB  LEU A 204     -12.699 -24.729  36.683  1.00 53.71           C
ATOM   3343  CG  LEU A 204     -13.566 -23.543  36.184  1.00 53.85           C
ATOM   3344  CD1 LEU A 204     -12.821 -22.733  35.113  1.00 48.75           C
ATOM   3345  CD2 LEU A 204     -14.951 -23.929  35.647  1.00 47.42           C
ATOM   3346  H   LEU A 204     -11.365 -26.249  38.218  1.00 42.36           H
ATOM   3347  HA  LEU A 204     -13.953 -24.993  38.420  1.00 46.46           H
ATOM   3348  HB3 LEU A 204     -12.395 -25.339  35.832  1.00 53.71           H
ATOM   3349  HB2 LEU A 204     -11.775 -24.306  37.080  1.00 53.71           H
ATOM   3350  HG  LEU A 204     -13.722 -22.882  37.037  1.00 53.85           H
ATOM   3351 HD11 LEU A 204     -13.228 -21.725  35.042  1.00 48.75           H
ATOM   3352 HD12 LEU A 204     -11.757 -22.648  35.330  1.00 48.75           H
ATOM   3353 HD13 LEU A 204     -12.927 -23.186  34.128  1.00 48.75           H
ATOM   3354 HD21 LEU A 204     -15.330 -23.197  34.935  1.00 47.42           H
ATOM   3355 HD22 LEU A 204     -14.924 -24.890  35.136  1.00 47.42           H
ATOM   3356 HD23 LEU A 204     -15.675 -23.988  36.458  1.00 47.42           H
ATOM   3357  N   LYS A 205     -13.648 -27.829  36.719  1.00 41.23           N
ATOM   3358  CA  LYS A 205     -14.376 -29.003  36.235  1.00 42.38           C
ATOM   3359  C   LYS A 205     -15.184 -29.709  37.331  1.00 42.72           C
ATOM   3360  O   LYS A 205     -16.285 -30.168  37.046  1.00 48.31           O
ATOM   3361  CB  LYS A 205     -13.417 -30.015  35.602  1.00 43.13           C
ATOM   3362  CG  LYS A 205     -12.636 -29.470  34.405  1.00 41.82           C
ATOM   3363  CD  LYS A 205     -12.163 -30.625  33.528  1.00 46.29           C
ATOM   3364  CE  LYS A 205     -11.190 -30.185  32.443  1.00 48.88           C
ATOM   3365  NZ  LYS A 205     -10.920 -31.295  31.522  1.00 49.25           N1+
ATOM   3366  H   LYS A 205     -12.640 -27.898  36.737  1.00 41.23           H
ATOM   3367  HA  LYS A 205     -15.073 -28.668  35.465  1.00 42.38           H
ATOM   3368  HB3 LYS A 205     -14.009 -30.870  35.269  1.00 43.13           H
ATOM   3369  HB2 LYS A 205     -12.717 -30.411  36.338  1.00 43.13           H
ATOM   3370  HG3 LYS A 205     -11.783 -28.888  34.755  1.00 41.82           H
ATOM   3371  HG2 LYS A 205     -13.257 -28.794  33.816  1.00 41.82           H
ATOM   3372  HD3 LYS A 205     -13.041 -31.072  33.060  1.00 46.29           H
ATOM   3373  HD2 LYS A 205     -11.707 -31.401  34.146  1.00 46.29           H
ATOM   3374  HE3 LYS A 205     -10.255 -29.836  32.882  1.00 48.88           H
ATOM   3375  HE2 LYS A 205     -11.605 -29.357  31.878  1.00 48.88           H
ATOM   3376  HZ1 LYS A 205     -10.250 -30.993  30.827  1.00 49.25           H
ATOM   3377  HZ2 LYS A 205     -10.524 -32.074  32.032  1.00 49.25           H
ATOM   3378  HZ3 LYS A 205     -11.775 -31.583  31.065  1.00 49.25           H
ATOM   3379  N   SER A 206     -14.637 -29.763  38.557  1.00 45.15           N
ATOM   3380  CA  SER A 206     -15.301 -30.310  39.742  1.00 48.00           C
ATOM   3381  C   SER A 206     -16.520 -29.473  40.171  1.00 39.07           C
ATOM   3382  O   SER A 206     -17.521 -30.047  40.595  1.00 34.83           O
ATOM   3383  CB  SER A 206     -14.282 -30.426  40.888  1.00 57.96           C
ATOM   3384  OG  SER A 206     -13.350 -31.453  40.612  1.00 54.71           O
ATOM   3385  H   SER A 206     -13.715 -29.375  38.705  1.00 45.15           H
ATOM   3386  HA  SER A 206     -15.667 -31.310  39.502  1.00 48.00           H
ATOM   3387  HB3 SER A 206     -14.773 -30.657  41.832  1.00 57.96           H
ATOM   3388  HB2 SER A 206     -13.763 -29.485  41.049  1.00 57.96           H
ATOM   3389  HG  SER A 206     -12.712 -31.126  39.971  1.00 54.71           H
ATOM   3390  N   LEU A 207     -16.429 -28.142  39.996  1.00 40.58           N
ATOM   3391  CA  LEU A 207     -17.521 -27.193  40.200  1.00 41.92           C
ATOM   3392  C   LEU A 207     -18.595 -27.293  39.099  1.00 43.31           C
ATOM   3393  O   LEU A 207     -19.777 -27.179  39.420  1.00 40.88           O
ATOM   3394  CB  LEU A 207     -16.923 -25.771  40.322  1.00 39.45           C
ATOM   3395  CG  LEU A 207     -17.906 -24.643  40.712  1.00 41.97           C
ATOM   3396  CD1 LEU A 207     -18.524 -24.843  42.110  1.00 43.15           C
ATOM   3397  CD2 LEU A 207     -17.238 -23.262  40.567  1.00 47.77           C
ATOM   3398  H   LEU A 207     -15.559 -27.747  39.666  1.00 40.58           H
ATOM   3399  HA  LEU A 207     -17.998 -27.459  41.143  1.00 41.92           H
ATOM   3400  HB3 LEU A 207     -16.450 -25.515  39.375  1.00 39.45           H
ATOM   3401  HB2 LEU A 207     -16.116 -25.786  41.057  1.00 39.45           H
ATOM   3402  HG  LEU A 207     -18.727 -24.661  39.996  1.00 41.97           H
ATOM   3403 HD11 LEU A 207     -19.613 -24.815  42.062  1.00 43.15           H
ATOM   3404 HD12 LEU A 207     -18.247 -25.793  42.558  1.00 43.15           H
ATOM   3405 HD13 LEU A 207     -18.205 -24.074  42.810  1.00 43.15           H
ATOM   3406 HD21 LEU A 207     -17.976 -22.494  40.334  1.00 47.77           H
ATOM   3407 HD22 LEU A 207     -16.723 -22.963  41.478  1.00 47.77           H
ATOM   3408 HD23 LEU A 207     -16.497 -23.250  39.767  1.00 47.77           H
ATOM   3409  N   ILE A 208     -18.184 -27.554  37.842  1.00 40.65           N
ATOM   3410  CA  ILE A 208     -19.086 -27.850  36.723  1.00 43.23           C
ATOM   3411  C   ILE A 208     -19.866 -29.163  36.940  1.00 46.73           C
ATOM   3412  O   ILE A 208     -21.074 -29.161  36.718  1.00 53.83           O
ATOM   3413  CB  ILE A 208     -18.360 -27.848  35.335  1.00 45.39           C
ATOM   3414  CG1 ILE A 208     -18.038 -26.398  34.904  1.00 41.82           C
ATOM   3415  CG2 ILE A 208     -19.116 -28.572  34.194  1.00 46.41           C
ATOM   3416  CD1 ILE A 208     -17.085 -26.283  33.704  1.00 40.85           C
ATOM   3417  H   ILE A 208     -17.194 -27.599  37.642  1.00 40.65           H
ATOM   3418  HA  ILE A 208     -19.829 -27.049  36.701  1.00 43.23           H
ATOM   3419  HB  ILE A 208     -17.410 -28.364  35.462  1.00 45.39           H
ATOM   3420 HG13 ILE A 208     -17.600 -25.850  35.737  1.00 41.82           H
ATOM   3421 HG12 ILE A 208     -18.967 -25.882  34.663  1.00 41.82           H
ATOM   3422 HG21 ILE A 208     -18.594 -28.494  33.242  1.00 46.41           H
ATOM   3423 HG22 ILE A 208     -19.228 -29.638  34.384  1.00 46.41           H
ATOM   3424 HG23 ILE A 208     -20.109 -28.147  34.062  1.00 46.41           H
ATOM   3425 HD11 ILE A 208     -16.674 -25.276  33.634  1.00 40.85           H
ATOM   3426 HD12 ILE A 208     -16.249 -26.978  33.786  1.00 40.85           H
ATOM   3427 HD13 ILE A 208     -17.600 -26.478  32.763  1.00 40.85           H
ATOM   3428  N   ARG A 209     -19.194 -30.225  37.428  1.00 48.07           N
ATOM   3429  CA  ARG A 209     -19.824 -31.487  37.841  1.00 51.56           C
ATOM   3430  C   ARG A 209     -20.870 -31.291  38.955  1.00 55.37           C
ATOM   3431  O   ARG A 209     -21.925 -31.918  38.882  1.00 59.39           O
ATOM   3432  CB  ARG A 209     -18.770 -32.506  38.326  1.00 52.78           C
ATOM   3433  CG  ARG A 209     -17.881 -33.135  37.242  1.00 57.15           C
ATOM   3434  CD  ARG A 209     -16.807 -34.038  37.875  1.00 64.60           C
ATOM   3435  NE  ARG A 209     -16.128 -34.876  36.874  1.00 60.03           N
ATOM   3436  CZ  ARG A 209     -14.933 -34.715  36.278  1.00 65.84           C
ATOM   3437  NH1 ARG A 209     -14.123 -33.677  36.535  1.00 61.76           N
ATOM   3438  NH2 ARG A 209     -14.547 -35.640  35.392  1.00 76.61           N1+
ATOM   3439  H   ARG A 209     -18.195 -30.155  37.572  1.00 48.07           H
ATOM   3440  HA  ARG A 209     -20.338 -31.902  36.973  1.00 51.56           H
ATOM   3441  HB3 ARG A 209     -19.291 -33.333  38.809  1.00 52.78           H
ATOM   3442  HB2 ARG A 209     -18.148 -32.060  39.101  1.00 52.78           H
ATOM   3443  HG3 ARG A 209     -17.387 -32.335  36.698  1.00 57.15           H
ATOM   3444  HG2 ARG A 209     -18.464 -33.673  36.496  1.00 57.15           H
ATOM   3445  HD3 ARG A 209     -17.214 -34.648  38.682  1.00 64.60           H
ATOM   3446  HD2 ARG A 209     -16.056 -33.403  38.342  1.00 64.60           H
ATOM   3447 HH22 ARG A 209     -13.667 -35.546  34.905  1.00 76.61           H
ATOM   3448 HH21 ARG A 209     -15.134 -36.437  35.192  1.00 76.61           H
ATOM   3449 HH12 ARG A 209     -13.239 -33.587  36.054  1.00 61.76           H
ATOM   3450 HH11 ARG A 209     -14.395 -32.979  37.212  1.00 61.76           H
ATOM   3451  HE  ARG A 209     -16.678 -35.673  36.575  1.00 60.03           H
ATOM   3452  N   LEU A 210     -20.565 -30.433  39.946  1.00 49.46           N
ATOM   3453  CA  LEU A 210     -21.429 -30.116  41.087  1.00 51.84           C
ATOM   3454  C   LEU A 210     -22.725 -29.395  40.677  1.00 52.50           C
ATOM   3455  O   LEU A 210     -23.797 -29.754  41.164  1.00 49.60           O
ATOM   3456  CB  LEU A 210     -20.622 -29.293  42.116  1.00 55.32           C
ATOM   3457  CG  LEU A 210     -21.280 -29.158  43.506  1.00 55.53           C
ATOM   3458  CD1 LEU A 210     -21.376 -30.521  44.223  1.00 52.32           C
ATOM   3459  CD2 LEU A 210     -20.563 -28.092  44.357  1.00 57.09           C
ATOM   3460  H   LEU A 210     -19.667 -29.968  39.933  1.00 49.46           H
ATOM   3461  HA  LEU A 210     -21.717 -31.061  41.545  1.00 51.84           H
ATOM   3462  HB3 LEU A 210     -20.440 -28.300  41.705  1.00 55.32           H
ATOM   3463  HB2 LEU A 210     -19.637 -29.740  42.246  1.00 55.32           H
ATOM   3464  HG  LEU A 210     -22.298 -28.791  43.366  1.00 55.53           H
ATOM   3465 HD11 LEU A 210     -20.989 -30.499  45.242  1.00 52.32           H
ATOM   3466 HD12 LEU A 210     -22.411 -30.852  44.275  1.00 52.32           H
ATOM   3467 HD13 LEU A 210     -20.829 -31.300  43.696  1.00 52.32           H
ATOM   3468 HD21 LEU A 210     -21.276 -27.355  44.725  1.00 57.09           H
ATOM   3469 HD22 LEU A 210     -20.057 -28.513  45.225  1.00 57.09           H
ATOM   3470 HD23 LEU A 210     -19.809 -27.548  43.788  1.00 57.09           H
ATOM   3471  N   VAL A 211     -22.593 -28.418  39.766  1.00 49.44           N
ATOM   3472  CA  VAL A 211     -23.695 -27.660  39.172  1.00 49.90           C
ATOM   3473  C   VAL A 211     -24.565 -28.520  38.227  1.00 46.18           C
ATOM   3474  O   VAL A 211     -25.775 -28.305  38.172  1.00 41.65           O
ATOM   3475  CB  VAL A 211     -23.139 -26.404  38.437  1.00 46.85           C
ATOM   3476  CG1 VAL A 211     -24.115 -25.706  37.468  1.00 38.62           C
ATOM   3477  CG2 VAL A 211     -22.612 -25.379  39.459  1.00 51.01           C
ATOM   3478  H   VAL A 211     -21.669 -28.180  39.432  1.00 49.44           H
ATOM   3479  HA  VAL A 211     -24.338 -27.320  39.986  1.00 49.90           H
ATOM   3480  HB  VAL A 211     -22.282 -26.722  37.839  1.00 46.85           H
ATOM   3481 HG11 VAL A 211     -23.680 -24.792  37.063  1.00 38.62           H
ATOM   3482 HG12 VAL A 211     -24.356 -26.338  36.613  1.00 38.62           H
ATOM   3483 HG13 VAL A 211     -25.047 -25.436  37.965  1.00 38.62           H
ATOM   3484 HG21 VAL A 211     -22.084 -24.563  38.966  1.00 51.01           H
ATOM   3485 HG22 VAL A 211     -23.427 -24.945  40.039  1.00 51.01           H
ATOM   3486 HG23 VAL A 211     -21.912 -25.826  40.164  1.00 51.01           H
ATOM   3487  N   LYS A 212     -23.950 -29.504  37.548  1.00 47.80           N
ATOM   3488  CA  LYS A 212     -24.635 -30.496  36.718  1.00 53.01           C
ATOM   3489  C   LYS A 212     -25.390 -31.559  37.534  1.00 55.58           C
ATOM   3490  O   LYS A 212     -26.459 -31.970  37.090  1.00 55.88           O
ATOM   3491  CB  LYS A 212     -23.630 -31.160  35.767  1.00 51.81           C
ATOM   3492  CG  LYS A 212     -23.179 -30.255  34.609  1.00 55.13           C
ATOM   3493  CD  LYS A 212     -22.033 -30.878  33.801  1.00 60.19           C
ATOM   3494  CE  LYS A 212     -22.484 -32.087  32.972  1.00 61.94           C
ATOM   3495  NZ  LYS A 212     -21.382 -32.647  32.186  1.00 67.53           N1+
ATOM   3496  H   LYS A 212     -22.947 -29.604  37.623  1.00 47.80           H
ATOM   3497  HA  LYS A 212     -25.369 -29.968  36.106  1.00 53.01           H
ATOM   3498  HB3 LYS A 212     -24.082 -32.055  35.339  1.00 51.81           H
ATOM   3499  HB2 LYS A 212     -22.765 -31.491  36.339  1.00 51.81           H
ATOM   3500  HG3 LYS A 212     -22.872 -29.280  34.982  1.00 55.13           H
ATOM   3501  HG2 LYS A 212     -24.025 -30.057  33.951  1.00 55.13           H
ATOM   3502  HD3 LYS A 212     -21.234 -31.175  34.483  1.00 60.19           H
ATOM   3503  HD2 LYS A 212     -21.600 -30.120  33.150  1.00 60.19           H
ATOM   3504  HE3 LYS A 212     -23.273 -31.797  32.280  1.00 61.94           H
ATOM   3505  HE2 LYS A 212     -22.883 -32.878  33.607  1.00 61.94           H
ATOM   3506  HZ1 LYS A 212     -20.649 -32.970  32.802  1.00 67.53           H
ATOM   3508  HZ3 LYS A 212     -21.033 -31.952  31.541  1.00 67.53           H
ATOM   3509  N   HIS A 213     -24.859 -31.963  38.706  1.00 56.14           N
ATOM   3510  CA  HIS A 213     -25.547 -32.832  39.669  1.00 55.12           C
ATOM   3511  C   HIS A 213     -26.768 -32.132  40.288  1.00 51.61           C
ATOM   3512  O   HIS A 213     -27.820 -32.759  40.410  1.00 52.15           O
ATOM   3513  CB  HIS A 213     -24.572 -33.335  40.759  1.00 59.77           C
ATOM   3514  CG  HIS A 213     -25.219 -34.155  41.857  1.00 66.64           C
ATOM   3515  ND1 HIS A 213     -25.316 -35.549  41.800  1.00 70.48           N
ATOM   3516  CD2 HIS A 213     -25.848 -33.718  43.007  1.00 66.80           C
ATOM   3517  CE1 HIS A 213     -26.024 -35.889  42.870  1.00 68.23           C
ATOM   3518  NE2 HIS A 213     -26.374 -34.843  43.616  1.00 66.51           N
ATOM   3519  H   HIS A 213     -23.952 -31.612  38.987  1.00 56.14           H
ATOM   3520  HA  HIS A 213     -25.915 -33.707  39.130  1.00 55.12           H
ATOM   3521  HB3 HIS A 213     -24.060 -32.492  41.225  1.00 59.77           H
ATOM   3522  HB2 HIS A 213     -23.797 -33.944  40.293  1.00 59.77           H
ATOM   3523  HD2 HIS A 213     -26.005 -32.726  43.400  1.00 66.80           H
ATOM   3524  HE1 HIS A 213     -26.295 -36.907  43.109  1.00 68.23           H
ATOM   3525  HE2 HIS A 213     -26.941 -34.872  44.456  1.00 66.51           H
ATOM   3526  N   TRP A 214     -26.602 -30.843  40.636  1.00 51.62           N
ATOM   3527  CA  TRP A 214     -27.672 -29.963  41.097  1.00 50.64           C
ATOM   3528  C   TRP A 214     -28.796 -29.808  40.057  1.00 50.81           C
ATOM   3529  O   TRP A 214     -29.962 -29.938  40.422  1.00 43.90           O
ATOM   3530  CB  TRP A 214     -27.084 -28.606  41.538  1.00 46.50           C
ATOM   3531  CG  TRP A 214     -28.096 -27.548  41.862  1.00 50.02           C
ATOM   3532  CD1 TRP A 214     -28.897 -27.554  42.947  1.00 61.28           C
ATOM   3533  CD2 TRP A 214     -28.521 -26.405  41.056  1.00 49.46           C
ATOM   3534  NE1 TRP A 214     -29.788 -26.505  42.873  1.00 64.13           N
ATOM   3535  CE2 TRP A 214     -29.608 -25.764  41.725  1.00 53.10           C
ATOM   3536  CE3 TRP A 214     -28.114 -25.851  39.818  1.00 52.56           C
ATOM   3537  CZ2 TRP A 214     -30.261 -24.638  41.195  1.00 50.13           C
ATOM   3538  CZ3 TRP A 214     -28.749 -24.709  39.287  1.00 56.01           C
ATOM   3539  CH2 TRP A 214     -29.819 -24.102  39.974  1.00 50.56           C
ATOM   3540  H   TRP A 214     -25.691 -30.416  40.532  1.00 51.62           H
ATOM   3541  HA  TRP A 214     -28.123 -30.426  41.977  1.00 50.64           H
ATOM   3542  HB3 TRP A 214     -26.437 -28.210  40.757  1.00 46.50           H
ATOM   3543  HB2 TRP A 214     -26.445 -28.752  42.410  1.00 46.50           H
ATOM   3544  HD1 TRP A 214     -28.855 -28.302  43.723  1.00 61.28           H
ATOM   3545  HE1 TRP A 214     -30.497 -26.345  43.576  1.00 64.13           H
ATOM   3546  HE3 TRP A 214     -27.301 -26.306  39.274  1.00 52.56           H
ATOM   3547  HZ2 TRP A 214     -31.084 -24.185  41.725  1.00 50.13           H
ATOM   3548  HZ3 TRP A 214     -28.412 -24.297  38.348  1.00 56.01           H
ATOM   3549  HH2 TRP A 214     -30.297 -23.225  39.567  1.00 50.56           H
ATOM   3550  N   TYR A 215     -28.422 -29.593  38.785  1.00 51.26           N
ATOM   3551  CA  TYR A 215     -29.335 -29.542  37.643  1.00 54.24           C
ATOM   3552  C   TYR A 215     -30.074 -30.872  37.388  1.00 53.33           C
ATOM   3553  O   TYR A 215     -31.249 -30.833  37.025  1.00 50.35           O
ATOM   3554  CB  TYR A 215     -28.561 -29.051  36.404  1.00 54.24           C
ATOM   3555  CG  TYR A 215     -29.353 -29.061  35.109  1.00 52.14           C
ATOM   3556  CD1 TYR A 215     -30.233 -28.001  34.814  1.00 52.98           C
ATOM   3557  CD2 TYR A 215     -29.245 -30.152  34.223  1.00 57.75           C
ATOM   3558  CE1 TYR A 215     -30.981 -28.016  33.622  1.00 53.84           C
ATOM   3559  CE2 TYR A 215     -30.014 -30.181  33.046  1.00 54.55           C
ATOM   3560  CZ  TYR A 215     -30.867 -29.105  32.735  1.00 57.24           C
ATOM   3561  OH  TYR A 215     -31.573 -29.116  31.570  1.00 61.72           O
ATOM   3562  H   TYR A 215     -27.440 -29.474  38.572  1.00 51.26           H
ATOM   3563  HA  TYR A 215     -30.091 -28.789  37.876  1.00 54.24           H
ATOM   3564  HB3 TYR A 215     -27.676 -29.669  36.256  1.00 54.24           H
ATOM   3565  HB2 TYR A 215     -28.190 -28.041  36.581  1.00 54.24           H
ATOM   3566  HD1 TYR A 215     -30.335 -27.175  35.500  1.00 52.98           H
ATOM   3567  HD2 TYR A 215     -28.588 -30.979  34.452  1.00 57.75           H
ATOM   3568  HE1 TYR A 215     -31.641 -27.192  33.398  1.00 53.84           H
ATOM   3569  HE2 TYR A 215     -29.930 -31.022  32.374  1.00 54.55           H
ATOM   3570  HH  TYR A 215     -31.954 -28.255  31.364  1.00 61.72           H
ATOM   3571  N   GLN A 216     -29.394 -32.012  37.610  1.00 56.19           N
ATOM   3572  CA  GLN A 216     -29.970 -33.359  37.538  1.00 59.84           C
ATOM   3573  C   GLN A 216     -31.026 -33.607  38.630  1.00 62.02           C
ATOM   3574  O   GLN A 216     -31.995 -34.317  38.366  1.00 53.27           O
ATOM   3575  CB  GLN A 216     -28.846 -34.427  37.613  1.00 65.17           C
ATOM   3576  CG  GLN A 216     -28.763 -35.367  36.394  1.00 72.80           C
ATOM   3577  CD  GLN A 216     -28.449 -34.633  35.088  1.00 73.65           C
ATOM   3578  OE1 GLN A 216     -29.340 -34.394  34.275  1.00 75.15           O
ATOM   3579  NE2 GLN A 216     -27.181 -34.269  34.889  1.00 70.14           N
ATOM   3580  H   GLN A 216     -28.419 -31.960  37.871  1.00 56.19           H
ATOM   3581  HA  GLN A 216     -30.485 -33.435  36.580  1.00 59.84           H
ATOM   3582  HB3 GLN A 216     -28.969 -35.051  38.500  1.00 65.17           H
ATOM   3583  HB2 GLN A 216     -27.876 -33.956  37.759  1.00 65.17           H
ATOM   3584  HG3 GLN A 216     -29.705 -35.905  36.280  1.00 72.80           H
ATOM   3585  HG2 GLN A 216     -27.997 -36.124  36.564  1.00 72.80           H
ATOM   3586 HE22 GLN A 216     -26.926 -33.754  34.055  1.00 70.14           H
ATOM   3587 HE21 GLN A 216     -26.473 -34.462  35.580  1.00 70.14           H
ATOM   3588  N   THR A 217     -30.826 -33.004  39.815  1.00 58.94           N
ATOM   3589  CA  THR A 217     -31.759 -33.051  40.941  1.00 62.47           C
ATOM   3590  C   THR A 217     -32.978 -32.124  40.725  1.00 61.80           C
ATOM   3591  O   THR A 217     -34.089 -32.500  41.100  1.00 74.43           O
ATOM   3592  CB  THR A 217     -31.063 -32.689  42.281  1.00 62.56           C
ATOM   3593  OG1 THR A 217     -29.920 -33.506  42.453  1.00 65.21           O
ATOM   3594  CG2 THR A 217     -31.946 -32.877  43.527  1.00 63.77           C
ATOM   3595  H   THR A 217     -29.998 -32.440  39.947  1.00 58.94           H
ATOM   3596  HA  THR A 217     -32.126 -34.075  41.030  1.00 62.47           H
ATOM   3597  HB  THR A 217     -30.715 -31.656  42.256  1.00 62.56           H
ATOM   3598  HG1 THR A 217     -29.282 -33.300  41.763  1.00 65.21           H
ATOM   3599 HG21 THR A 217     -31.356 -32.795  44.440  1.00 63.77           H
ATOM   3600 HG22 THR A 217     -32.737 -32.128  43.580  1.00 63.77           H
ATOM   3601 HG23 THR A 217     -32.414 -33.861  43.533  1.00 63.77           H
ATOM   3602  N   CYS A 218     -32.759 -30.972  40.061  1.00 58.41           N
ATOM   3603  CA  CYS A 218     -33.796 -30.029  39.626  1.00 62.44           C
ATOM   3604  C   CYS A 218     -34.684 -30.620  38.511  1.00 57.21           C
ATOM   3605  O   CYS A 218     -35.886 -30.354  38.501  1.00 52.81           O
ATOM   3606  CB  CYS A 218     -33.199 -28.691  39.142  1.00 72.69           C
ATOM   3607  SG  CYS A 218     -32.310 -27.846  40.475  1.00 78.83           S
ATOM   3608  H   CYS A 218     -31.811 -30.729  39.806  1.00 58.41           H
ATOM   3609  HA  CYS A 218     -34.439 -29.822  40.484  1.00 62.44           H
ATOM   3610  HB3 CYS A 218     -33.988 -28.020  38.805  1.00 72.69           H
ATOM   3611  HB2 CYS A 218     -32.522 -28.838  38.300  1.00 72.69           H
ATOM   3612  HG  CYS A 218     -31.314 -28.734  40.574  1.00 78.83           H
ATOM   3613  N   LYS A 219     -34.086 -31.435  37.620  1.00 58.43           N
ATOM   3614  CA  LYS A 219     -34.758 -32.192  36.558  1.00 65.49           C
ATOM   3615  C   LYS A 219     -35.783 -33.226  37.053  1.00 72.69           C
ATOM   3616  O   LYS A 219     -36.673 -33.577  36.281  1.00 78.19           O
ATOM   3617  CB  LYS A 219     -33.709 -32.876  35.646  1.00 64.90           C
ATOM   3618  CG  LYS A 219     -33.453 -32.149  34.316  1.00 62.96           C
ATOM   3619  CD  LYS A 219     -32.672 -33.023  33.320  1.00 64.07           C
ATOM   3620  CE  LYS A 219     -32.773 -32.513  31.874  1.00 73.95           C
ATOM   3621  NZ  LYS A 219     -32.030 -33.373  30.936  1.00 79.26           N1+
ATOM   3622  H   LYS A 219     -33.086 -31.569  37.680  1.00 58.43           H
ATOM   3623  HA  LYS A 219     -35.325 -31.471  35.968  1.00 65.49           H
ATOM   3624  HB3 LYS A 219     -34.063 -33.874  35.382  1.00 64.90           H
ATOM   3625  HB2 LYS A 219     -32.774 -33.048  36.175  1.00 64.90           H
ATOM   3626  HG3 LYS A 219     -32.914 -31.217  34.499  1.00 62.96           H
ATOM   3627  HG2 LYS A 219     -34.405 -31.869  33.871  1.00 62.96           H
ATOM   3628  HD3 LYS A 219     -33.032 -34.053  33.367  1.00 64.07           H
ATOM   3629  HD2 LYS A 219     -31.626 -33.052  33.628  1.00 64.07           H
ATOM   3630  HE3 LYS A 219     -32.383 -31.502  31.805  1.00 73.95           H
ATOM   3631  HE2 LYS A 219     -33.816 -32.474  31.557  1.00 73.95           H
ATOM   3632  HZ1 LYS A 219     -31.055 -33.402  31.202  1.00 79.26           H
ATOM   3633  HZ2 LYS A 219     -32.411 -34.307  30.959  1.00 79.26           H
ATOM   3634  HZ3 LYS A 219     -32.111 -33.000  30.000  1.00 79.26           H
ATOM   3635  N   LYS A 220     -35.657 -33.699  38.304  1.00 81.45           N
ATOM   3636  CA  LYS A 220     -36.593 -34.662  38.892  1.00 79.72           C
ATOM   3637  C   LYS A 220     -37.915 -34.000  39.327  1.00 75.12           C
ATOM   3638  O   LYS A 220     -38.934 -34.687  39.368  1.00 92.27           O
ATOM   3639  CB  LYS A 220     -35.932 -35.404  40.071  1.00 88.17           C
ATOM   3640  CG  LYS A 220     -34.526 -35.944  39.742  1.00103.42           C
ATOM   3641  CD  LYS A 220     -34.127 -37.206  40.526  1.00110.99           C
ATOM   3642  CE  LYS A 220     -34.717 -38.513  39.960  1.00101.61           C
ATOM   3643  NZ  LYS A 220     -34.135 -38.872  38.651  1.00 90.72           N1+
ATOM   3644  H   LYS A 220     -34.902 -33.378  38.894  1.00 81.45           H
ATOM   3645  HA  LYS A 220     -36.841 -35.409  38.135  1.00 79.72           H
ATOM   3646  HB3 LYS A 220     -36.589 -36.220  40.372  1.00 88.17           H
ATOM   3647  HB2 LYS A 220     -35.853 -34.749  40.940  1.00 88.17           H
ATOM   3648  HG3 LYS A 220     -33.812 -35.159  39.979  1.00103.42           H
ATOM   3649  HG2 LYS A 220     -34.422 -36.116  38.671  1.00103.42           H
ATOM   3650  HD3 LYS A 220     -34.454 -37.097  41.561  1.00110.99           H
ATOM   3651  HD2 LYS A 220     -33.040 -37.275  40.574  1.00110.99           H
ATOM   3652  HE3 LYS A 220     -35.800 -38.439  39.862  1.00101.61           H
ATOM   3653  HE2 LYS A 220     -34.517 -39.333  40.650  1.00101.61           H
ATOM   3654  HZ1 LYS A 220     -33.136 -38.986  38.745  1.00 90.72           H
ATOM   3655  HZ2 LYS A 220     -34.544 -39.736  38.325  1.00 90.72           H
ATOM   3656  HZ3 LYS A 220     -34.328 -38.138  37.984  1.00 90.72           H
ATOM   3657  N   THR A 221     -37.873 -32.688  39.619  1.00 67.54           N
ATOM   3658  CA  THR A 221     -39.027 -31.881  40.012  1.00 74.40           C
ATOM   3659  C   THR A 221     -39.717 -31.248  38.788  1.00 79.66           C
ATOM   3660  O   THR A 221     -40.940 -31.329  38.684  1.00 75.05           O
ATOM   3661  CB  THR A 221     -38.597 -30.741  40.978  1.00 84.76           C
ATOM   3662  OG1 THR A 221     -38.070 -31.321  42.156  1.00 88.97           O
ATOM   3663  CG2 THR A 221     -39.707 -29.758  41.399  1.00 78.32           C
ATOM   3664  H   THR A 221     -36.995 -32.195  39.539  1.00 67.54           H
ATOM   3665  HA  THR A 221     -39.756 -32.511  40.526  1.00 74.40           H
ATOM   3666  HB  THR A 221     -37.788 -30.164  40.526  1.00 84.76           H
ATOM   3667  HG1 THR A 221     -37.275 -31.808  41.929  1.00 88.97           H
ATOM   3668 HG21 THR A 221     -39.341 -29.060  42.153  1.00 78.32           H
ATOM   3669 HG22 THR A 221     -40.061 -29.156  40.561  1.00 78.32           H
ATOM   3670 HG23 THR A 221     -40.563 -30.285  41.821  1.00 78.32           H
ATOM   3671  N   HIS A 222     -38.925 -30.622  37.899  1.00 80.56           N
ATOM   3672  CA  HIS A 222     -39.421 -29.808  36.786  1.00 72.25           C
ATOM   3673  C   HIS A 222     -39.483 -30.549  35.441  1.00 64.80           C
ATOM   3674  O   HIS A 222     -40.109 -30.028  34.518  1.00 59.37           O
ATOM   3675  CB  HIS A 222     -38.555 -28.538  36.674  1.00 70.62           C
ATOM   3676  CG  HIS A 222     -38.647 -27.642  37.884  1.00 64.64           C
ATOM   3677  ND1 HIS A 222     -39.777 -26.860  38.149  1.00 66.76           N
ATOM   3678  CD2 HIS A 222     -37.730 -27.459  38.897  1.00 71.28           C
ATOM   3679  CE1 HIS A 222     -39.511 -26.257  39.300  1.00 70.47           C
ATOM   3680  NE2 HIS A 222     -38.316 -26.582  39.791  1.00 80.62           N
ATOM   3681  H   HIS A 222     -37.925 -30.607  38.049  1.00 80.56           H
ATOM   3682  HA  HIS A 222     -40.442 -29.485  36.999  1.00 72.25           H
ATOM   3683  HB3 HIS A 222     -38.840 -27.950  35.801  1.00 70.62           H
ATOM   3684  HB2 HIS A 222     -37.511 -28.818  36.532  1.00 70.62           H
ATOM   3685  HD2 HIS A 222     -36.751 -27.883  39.065  1.00 71.28           H
ATOM   3686  HE1 HIS A 222     -40.192 -25.579  39.791  1.00 70.47           H
ATOM   3687  HE2 HIS A 222     -37.918 -26.268  40.668  1.00 80.62           H
ATOM   3688  N   GLY A 223     -38.858 -31.733  35.331  1.00 65.80           N
ATOM   3689  CA  GLY A 223     -38.790 -32.500  34.086  1.00 65.01           C
ATOM   3690  C   GLY A 223     -37.878 -31.784  33.077  1.00 71.91           C
ATOM   3691  O   GLY A 223     -36.844 -31.226  33.445  1.00 90.21           O
ATOM   3692  H   GLY A 223     -38.364 -32.115  36.126  1.00 65.80           H
ATOM   3693  HA3 GLY A 223     -39.793 -32.636  33.678  1.00 65.01           H
ATOM   3694  HA2 GLY A 223     -38.393 -33.494  34.288  1.00 65.01           H
ATOM   3695  N   ASN A 224     -38.288 -31.803  31.800  1.00 79.69           N
ATOM   3696  CA  ASN A 224     -37.612 -31.140  30.678  1.00 77.23           C
ATOM   3697  C   ASN A 224     -37.829 -29.605  30.633  1.00 72.36           C
ATOM   3698  O   ASN A 224     -37.304 -28.958  29.727  1.00 64.66           O
ATOM   3699  CB  ASN A 224     -38.103 -31.800  29.361  1.00 86.82           C
ATOM   3700  CG  ASN A 224     -37.099 -31.795  28.199  1.00 94.62           C
ATOM   3701  OD1 ASN A 224     -35.899 -31.602  28.382  1.00116.26           O
ATOM   3702  ND2 ASN A 224     -37.594 -32.034  26.983  1.00104.47           N
ATOM   3703  H   ASN A 224     -39.143 -32.288  31.568  1.00 79.69           H
ATOM   3704  HA  ASN A 224     -36.531 -31.250  30.779  1.00 77.23           H
ATOM   3705  HB3 ASN A 224     -39.063 -31.385  29.048  1.00 86.82           H
ATOM   3706  HB2 ASN A 224     -38.287 -32.859  29.549  1.00 86.82           H
ATOM   3707 HD22 ASN A 224     -36.978 -32.050  26.183  1.00104.47           H
ATOM   3708 HD21 ASN A 224     -38.582 -32.197  26.852  1.00104.47           H
ATOM   3709  N   LYS A 225     -38.594 -29.047  31.588  1.00 66.98           N
ATOM   3710  CA  LYS A 225     -39.020 -27.645  31.630  1.00 71.53           C
ATOM   3711  C   LYS A 225     -38.004 -26.749  32.376  1.00 69.94           C
ATOM   3712  O   LYS A 225     -38.396 -25.950  33.225  1.00 61.72           O
ATOM   3713  CB  LYS A 225     -40.442 -27.575  32.238  1.00 81.74           C
ATOM   3714  CG  LYS A 225     -41.480 -28.453  31.506  1.00 91.88           C
ATOM   3715  CD  LYS A 225     -42.933 -28.318  32.007  1.00104.42           C
ATOM   3716  CE  LYS A 225     -43.271 -29.090  33.300  1.00114.94           C
ATOM   3717  NZ  LYS A 225     -42.818 -28.411  34.527  1.00105.05           N1+
ATOM   3718  H   LYS A 225     -38.964 -29.636  32.320  1.00 66.98           H
ATOM   3719  HA  LYS A 225     -39.082 -27.260  30.610  1.00 71.53           H
ATOM   3720  HB3 LYS A 225     -40.792 -26.545  32.210  1.00 81.74           H
ATOM   3721  HB2 LYS A 225     -40.395 -27.847  33.290  1.00 81.74           H
ATOM   3722  HG3 LYS A 225     -41.192 -29.503  31.553  1.00 91.88           H
ATOM   3723  HG2 LYS A 225     -41.459 -28.192  30.447  1.00 91.88           H
ATOM   3724  HD3 LYS A 225     -43.593 -28.679  31.217  1.00104.42           H
ATOM   3725  HD2 LYS A 225     -43.183 -27.263  32.123  1.00104.42           H
ATOM   3726  HE3 LYS A 225     -42.854 -30.097  33.268  1.00114.94           H
ATOM   3727  HE2 LYS A 225     -44.353 -29.203  33.375  1.00114.94           H
ATOM   3728  HZ1 LYS A 225     -43.219 -27.486  34.575  1.00105.05           H
ATOM   3729  HZ2 LYS A 225     -43.107 -28.948  35.332  1.00105.05           H
ATOM   3730  HZ3 LYS A 225     -41.809 -28.349  34.517  1.00105.05           H
ATOM   3731  N   LEU A 226     -36.713 -26.892  32.041  1.00 65.00           N
ATOM   3732  CA  LEU A 226     -35.599 -26.091  32.557  1.00 59.45           C
ATOM   3733  C   LEU A 226     -34.706 -25.653  31.376  1.00 62.11           C
ATOM   3734  O   LEU A 226     -34.880 -26.179  30.273  1.00 55.88           O
ATOM   3735  CB  LEU A 226     -34.802 -26.923  33.593  1.00 60.69           C
ATOM   3736  CG  LEU A 226     -35.566 -27.261  34.890  1.00 65.19           C
ATOM   3737  CD1 LEU A 226     -34.760 -28.261  35.734  1.00 64.61           C
ATOM   3738  CD2 LEU A 226     -35.955 -26.003  35.701  1.00 62.39           C
ATOM   3739  H   LEU A 226     -36.471 -27.549  31.311  1.00 65.00           H
ATOM   3740  HA  LEU A 226     -35.997 -25.185  33.015  1.00 59.45           H
ATOM   3741  HB3 LEU A 226     -33.882 -26.415  33.874  1.00 60.69           H
ATOM   3742  HB2 LEU A 226     -34.483 -27.853  33.118  1.00 60.69           H
ATOM   3743  HG  LEU A 226     -36.490 -27.769  34.618  1.00 65.19           H
ATOM   3744 HD11 LEU A 226     -35.020 -28.200  36.788  1.00 64.61           H
ATOM   3745 HD12 LEU A 226     -34.970 -29.280  35.412  1.00 64.61           H
ATOM   3746 HD13 LEU A 226     -33.684 -28.104  35.644  1.00 64.61           H
ATOM   3747 HD21 LEU A 226     -35.629 -26.053  36.740  1.00 62.39           H
ATOM   3748 HD22 LEU A 226     -35.527 -25.092  35.284  1.00 62.39           H
ATOM   3749 HD23 LEU A 226     -37.037 -25.874  35.714  1.00 62.39           H
ATOM   3750  N   PRO A 227     -33.741 -24.725  31.602  1.00 55.47           N
ATOM   3751  CA  PRO A 227     -32.797 -24.314  30.542  1.00 47.32           C
ATOM   3752  C   PRO A 227     -31.840 -25.456  30.138  1.00 49.94           C
ATOM   3753  O   PRO A 227     -31.733 -26.425  30.889  1.00 51.42           O
ATOM   3754  CB  PRO A 227     -32.026 -23.132  31.166  1.00 46.11           C
ATOM   3755  CG  PRO A 227     -32.868 -22.679  32.347  1.00 47.86           C
ATOM   3756  CD  PRO A 227     -33.483 -23.979  32.833  1.00 49.64           C
ATOM   3757  HA  PRO A 227     -33.396 -23.968  29.698  1.00 47.32           H
ATOM   3758  HB3 PRO A 227     -31.854 -22.328  30.451  1.00 46.11           H
ATOM   3759  HB2 PRO A 227     -31.048 -23.451  31.533  1.00 46.11           H
ATOM   3760  HG3 PRO A 227     -33.652 -22.007  31.998  1.00 47.86           H
ATOM   3761  HG2 PRO A 227     -32.294 -22.157  33.110  1.00 47.86           H
ATOM   3762  HD2 PRO A 227     -32.758 -24.527  33.436  1.00 49.64           H
ATOM   3763  HD3 PRO A 227     -34.362 -23.796  33.443  1.00 49.64           H
ATOM   3764  N   PRO A 228     -31.116 -25.314  29.004  1.00 46.64           N
ATOM   3765  CA  PRO A 228     -30.036 -26.249  28.626  1.00 48.46           C
ATOM   3766  C   PRO A 228     -28.956 -26.406  29.712  1.00 52.52           C
ATOM   3767  O   PRO A 228     -28.561 -25.408  30.315  1.00 50.92           O
ATOM   3768  CB  PRO A 228     -29.459 -25.635  27.338  1.00 42.61           C
ATOM   3769  CG  PRO A 228     -30.603 -24.821  26.758  1.00 44.84           C
ATOM   3770  CD  PRO A 228     -31.285 -24.264  28.000  1.00 45.62           C
ATOM   3771  HA  PRO A 228     -30.496 -27.214  28.403  1.00 48.46           H
ATOM   3772  HB3 PRO A 228     -29.096 -26.389  26.640  1.00 42.61           H
ATOM   3773  HB2 PRO A 228     -28.625 -24.969  27.563  1.00 42.61           H
ATOM   3774  HG3 PRO A 228     -31.291 -25.489  26.238  1.00 44.84           H
ATOM   3775  HG2 PRO A 228     -30.284 -24.056  26.051  1.00 44.84           H
ATOM   3776  HD2 PRO A 228     -30.786 -23.360  28.350  1.00 45.62           H
ATOM   3777  HD3 PRO A 228     -32.326 -24.023  27.785  1.00 45.62           H
ATOM   3778  N   GLN A 229     -28.509 -27.653  29.943  1.00 51.35           N
ATOM   3779  CA  GLN A 229     -27.443 -27.988  30.896  1.00 49.70           C
ATOM   3780  C   GLN A 229     -26.128 -27.243  30.609  1.00 49.61           C
ATOM   3781  O   GLN A 229     -25.480 -26.782  31.545  1.00 44.10           O
ATOM   3782  CB  GLN A 229     -27.219 -29.514  30.901  1.00 47.77           C
ATOM   3783  CG  GLN A 229     -26.164 -29.987  31.924  1.00 54.40           C
ATOM   3784  CD  GLN A 229     -26.130 -31.506  32.065  1.00 54.60           C
ATOM   3785  OE1 GLN A 229     -26.377 -32.031  33.147  1.00 54.07           O
ATOM   3786  NE2 GLN A 229     -25.806 -32.215  30.983  1.00 54.96           N
ATOM   3787  H   GLN A 229     -28.904 -28.427  29.429  1.00 51.35           H
ATOM   3788  HA  GLN A 229     -27.789 -27.688  31.888  1.00 49.70           H
ATOM   3789  HB3 GLN A 229     -26.930 -29.844  29.902  1.00 47.77           H
ATOM   3790  HB2 GLN A 229     -28.167 -30.006  31.108  1.00 47.77           H
ATOM   3791  HG3 GLN A 229     -26.379 -29.554  32.902  1.00 54.40           H
ATOM   3792  HG2 GLN A 229     -25.166 -29.649  31.645  1.00 54.40           H
ATOM   3793 HE22 GLN A 229     -25.750 -33.232  31.025  1.00 54.96           H
ATOM   3794 HE21 GLN A 229     -25.562 -31.772  30.105  1.00 54.96           H
ATOM   3795  N   TYR A 230     -25.801 -27.106  29.313  1.00 46.17           N
ATOM   3796  CA  TYR A 230     -24.647 -26.378  28.796  1.00 43.73           C
ATOM   3797  C   TYR A 230     -24.679 -24.860  29.081  1.00 45.12           C
ATOM   3798  O   TYR A 230     -23.610 -24.258  29.150  1.00 48.40           O
ATOM   3799  CB  TYR A 230     -24.500 -26.719  27.299  1.00 46.36           C
ATOM   3800  CG  TYR A 230     -23.325 -26.087  26.572  1.00 46.56           C
ATOM   3801  CD1 TYR A 230     -22.011 -26.237  27.066  1.00 51.92           C
ATOM   3802  CD2 TYR A 230     -23.545 -25.349  25.392  1.00 51.30           C
ATOM   3803  CE1 TYR A 230     -20.929 -25.631  26.398  1.00 61.44           C
ATOM   3804  CE2 TYR A 230     -22.464 -24.751  24.723  1.00 54.57           C
ATOM   3805  CZ  TYR A 230     -21.156 -24.883  25.228  1.00 54.97           C
ATOM   3806  OH  TYR A 230     -20.109 -24.282  24.593  1.00 47.03           O
ATOM   3807  H   TYR A 230     -26.405 -27.519  28.617  1.00 46.17           H
ATOM   3808  HA  TYR A 230     -23.775 -26.778  29.313  1.00 43.73           H
ATOM   3809  HB3 TYR A 230     -25.421 -26.447  26.780  1.00 46.36           H
ATOM   3810  HB2 TYR A 230     -24.402 -27.800  27.185  1.00 46.36           H
ATOM   3811  HD1 TYR A 230     -21.828 -26.804  27.966  1.00 51.92           H
ATOM   3812  HD2 TYR A 230     -24.543 -25.234  24.994  1.00 51.30           H
ATOM   3813  HE1 TYR A 230     -19.927 -25.735  26.788  1.00 61.44           H
ATOM   3814  HE2 TYR A 230     -22.657 -24.186  23.826  1.00 54.57           H
ATOM   3815  HH  TYR A 230     -20.381 -23.798  23.803  1.00 47.03           H
ATOM   3816  N   ALA A 231     -25.872 -24.278  29.313  1.00 47.69           N
ATOM   3817  CA  ALA A 231     -26.042 -22.891  29.763  1.00 48.12           C
ATOM   3818  C   ALA A 231     -25.454 -22.661  31.163  1.00 51.59           C
ATOM   3819  O   ALA A 231     -24.874 -21.604  31.404  1.00 54.56           O
ATOM   3820  CB  ALA A 231     -27.533 -22.510  29.762  1.00 50.32           C
ATOM   3821  H   ALA A 231     -26.715 -24.834  29.271  1.00 47.69           H
ATOM   3822  HA  ALA A 231     -25.519 -22.249  29.050  1.00 48.12           H
ATOM   3823  HB1 ALA A 231     -27.653 -21.439  29.605  1.00 50.32           H
ATOM   3824  HB2 ALA A 231     -28.089 -23.016  28.975  1.00 50.32           H
ATOM   3825  HB3 ALA A 231     -28.028 -22.764  30.701  1.00 50.32           H
ATOM   3826  N   LEU A 232     -25.598 -23.672  32.037  1.00 54.12           N
ATOM   3827  CA  LEU A 232     -25.066 -23.693  33.396  1.00 57.48           C
ATOM   3828  C   LEU A 232     -23.576 -24.074  33.447  1.00 55.17           C
ATOM   3829  O   LEU A 232     -22.896 -23.600  34.355  1.00 52.75           O
ATOM   3830  CB  LEU A 232     -25.921 -24.637  34.265  1.00 55.78           C
ATOM   3831  CG  LEU A 232     -27.335 -24.096  34.571  1.00 65.19           C
ATOM   3832  CD1 LEU A 232     -28.263 -25.216  35.084  1.00 78.87           C
ATOM   3833  CD2 LEU A 232     -27.288 -22.878  35.520  1.00 64.39           C
ATOM   3834  H   LEU A 232     -26.084 -24.508  31.744  1.00 54.12           H
ATOM   3835  HA  LEU A 232     -25.146 -22.685  33.803  1.00 57.48           H
ATOM   3836  HB3 LEU A 232     -25.420 -24.829  35.212  1.00 55.78           H
ATOM   3837  HB2 LEU A 232     -25.992 -25.606  33.771  1.00 55.78           H
ATOM   3838  HG  LEU A 232     -27.770 -23.754  33.630  1.00 65.19           H
ATOM   3839 HD11 LEU A 232     -29.099 -25.356  34.398  1.00 78.87           H
ATOM   3840 HD12 LEU A 232     -27.746 -26.172  35.159  1.00 78.87           H
ATOM   3841 HD13 LEU A 232     -28.688 -25.011  36.066  1.00 78.87           H
ATOM   3842 HD21 LEU A 232     -27.676 -21.990  35.021  1.00 64.39           H
ATOM   3843 HD22 LEU A 232     -27.876 -23.020  36.425  1.00 64.39           H
ATOM   3844 HD23 LEU A 232     -26.274 -22.647  35.848  1.00 64.39           H
ATOM   3845  N   GLU A 233     -23.076 -24.859  32.470  1.00 48.27           N
ATOM   3846  CA  GLU A 233     -21.639 -25.122  32.290  1.00 47.75           C
ATOM   3847  C   GLU A 233     -20.873 -23.838  31.912  1.00 51.02           C
ATOM   3848  O   GLU A 233     -19.801 -23.593  32.463  1.00 53.00           O
ATOM   3849  CB  GLU A 233     -21.385 -26.223  31.233  1.00 51.73           C
ATOM   3850  CG  GLU A 233     -22.037 -27.588  31.541  1.00 61.03           C
ATOM   3851  CD  GLU A 233     -21.645 -28.686  30.543  1.00 72.14           C
ATOM   3852  OE1 GLU A 233     -20.543 -28.764  30.006  1.00 73.27           O
ATOM   3853  OE2 GLU A 233     -22.645 -29.593  30.338  1.00 72.05           O
ATOM   3854  H   GLU A 233     -23.696 -25.233  31.765  1.00 48.27           H
ATOM   3855  HA  GLU A 233     -21.241 -25.472  33.245  1.00 47.75           H
ATOM   3856  HB3 GLU A 233     -20.306 -26.362  31.140  1.00 51.73           H
ATOM   3857  HB2 GLU A 233     -21.724 -25.877  30.257  1.00 51.73           H
ATOM   3858  HG3 GLU A 233     -23.119 -27.491  31.547  1.00 61.03           H
ATOM   3859  HG2 GLU A 233     -21.761 -27.913  32.541  1.00 61.03           H
ATOM   3860  HE2 GLU A 233     -22.407 -30.306  29.729  1.00 72.05           H
ATOM   3861  N   LEU A 234     -21.470 -23.031  31.017  1.00 47.23           N
ATOM   3862  CA  LEU A 234     -20.979 -21.716  30.602  1.00 45.82           C
ATOM   3863  C   LEU A 234     -21.090 -20.657  31.713  1.00 43.82           C
ATOM   3864  O   LEU A 234     -20.179 -19.840  31.839  1.00 51.20           O
ATOM   3865  CB  LEU A 234     -21.738 -21.264  29.333  1.00 43.16           C
ATOM   3866  CG  LEU A 234     -21.371 -22.039  28.049  1.00 38.17           C
ATOM   3867  CD1 LEU A 234     -22.275 -21.602  26.886  1.00 44.16           C
ATOM   3868  CD2 LEU A 234     -19.882 -21.916  27.676  1.00 38.60           C
ATOM   3869  H   LEU A 234     -22.344 -23.323  30.599  1.00 47.23           H
ATOM   3870  HA  LEU A 234     -19.917 -21.816  30.372  1.00 45.82           H
ATOM   3871  HB3 LEU A 234     -21.562 -20.205  29.149  1.00 43.16           H
ATOM   3872  HB2 LEU A 234     -22.812 -21.348  29.513  1.00 43.16           H
ATOM   3873  HG  LEU A 234     -21.565 -23.097  28.218  1.00 38.17           H
ATOM   3874 HD11 LEU A 234     -22.104 -22.216  26.002  1.00 44.16           H
ATOM   3875 HD12 LEU A 234     -23.329 -21.694  27.149  1.00 44.16           H
ATOM   3876 HD13 LEU A 234     -22.091 -20.564  26.605  1.00 44.16           H
ATOM   3877 HD21 LEU A 234     -19.744 -21.725  26.615  1.00 38.60           H
ATOM   3878 HD22 LEU A 234     -19.392 -21.104  28.213  1.00 38.60           H
ATOM   3879 HD23 LEU A 234     -19.347 -22.837  27.907  1.00 38.60           H
ATOM   3880  N   LEU A 235     -22.167 -20.702  32.520  1.00 39.59           N
ATOM   3881  CA  LEU A 235     -22.374 -19.805  33.663  1.00 43.14           C
ATOM   3882  C   LEU A 235     -21.358 -20.037  34.798  1.00 43.53           C
ATOM   3883  O   LEU A 235     -20.988 -19.074  35.469  1.00 41.82           O
ATOM   3884  CB  LEU A 235     -23.833 -19.927  34.165  1.00 43.01           C
ATOM   3885  CG  LEU A 235     -24.274 -18.859  35.194  1.00 38.91           C
ATOM   3886  CD1 LEU A 235     -24.169 -17.435  34.616  1.00 41.80           C
ATOM   3887  CD2 LEU A 235     -25.683 -19.160  35.746  1.00 38.98           C
ATOM   3888  H   LEU A 235     -22.895 -21.382  32.346  1.00 39.59           H
ATOM   3889  HA  LEU A 235     -22.218 -18.792  33.290  1.00 43.14           H
ATOM   3890  HB3 LEU A 235     -23.967 -20.917  34.602  1.00 43.01           H
ATOM   3891  HB2 LEU A 235     -24.513 -19.875  33.315  1.00 43.01           H
ATOM   3892  HG  LEU A 235     -23.603 -18.913  36.052  1.00 38.91           H
ATOM   3893 HD11 LEU A 235     -25.036 -16.822  34.848  1.00 41.80           H
ATOM   3894 HD12 LEU A 235     -23.296 -16.918  35.014  1.00 41.80           H
ATOM   3895 HD13 LEU A 235     -24.082 -17.448  33.530  1.00 41.80           H
ATOM   3896 HD21 LEU A 235     -25.659 -19.211  36.834  1.00 38.98           H
ATOM   3897 HD22 LEU A 235     -26.419 -18.402  35.476  1.00 38.98           H
ATOM   3898 HD23 LEU A 235     -26.068 -20.114  35.387  1.00 38.98           H
ATOM   3899  N   THR A 236     -20.904 -21.291  34.967  1.00 43.08           N
ATOM   3900  CA  THR A 236     -19.874 -21.679  35.934  1.00 44.00           C
ATOM   3901  C   THR A 236     -18.457 -21.236  35.511  1.00 40.52           C
ATOM   3902  O   THR A 236     -17.664 -20.874  36.381  1.00 46.77           O
ATOM   3903  CB  THR A 236     -19.870 -23.210  36.180  1.00 48.98           C
ATOM   3904  OG1 THR A 236     -21.153 -23.624  36.601  1.00 48.54           O
ATOM   3905  CG2 THR A 236     -18.883 -23.690  37.255  1.00 50.21           C
ATOM   3906  H   THR A 236     -21.262 -22.029  34.376  1.00 43.08           H
ATOM   3907  HA  THR A 236     -20.093 -21.185  36.879  1.00 44.00           H
ATOM   3908  HB  THR A 236     -19.655 -23.727  35.244  1.00 48.98           H
ATOM   3909  HG1 THR A 236     -21.773 -23.503  35.873  1.00 48.54           H
ATOM   3910 HG21 THR A 236     -19.020 -24.749  37.470  1.00 50.21           H
ATOM   3911 HG22 THR A 236     -17.847 -23.558  36.950  1.00 50.21           H
ATOM   3912 HG23 THR A 236     -19.030 -23.141  38.184  1.00 50.21           H
ATOM   3913  N   VAL A 237     -18.182 -21.212  34.194  1.00 38.62           N
ATOM   3914  CA  VAL A 237     -16.962 -20.633  33.625  1.00 42.50           C
ATOM   3915  C   VAL A 237     -16.937 -19.100  33.762  1.00 47.07           C
ATOM   3916  O   VAL A 237     -15.912 -18.568  34.180  1.00 42.00           O
ATOM   3917  CB  VAL A 237     -16.766 -21.027  32.133  1.00 49.18           C
ATOM   3918  CG1 VAL A 237     -15.726 -20.196  31.348  1.00 52.88           C
ATOM   3919  CG2 VAL A 237     -16.400 -22.512  32.021  1.00 49.48           C
ATOM   3920  H   VAL A 237     -18.876 -21.531  33.532  1.00 38.62           H
ATOM   3921  HA  VAL A 237     -16.113 -21.021  34.191  1.00 42.50           H
ATOM   3922  HB  VAL A 237     -17.719 -20.899  31.618  1.00 49.18           H
ATOM   3923 HG11 VAL A 237     -15.568 -20.609  30.354  1.00 52.88           H
ATOM   3924 HG12 VAL A 237     -16.043 -19.163  31.201  1.00 52.88           H
ATOM   3925 HG13 VAL A 237     -14.761 -20.184  31.856  1.00 52.88           H
ATOM   3926 HG21 VAL A 237     -16.284 -22.787  30.977  1.00 49.48           H
ATOM   3927 HG22 VAL A 237     -15.459 -22.732  32.526  1.00 49.48           H
ATOM   3928 HG23 VAL A 237     -17.169 -23.154  32.450  1.00 49.48           H
ATOM   3929  N   TYR A 238     -18.066 -18.434  33.456  1.00 50.08           N
ATOM   3930  CA  TYR A 238     -18.249 -16.989  33.616  1.00 50.90           C
ATOM   3931  C   TYR A 238     -18.089 -16.525  35.076  1.00 47.28           C
ATOM   3932  O   TYR A 238     -17.426 -15.515  35.312  1.00 42.62           O
ATOM   3933  CB  TYR A 238     -19.610 -16.570  33.021  1.00 50.22           C
ATOM   3934  CG  TYR A 238     -19.949 -15.097  33.180  1.00 50.46           C
ATOM   3935  CD1 TYR A 238     -19.287 -14.133  32.393  1.00 47.38           C
ATOM   3936  CD2 TYR A 238     -20.907 -14.686  34.131  1.00 55.38           C
ATOM   3937  CE1 TYR A 238     -19.577 -12.764  32.558  1.00 49.66           C
ATOM   3938  CE2 TYR A 238     -21.203 -13.319  34.290  1.00 53.82           C
ATOM   3939  CZ  TYR A 238     -20.533 -12.357  33.511  1.00 55.08           C
ATOM   3940  OH  TYR A 238     -20.811 -11.033  33.683  1.00 53.97           O
ATOM   3941  H   TYR A 238     -18.864 -18.948  33.104  1.00 50.08           H
ATOM   3942  HA  TYR A 238     -17.465 -16.504  33.030  1.00 50.90           H
ATOM   3943  HB3 TYR A 238     -20.406 -17.158  33.480  1.00 50.22           H
ATOM   3944  HB2 TYR A 238     -19.644 -16.813  31.959  1.00 50.22           H
ATOM   3945  HD1 TYR A 238     -18.549 -14.440  31.666  1.00 47.38           H
ATOM   3946  HD2 TYR A 238     -21.417 -15.418  34.740  1.00 55.38           H
ATOM   3947  HE1 TYR A 238     -19.060 -12.032  31.956  1.00 49.66           H
ATOM   3948  HE2 TYR A 238     -21.939 -13.008  35.015  1.00 53.82           H
ATOM   3949  HH  TYR A 238     -20.314 -10.460  33.094  1.00 53.97           H
ATOM   3950  N   ALA A 239     -18.651 -17.302  36.018  1.00 48.98           N
ATOM   3951  CA  ALA A 239     -18.500 -17.119  37.461  1.00 52.16           C
ATOM   3952  C   ALA A 239     -17.038 -17.177  37.926  1.00 47.02           C
ATOM   3953  O   ALA A 239     -16.628 -16.319  38.705  1.00 44.45           O
ATOM   3954  CB  ALA A 239     -19.336 -18.171  38.199  1.00 56.34           C
ATOM   3955  H   ALA A 239     -19.200 -18.102  35.733  1.00 48.98           H
ATOM   3956  HA  ALA A 239     -18.892 -16.137  37.720  1.00 52.16           H
ATOM   3957  HB1 ALA A 239     -19.165 -18.108  39.270  1.00 56.34           H
ATOM   3958  HB2 ALA A 239     -20.402 -18.031  38.023  1.00 56.34           H
ATOM   3959  HB3 ALA A 239     -19.080 -19.184  37.889  1.00 56.34           H
ATOM   3960  N   TRP A 240     -16.280 -18.163  37.418  1.00 43.22           N
ATOM   3961  CA  TRP A 240     -14.863 -18.350  37.716  1.00 42.30           C
ATOM   3962  C   TRP A 240     -13.952 -17.274  37.100  1.00 42.70           C
ATOM   3963  O   TRP A 240     -13.035 -16.825  37.783  1.00 44.96           O
ATOM   3964  CB  TRP A 240     -14.439 -19.778  37.327  1.00 42.57           C
ATOM   3965  CG  TRP A 240     -12.999 -20.112  37.572  1.00 42.89           C
ATOM   3966  CD1 TRP A 240     -12.493 -20.586  38.732  1.00 48.16           C
ATOM   3967  CD2 TRP A 240     -11.852 -19.905  36.689  1.00 45.68           C
ATOM   3968  NE1 TRP A 240     -11.127 -20.717  38.615  1.00 55.41           N
ATOM   3969  CE2 TRP A 240     -10.674 -20.319  37.376  1.00 50.15           C
ATOM   3970  CE3 TRP A 240     -11.686 -19.409  35.373  1.00 45.56           C
ATOM   3971  CZ2 TRP A 240      -9.400 -20.260  36.787  1.00 47.18           C
ATOM   3972  CZ3 TRP A 240     -10.413 -19.343  34.771  1.00 46.71           C
ATOM   3973  CH2 TRP A 240      -9.271 -19.773  35.474  1.00 50.53           C
ATOM   3974  H   TRP A 240     -16.695 -18.832  36.783  1.00 43.22           H
ATOM   3975  HA  TRP A 240     -14.735 -18.261  38.795  1.00 42.30           H
ATOM   3976  HB3 TRP A 240     -14.647 -19.951  36.271  1.00 42.57           H
ATOM   3977  HB2 TRP A 240     -15.049 -20.501  37.872  1.00 42.57           H
ATOM   3978  HD1 TRP A 240     -13.081 -20.815  39.609  1.00 48.16           H
ATOM   3979  HE1 TRP A 240     -10.533 -21.050  39.366  1.00 55.41           H
ATOM   3980  HE3 TRP A 240     -12.552 -19.082  34.818  1.00 45.56           H
ATOM   3981  HZ2 TRP A 240      -8.527 -20.572  37.341  1.00 47.18           H
ATOM   3982  HZ3 TRP A 240     -10.314 -18.959  33.767  1.00 46.71           H
ATOM   3983  HH2 TRP A 240      -8.297 -19.718  35.011  1.00 50.53           H
ATOM   3984  N   GLU A 241     -14.208 -16.871  35.844  1.00 47.88           N
ATOM   3985  CA  GLU A 241     -13.452 -15.820  35.158  1.00 46.86           C
ATOM   3986  C   GLU A 241     -13.590 -14.442  35.821  1.00 46.51           C
ATOM   3987  O   GLU A 241     -12.595 -13.735  35.946  1.00 53.78           O
ATOM   3988  CB  GLU A 241     -13.874 -15.720  33.682  1.00 45.66           C
ATOM   3989  CG  GLU A 241     -13.349 -16.863  32.785  1.00 43.65           C
ATOM   3990  CD  GLU A 241     -13.730 -16.725  31.301  1.00 52.88           C
ATOM   3991  OE1 GLU A 241     -14.430 -15.753  30.939  1.00 54.14           O
ATOM   3992  OE2 GLU A 241     -13.301 -17.607  30.527  1.00 54.28           O1-
ATOM   3993  H   GLU A 241     -14.964 -17.297  35.322  1.00 47.88           H
ATOM   3994  HA  GLU A 241     -12.394 -16.090  35.194  1.00 46.86           H
ATOM   3995  HB3 GLU A 241     -13.538 -14.764  33.274  1.00 45.66           H
ATOM   3996  HB2 GLU A 241     -14.964 -15.698  33.630  1.00 45.66           H
ATOM   3997  HG3 GLU A 241     -13.710 -17.824  33.147  1.00 43.65           H
ATOM   3998  HG2 GLU A 241     -12.261 -16.901  32.855  1.00 43.65           H
ATOM   3999  N   GLN A 242     -14.815 -14.085  36.230  1.00 43.36           N
ATOM   4000  CA  GLN A 242     -15.120 -12.777  36.804  1.00 51.77           C
ATOM   4001  C   GLN A 242     -14.995 -12.736  38.339  1.00 57.01           C
ATOM   4002  O   GLN A 242     -15.048 -11.637  38.884  1.00 63.06           O
ATOM   4003  CB  GLN A 242     -16.539 -12.368  36.353  1.00 58.36           C
ATOM   4004  CG  GLN A 242     -16.760 -12.228  34.829  1.00 63.00           C
ATOM   4005  CD  GLN A 242     -15.770 -11.291  34.134  1.00 64.49           C
ATOM   4006  OE1 GLN A 242     -14.756 -11.733  33.596  1.00 85.36           O
ATOM   4007  NE2 GLN A 242     -16.060  -9.989  34.145  1.00 75.11           N
ATOM   4008  H   GLN A 242     -15.598 -14.709  36.086  1.00 43.36           H
ATOM   4009  HA  GLN A 242     -14.415 -12.033  36.430  1.00 51.77           H
ATOM   4010  HB3 GLN A 242     -16.817 -11.425  36.826  1.00 58.36           H
ATOM   4011  HB2 GLN A 242     -17.244 -13.106  36.734  1.00 58.36           H
ATOM   4012  HG3 GLN A 242     -17.776 -11.879  34.643  1.00 63.00           H
ATOM   4013  HG2 GLN A 242     -16.688 -13.204  34.350  1.00 63.00           H
ATOM   4014 HE22 GLN A 242     -15.438  -9.326  33.709  1.00 75.11           H
ATOM   4015 HE21 GLN A 242     -16.892  -9.650  34.611  1.00 75.11           H
ATOM   4016  N   GLY A 243     -14.852 -13.895  39.006  1.00 51.68           N
ATOM   4017  CA  GLY A 243     -14.896 -13.991  40.467  1.00 49.40           C
ATOM   4018  C   GLY A 243     -13.640 -14.623  41.087  1.00 48.67           C
ATOM   4019  O   GLY A 243     -13.481 -14.510  42.302  1.00 58.40           O
ATOM   4020  H   GLY A 243     -14.835 -14.763  38.490  1.00 51.68           H
ATOM   4021  HA3 GLY A 243     -15.750 -14.615  40.727  1.00 49.40           H
ATOM   4022  HA2 GLY A 243     -15.072 -13.026  40.944  1.00 49.40           H
ATOM   4023  N   SER A 244     -12.768 -15.291  40.310  1.00 52.49           N
ATOM   4024  CA  SER A 244     -11.653 -16.085  40.839  1.00 57.55           C
ATOM   4025  C   SER A 244     -10.381 -15.915  39.989  1.00 60.80           C
ATOM   4026  O   SER A 244      -9.500 -15.155  40.390  1.00 72.90           O
ATOM   4027  CB  SER A 244     -12.111 -17.554  41.035  1.00 55.77           C
ATOM   4028  OG  SER A 244     -11.075 -18.388  41.517  1.00 62.20           O
ATOM   4029  H   SER A 244     -12.925 -15.354  39.313  1.00 52.49           H
ATOM   4030  HA  SER A 244     -11.378 -15.710  41.827  1.00 57.55           H
ATOM   4031  HB3 SER A 244     -12.484 -17.977  40.103  1.00 55.77           H
ATOM   4032  HB2 SER A 244     -12.937 -17.596  41.747  1.00 55.77           H
ATOM   4033  HG  SER A 244     -11.429 -19.273  41.638  1.00 62.20           H
ATOM   4034  N   ARG A 245     -10.286 -16.657  38.870  1.00 62.92           N
ATOM   4035  CA  ARG A 245      -9.089 -16.847  38.034  1.00 60.52           C
ATOM   4036  C   ARG A 245      -7.962 -17.651  38.723  1.00 56.34           C
ATOM   4037  O   ARG A 245      -6.825 -17.613  38.252  1.00 63.70           O
ATOM   4038  CB  ARG A 245      -8.557 -15.524  37.423  1.00 62.47           C
ATOM   4039  CG  ARG A 245      -9.584 -14.747  36.589  1.00 65.39           C
ATOM   4040  CD  ARG A 245      -8.973 -13.494  35.936  1.00 78.21           C
ATOM   4041  NE  ARG A 245      -9.884 -12.901  34.944  1.00100.24           N
ATOM   4042  CZ  ARG A 245      -9.973 -13.196  33.633  1.00102.26           C
ATOM   4043  NH1 ARG A 245      -9.111 -14.025  33.025  1.00100.37           N
ATOM   4044  NH2 ARG A 245     -10.967 -12.655  32.917  1.00105.24           N1+
ATOM   4045  H   ARG A 245     -11.084 -17.219  38.603  1.00 62.92           H
ATOM   4046  HA  ARG A 245      -9.424 -17.465  37.202  1.00 60.52           H
ATOM   4047  HB3 ARG A 245      -7.720 -15.754  36.763  1.00 62.47           H
ATOM   4048  HB2 ARG A 245      -8.149 -14.877  38.200  1.00 62.47           H
ATOM   4049  HG3 ARG A 245     -10.351 -14.416  37.291  1.00 65.39           H
ATOM   4050  HG2 ARG A 245     -10.093 -15.382  35.862  1.00 65.39           H
ATOM   4051  HD3 ARG A 245      -7.956 -13.647  35.573  1.00 78.21           H
ATOM   4052  HD2 ARG A 245      -8.901 -12.724  36.705  1.00 78.21           H
ATOM   4053 HH22 ARG A 245     -11.074 -12.880  31.939  1.00105.24           H
ATOM   4054 HH21 ARG A 245     -11.660 -12.073  33.368  1.00105.24           H
ATOM   4055 HH12 ARG A 245      -9.202 -14.238  32.043  1.00100.37           H
ATOM   4056 HH11 ARG A 245      -8.358 -14.441  33.555  1.00100.37           H
ATOM   4057  HE  ARG A 245     -10.608 -12.315  35.338  1.00100.24           H
ATOM   4058  N   LYS A 246      -8.288 -18.376  39.806  1.00 54.09           N
ATOM   4059  CA  LYS A 246      -7.346 -19.174  40.590  1.00 54.52           C
ATOM   4060  C   LYS A 246      -7.594 -20.671  40.367  1.00 52.00           C
ATOM   4061  O   LYS A 246      -8.728 -21.081  40.122  1.00 46.94           O
ATOM   4062  CB  LYS A 246      -7.525 -18.837  42.086  1.00 64.61           C
ATOM   4063  CG  LYS A 246      -7.292 -17.364  42.465  1.00 73.23           C
ATOM   4064  CD  LYS A 246      -5.890 -16.839  42.117  1.00 84.10           C
ATOM   4065  CE  LYS A 246      -5.671 -15.398  42.602  1.00 96.99           C
ATOM   4066  NZ  LYS A 246      -4.319 -14.913  42.273  1.00105.46           N1+
ATOM   4067  H   LYS A 246      -9.244 -18.373  40.137  1.00 54.09           H
ATOM   4068  HA  LYS A 246      -6.317 -18.964  40.297  1.00 54.52           H
ATOM   4069  HB3 LYS A 246      -6.841 -19.451  42.673  1.00 64.61           H
ATOM   4070  HB2 LYS A 246      -8.530 -19.119  42.404  1.00 64.61           H
ATOM   4071  HG3 LYS A 246      -7.458 -17.256  43.538  1.00 73.23           H
ATOM   4072  HG2 LYS A 246      -8.046 -16.738  41.989  1.00 73.23           H
ATOM   4073  HD3 LYS A 246      -5.747 -16.874  41.036  1.00 84.10           H
ATOM   4074  HD2 LYS A 246      -5.140 -17.502  42.551  1.00 84.10           H
ATOM   4075  HE3 LYS A 246      -5.811 -15.337  43.682  1.00 96.99           H
ATOM   4076  HE2 LYS A 246      -6.404 -14.732  42.144  1.00 96.99           H
ATOM   4077  HZ1 LYS A 246      -4.187 -14.935  41.272  1.00105.46           H
ATOM   4078  HZ2 LYS A 246      -4.211 -13.965  42.605  1.00105.46           H
ATOM   4079  HZ3 LYS A 246      -3.631 -15.504  42.716  1.00105.46           H
ATOM   4080  N   THR A 247      -6.526 -21.468  40.505  1.00 55.08           N
ATOM   4081  CA  THR A 247      -6.580 -22.930  40.468  1.00 53.57           C
ATOM   4082  C   THR A 247      -7.213 -23.525  41.746  1.00 51.68           C
ATOM   4083  O   THR A 247      -7.924 -24.524  41.634  1.00 52.88           O
ATOM   4084  CB  THR A 247      -5.159 -23.521  40.278  1.00 57.66           C
ATOM   4085  OG1 THR A 247      -4.281 -23.155  41.330  1.00 60.83           O
ATOM   4086  CG2 THR A 247      -4.513 -23.096  38.951  1.00 63.52           C
ATOM   4087  H   THR A 247      -5.619 -21.072  40.710  1.00 55.08           H
ATOM   4088  HA  THR A 247      -7.194 -23.231  39.617  1.00 53.57           H
ATOM   4089  HB  THR A 247      -5.233 -24.608  40.279  1.00 57.66           H
ATOM   4090  HG1 THR A 247      -4.416 -23.740  42.085  1.00 60.83           H
ATOM   4091 HG21 THR A 247      -3.525 -23.541  38.835  1.00 63.52           H
ATOM   4092 HG22 THR A 247      -5.120 -23.417  38.103  1.00 63.52           H
ATOM   4093 HG23 THR A 247      -4.394 -22.015  38.885  1.00 63.52           H
ATOM   4094  N   ASP A 248      -6.993 -22.874  42.904  1.00 59.66           N
ATOM   4095  CA  ASP A 248      -7.608 -23.203  44.190  1.00 60.86           C
ATOM   4096  C   ASP A 248      -8.590 -22.077  44.560  1.00 57.99           C
ATOM   4097  O   ASP A 248      -8.264 -20.899  44.417  1.00 68.45           O
ATOM   4098  CB  ASP A 248      -6.537 -23.379  45.299  1.00 60.80           C
ATOM   4099  CG  ASP A 248      -7.022 -23.925  46.659  1.00 71.30           C
ATOM   4100  OD1 ASP A 248      -8.096 -24.566  46.708  1.00 65.29           O
ATOM   4101  OD2 ASP A 248      -6.236 -23.787  47.621  1.00 92.98           O1-
ATOM   4102  H   ASP A 248      -6.404 -22.054  42.902  1.00 59.66           H
ATOM   4103  HA  ASP A 248      -8.167 -24.136  44.090  1.00 60.86           H
ATOM   4104  HB3 ASP A 248      -6.018 -22.432  45.455  1.00 60.80           H
ATOM   4105  HB2 ASP A 248      -5.763 -24.054  44.938  1.00 60.80           H
ATOM   4106  N   PHE A 249      -9.766 -22.480  45.053  1.00 52.18           N
ATOM   4107  CA  PHE A 249     -10.866 -21.621  45.484  1.00 47.97           C
ATOM   4108  C   PHE A 249     -11.863 -22.456  46.298  1.00 51.03           C
ATOM   4109  O   PHE A 249     -11.886 -23.676  46.154  1.00 50.83           O
ATOM   4110  CB  PHE A 249     -11.535 -20.951  44.260  1.00 48.05           C
ATOM   4111  CG  PHE A 249     -12.065 -21.885  43.177  1.00 50.35           C
ATOM   4112  CD1 PHE A 249     -13.291 -22.567  43.333  1.00 46.80           C
ATOM   4113  CD2 PHE A 249     -11.257 -22.193  42.063  1.00 50.73           C
ATOM   4114  CE1 PHE A 249     -13.740 -23.435  42.349  1.00 47.03           C
ATOM   4115  CE2 PHE A 249     -11.717 -23.069  41.090  1.00 44.60           C
ATOM   4116  CZ  PHE A 249     -12.965 -23.662  41.222  1.00 44.24           C
ATOM   4117  H   PHE A 249      -9.927 -23.470  45.176  1.00 52.18           H
ATOM   4118  HA  PHE A 249     -10.464 -20.849  46.143  1.00 47.97           H
ATOM   4119  HB3 PHE A 249     -10.839 -20.247  43.801  1.00 48.05           H
ATOM   4120  HB2 PHE A 249     -12.363 -20.333  44.608  1.00 48.05           H
ATOM   4121  HD1 PHE A 249     -13.898 -22.412  44.209  1.00 46.80           H
ATOM   4122  HD2 PHE A 249     -10.284 -21.738  41.965  1.00 50.73           H
ATOM   4123  HE1 PHE A 249     -14.691 -23.935  42.462  1.00 47.03           H
ATOM   4124  HE2 PHE A 249     -11.106 -23.284  40.225  1.00 44.60           H
ATOM   4125  HZ  PHE A 249     -13.333 -24.322  40.457  1.00 44.24           H
ATOM   4126  N   SER A 250     -12.707 -21.795  47.106  1.00 49.25           N
ATOM   4127  CA  SER A 250     -13.799 -22.458  47.824  1.00 45.82           C
ATOM   4128  C   SER A 250     -14.924 -22.862  46.853  1.00 47.66           C
ATOM   4129  O   SER A 250     -15.530 -21.991  46.228  1.00 46.07           O
ATOM   4130  CB  SER A 250     -14.303 -21.538  48.949  1.00 45.29           C
ATOM   4131  OG  SER A 250     -15.361 -22.133  49.678  1.00 46.40           O
ATOM   4132  H   SER A 250     -12.652 -20.791  47.190  1.00 49.25           H
ATOM   4133  HA  SER A 250     -13.400 -23.359  48.297  1.00 45.82           H
ATOM   4134  HB3 SER A 250     -14.650 -20.596  48.530  1.00 45.29           H
ATOM   4135  HB2 SER A 250     -13.494 -21.300  49.641  1.00 45.29           H
ATOM   4136  HG  SER A 250     -15.559 -21.576  50.435  1.00 46.40           H
ATOM   4137  N   THR A 251     -15.175 -24.178  46.758  1.00 49.22           N
ATOM   4138  CA  THR A 251     -16.214 -24.788  45.922  1.00 50.40           C
ATOM   4139  C   THR A 251     -17.644 -24.424  46.366  1.00 48.37           C
ATOM   4140  O   THR A 251     -18.529 -24.380  45.514  1.00 51.43           O
ATOM   4141  CB  THR A 251     -16.058 -26.333  45.934  1.00 49.36           C
ATOM   4142  OG1 THR A 251     -14.855 -26.624  45.266  1.00 50.71           O
ATOM   4143  CG2 THR A 251     -17.145 -27.181  45.253  1.00 47.28           C
ATOM   4144  H   THR A 251     -14.606 -24.828  47.281  1.00 49.22           H
ATOM   4145  HA  THR A 251     -16.081 -24.424  44.901  1.00 50.40           H
ATOM   4146  HB  THR A 251     -15.952 -26.678  46.964  1.00 49.36           H
ATOM   4147  HG1 THR A 251     -14.659 -27.563  45.388  1.00 50.71           H
ATOM   4148 HG21 THR A 251     -16.895 -28.240  45.311  1.00 47.28           H
ATOM   4149 HG22 THR A 251     -18.120 -27.064  45.720  1.00 47.28           H
ATOM   4150 HG23 THR A 251     -17.242 -26.927  44.199  1.00 47.28           H
ATOM   4151  N   ALA A 252     -17.841 -24.123  47.661  1.00 55.44           N
ATOM   4152  CA  ALA A 252     -19.110 -23.636  48.200  1.00 59.98           C
ATOM   4153  C   ALA A 252     -19.413 -22.181  47.813  1.00 50.86           C
ATOM   4154  O   ALA A 252     -20.575 -21.878  47.549  1.00 48.21           O
ATOM   4155  CB  ALA A 252     -19.111 -23.810  49.720  1.00 67.05           C
ATOM   4156  H   ALA A 252     -17.067 -24.173  48.309  1.00 55.44           H
ATOM   4157  HA  ALA A 252     -19.914 -24.253  47.797  1.00 59.98           H
ATOM   4158  HB1 ALA A 252     -20.060 -23.490  50.152  1.00 67.05           H
ATOM   4159  HB2 ALA A 252     -18.969 -24.858  49.981  1.00 67.05           H
ATOM   4160  HB3 ALA A 252     -18.314 -23.235  50.194  1.00 67.05           H
ATOM   4161  N   GLN A 253     -18.377 -21.321  47.755  1.00 48.00           N
ATOM   4162  CA  GLN A 253     -18.485 -19.946  47.252  1.00 49.94           C
ATOM   4163  C   GLN A 253     -18.714 -19.903  45.734  1.00 54.57           C
ATOM   4164  O   GLN A 253     -19.482 -19.062  45.270  1.00 54.74           O
ATOM   4165  CB  GLN A 253     -17.229 -19.127  47.601  1.00 52.33           C
ATOM   4166  CG  GLN A 253     -17.006 -18.901  49.105  1.00 54.40           C
ATOM   4167  CD  GLN A 253     -15.928 -17.842  49.340  1.00 59.43           C
ATOM   4168  OE1 GLN A 253     -14.737 -18.135  49.278  1.00 56.66           O
ATOM   4169  NE2 GLN A 253     -16.345 -16.601  49.597  1.00 65.03           N
ATOM   4170  H   GLN A 253     -17.448 -21.640  47.993  1.00 48.00           H
ATOM   4171  HA  GLN A 253     -19.345 -19.472  47.728  1.00 49.94           H
ATOM   4172  HB3 GLN A 253     -17.321 -18.151  47.119  1.00 52.33           H
ATOM   4173  HB2 GLN A 253     -16.344 -19.592  47.165  1.00 52.33           H
ATOM   4174  HG3 GLN A 253     -16.718 -19.829  49.595  1.00 54.40           H
ATOM   4175  HG2 GLN A 253     -17.928 -18.588  49.590  1.00 54.40           H
ATOM   4176 HE22 GLN A 253     -15.677 -15.862  49.757  1.00 65.03           H
ATOM   4177 HE21 GLN A 253     -17.335 -16.397  49.631  1.00 65.03           H
ATOM   4178  N   GLY A 254     -18.063 -20.833  45.011  1.00 53.22           N
ATOM   4179  CA  GLY A 254     -18.187 -21.023  43.570  1.00 54.15           C
ATOM   4180  C   GLY A 254     -19.565 -21.579  43.183  1.00 51.56           C
ATOM   4181  O   GLY A 254     -20.077 -21.239  42.118  1.00 49.12           O
ATOM   4182  H   GLY A 254     -17.433 -21.460  45.492  1.00 53.22           H
ATOM   4183  HA3 GLY A 254     -17.423 -21.733  43.261  1.00 54.15           H
ATOM   4184  HA2 GLY A 254     -17.984 -20.091  43.046  1.00 54.15           H
ATOM   4185  N   PHE A 255     -20.168 -22.407  44.053  1.00 49.03           N
ATOM   4186  CA  PHE A 255     -21.517 -22.941  43.889  1.00 52.14           C
ATOM   4187  C   PHE A 255     -22.582 -21.880  44.215  1.00 50.08           C
ATOM   4188  O   PHE A 255     -23.558 -21.785  43.475  1.00 50.58           O
ATOM   4189  CB  PHE A 255     -21.665 -24.232  44.726  1.00 53.88           C
ATOM   4190  CG  PHE A 255     -22.988 -24.973  44.601  1.00 54.81           C
ATOM   4191  CD1 PHE A 255     -23.422 -25.441  43.342  1.00 57.89           C
ATOM   4192  CD2 PHE A 255     -23.779 -25.236  45.741  1.00 56.85           C
ATOM   4193  CE1 PHE A 255     -24.621 -26.133  43.232  1.00 58.21           C
ATOM   4194  CE2 PHE A 255     -24.976 -25.928  45.607  1.00 52.44           C
ATOM   4195  CZ  PHE A 255     -25.396 -26.372  44.360  1.00 51.96           C
ATOM   4196  H   PHE A 255     -19.683 -22.677  44.898  1.00 49.03           H
ATOM   4197  HA  PHE A 255     -21.639 -23.214  42.839  1.00 52.14           H
ATOM   4198  HB3 PHE A 255     -21.475 -24.009  45.777  1.00 53.88           H
ATOM   4199  HB2 PHE A 255     -20.888 -24.936  44.428  1.00 53.88           H
ATOM   4200  HD1 PHE A 255     -22.824 -25.266  42.461  1.00 57.89           H
ATOM   4201  HD2 PHE A 255     -23.462 -24.900  46.717  1.00 56.85           H
ATOM   4202  HE1 PHE A 255     -24.953 -26.485  42.266  1.00 58.21           H
ATOM   4203  HE2 PHE A 255     -25.592 -26.119  46.473  1.00 52.44           H
ATOM   4204  HZ  PHE A 255     -26.330 -26.907  44.268  1.00 51.96           H
ATOM   4205  N   GLN A 256     -22.350 -21.069  45.267  1.00 48.38           N
ATOM   4206  CA  GLN A 256     -23.233 -19.973  45.674  1.00 52.29           C
ATOM   4207  C   GLN A 256     -23.342 -18.862  44.618  1.00 49.22           C
ATOM   4208  O   GLN A 256     -24.456 -18.410  44.366  1.00 46.16           O
ATOM   4209  CB  GLN A 256     -22.816 -19.398  47.047  1.00 58.24           C
ATOM   4210  CG  GLN A 256     -23.790 -18.313  47.566  1.00 65.60           C
ATOM   4211  CD  GLN A 256     -23.441 -17.764  48.946  1.00 72.62           C
ATOM   4212  OE1 GLN A 256     -22.863 -18.453  49.781  1.00 68.17           O
ATOM   4213  NE2 GLN A 256     -23.827 -16.515  49.207  1.00 74.42           N
ATOM   4214  H   GLN A 256     -21.524 -21.209  45.834  1.00 48.38           H
ATOM   4215  HA  GLN A 256     -24.230 -20.404  45.791  1.00 52.29           H
ATOM   4216  HB3 GLN A 256     -21.806 -18.988  46.986  1.00 58.24           H
ATOM   4217  HB2 GLN A 256     -22.764 -20.210  47.771  1.00 58.24           H
ATOM   4218  HG3 GLN A 256     -24.801 -18.718  47.616  1.00 65.60           H
ATOM   4219  HG2 GLN A 256     -23.828 -17.469  46.878  1.00 65.60           H
ATOM   4220 HE22 GLN A 256     -23.653 -16.104  50.112  1.00 74.42           H
ATOM   4221 HE21 GLN A 256     -24.326 -15.975  48.506  1.00 74.42           H
ATOM   4222  N   THR A 257     -22.213 -18.446  44.017  1.00 47.41           N
ATOM   4223  CA  THR A 257     -22.203 -17.396  42.995  1.00 45.05           C
ATOM   4224  C   THR A 257     -22.896 -17.820  41.680  1.00 38.64           C
ATOM   4225  O   THR A 257     -23.493 -16.963  41.036  1.00 42.15           O
ATOM   4226  CB  THR A 257     -20.775 -16.860  42.700  1.00 45.21           C
ATOM   4227  OG1 THR A 257     -20.810 -15.745  41.827  1.00 50.00           O
ATOM   4228  CG2 THR A 257     -19.831 -17.883  42.065  1.00 44.30           C
ATOM   4229  H   THR A 257     -21.319 -18.843  44.277  1.00 47.41           H
ATOM   4230  HA  THR A 257     -22.779 -16.560  43.398  1.00 45.05           H
ATOM   4231  HB  THR A 257     -20.326 -16.525  43.633  1.00 45.21           H
ATOM   4232  HG1 THR A 257     -21.136 -16.032  40.971  1.00 50.00           H
ATOM   4233 HG21 THR A 257     -18.870 -17.432  41.834  1.00 44.30           H
ATOM   4234 HG22 THR A 257     -19.657 -18.701  42.753  1.00 44.30           H
ATOM   4235 HG23 THR A 257     -20.232 -18.309  41.149  1.00 44.30           H
ATOM   4236  N   VAL A 258     -22.862 -19.123  41.336  1.00 40.98           N
ATOM   4237  CA  VAL A 258     -23.621 -19.684  40.215  1.00 46.24           C
ATOM   4238  C   VAL A 258     -25.136 -19.703  40.501  1.00 45.97           C
ATOM   4239  O   VAL A 258     -25.904 -19.364  39.605  1.00 45.35           O
ATOM   4240  CB  VAL A 258     -23.123 -21.105  39.817  1.00 45.44           C
ATOM   4241  CG1 VAL A 258     -24.058 -21.888  38.865  1.00 49.00           C
ATOM   4242  CG2 VAL A 258     -21.729 -21.012  39.175  1.00 47.32           C
ATOM   4243  H   VAL A 258     -22.354 -19.781  41.910  1.00 40.98           H
ATOM   4244  HA  VAL A 258     -23.465 -19.030  39.354  1.00 46.24           H
ATOM   4245  HB  VAL A 258     -23.018 -21.698  40.727  1.00 45.44           H
ATOM   4246 HG11 VAL A 258     -23.582 -22.800  38.509  1.00 49.00           H
ATOM   4247 HG12 VAL A 258     -24.985 -22.190  39.353  1.00 49.00           H
ATOM   4248 HG13 VAL A 258     -24.314 -21.295  37.986  1.00 49.00           H
ATOM   4249 HG21 VAL A 258     -21.319 -22.001  38.972  1.00 47.32           H
ATOM   4250 HG22 VAL A 258     -21.777 -20.466  38.233  1.00 47.32           H
ATOM   4251 HG23 VAL A 258     -21.019 -20.490  39.815  1.00 47.32           H
ATOM   4252  N   LEU A 259     -25.534 -20.030  41.745  1.00 43.91           N
ATOM   4253  CA  LEU A 259     -26.925 -19.962  42.206  1.00 46.31           C
ATOM   4254  C   LEU A 259     -27.464 -18.517  42.242  1.00 52.96           C
ATOM   4255  O   LEU A 259     -28.604 -18.305  41.837  1.00 55.28           O
ATOM   4256  CB  LEU A 259     -27.069 -20.647  43.584  1.00 47.93           C
ATOM   4257  CG  LEU A 259     -26.846 -22.178  43.584  1.00 48.96           C
ATOM   4258  CD1 LEU A 259     -26.609 -22.716  45.011  1.00 45.88           C
ATOM   4259  CD2 LEU A 259     -27.968 -22.934  42.850  1.00 51.35           C
ATOM   4260  H   LEU A 259     -24.848 -20.305  42.435  1.00 43.91           H
ATOM   4261  HA  LEU A 259     -27.535 -20.505  41.481  1.00 46.31           H
ATOM   4262  HB3 LEU A 259     -28.060 -20.445  43.996  1.00 47.93           H
ATOM   4263  HB2 LEU A 259     -26.364 -20.184  44.274  1.00 47.93           H
ATOM   4264  HG  LEU A 259     -25.936 -22.381  43.023  1.00 48.96           H
ATOM   4265 HD11 LEU A 259     -27.261 -23.549  45.273  1.00 45.88           H
ATOM   4266 HD12 LEU A 259     -25.584 -23.070  45.117  1.00 45.88           H
ATOM   4267 HD13 LEU A 259     -26.756 -21.950  45.771  1.00 45.88           H
ATOM   4268 HD21 LEU A 259     -28.531 -23.600  43.505  1.00 51.35           H
ATOM   4269 HD22 LEU A 259     -28.693 -22.260  42.397  1.00 51.35           H
ATOM   4270 HD23 LEU A 259     -27.553 -23.545  42.049  1.00 51.35           H
ATOM   4271  N   GLU A 260     -26.634 -17.542  42.654  1.00 49.82           N
ATOM   4272  CA  GLU A 260     -26.963 -16.115  42.597  1.00 50.15           C
ATOM   4273  C   GLU A 260     -27.013 -15.543  41.169  1.00 49.73           C
ATOM   4274  O   GLU A 260     -27.796 -14.626  40.939  1.00 45.38           O
ATOM   4275  CB  GLU A 260     -26.013 -15.287  43.484  1.00 56.16           C
ATOM   4276  CG  GLU A 260     -26.225 -15.521  44.998  1.00 59.67           C
ATOM   4277  CD  GLU A 260     -25.409 -14.602  45.924  1.00 65.71           C
ATOM   4278  OE1 GLU A 260     -24.820 -13.610  45.438  1.00 66.36           O
ATOM   4279  OE2 GLU A 260     -25.396 -14.907  47.137  1.00 60.81           O1-
ATOM   4280  H   GLU A 260     -25.714 -17.780  43.004  1.00 49.82           H
ATOM   4281  HA  GLU A 260     -27.968 -15.997  43.007  1.00 50.15           H
ATOM   4282  HB3 GLU A 260     -26.146 -14.229  43.251  1.00 56.16           H
ATOM   4283  HB2 GLU A 260     -24.979 -15.524  43.227  1.00 56.16           H
ATOM   4284  HG3 GLU A 260     -26.008 -16.559  45.251  1.00 59.67           H
ATOM   4285  HG2 GLU A 260     -27.278 -15.369  45.238  1.00 59.67           H
ATOM   4286  N   LEU A 261     -26.227 -16.097  40.229  1.00 54.22           N
ATOM   4287  CA  LEU A 261     -26.285 -15.742  38.808  1.00 52.83           C
ATOM   4288  C   LEU A 261     -27.543 -16.293  38.111  1.00 47.51           C
ATOM   4289  O   LEU A 261     -28.047 -15.628  37.207  1.00 47.80           O
ATOM   4290  CB  LEU A 261     -25.000 -16.201  38.087  1.00 53.47           C
ATOM   4291  CG  LEU A 261     -23.773 -15.286  38.309  1.00 50.71           C
ATOM   4292  CD1 LEU A 261     -22.461 -15.997  37.910  1.00 53.37           C
ATOM   4293  CD2 LEU A 261     -23.937 -13.910  37.628  1.00 47.77           C
ATOM   4294  H   LEU A 261     -25.575 -16.827  40.485  1.00 54.22           H
ATOM   4295  HA  LEU A 261     -26.351 -14.656  38.741  1.00 52.83           H
ATOM   4296  HB3 LEU A 261     -25.179 -16.257  37.015  1.00 53.47           H
ATOM   4297  HB2 LEU A 261     -24.772 -17.221  38.397  1.00 53.47           H
ATOM   4298  HG  LEU A 261     -23.709 -15.088  39.379  1.00 50.71           H
ATOM   4299 HD11 LEU A 261     -21.763 -16.012  38.747  1.00 53.37           H
ATOM   4300 HD12 LEU A 261     -22.628 -17.033  37.615  1.00 53.37           H
ATOM   4301 HD13 LEU A 261     -21.951 -15.516  37.077  1.00 53.37           H
ATOM   4302 HD21 LEU A 261     -23.774 -13.103  38.342  1.00 47.77           H
ATOM   4303 HD22 LEU A 261     -23.239 -13.762  36.806  1.00 47.77           H
ATOM   4304 HD23 LEU A 261     -24.934 -13.773  37.211  1.00 47.77           H
ATOM   4305  N   VAL A 262     -28.061 -17.449  38.569  1.00 43.85           N
ATOM   4306  CA  VAL A 262     -29.361 -17.994  38.162  1.00 45.13           C
ATOM   4307  C   VAL A 262     -30.538 -17.134  38.683  1.00 48.75           C
ATOM   4308  O   VAL A 262     -31.533 -17.006  37.974  1.00 50.76           O
ATOM   4309  CB  VAL A 262     -29.537 -19.472  38.629  1.00 47.41           C
ATOM   4310  CG1 VAL A 262     -30.966 -20.035  38.518  1.00 49.57           C
ATOM   4311  CG2 VAL A 262     -28.592 -20.424  37.878  1.00 50.52           C
ATOM   4312  H   VAL A 262     -27.574 -17.956  39.296  1.00 43.85           H
ATOM   4313  HA  VAL A 262     -29.402 -17.977  37.071  1.00 45.13           H
ATOM   4314  HB  VAL A 262     -29.259 -19.525  39.681  1.00 47.41           H
ATOM   4315 HG11 VAL A 262     -30.988 -21.082  38.809  1.00 49.57           H
ATOM   4316 HG12 VAL A 262     -31.658 -19.520  39.179  1.00 49.57           H
ATOM   4317 HG13 VAL A 262     -31.351 -19.963  37.499  1.00 49.57           H
ATOM   4318 HG21 VAL A 262     -28.605 -21.420  38.323  1.00 50.52           H
ATOM   4319 HG22 VAL A 262     -28.888 -20.529  36.837  1.00 50.52           H
ATOM   4320 HG23 VAL A 262     -27.563 -20.078  37.889  1.00 50.52           H
ATOM   4321  N   LEU A 263     -30.394 -16.528  39.877  1.00 54.22           N
ATOM   4322  CA  LEU A 263     -31.344 -15.559  40.439  1.00 55.83           C
ATOM   4323  C   LEU A 263     -31.305 -14.196  39.716  1.00 52.09           C
ATOM   4324  O   LEU A 263     -32.328 -13.515  39.676  1.00 54.84           O
ATOM   4325  CB  LEU A 263     -31.067 -15.376  41.951  1.00 58.19           C
ATOM   4326  CG  LEU A 263     -31.401 -16.614  42.811  1.00 56.16           C
ATOM   4327  CD1 LEU A 263     -30.784 -16.521  44.224  1.00 54.44           C
ATOM   4328  CD2 LEU A 263     -32.915 -16.880  42.847  1.00 57.38           C
ATOM   4329  H   LEU A 263     -29.559 -16.700  40.420  1.00 54.22           H
ATOM   4330  HA  LEU A 263     -32.352 -15.957  40.311  1.00 55.83           H
ATOM   4331  HB3 LEU A 263     -31.629 -14.523  42.336  1.00 58.19           H
ATOM   4332  HB2 LEU A 263     -30.019 -15.114  42.086  1.00 58.19           H
ATOM   4333  HG  LEU A 263     -30.947 -17.484  42.340  1.00 56.16           H
ATOM   4334 HD11 LEU A 263     -30.107 -17.359  44.400  1.00 54.44           H
ATOM   4335 HD12 LEU A 263     -30.205 -15.608  44.360  1.00 54.44           H
ATOM   4336 HD13 LEU A 263     -31.532 -16.543  45.017  1.00 54.44           H
ATOM   4337 HD21 LEU A 263     -33.262 -17.205  43.827  1.00 57.38           H
ATOM   4338 HD22 LEU A 263     -33.498 -16.002  42.569  1.00 57.38           H
ATOM   4339 HD23 LEU A 263     -33.162 -17.667  42.139  1.00 57.38           H
ATOM   4340  N   LYS A 264     -30.140 -13.840  39.149  1.00 54.07           N
ATOM   4341  CA  LYS A 264     -29.875 -12.590  38.432  1.00 57.35           C
ATOM   4342  C   LYS A 264     -29.872 -12.801  36.902  1.00 57.37           C
ATOM   4343  O   LYS A 264     -29.162 -12.080  36.198  1.00 52.93           O
ATOM   4344  CB  LYS A 264     -28.544 -11.994  38.956  1.00 59.87           C
ATOM   4345  CG  LYS A 264     -28.607 -11.532  40.428  1.00 71.84           C
ATOM   4346  CD  LYS A 264     -27.232 -11.249  41.058  1.00 85.60           C
ATOM   4347  CE  LYS A 264     -26.475 -10.072  40.418  1.00 96.50           C
ATOM   4348  NZ  LYS A 264     -25.186  -9.826  41.091  1.00 91.28           N1+
ATOM   4349  H   LYS A 264     -29.350 -14.465  39.236  1.00 54.07           H
ATOM   4350  HA  LYS A 264     -30.668 -11.870  38.640  1.00 57.35           H
ATOM   4351  HB3 LYS A 264     -28.255 -11.133  38.354  1.00 59.87           H
ATOM   4352  HB2 LYS A 264     -27.751 -12.731  38.832  1.00 59.87           H
ATOM   4353  HG3 LYS A 264     -29.109 -12.285  41.036  1.00 71.84           H
ATOM   4354  HG2 LYS A 264     -29.231 -10.640  40.498  1.00 71.84           H
ATOM   4355  HD3 LYS A 264     -26.622 -12.152  40.996  1.00 85.60           H
ATOM   4356  HD2 LYS A 264     -27.374 -11.061  42.123  1.00 85.60           H
ATOM   4357  HE3 LYS A 264     -27.076  -9.164  40.472  1.00 96.50           H
ATOM   4358  HE2 LYS A 264     -26.280 -10.269  39.364  1.00 96.50           H
ATOM   4359  HZ1 LYS A 264     -24.606 -10.650  41.022  1.00 91.28           H
ATOM   4360  HZ2 LYS A 264     -24.717  -9.048  40.650  1.00 91.28           H
ATOM   4361  HZ3 LYS A 264     -25.348  -9.613  42.065  1.00 91.28           H
ATOM   4362  N   HIS A 265     -30.671 -13.769  36.404  1.00 55.76           N
ATOM   4363  CA  HIS A 265     -30.767 -14.134  34.983  1.00 56.93           C
ATOM   4364  C   HIS A 265     -31.256 -13.003  34.057  1.00 55.23           C
ATOM   4365  O   HIS A 265     -30.865 -12.973  32.892  1.00 58.21           O
ATOM   4366  CB  HIS A 265     -31.599 -15.422  34.805  1.00 56.90           C
ATOM   4367  CG  HIS A 265     -33.067 -15.347  35.164  1.00 59.05           C
ATOM   4368  ND1 HIS A 265     -33.576 -15.857  36.345  1.00 61.93           N
ATOM   4369  CD2 HIS A 265     -34.164 -14.889  34.464  1.00 62.04           C
ATOM   4370  CE1 HIS A 265     -34.899 -15.688  36.318  1.00 62.07           C
ATOM   4371  NE2 HIS A 265     -35.328 -15.105  35.206  1.00 63.19           N
ATOM   4372  H   HIS A 265     -31.223 -14.325  37.041  1.00 55.76           H
ATOM   4373  HA  HIS A 265     -29.756 -14.381  34.666  1.00 56.93           H
ATOM   4374  HB3 HIS A 265     -31.142 -16.228  35.379  1.00 56.90           H
ATOM   4375  HB2 HIS A 265     -31.537 -15.746  33.766  1.00 56.90           H
ATOM   4376  HD1 HIS A 265     -33.041 -16.304  37.080  1.00 61.93           H
ATOM   4377  HD2 HIS A 265     -34.211 -14.431  33.488  1.00 62.04           H
ATOM   4378  HE1 HIS A 265     -35.556 -16.009  37.114  1.00 62.07           H
ATOM   4379  N   GLN A 266     -32.057 -12.066  34.594  1.00 58.09           N
ATOM   4380  CA  GLN A 266     -32.585 -10.893  33.887  1.00 63.29           C
ATOM   4381  C   GLN A 266     -31.492  -9.859  33.506  1.00 59.32           C
ATOM   4382  O   GLN A 266     -31.794  -8.922  32.768  1.00 60.77           O
ATOM   4383  CB  GLN A 266     -33.670 -10.255  34.785  1.00 81.93           C
ATOM   4384  CG  GLN A 266     -34.696  -9.382  34.030  1.00100.28           C
ATOM   4385  CD  GLN A 266     -35.498  -8.480  34.967  1.00110.57           C
ATOM   4386  OE1 GLN A 266     -35.412  -7.257  34.875  1.00102.01           O
ATOM   4387  NE2 GLN A 266     -36.276  -9.071  35.877  1.00100.35           N
ATOM   4388  H   GLN A 266     -32.325 -12.155  35.563  1.00 58.09           H
ATOM   4389  HA  GLN A 266     -33.051 -11.245  32.965  1.00 63.29           H
ATOM   4390  HB3 GLN A 266     -33.184  -9.673  35.572  1.00 81.93           H
ATOM   4391  HB2 GLN A 266     -34.222 -11.041  35.303  1.00 81.93           H
ATOM   4392  HG3 GLN A 266     -35.379 -10.015  33.461  1.00100.28           H
ATOM   4393  HG2 GLN A 266     -34.209  -8.738  33.300  1.00100.28           H
ATOM   4394 HE22 GLN A 266     -36.823  -8.510  36.513  1.00100.35           H
ATOM   4395 HE21 GLN A 266     -36.331 -10.077  35.930  1.00100.35           H
ATOM   4396  N   LYS A 267     -30.257 -10.033  34.008  1.00 63.35           N
ATOM   4397  CA  LYS A 267     -29.122  -9.134  33.794  1.00 68.19           C
ATOM   4398  C   LYS A 267     -27.906  -9.832  33.153  1.00 65.24           C
ATOM   4399  O   LYS A 267     -26.878  -9.172  32.999  1.00 65.63           O
ATOM   4400  CB  LYS A 267     -28.760  -8.459  35.140  1.00 72.66           C
ATOM   4401  CG  LYS A 267     -29.852  -7.531  35.713  1.00 73.25           C
ATOM   4402  CD  LYS A 267     -30.123  -6.281  34.848  1.00 83.48           C
ATOM   4403  CE  LYS A 267     -31.189  -5.333  35.426  1.00 90.94           C
ATOM   4404  NZ  LYS A 267     -32.549  -5.897  35.339  1.00 95.71           N1+
ATOM   4405  H   LYS A 267     -30.079 -10.824  34.612  1.00 63.35           H
ATOM   4406  HA  LYS A 267     -29.388  -8.361  33.075  1.00 68.19           H
ATOM   4407  HB3 LYS A 267     -27.847  -7.872  35.033  1.00 72.66           H
ATOM   4408  HB2 LYS A 267     -28.529  -9.232  35.876  1.00 72.66           H
ATOM   4409  HG3 LYS A 267     -29.542  -7.209  36.708  1.00 73.25           H
ATOM   4410  HG2 LYS A 267     -30.771  -8.097  35.862  1.00 73.25           H
ATOM   4411  HD3 LYS A 267     -30.418  -6.572  33.840  1.00 83.48           H
ATOM   4412  HD2 LYS A 267     -29.191  -5.727  34.731  1.00 83.48           H
ATOM   4413  HE3 LYS A 267     -31.183  -4.396  34.867  1.00 90.94           H
ATOM   4414  HE2 LYS A 267     -30.962  -5.085  36.463  1.00 90.94           H
ATOM   4415  HZ1 LYS A 267     -32.598  -6.753  35.873  1.00 95.71           H
ATOM   4416  HZ2 LYS A 267     -33.218  -5.237  35.708  1.00 95.71           H
ATOM   4417  HZ3 LYS A 267     -32.776  -6.095  34.375  1.00 95.71           H
ATOM   4418  N   LEU A 268     -28.023 -11.116  32.761  1.00 60.35           N
ATOM   4419  CA  LEU A 268     -26.942 -11.848  32.090  1.00 62.77           C
ATOM   4420  C   LEU A 268     -26.828 -11.455  30.607  1.00 55.18           C
ATOM   4421  O   LEU A 268     -27.800 -11.569  29.860  1.00 47.96           O
ATOM   4422  CB  LEU A 268     -27.137 -13.373  32.229  1.00 67.14           C
ATOM   4423  CG  LEU A 268     -27.009 -13.921  33.666  1.00 68.19           C
ATOM   4424  CD1 LEU A 268     -27.287 -15.434  33.679  1.00 67.39           C
ATOM   4425  CD2 LEU A 268     -25.657 -13.600  34.334  1.00 70.72           C
ATOM   4426  H   LEU A 268     -28.894 -11.612  32.891  1.00 60.35           H
ATOM   4427  HA  LEU A 268     -26.004 -11.577  32.576  1.00 62.77           H
ATOM   4428  HB3 LEU A 268     -26.404 -13.886  31.604  1.00 67.14           H
ATOM   4429  HB2 LEU A 268     -28.111 -13.643  31.823  1.00 67.14           H
ATOM   4430  HG  LEU A 268     -27.780 -13.445  34.270  1.00 68.19           H
ATOM   4431 HD11 LEU A 268     -27.325 -15.821  34.696  1.00 67.39           H
ATOM   4432 HD12 LEU A 268     -28.240 -15.671  33.207  1.00 67.39           H
ATOM   4433 HD13 LEU A 268     -26.512 -15.980  33.142  1.00 67.39           H
ATOM   4434 HD21 LEU A 268     -25.220 -14.475  34.815  1.00 70.72           H
ATOM   4435 HD22 LEU A 268     -24.919 -13.229  33.624  1.00 70.72           H
ATOM   4436 HD23 LEU A 268     -25.782 -12.838  35.103  1.00 70.72           H
ATOM   4437  N   CYS A 269     -25.614 -11.029  30.228  1.00 49.94           N
ATOM   4438  CA  CYS A 269     -25.229 -10.623  28.879  1.00 50.70           C
ATOM   4439  C   CYS A 269     -23.841 -11.226  28.600  1.00 55.86           C
ATOM   4440  O   CYS A 269     -22.856 -10.500  28.463  1.00 57.20           O
ATOM   4441  CB  CYS A 269     -25.305  -9.087  28.722  1.00 52.98           C
ATOM   4442  SG  CYS A 269     -24.969  -8.551  27.018  1.00 61.47           S
ATOM   4443  H   CYS A 269     -24.878 -10.981  30.917  1.00 49.94           H
ATOM   4444  HA  CYS A 269     -25.913 -11.070  28.158  1.00 50.70           H
ATOM   4445  HB3 CYS A 269     -24.599  -8.594  29.392  1.00 52.98           H
ATOM   4446  HB2 CYS A 269     -26.295  -8.730  29.003  1.00 52.98           H
ATOM   4447  HG  CYS A 269     -23.688  -8.935  27.010  1.00 61.47           H
ATOM   4448  N   ILE A 270     -23.795 -12.567  28.598  1.00 54.00           N
ATOM   4449  CA  ILE A 270     -22.574 -13.366  28.556  1.00 48.93           C
ATOM   4450  C   ILE A 270     -22.278 -13.804  27.109  1.00 48.24           C
ATOM   4451  O   ILE A 270     -23.182 -14.255  26.405  1.00 53.40           O
ATOM   4452  CB  ILE A 270     -22.716 -14.626  29.467  1.00 47.82           C
ATOM   4453  CG1 ILE A 270     -22.920 -14.214  30.945  1.00 56.09           C
ATOM   4454  CG2 ILE A 270     -21.541 -15.623  29.349  1.00 53.43           C
ATOM   4455  CD1 ILE A 270     -23.340 -15.363  31.872  1.00 57.30           C
ATOM   4456  H   ILE A 270     -24.657 -13.092  28.679  1.00 54.00           H
ATOM   4457  HA  ILE A 270     -21.734 -12.773  28.925  1.00 48.93           H
ATOM   4458  HB  ILE A 270     -23.618 -15.156  29.163  1.00 47.82           H
ATOM   4459 HG13 ILE A 270     -23.683 -13.440  31.028  1.00 56.09           H
ATOM   4460 HG12 ILE A 270     -22.004 -13.762  31.322  1.00 56.09           H
ATOM   4461 HG21 ILE A 270     -21.673 -16.485  30.000  1.00 53.43           H
ATOM   4462 HG22 ILE A 270     -21.445 -16.029  28.343  1.00 53.43           H
ATOM   4463 HG23 ILE A 270     -20.593 -15.151  29.612  1.00 53.43           H
ATOM   4464 HD11 ILE A 270     -23.601 -14.985  32.858  1.00 57.30           H
ATOM   4465 HD12 ILE A 270     -24.207 -15.895  31.486  1.00 57.30           H
ATOM   4466 HD13 ILE A 270     -22.538 -16.086  32.016  1.00 57.30           H
ATOM   4467  N   PHE A 271     -20.999 -13.685  26.723  1.00 46.91           N
ATOM   4468  CA  PHE A 271     -20.437 -14.129  25.447  1.00 50.85           C
ATOM   4469  C   PHE A 271     -18.903 -14.139  25.573  1.00 50.83           C
ATOM   4470  O   PHE A 271     -18.352 -13.593  26.532  1.00 55.95           O
ATOM   4471  CB  PHE A 271     -20.926 -13.226  24.282  1.00 49.15           C
ATOM   4472  CG  PHE A 271     -20.258 -11.867  24.128  1.00 51.75           C
ATOM   4473  CD1 PHE A 271     -20.562 -10.822  25.024  1.00 47.59           C
ATOM   4474  CD2 PHE A 271     -19.245 -11.672  23.163  1.00 53.28           C
ATOM   4475  CE1 PHE A 271     -19.917  -9.600  24.907  1.00 45.32           C
ATOM   4476  CE2 PHE A 271     -18.606 -10.444  23.069  1.00 51.99           C
ATOM   4477  CZ  PHE A 271     -18.946  -9.409  23.932  1.00 48.99           C
ATOM   4478  H   PHE A 271     -20.320 -13.306  27.368  1.00 46.91           H
ATOM   4479  HA  PHE A 271     -20.772 -15.154  25.275  1.00 50.85           H
ATOM   4480  HB3 PHE A 271     -22.001 -13.064  24.354  1.00 49.15           H
ATOM   4481  HB2 PHE A 271     -20.789 -13.767  23.345  1.00 49.15           H
ATOM   4482  HD1 PHE A 271     -21.306 -10.964  25.794  1.00 47.59           H
ATOM   4483  HD2 PHE A 271     -18.966 -12.472  22.493  1.00 53.28           H
ATOM   4484  HE1 PHE A 271     -20.174  -8.795  25.578  1.00 45.32           H
ATOM   4485  HE2 PHE A 271     -17.839 -10.294  22.323  1.00 51.99           H
ATOM   4486  HZ  PHE A 271     -18.445  -8.456  23.849  1.00 48.99           H
ATOM   4487  N   TRP A 272     -18.247 -14.753  24.578  1.00 48.47           N
ATOM   4488  CA  TRP A 272     -16.791 -14.795  24.449  1.00 45.09           C
ATOM   4489  C   TRP A 272     -16.376 -14.572  22.993  1.00 47.36           C
ATOM   4490  O   TRP A 272     -17.147 -14.854  22.075  1.00 51.12           O
ATOM   4491  CB  TRP A 272     -16.248 -16.150  24.943  1.00 42.39           C
ATOM   4492  CG  TRP A 272     -16.442 -16.443  26.397  1.00 42.35           C
ATOM   4493  CD1 TRP A 272     -15.580 -16.090  27.375  1.00 42.51           C
ATOM   4494  CD2 TRP A 272     -17.578 -17.069  27.069  1.00 44.16           C
ATOM   4495  NE1 TRP A 272     -16.090 -16.468  28.596  1.00 43.41           N
ATOM   4496  CE2 TRP A 272     -17.321 -17.072  28.475  1.00 45.43           C
ATOM   4497  CE3 TRP A 272     -18.802 -17.634  26.639  1.00 46.97           C
ATOM   4498  CZ2 TRP A 272     -18.221 -17.616  29.404  1.00 50.16           C
ATOM   4499  CZ3 TRP A 272     -19.718 -18.178  27.562  1.00 45.84           C
ATOM   4500  CH2 TRP A 272     -19.427 -18.168  28.940  1.00 49.18           C
ATOM   4501  H   TRP A 272     -18.763 -15.165  23.814  1.00 48.47           H
ATOM   4502  HA  TRP A 272     -16.339 -13.994  25.038  1.00 45.09           H
ATOM   4503  HB3 TRP A 272     -15.178 -16.222  24.741  1.00 42.39           H
ATOM   4504  HB2 TRP A 272     -16.711 -16.950  24.371  1.00 42.39           H
ATOM   4505  HD1 TRP A 272     -14.639 -15.585  27.211  1.00 42.51           H
ATOM   4506  HE1 TRP A 272     -15.589 -16.297  29.465  1.00 43.41           H
ATOM   4507  HE3 TRP A 272     -19.040 -17.643  25.585  1.00 46.97           H
ATOM   4508  HZ2 TRP A 272     -17.990 -17.607  30.459  1.00 50.16           H
ATOM   4509  HZ3 TRP A 272     -20.649 -18.596  27.210  1.00 45.84           H
ATOM   4510  HH2 TRP A 272     -20.137 -18.569  29.644  1.00 49.18           H
ATOM   4511  N   GLU A 273     -15.120 -14.129  22.834  1.00 47.56           N
ATOM   4512  CA  GLU A 273     -14.426 -14.014  21.554  1.00 50.76           C
ATOM   4513  C   GLU A 273     -13.302 -15.065  21.488  1.00 52.37           C
ATOM   4514  O   GLU A 273     -12.169 -14.737  21.133  1.00 61.23           O
ATOM   4515  CB  GLU A 273     -13.907 -12.571  21.366  1.00 53.79           C
ATOM   4516  CG  GLU A 273     -15.021 -11.502  21.413  1.00 62.42           C
ATOM   4517  CD  GLU A 273     -14.551 -10.059  21.166  1.00 71.20           C
ATOM   4518  OE1 GLU A 273     -13.454  -9.863  20.594  1.00 77.43           O
ATOM   4519  OE2 GLU A 273     -15.318  -9.153  21.557  1.00 75.11           O1-
ATOM   4520  H   GLU A 273     -14.564 -13.918  23.650  1.00 47.56           H
ATOM   4521  HA  GLU A 273     -15.114 -14.236  20.738  1.00 50.76           H
ATOM   4522  HB3 GLU A 273     -13.387 -12.508  20.409  1.00 53.79           H
ATOM   4523  HB2 GLU A 273     -13.162 -12.346  22.131  1.00 53.79           H
ATOM   4524  HG3 GLU A 273     -15.525 -11.537  22.380  1.00 62.42           H
ATOM   4525  HG2 GLU A 273     -15.777 -11.741  20.666  1.00 62.42           H
ATOM   4526  N   ALA A 274     -13.635 -16.315  21.855  1.00 58.80           N
ATOM   4527  CA  ALA A 274     -12.710 -17.447  21.883  1.00 59.18           C
ATOM   4528  C   ALA A 274     -12.408 -18.011  20.485  1.00 63.77           C
ATOM   4529  O   ALA A 274     -11.270 -18.409  20.239  1.00 65.17           O
ATOM   4530  CB  ALA A 274     -13.289 -18.541  22.795  1.00 62.73           C
ATOM   4531  H   ALA A 274     -14.584 -16.506  22.144  1.00 58.80           H
ATOM   4532  HA  ALA A 274     -11.766 -17.113  22.318  1.00 59.18           H
ATOM   4533  HB1 ALA A 274     -12.628 -19.407  22.847  1.00 62.73           H
ATOM   4534  HB2 ALA A 274     -13.422 -18.172  23.813  1.00 62.73           H
ATOM   4535  HB3 ALA A 274     -14.261 -18.887  22.441  1.00 62.73           H
ATOM   4536  N   TYR A 275     -13.429 -18.040  19.611  1.00 56.47           N
ATOM   4537  CA  TYR A 275     -13.374 -18.659  18.282  1.00 48.16           C
ATOM   4538  C   TYR A 275     -13.894 -17.733  17.167  1.00 48.51           C
ATOM   4539  O   TYR A 275     -13.768 -18.082  15.995  1.00 56.11           O
ATOM   4540  CB  TYR A 275     -14.122 -20.003  18.314  1.00 42.89           C
ATOM   4541  CG  TYR A 275     -13.611 -20.964  19.380  1.00 40.48           C
ATOM   4542  CD1 TYR A 275     -12.312 -21.511  19.297  1.00 43.82           C
ATOM   4543  CD2 TYR A 275     -14.410 -21.257  20.500  1.00 40.06           C
ATOM   4544  CE1 TYR A 275     -11.819 -22.322  20.341  1.00 41.37           C
ATOM   4545  CE2 TYR A 275     -13.923 -22.065  21.538  1.00 42.06           C
ATOM   4546  CZ  TYR A 275     -12.623 -22.595  21.465  1.00 42.46           C
ATOM   4547  OH  TYR A 275     -12.145 -23.359  22.487  1.00 39.17           O
ATOM   4548  H   TYR A 275     -14.335 -17.704  19.904  1.00 56.47           H
ATOM   4549  HA  TYR A 275     -12.344 -18.891  18.019  1.00 48.16           H
ATOM   4550  HB3 TYR A 275     -14.033 -20.479  17.342  1.00 42.89           H
ATOM   4551  HB2 TYR A 275     -15.189 -19.833  18.467  1.00 42.89           H
ATOM   4552  HD1 TYR A 275     -11.680 -21.289  18.450  1.00 43.82           H
ATOM   4553  HD2 TYR A 275     -15.397 -20.846  20.589  1.00 40.06           H
ATOM   4554  HE1 TYR A 275     -10.817 -22.720  20.286  1.00 41.37           H
ATOM   4555  HE2 TYR A 275     -14.557 -22.260  22.388  1.00 42.06           H
ATOM   4556  HH  TYR A 275     -11.262 -23.710  22.323  1.00 39.17           H
ATOM   4557  N   TYR A 276     -14.432 -16.562  17.538  1.00 46.80           N
ATOM   4558  CA  TYR A 276     -14.918 -15.522  16.631  1.00 46.67           C
ATOM   4559  C   TYR A 276     -14.703 -14.138  17.269  1.00 55.45           C
ATOM   4560  O   TYR A 276     -14.169 -14.053  18.374  1.00 59.79           O
ATOM   4561  CB  TYR A 276     -16.379 -15.820  16.213  1.00 45.54           C
ATOM   4562  CG  TYR A 276     -17.390 -16.035  17.330  1.00 46.24           C
ATOM   4563  CD1 TYR A 276     -17.795 -14.958  18.145  1.00 45.16           C
ATOM   4564  CD2 TYR A 276     -17.947 -17.314  17.545  1.00 49.62           C
ATOM   4565  CE1 TYR A 276     -18.733 -15.155  19.173  1.00 46.23           C
ATOM   4566  CE2 TYR A 276     -18.899 -17.507  18.564  1.00 49.07           C
ATOM   4567  CZ  TYR A 276     -19.280 -16.431  19.387  1.00 49.16           C
ATOM   4568  OH  TYR A 276     -20.176 -16.610  20.395  1.00 51.87           O
ATOM   4569  H   TYR A 276     -14.473 -16.323  18.518  1.00 46.80           H
ATOM   4570  HA  TYR A 276     -14.299 -15.530  15.731  1.00 46.67           H
ATOM   4571  HB3 TYR A 276     -16.385 -16.704  15.574  1.00 45.54           H
ATOM   4572  HB2 TYR A 276     -16.751 -15.015  15.583  1.00 45.54           H
ATOM   4573  HD1 TYR A 276     -17.384 -13.973  17.992  1.00 45.16           H
ATOM   4574  HD2 TYR A 276     -17.652 -18.150  16.928  1.00 49.62           H
ATOM   4575  HE1 TYR A 276     -19.032 -14.333  19.804  1.00 46.23           H
ATOM   4576  HE2 TYR A 276     -19.327 -18.486  18.718  1.00 49.07           H
ATOM   4577  HH  TYR A 276     -20.478 -17.521  20.485  1.00 51.87           H
ATOM   4578  N   ASP A 277     -15.092 -13.074  16.550  1.00 63.50           N
ATOM   4579  CA  ASP A 277     -14.892 -11.682  16.966  1.00 66.26           C
ATOM   4580  C   ASP A 277     -15.703 -10.727  16.071  1.00 67.22           C
ATOM   4581  O   ASP A 277     -16.228 -11.139  15.034  1.00 73.75           O
ATOM   4582  CB  ASP A 277     -13.391 -11.258  17.055  1.00 67.46           C
ATOM   4583  CG  ASP A 277     -12.457 -11.653  15.891  1.00 70.22           C
ATOM   4584  OD1 ASP A 277     -12.938 -11.827  14.749  1.00 71.19           O
ATOM   4585  OD2 ASP A 277     -11.232 -11.644  16.137  1.00 66.56           O1-
ATOM   4586  H   ASP A 277     -15.513 -13.197  15.640  1.00 63.50           H
ATOM   4587  HA  ASP A 277     -15.319 -11.592  17.966  1.00 66.26           H
ATOM   4588  HB3 ASP A 277     -12.977 -11.670  17.977  1.00 67.46           H
ATOM   4589  HB2 ASP A 277     -13.310 -10.178  17.182  1.00 67.46           H
ATOM   4590  N   PHE A 278     -15.771  -9.453  16.493  1.00 67.26           N
ATOM   4591  CA  PHE A 278     -16.435  -8.366  15.767  1.00 60.34           C
ATOM   4592  C   PHE A 278     -15.743  -7.914  14.462  1.00 70.24           C
ATOM   4593  O   PHE A 278     -16.363  -7.161  13.711  1.00 79.33           O
ATOM   4594  CB  PHE A 278     -16.647  -7.158  16.707  1.00 55.81           C
ATOM   4595  CG  PHE A 278     -17.691  -7.339  17.797  1.00 61.34           C
ATOM   4596  CD1 PHE A 278     -19.065  -7.230  17.494  1.00 69.00           C
ATOM   4597  CD2 PHE A 278     -17.307  -7.721  19.099  1.00 65.60           C
ATOM   4598  CE1 PHE A 278     -20.016  -7.438  18.485  1.00 63.75           C
ATOM   4599  CE2 PHE A 278     -18.272  -7.910  20.079  1.00 66.50           C
ATOM   4600  CZ  PHE A 278     -19.620  -7.767  19.775  1.00 63.43           C
ATOM   4601  H   PHE A 278     -15.324  -9.196  17.361  1.00 67.26           H
ATOM   4602  HA  PHE A 278     -17.413  -8.736  15.471  1.00 60.34           H
ATOM   4603  HB3 PHE A 278     -16.947  -6.281  16.131  1.00 55.81           H
ATOM   4604  HB2 PHE A 278     -15.699  -6.887  17.176  1.00 55.81           H
ATOM   4605  HD1 PHE A 278     -19.380  -6.970  16.495  1.00 69.00           H
ATOM   4606  HD2 PHE A 278     -16.263  -7.846  19.343  1.00 65.60           H
ATOM   4607  HE1 PHE A 278     -21.066  -7.342  18.253  1.00 63.75           H
ATOM   4608  HE2 PHE A 278     -17.973  -8.179  21.082  1.00 66.50           H
ATOM   4609  HZ  PHE A 278     -20.362  -7.922  20.543  1.00 63.43           H
ATOM   4610  N   THR A 279     -14.488  -8.344  14.219  1.00 76.81           N
ATOM   4611  CA  THR A 279     -13.646  -7.887  13.104  1.00 80.41           C
ATOM   4612  C   THR A 279     -14.195  -8.226  11.699  1.00 82.29           C
ATOM   4613  O   THR A 279     -14.054  -7.397  10.800  1.00 87.99           O
ATOM   4614  CB  THR A 279     -12.179  -8.396  13.213  1.00 83.87           C
ATOM   4615  OG1 THR A 279     -11.997  -9.736  12.790  1.00 96.95           O
ATOM   4616  CG2 THR A 279     -11.557  -8.201  14.605  1.00 76.27           C
ATOM   4617  H   THR A 279     -14.052  -8.983  14.868  1.00 76.81           H
ATOM   4618  HA  THR A 279     -13.614  -6.798  13.173  1.00 80.41           H
ATOM   4619  HB  THR A 279     -11.583  -7.797  12.523  1.00 83.87           H
ATOM   4620  HG1 THR A 279     -12.313 -10.334  13.478  1.00 96.95           H
ATOM   4621 HG21 THR A 279     -10.514  -8.520  14.616  1.00 76.27           H
ATOM   4622 HG22 THR A 279     -11.584  -7.153  14.901  1.00 76.27           H
ATOM   4623 HG23 THR A 279     -12.080  -8.773  15.371  1.00 76.27           H
ATOM   4624  N   ASN A 280     -14.856  -9.388  11.550  1.00 76.98           N
ATOM   4625  CA  ASN A 280     -15.657  -9.724  10.371  1.00 74.50           C
ATOM   4626  C   ASN A 280     -17.052  -9.086  10.576  1.00 70.19           C
ATOM   4627  O   ASN A 280     -17.676  -9.374  11.598  1.00 68.42           O
ATOM   4628  CB  ASN A 280     -15.706 -11.265  10.239  1.00 75.73           C
ATOM   4629  CG  ASN A 280     -16.497 -11.752   9.014  1.00 76.30           C
ATOM   4630  OD1 ASN A 280     -17.716 -11.604   8.954  1.00 65.60           O
ATOM   4631  ND2 ASN A 280     -15.809 -12.340   8.033  1.00 88.43           N
ATOM   4632  H   ASN A 280     -14.936 -10.016  12.337  1.00 76.98           H
ATOM   4633  HA  ASN A 280     -15.134  -9.337   9.497  1.00 74.50           H
ATOM   4634  HB3 ASN A 280     -16.125 -11.719  11.137  1.00 75.73           H
ATOM   4635  HB2 ASN A 280     -14.686 -11.646  10.165  1.00 75.73           H
ATOM   4636 HD22 ASN A 280     -16.284 -12.679   7.207  1.00 88.43           H
ATOM   4637 HD21 ASN A 280     -14.808 -12.451   8.100  1.00 88.43           H
ATOM   4638  N   PRO A 281     -17.504  -8.213   9.644  1.00 72.17           N
ATOM   4639  CA  PRO A 281     -18.712  -7.392   9.849  1.00 70.06           C
ATOM   4640  C   PRO A 281     -20.044  -8.163   9.907  1.00 60.67           C
ATOM   4641  O   PRO A 281     -20.947  -7.708  10.606  1.00 56.10           O
ATOM   4642  CB  PRO A 281     -18.675  -6.390   8.684  1.00 67.37           C
ATOM   4643  CG  PRO A 281     -17.915  -7.114   7.585  1.00 70.58           C
ATOM   4644  CD  PRO A 281     -16.872  -7.910   8.359  1.00 69.35           C
ATOM   4645  HA  PRO A 281     -18.614  -6.844  10.789  1.00 70.06           H
ATOM   4646  HB3 PRO A 281     -18.117  -5.503   8.990  1.00 67.37           H
ATOM   4647  HB2 PRO A 281     -19.660  -6.056   8.356  1.00 67.37           H
ATOM   4648  HG3 PRO A 281     -17.483  -6.446   6.840  1.00 70.58           H
ATOM   4649  HG2 PRO A 281     -18.589  -7.801   7.070  1.00 70.58           H
ATOM   4650  HD2 PRO A 281     -16.579  -8.806   7.809  1.00 69.35           H
ATOM   4651  HD3 PRO A 281     -15.983  -7.304   8.538  1.00 69.35           H
ATOM   4652  N   VAL A 282     -20.147  -9.305   9.204  1.00 57.60           N
ATOM   4653  CA  VAL A 282     -21.325 -10.181   9.226  1.00 56.65           C
ATOM   4654  C   VAL A 282     -21.427 -10.967  10.548  1.00 54.80           C
ATOM   4655  O   VAL A 282     -22.521 -11.068  11.105  1.00 62.05           O
ATOM   4656  CB  VAL A 282     -21.308 -11.177   8.029  1.00 56.29           C
ATOM   4657  CG1 VAL A 282     -22.324 -12.340   8.112  1.00 60.18           C
ATOM   4658  CG2 VAL A 282     -21.479 -10.436   6.691  1.00 58.48           C
ATOM   4659  H   VAL A 282     -19.363  -9.626   8.654  1.00 57.60           H
ATOM   4660  HA  VAL A 282     -22.218  -9.558   9.140  1.00 56.65           H
ATOM   4661  HB  VAL A 282     -20.317 -11.623   8.000  1.00 56.29           H
ATOM   4662 HG11 VAL A 282     -22.341 -12.918   7.188  1.00 60.18           H
ATOM   4663 HG12 VAL A 282     -22.084 -13.044   8.909  1.00 60.18           H
ATOM   4664 HG13 VAL A 282     -23.336 -11.971   8.283  1.00 60.18           H
ATOM   4665 HG21 VAL A 282     -21.421 -11.126   5.848  1.00 58.48           H
ATOM   4666 HG22 VAL A 282     -22.442  -9.929   6.640  1.00 58.48           H
ATOM   4667 HG23 VAL A 282     -20.700  -9.687   6.545  1.00 58.48           H
ATOM   4668  N   VAL A 283     -20.281 -11.475  11.033  1.00 52.63           N
ATOM   4669  CA  VAL A 283     -20.158 -12.193  12.302  1.00 54.80           C
ATOM   4670  C   VAL A 283     -20.356 -11.265  13.516  1.00 58.76           C
ATOM   4671  O   VAL A 283     -21.055 -11.652  14.450  1.00 54.72           O
ATOM   4672  CB  VAL A 283     -18.791 -12.924  12.405  1.00 60.02           C
ATOM   4673  CG1 VAL A 283     -18.506 -13.586  13.767  1.00 63.46           C
ATOM   4674  CG2 VAL A 283     -18.648 -13.986  11.298  1.00 64.47           C
ATOM   4675  H   VAL A 283     -19.423 -11.347  10.512  1.00 52.63           H
ATOM   4676  HA  VAL A 283     -20.944 -12.943  12.344  1.00 54.80           H
ATOM   4677  HB  VAL A 283     -18.009 -12.182  12.247  1.00 60.02           H
ATOM   4678 HG11 VAL A 283     -17.574 -14.148  13.720  1.00 63.46           H
ATOM   4679 HG12 VAL A 283     -18.394 -12.859  14.571  1.00 63.46           H
ATOM   4680 HG13 VAL A 283     -19.299 -14.281  14.047  1.00 63.46           H
ATOM   4681 HG21 VAL A 283     -17.664 -14.454  11.323  1.00 64.47           H
ATOM   4682 HG22 VAL A 283     -19.395 -14.771  11.411  1.00 64.47           H
ATOM   4683 HG23 VAL A 283     -18.776 -13.566  10.302  1.00 64.47           H
ATOM   4684  N   GLY A 284     -19.798 -10.044  13.445  1.00 61.83           N
ATOM   4685  CA  GLY A 284     -19.931  -9.008  14.465  1.00 64.63           C
ATOM   4686  C   GLY A 284     -21.354  -8.443  14.537  1.00 57.77           C
ATOM   4687  O   GLY A 284     -21.810  -8.110  15.629  1.00 55.15           O
ATOM   4688  H   GLY A 284     -19.222  -9.816  12.644  1.00 61.83           H
ATOM   4689  HA3 GLY A 284     -19.250  -8.193  14.222  1.00 64.63           H
ATOM   4690  HA2 GLY A 284     -19.640  -9.406  15.438  1.00 64.63           H
ATOM   4691  N   ARG A 285     -22.068  -8.368  13.400  1.00 56.83           N
ATOM   4692  CA  ARG A 285     -23.473  -7.961  13.342  1.00 67.77           C
ATOM   4693  C   ARG A 285     -24.422  -9.039  13.898  1.00 62.05           C
ATOM   4694  O   ARG A 285     -25.420  -8.674  14.516  1.00 54.86           O
ATOM   4695  CB  ARG A 285     -23.816  -7.506  11.908  1.00 78.90           C
ATOM   4696  CG  ARG A 285     -25.280  -7.074  11.687  1.00 87.95           C
ATOM   4697  CD  ARG A 285     -25.501  -6.240  10.410  1.00101.39           C
ATOM   4698  NE  ARG A 285     -24.984  -4.863  10.536  1.00113.13           N
ATOM   4699  CZ  ARG A 285     -25.668  -3.762  10.908  1.00123.41           C
ATOM   4700  NH1 ARG A 285     -26.984  -3.791  11.175  1.00118.80           N
ATOM   4701  NH2 ARG A 285     -25.014  -2.599  11.017  1.00131.11           N1+
ATOM   4702  H   ARG A 285     -21.641  -8.632  12.523  1.00 56.83           H
ATOM   4703  HA  ARG A 285     -23.588  -7.086  13.984  1.00 67.77           H
ATOM   4704  HB3 ARG A 285     -23.588  -8.309  11.206  1.00 78.90           H
ATOM   4705  HB2 ARG A 285     -23.150  -6.682  11.650  1.00 78.90           H
ATOM   4706  HG3 ARG A 285     -25.547  -6.452  12.544  1.00 87.95           H
ATOM   4707  HG2 ARG A 285     -25.968  -7.917  11.711  1.00 87.95           H
ATOM   4708  HD3 ARG A 285     -26.525  -6.303  10.042  1.00101.39           H
ATOM   4709  HD2 ARG A 285     -24.883  -6.672   9.621  1.00101.39           H
ATOM   4710 HH22 ARG A 285     -25.503  -1.760  11.293  1.00131.11           H
ATOM   4711 HH21 ARG A 285     -24.024  -2.548  10.823  1.00131.11           H
ATOM   4712 HH12 ARG A 285     -27.475  -2.952  11.446  1.00118.80           H
ATOM   4713 HH11 ARG A 285     -27.495  -4.658  11.089  1.00118.80           H
ATOM   4714  HE  ARG A 285     -23.994  -4.764  10.364  1.00113.13           H
ATOM   4715  N   CYS A 286     -24.076 -10.329  13.727  1.00 53.12           N
ATOM   4716  CA  CYS A 286     -24.782 -11.457  14.342  1.00 51.52           C
ATOM   4717  C   CYS A 286     -24.603 -11.482  15.871  1.00 58.80           C
ATOM   4718  O   CYS A 286     -25.594 -11.672  16.573  1.00 59.29           O
ATOM   4719  CB  CYS A 286     -24.408 -12.803  13.690  1.00 53.89           C
ATOM   4720  SG  CYS A 286     -25.334 -14.202  14.398  1.00 55.20           S
ATOM   4721  H   CYS A 286     -23.245 -10.556  13.198  1.00 53.12           H
ATOM   4722  HA  CYS A 286     -25.846 -11.303  14.150  1.00 51.52           H
ATOM   4723  HB3 CYS A 286     -23.341 -13.000  13.799  1.00 53.89           H
ATOM   4724  HB2 CYS A 286     -24.620 -12.765  12.622  1.00 53.89           H
ATOM   4725  HG  CYS A 286     -24.743 -14.180  15.598  1.00 55.20           H
ATOM   4726  N   MET A 287     -23.374 -11.232  16.362  1.00 57.81           N
ATOM   4727  CA  MET A 287     -23.073 -11.069  17.789  1.00 54.29           C
ATOM   4728  C   MET A 287     -23.867  -9.915  18.424  1.00 53.36           C
ATOM   4729  O   MET A 287     -24.457 -10.115  19.482  1.00 55.40           O
ATOM   4730  CB  MET A 287     -21.563 -10.842  18.000  1.00 58.04           C
ATOM   4731  CG  MET A 287     -20.680 -12.067  17.723  1.00 62.58           C
ATOM   4732  SD  MET A 287     -18.936 -11.639  17.477  1.00 72.91           S
ATOM   4733  CE  MET A 287     -18.428 -11.270  19.178  1.00 67.14           C
ATOM   4734  H   MET A 287     -22.599 -11.101  15.725  1.00 57.81           H
ATOM   4735  HA  MET A 287     -23.359 -11.991  18.301  1.00 54.29           H
ATOM   4736  HB3 MET A 287     -21.392 -10.538  19.034  1.00 58.04           H
ATOM   4737  HB2 MET A 287     -21.224 -10.005  17.391  1.00 58.04           H
ATOM   4738  HG3 MET A 287     -21.021 -12.593  16.832  1.00 62.58           H
ATOM   4739  HG2 MET A 287     -20.760 -12.782  18.542  1.00 62.58           H
ATOM   4740  HE1 MET A 287     -17.433 -10.827  19.179  1.00 67.14           H
ATOM   4741  HE2 MET A 287     -19.116 -10.569  19.646  1.00 67.14           H
ATOM   4742  HE3 MET A 287     -18.400 -12.175  19.783  1.00 67.14           H
ATOM   4743  N   LEU A 288     -23.901  -8.753  17.747  1.00 50.31           N
ATOM   4744  CA  LEU A 288     -24.598  -7.547  18.197  1.00 53.55           C
ATOM   4745  C   LEU A 288     -26.130  -7.714  18.279  1.00 47.69           C
ATOM   4746  O   LEU A 288     -26.730  -7.171  19.206  1.00 47.44           O
ATOM   4747  CB  LEU A 288     -24.188  -6.361  17.295  1.00 59.55           C
ATOM   4748  CG  LEU A 288     -24.504  -4.964  17.876  1.00 58.68           C
ATOM   4749  CD1 LEU A 288     -23.711  -4.695  19.174  1.00 60.66           C
ATOM   4750  CD2 LEU A 288     -24.277  -3.861  16.820  1.00 65.84           C
ATOM   4751  H   LEU A 288     -23.385  -8.670  16.881  1.00 50.31           H
ATOM   4752  HA  LEU A 288     -24.240  -7.355  19.210  1.00 53.55           H
ATOM   4753  HB3 LEU A 288     -24.668  -6.478  16.322  1.00 59.55           H
ATOM   4754  HB2 LEU A 288     -23.116  -6.403  17.101  1.00 59.55           H
ATOM   4755  HG  LEU A 288     -25.565  -4.931  18.125  1.00 58.68           H
ATOM   4756 HD11 LEU A 288     -23.365  -3.664  19.251  1.00 60.66           H
ATOM   4757 HD12 LEU A 288     -24.327  -4.891  20.051  1.00 60.66           H
ATOM   4758 HD13 LEU A 288     -22.831  -5.335  19.252  1.00 60.66           H
ATOM   4759 HD21 LEU A 288     -25.176  -3.256  16.695  1.00 65.84           H
ATOM   4760 HD22 LEU A 288     -23.466  -3.184  17.086  1.00 65.84           H
ATOM   4761 HD23 LEU A 288     -24.031  -4.275  15.842  1.00 65.84           H
ATOM   4762  N   GLN A 289     -26.723  -8.491  17.351  1.00 48.36           N
ATOM   4763  CA  GLN A 289     -28.130  -8.908  17.387  1.00 51.57           C
ATOM   4764  C   GLN A 289     -28.466  -9.762  18.619  1.00 46.57           C
ATOM   4765  O   GLN A 289     -29.442  -9.465  19.305  1.00 54.08           O
ATOM   4766  CB  GLN A 289     -28.505  -9.683  16.104  1.00 58.40           C
ATOM   4767  CG  GLN A 289     -28.720  -8.804  14.861  1.00 69.38           C
ATOM   4768  CD  GLN A 289     -28.912  -9.660  13.606  1.00 78.59           C
ATOM   4769  OE1 GLN A 289     -29.785 -10.526  13.562  1.00 81.87           O
ATOM   4770  NE2 GLN A 289     -28.102  -9.422  12.574  1.00 81.47           N
ATOM   4771  H   GLN A 289     -26.162  -8.887  16.608  1.00 48.36           H
ATOM   4772  HA  GLN A 289     -28.742  -8.006  17.437  1.00 51.57           H
ATOM   4773  HB3 GLN A 289     -29.422 -10.251  16.273  1.00 58.40           H
ATOM   4774  HB2 GLN A 289     -27.736 -10.426  15.894  1.00 58.40           H
ATOM   4775  HG3 GLN A 289     -27.884  -8.119  14.725  1.00 69.38           H
ATOM   4776  HG2 GLN A 289     -29.604  -8.179  14.996  1.00 69.38           H
ATOM   4777 HE22 GLN A 289     -28.201  -9.947  11.718  1.00 81.47           H
ATOM   4778 HE21 GLN A 289     -27.385  -8.716  12.648  1.00 81.47           H
ATOM   4779  N   GLN A 290     -27.639 -10.794  18.869  1.00 44.84           N
ATOM   4780  CA  GLN A 290     -27.795 -11.764  19.955  1.00 46.85           C
ATOM   4781  C   GLN A 290     -27.652 -11.156  21.360  1.00 45.59           C
ATOM   4782  O   GLN A 290     -28.363 -11.585  22.266  1.00 41.32           O
ATOM   4783  CB  GLN A 290     -26.806 -12.929  19.746  1.00 50.33           C
ATOM   4784  CG  GLN A 290     -27.086 -13.777  18.485  1.00 53.90           C
ATOM   4785  CD  GLN A 290     -28.243 -14.770  18.596  1.00 56.40           C
ATOM   4786  OE1 GLN A 290     -28.784 -15.016  19.670  1.00 61.39           O
ATOM   4787  NE2 GLN A 290     -28.616 -15.364  17.462  1.00 70.70           N
ATOM   4788  H   GLN A 290     -26.852 -10.950  18.253  1.00 44.84           H
ATOM   4789  HA  GLN A 290     -28.808 -12.159  19.883  1.00 46.85           H
ATOM   4790  HB3 GLN A 290     -26.781 -13.575  20.626  1.00 50.33           H
ATOM   4791  HB2 GLN A 290     -25.797 -12.522  19.664  1.00 50.33           H
ATOM   4792  HG3 GLN A 290     -26.193 -14.347  18.243  1.00 53.90           H
ATOM   4793  HG2 GLN A 290     -27.280 -13.138  17.627  1.00 53.90           H
ATOM   4794 HE22 GLN A 290     -29.334 -16.074  17.471  1.00 70.70           H
ATOM   4795 HE21 GLN A 290     -28.131 -15.161  16.601  1.00 70.70           H
ATOM   4796  N   LEU A 291     -26.778 -10.143  21.498  1.00 52.40           N
ATOM   4797  CA  LEU A 291     -26.562  -9.370  22.724  1.00 54.42           C
ATOM   4798  C   LEU A 291     -27.710  -8.398  23.061  1.00 50.21           C
ATOM   4799  O   LEU A 291     -27.775  -7.943  24.203  1.00 58.90           O
ATOM   4800  CB  LEU A 291     -25.224  -8.605  22.607  1.00 61.16           C
ATOM   4801  CG  LEU A 291     -23.960  -9.496  22.636  1.00 64.91           C
ATOM   4802  CD1 LEU A 291     -22.719  -8.739  22.119  1.00 60.50           C
ATOM   4803  CD2 LEU A 291     -23.721 -10.133  24.018  1.00 65.25           C
ATOM   4804  H   LEU A 291     -26.219  -9.869  20.701  1.00 52.40           H
ATOM   4805  HA  LEU A 291     -26.513 -10.066  23.559  1.00 54.42           H
ATOM   4806  HB3 LEU A 291     -25.135  -7.868  23.407  1.00 61.16           H
ATOM   4807  HB2 LEU A 291     -25.242  -8.030  21.679  1.00 61.16           H
ATOM   4808  HG  LEU A 291     -24.127 -10.328  21.954  1.00 64.91           H
ATOM   4809 HD11 LEU A 291     -21.889  -8.758  22.825  1.00 60.50           H
ATOM   4810 HD12 LEU A 291     -22.355  -9.189  21.194  1.00 60.50           H
ATOM   4811 HD13 LEU A 291     -22.933  -7.692  21.904  1.00 60.50           H
ATOM   4812 HD21 LEU A 291     -23.362 -11.156  23.913  1.00 65.25           H
ATOM   4813 HD22 LEU A 291     -22.989  -9.577  24.601  1.00 65.25           H
ATOM   4814 HD23 LEU A 291     -24.623 -10.179  24.623  1.00 65.25           H
ATOM   4815  N   LYS A 292     -28.586  -8.108  22.085  1.00 48.90           N
ATOM   4816  CA  LYS A 292     -29.742  -7.220  22.220  1.00 56.08           C
ATOM   4817  C   LYS A 292     -31.080  -7.986  22.299  1.00 53.37           C
ATOM   4818  O   LYS A 292     -32.132  -7.351  22.233  1.00 50.89           O
ATOM   4819  CB  LYS A 292     -29.702  -6.178  21.080  1.00 61.67           C
ATOM   4820  CG  LYS A 292     -28.541  -5.179  21.239  1.00 71.10           C
ATOM   4821  CD  LYS A 292     -28.480  -4.140  20.105  1.00 83.53           C
ATOM   4822  CE  LYS A 292     -27.291  -3.166  20.210  1.00 88.71           C
ATOM   4823  NZ  LYS A 292     -27.395  -2.256  21.367  1.00 99.35           N1+
ATOM   4824  H   LYS A 292     -28.464  -8.530  21.174  1.00 48.90           H
ATOM   4825  HA  LYS A 292     -29.675  -6.672  23.162  1.00 56.08           H
ATOM   4826  HB3 LYS A 292     -30.631  -5.605  21.063  1.00 61.67           H
ATOM   4827  HB2 LYS A 292     -29.639  -6.683  20.114  1.00 61.67           H
ATOM   4828  HG3 LYS A 292     -27.593  -5.716  21.279  1.00 71.10           H
ATOM   4829  HG2 LYS A 292     -28.642  -4.675  22.200  1.00 71.10           H
ATOM   4830  HD3 LYS A 292     -29.417  -3.582  20.067  1.00 83.53           H
ATOM   4831  HD2 LYS A 292     -28.412  -4.666  19.151  1.00 83.53           H
ATOM   4832  HE3 LYS A 292     -27.235  -2.558  19.306  1.00 88.71           H
ATOM   4833  HE2 LYS A 292     -26.356  -3.719  20.277  1.00 88.71           H
ATOM   4834  HZ1 LYS A 292     -27.416  -2.796  22.220  1.00 99.35           H
ATOM   4835  HZ2 LYS A 292     -26.597  -1.637  21.382  1.00 99.35           H
ATOM   4836  HZ3 LYS A 292     -28.242  -1.711  21.294  1.00 99.35           H
ATOM   4837  N   LYS A 293     -31.030  -9.319  22.483  1.00 49.50           N
ATOM   4838  CA  LYS A 293     -32.195 -10.167  22.760  1.00 53.79           C
ATOM   4839  C   LYS A 293     -32.598 -10.113  24.255  1.00 51.12           C
ATOM   4840  O   LYS A 293     -31.746  -9.786  25.085  1.00 53.18           O
ATOM   4841  CB  LYS A 293     -31.877 -11.617  22.334  1.00 65.59           C
ATOM   4842  CG  LYS A 293     -31.788 -11.785  20.807  1.00 78.46           C
ATOM   4843  CD  LYS A 293     -31.391 -13.198  20.356  1.00 85.02           C
ATOM   4844  CE  LYS A 293     -32.479 -14.262  20.575  1.00 84.96           C
ATOM   4845  NZ  LYS A 293     -32.089 -15.560  19.994  1.00 80.97           N1+
ATOM   4846  H   LYS A 293     -30.131  -9.777  22.525  1.00 49.50           H
ATOM   4847  HA  LYS A 293     -33.009  -9.795  22.138  1.00 53.79           H
ATOM   4848  HB3 LYS A 293     -32.649 -12.290  22.705  1.00 65.59           H
ATOM   4849  HB2 LYS A 293     -30.951 -11.944  22.805  1.00 65.59           H
ATOM   4850  HG3 LYS A 293     -31.054 -11.085  20.415  1.00 78.46           H
ATOM   4851  HG2 LYS A 293     -32.738 -11.507  20.349  1.00 78.46           H
ATOM   4852  HD3 LYS A 293     -30.494 -13.490  20.902  1.00 85.02           H
ATOM   4853  HD2 LYS A 293     -31.107 -13.159  19.302  1.00 85.02           H
ATOM   4854  HE3 LYS A 293     -33.416 -13.947  20.114  1.00 84.96           H
ATOM   4855  HE2 LYS A 293     -32.672 -14.399  21.639  1.00 84.96           H
ATOM   4856  HZ1 LYS A 293     -31.214 -15.865  20.396  1.00 80.97           H
ATOM   4857  HZ2 LYS A 293     -32.807 -16.246  20.180  1.00 80.97           H
ATOM   4858  HZ3 LYS A 293     -31.976 -15.459  18.995  1.00 80.97           H
ATOM   4859  N   PRO A 294     -33.864 -10.488  24.581  1.00 48.46           N
ATOM   4860  CA  PRO A 294     -34.333 -10.694  25.971  1.00 48.65           C
ATOM   4861  C   PRO A 294     -33.439 -11.613  26.825  1.00 48.60           C
ATOM   4862  O   PRO A 294     -33.080 -12.706  26.385  1.00 50.60           O
ATOM   4863  CB  PRO A 294     -35.744 -11.281  25.801  1.00 46.09           C
ATOM   4864  CG  PRO A 294     -36.226 -10.716  24.480  1.00 50.73           C
ATOM   4865  CD  PRO A 294     -34.960 -10.714  23.633  1.00 48.51           C
ATOM   4866  HA  PRO A 294     -34.406  -9.707  26.431  1.00 48.65           H
ATOM   4867  HB3 PRO A 294     -36.408 -11.023  26.627  1.00 46.09           H
ATOM   4868  HB2 PRO A 294     -35.710 -12.370  25.735  1.00 46.09           H
ATOM   4869  HG3 PRO A 294     -36.567  -9.691  24.628  1.00 50.73           H
ATOM   4870  HG2 PRO A 294     -37.044 -11.284  24.036  1.00 50.73           H
ATOM   4871  HD2 PRO A 294     -34.827 -11.684  23.152  1.00 48.51           H
ATOM   4872  HD3 PRO A 294     -35.035  -9.949  22.861  1.00 48.51           H
ATOM   4873  N   ARG A 295     -33.075 -11.112  28.014  1.00 50.39           N
ATOM   4874  CA  ARG A 295     -32.129 -11.743  28.938  1.00 46.74           C
ATOM   4875  C   ARG A 295     -32.777 -12.926  29.694  1.00 48.88           C
ATOM   4876  O   ARG A 295     -33.970 -12.841  29.995  1.00 45.44           O
ATOM   4877  CB  ARG A 295     -31.577 -10.670  29.902  1.00 47.24           C
ATOM   4878  CG  ARG A 295     -31.109  -9.394  29.171  1.00 52.12           C
ATOM   4879  CD  ARG A 295     -29.896  -8.694  29.808  1.00 58.45           C
ATOM   4880  NE  ARG A 295     -29.378  -7.602  28.961  1.00 63.09           N
ATOM   4881  CZ  ARG A 295     -28.770  -7.707  27.762  1.00 65.00           C
ATOM   4882  NH1 ARG A 295     -28.533  -8.888  27.169  1.00 65.07           N
ATOM   4883  NH2 ARG A 295     -28.389  -6.591  27.129  1.00 60.27           N1+
ATOM   4884  H   ARG A 295     -33.434 -10.213  28.301  1.00 50.39           H
ATOM   4885  HA  ARG A 295     -31.302 -12.081  28.321  1.00 46.74           H
ATOM   4886  HB3 ARG A 295     -30.756 -11.091  30.483  1.00 47.24           H
ATOM   4887  HB2 ARG A 295     -32.347 -10.398  30.625  1.00 47.24           H
ATOM   4888  HG3 ARG A 295     -31.953  -8.705  29.234  1.00 52.12           H
ATOM   4889  HG2 ARG A 295     -30.963  -9.558  28.105  1.00 52.12           H
ATOM   4890  HD3 ARG A 295     -29.122  -9.381  30.144  1.00 58.45           H
ATOM   4891  HD2 ARG A 295     -30.242  -8.176  30.702  1.00 58.45           H
ATOM   4892 HH22 ARG A 295     -27.948  -6.654  26.221  1.00 60.27           H
ATOM   4893 HH21 ARG A 295     -28.548  -5.683  27.541  1.00 60.27           H
ATOM   4894 HH12 ARG A 295     -28.101  -8.921  26.255  1.00 65.07           H
ATOM   4895 HH11 ARG A 295     -28.804  -9.747  27.625  1.00 65.07           H
ATOM   4896  HE  ARG A 295     -29.544  -6.673  29.320  1.00 63.09           H
ATOM   4897  N   PRO A 296     -32.015 -14.000  30.009  1.00 52.68           N
ATOM   4898  CA  PRO A 296     -30.556 -14.151  29.845  1.00 47.92           C
ATOM   4899  C   PRO A 296     -30.101 -14.423  28.404  1.00 45.50           C
ATOM   4900  O   PRO A 296     -30.670 -15.278  27.724  1.00 48.02           O
ATOM   4901  CB  PRO A 296     -30.216 -15.357  30.737  1.00 47.72           C
ATOM   4902  CG  PRO A 296     -31.480 -16.190  30.753  1.00 47.06           C
ATOM   4903  CD  PRO A 296     -32.585 -15.148  30.715  1.00 52.63           C
ATOM   4904  HA  PRO A 296     -30.038 -13.271  30.228  1.00 47.92           H
ATOM   4905  HB3 PRO A 296     -29.998 -15.024  31.749  1.00 47.72           H
ATOM   4906  HB2 PRO A 296     -29.350 -15.930  30.403  1.00 47.72           H
ATOM   4907  HG3 PRO A 296     -31.538 -16.838  31.623  1.00 47.06           H
ATOM   4908  HG2 PRO A 296     -31.524 -16.811  29.857  1.00 47.06           H
ATOM   4909  HD2 PRO A 296     -33.486 -15.536  30.235  1.00 52.63           H
ATOM   4910  HD3 PRO A 296     -32.844 -14.839  31.726  1.00 52.63           H
ATOM   4911  N   VAL A 297     -29.037 -13.712  28.009  1.00 49.14           N
ATOM   4912  CA  VAL A 297     -28.228 -14.041  26.844  1.00 54.48           C
ATOM   4913  C   VAL A 297     -26.965 -14.747  27.363  1.00 52.48           C
ATOM   4914  O   VAL A 297     -26.214 -14.158  28.142  1.00 54.08           O
ATOM   4915  CB  VAL A 297     -27.823 -12.776  26.036  1.00 53.70           C
ATOM   4916  CG1 VAL A 297     -26.795 -13.055  24.916  1.00 57.05           C
ATOM   4917  CG2 VAL A 297     -29.065 -12.082  25.446  1.00 54.72           C
ATOM   4918  H   VAL A 297     -28.634 -13.029  28.637  1.00 49.14           H
ATOM   4919  HA  VAL A 297     -28.770 -14.710  26.176  1.00 54.48           H
ATOM   4920  HB  VAL A 297     -27.365 -12.062  26.722  1.00 53.70           H
ATOM   4921 HG11 VAL A 297     -26.602 -12.162  24.328  1.00 57.05           H
ATOM   4922 HG12 VAL A 297     -25.829 -13.377  25.307  1.00 57.05           H
ATOM   4923 HG13 VAL A 297     -27.154 -13.826  24.233  1.00 57.05           H
ATOM   4924 HG21 VAL A 297     -28.793 -11.172  24.911  1.00 54.72           H
ATOM   4925 HG22 VAL A 297     -29.586 -12.735  24.746  1.00 54.72           H
ATOM   4926 HG23 VAL A 297     -29.776 -11.796  26.221  1.00 54.72           H
ATOM   4927  N   ILE A 298     -26.775 -15.999  26.926  1.00 50.05           N
ATOM   4928  CA  ILE A 298     -25.589 -16.806  27.195  1.00 51.98           C
ATOM   4929  C   ILE A 298     -25.180 -17.399  25.841  1.00 51.10           C
ATOM   4930  O   ILE A 298     -25.581 -18.510  25.501  1.00 46.14           O
ATOM   4931  CB  ILE A 298     -25.831 -17.930  28.256  1.00 45.92           C
ATOM   4932  CG1 ILE A 298     -26.362 -17.332  29.581  1.00 44.99           C
ATOM   4933  CG2 ILE A 298     -24.555 -18.771  28.513  1.00 47.29           C
ATOM   4934  CD1 ILE A 298     -26.612 -18.351  30.702  1.00 51.64           C
ATOM   4935  H   ILE A 298     -27.448 -16.409  26.291  1.00 50.05           H
ATOM   4936  HA  ILE A 298     -24.767 -16.176  27.536  1.00 51.98           H
ATOM   4937  HB  ILE A 298     -26.602 -18.606  27.881  1.00 45.92           H
ATOM   4938 HG13 ILE A 298     -27.299 -16.806  29.402  1.00 44.99           H
ATOM   4939 HG12 ILE A 298     -25.665 -16.576  29.936  1.00 44.99           H
ATOM   4940 HG21 ILE A 298     -24.741 -19.581  29.217  1.00 47.29           H
ATOM   4941 HG22 ILE A 298     -24.173 -19.243  27.609  1.00 47.29           H
ATOM   4942 HG23 ILE A 298     -23.755 -18.154  28.924  1.00 47.29           H
ATOM   4943 HD11 ILE A 298     -27.335 -17.965  31.420  1.00 51.64           H
ATOM   4944 HD12 ILE A 298     -27.005 -19.288  30.310  1.00 51.64           H
ATOM   4945 HD13 ILE A 298     -25.694 -18.572  31.249  1.00 51.64           H
ATOM   4946  N   LEU A 299     -24.452 -16.592  25.056  1.00 46.80           N
ATOM   4947  CA  LEU A 299     -24.032 -16.918  23.697  1.00 49.30           C
ATOM   4948  C   LEU A 299     -22.931 -17.992  23.714  1.00 49.97           C
ATOM   4949  O   LEU A 299     -21.944 -17.839  24.436  1.00 52.00           O
ATOM   4950  CB  LEU A 299     -23.597 -15.608  23.002  1.00 51.48           C
ATOM   4951  CG  LEU A 299     -23.344 -15.696  21.480  1.00 58.96           C
ATOM   4952  CD1 LEU A 299     -24.625 -16.047  20.693  1.00 64.41           C
ATOM   4953  CD2 LEU A 299     -22.698 -14.394  20.959  1.00 58.88           C
ATOM   4954  H   LEU A 299     -24.153 -15.691  25.410  1.00 46.80           H
ATOM   4955  HA  LEU A 299     -24.903 -17.320  23.179  1.00 49.30           H
ATOM   4956  HB3 LEU A 299     -22.691 -15.251  23.490  1.00 51.48           H
ATOM   4957  HB2 LEU A 299     -24.351 -14.838  23.181  1.00 51.48           H
ATOM   4958  HG  LEU A 299     -22.633 -16.501  21.300  1.00 58.96           H
ATOM   4959 HD11 LEU A 299     -24.888 -15.278  19.969  1.00 64.41           H
ATOM   4960 HD12 LEU A 299     -24.495 -16.976  20.139  1.00 64.41           H
ATOM   4961 HD13 LEU A 299     -25.496 -16.168  21.337  1.00 64.41           H
ATOM   4962 HD21 LEU A 299     -22.957 -14.186  19.920  1.00 58.88           H
ATOM   4963 HD22 LEU A 299     -22.999 -13.528  21.550  1.00 58.88           H
ATOM   4964 HD23 LEU A 299     -21.612 -14.452  21.005  1.00 58.88           H
ATOM   4965  N   ASP A 300     -23.141 -19.056  22.919  1.00 46.70           N
ATOM   4966  CA  ASP A 300     -22.238 -20.196  22.749  1.00 48.93           C
ATOM   4967  C   ASP A 300     -20.910 -19.697  22.139  1.00 53.06           C
ATOM   4968  O   ASP A 300     -20.963 -19.149  21.039  1.00 60.10           O
ATOM   4969  CB  ASP A 300     -22.903 -21.262  21.828  1.00 51.21           C
ATOM   4970  CG  ASP A 300     -22.151 -22.586  21.573  1.00 60.44           C
ATOM   4971  OD1 ASP A 300     -21.095 -22.835  22.195  1.00 62.96           O
ATOM   4972  OD2 ASP A 300     -22.688 -23.387  20.780  1.00 58.89           O1-
ATOM   4973  H   ASP A 300     -23.981 -19.085  22.353  1.00 46.70           H
ATOM   4974  HA  ASP A 300     -22.116 -20.628  23.740  1.00 48.93           H
ATOM   4975  HB3 ASP A 300     -23.136 -20.813  20.864  1.00 51.21           H
ATOM   4976  HB2 ASP A 300     -23.880 -21.519  22.229  1.00 51.21           H
ATOM   4977  N   PRO A 301     -19.754 -19.888  22.821  1.00 50.19           N
ATOM   4978  CA  PRO A 301     -18.444 -19.499  22.259  1.00 45.83           C
ATOM   4979  C   PRO A 301     -18.092 -20.182  20.922  1.00 44.10           C
ATOM   4980  O   PRO A 301     -17.358 -19.591  20.134  1.00 45.12           O
ATOM   4981  CB  PRO A 301     -17.441 -19.863  23.367  1.00 47.34           C
ATOM   4982  CG  PRO A 301     -18.126 -20.953  24.170  1.00 49.34           C
ATOM   4983  CD  PRO A 301     -19.590 -20.543  24.120  1.00 50.44           C
ATOM   4984  HA  PRO A 301     -18.426 -18.419  22.096  1.00 45.83           H
ATOM   4985  HB3 PRO A 301     -17.286 -19.003  24.013  1.00 47.34           H
ATOM   4986  HB2 PRO A 301     -16.461 -20.173  22.999  1.00 47.34           H
ATOM   4987  HG3 PRO A 301     -17.745 -21.045  25.185  1.00 49.34           H
ATOM   4988  HG2 PRO A 301     -17.995 -21.914  23.670  1.00 49.34           H
ATOM   4989  HD2 PRO A 301     -20.217 -21.419  24.270  1.00 50.44           H
ATOM   4990  HD3 PRO A 301     -19.822 -19.823  24.905  1.00 50.44           H
ATOM   4991  N   ALA A 302     -18.644 -21.385  20.687  1.00 47.42           N
ATOM   4992  CA  ALA A 302     -18.437 -22.186  19.487  1.00 52.16           C
ATOM   4993  C   ALA A 302     -19.339 -21.808  18.295  1.00 47.90           C
ATOM   4994  O   ALA A 302     -18.966 -22.139  17.171  1.00 49.15           O
ATOM   4995  CB  ALA A 302     -18.656 -23.656  19.864  1.00 51.45           C
ATOM   4996  H   ALA A 302     -19.259 -21.791  21.380  1.00 47.42           H
ATOM   4997  HA  ALA A 302     -17.399 -22.065  19.175  1.00 52.16           H
ATOM   4998  HB1 ALA A 302     -18.400 -24.314  19.041  1.00 51.45           H
ATOM   4999  HB2 ALA A 302     -18.041 -23.943  20.717  1.00 51.45           H
ATOM   5000  HB3 ALA A 302     -19.697 -23.859  20.116  1.00 51.45           H
ATOM   5001  N   ASP A 303     -20.490 -21.151  18.540  1.00 48.47           N
ATOM   5002  CA  ASP A 303     -21.510 -20.854  17.527  1.00 53.31           C
ATOM   5003  C   ASP A 303     -22.121 -19.465  17.840  1.00 49.79           C
ATOM   5004  O   ASP A 303     -22.848 -19.355  18.826  1.00 49.11           O
ATOM   5005  CB  ASP A 303     -22.580 -21.987  17.489  1.00 62.55           C
ATOM   5006  CG  ASP A 303     -23.688 -21.911  16.417  1.00 66.10           C
ATOM   5007  OD1 ASP A 303     -23.741 -20.925  15.650  1.00 52.07           O
ATOM   5008  OD2 ASP A 303     -24.504 -22.857  16.384  1.00 63.13           O1-
ATOM   5009  H   ASP A 303     -20.725 -20.893  19.489  1.00 48.47           H
ATOM   5010  HA  ASP A 303     -21.029 -20.855  16.551  1.00 53.31           H
ATOM   5011  HB3 ASP A 303     -23.067 -22.050  18.462  1.00 62.55           H
ATOM   5012  HB2 ASP A 303     -22.070 -22.946  17.373  1.00 62.55           H
ATOM   5013  N   PRO A 304     -21.856 -18.431  17.002  1.00 56.37           N
ATOM   5014  CA  PRO A 304     -22.378 -17.070  17.232  1.00 53.40           C
ATOM   5015  C   PRO A 304     -23.892 -16.894  16.996  1.00 50.14           C
ATOM   5016  O   PRO A 304     -24.406 -15.831  17.336  1.00 51.53           O
ATOM   5017  CB  PRO A 304     -21.550 -16.198  16.274  1.00 55.98           C
ATOM   5018  CG  PRO A 304     -21.242 -17.119  15.106  1.00 62.38           C
ATOM   5019  CD  PRO A 304     -21.060 -18.478  15.774  1.00 60.41           C
ATOM   5020  HA  PRO A 304     -22.175 -16.763  18.260  1.00 53.40           H
ATOM   5021  HB3 PRO A 304     -20.621 -15.901  16.762  1.00 55.98           H
ATOM   5022  HB2 PRO A 304     -22.051 -15.282  15.958  1.00 55.98           H
ATOM   5023  HG3 PRO A 304     -20.377 -16.805  14.522  1.00 62.38           H
ATOM   5024  HG2 PRO A 304     -22.104 -17.155  14.438  1.00 62.38           H
ATOM   5025  HD2 PRO A 304     -21.377 -19.273  15.099  1.00 60.41           H
ATOM   5026  HD3 PRO A 304     -20.016 -18.641  16.040  1.00 60.41           H
ATOM   5027  N   THR A 305     -24.576 -17.910  16.439  1.00 47.77           N
ATOM   5028  CA  THR A 305     -26.032 -17.934  16.270  1.00 50.61           C
ATOM   5029  C   THR A 305     -26.749 -18.605  17.465  1.00 61.49           C
ATOM   5030  O   THR A 305     -27.934 -18.340  17.665  1.00 71.40           O
ATOM   5031  CB  THR A 305     -26.457 -18.654  14.951  1.00 50.65           C
ATOM   5032  OG1 THR A 305     -26.490 -20.067  15.028  1.00 55.11           O
ATOM   5033  CG2 THR A 305     -25.650 -18.236  13.712  1.00 51.93           C
ATOM   5034  H   THR A 305     -24.089 -18.756  16.171  1.00 47.77           H
ATOM   5035  HA  THR A 305     -26.401 -16.909  16.208  1.00 50.61           H
ATOM   5036  HB  THR A 305     -27.488 -18.361  14.753  1.00 50.65           H
ATOM   5037  HG1 THR A 305     -25.588 -20.396  15.136  1.00 55.11           H
ATOM   5038 HG21 THR A 305     -26.043 -18.709  12.811  1.00 51.93           H
ATOM   5039 HG22 THR A 305     -25.702 -17.158  13.565  1.00 51.93           H
ATOM   5040 HG23 THR A 305     -24.599 -18.515  13.795  1.00 51.93           H
ATOM   5041  N   GLY A 306     -26.039 -19.445  18.239  1.00 59.28           N
ATOM   5042  CA  GLY A 306     -26.621 -20.218  19.330  1.00 60.99           C
ATOM   5043  C   GLY A 306     -26.610 -19.398  20.622  1.00 58.38           C
ATOM   5044  O   GLY A 306     -25.558 -19.244  21.240  1.00 56.45           O
ATOM   5045  H   GLY A 306     -25.058 -19.593  18.046  1.00 59.28           H
ATOM   5046  HA3 GLY A 306     -26.018 -21.116  19.475  1.00 60.99           H
ATOM   5047  HA2 GLY A 306     -27.631 -20.555  19.086  1.00 60.99           H
ATOM   5048  N   ASN A 307     -27.799 -18.949  21.064  1.00 57.20           N
ATOM   5049  CA  ASN A 307     -28.036 -18.449  22.419  1.00 52.47           C
ATOM   5050  C   ASN A 307     -28.472 -19.648  23.274  1.00 53.95           C
ATOM   5051  O   ASN A 307     -29.603 -20.117  23.144  1.00 47.69           O
ATOM   5052  CB  ASN A 307     -29.092 -17.314  22.400  1.00 52.74           C
ATOM   5053  CG  ASN A 307     -29.302 -16.600  23.747  1.00 64.15           C
ATOM   5054  OD1 ASN A 307     -28.655 -16.907  24.746  1.00 67.72           O
ATOM   5055  ND2 ASN A 307     -30.222 -15.634  23.781  1.00 80.04           N
ATOM   5056  H   ASN A 307     -28.623 -19.107  20.502  1.00 57.20           H
ATOM   5057  HA  ASN A 307     -27.116 -18.041  22.842  1.00 52.47           H
ATOM   5058  HB3 ASN A 307     -30.052 -17.684  22.035  1.00 52.74           H
ATOM   5059  HB2 ASN A 307     -28.765 -16.554  21.693  1.00 52.74           H
ATOM   5060 HD22 ASN A 307     -30.408 -15.147  24.646  1.00 80.04           H
ATOM   5061 HD21 ASN A 307     -30.740 -15.384  22.953  1.00 80.04           H
ATOM   5062  N   VAL A 308     -27.549 -20.108  24.131  1.00 56.32           N
[truncated: 147,771 more chars]
