# Supplementary material for: The Enzymatic Mechanism of OAS: How Metal Ions and Quantum Effects Help Activate Innate Immunity
Source: ACS Omega. 2026 Apr 13;11(16):24250–68. doi: 10.1021/acsomega.5c13236 (PMC13129866; doi:10.1021/acsomega.5c13236)
Supplement: Supplementary file 7 [file ao5c13236_si_007.pdb]

ATOM      1  N   MET A   1     -23.604 -39.156  52.213  1.00 59.71           N
ATOM      2  CA  MET A   1     -24.998 -38.726  52.225  1.00 51.59           C
ATOM      3  C   MET A   1     -25.328 -37.903  50.990  1.00 47.78           C
ATOM      4  O   MET A   1     -24.457 -37.638  50.165  1.00 39.25           O
ATOM      5  CB  MET A   1     -25.296 -37.917  53.485  1.00 53.80           C
ATOM      6  CG  MET A   1     -24.355 -36.748  53.706  1.00 59.59           C
ATOM      7  SD  MET A   1     -24.744 -35.863  55.229  1.00 77.38           S
ATOM      8  CE  MET A   1     -24.962 -37.234  56.362  1.00 63.78           C
ATOM      9  H1  MET A   1     -23.412 -39.699  53.042  1.00 59.71           H
ATOM     10  H2  MET A   1     -23.432 -39.721  51.394  1.00 59.71           H
ATOM     11  HA  MET A   1     -25.632 -39.613  52.227  1.00 51.59           H
ATOM     12  HB3 MET A   1     -25.264 -38.575  54.353  1.00 53.80           H
ATOM     13  HB2 MET A   1     -26.322 -37.552  53.446  1.00 53.80           H
ATOM     14  HG3 MET A   1     -24.423 -36.063  52.861  1.00 59.59           H
ATOM     15  HG2 MET A   1     -23.329 -37.112  53.750  1.00 59.59           H
ATOM     16  HE1 MET A   1     -25.208 -36.852  57.353  1.00 63.78           H
ATOM     17  HE2 MET A   1     -25.771 -37.873  56.008  1.00 63.78           H
ATOM     18  HE3 MET A   1     -24.040 -37.812  56.415  1.00 63.78           H
ATOM     19  N   GLU A   2     -26.586 -37.492  50.871  1.00 42.34           N
ATOM     20  CA  GLU A   2     -27.019 -36.680  49.740  1.00 39.70           C
ATOM     21  C   GLU A   2     -26.377 -35.297  49.766  1.00 40.64           C
ATOM     22  O   GLU A   2     -25.980 -34.801  50.825  1.00 37.18           O
ATOM     23  CB  GLU A   2     -28.541 -36.553  49.724  1.00 39.62           C
ATOM     24  CG  GLU A   2     -29.259 -37.867  49.492  1.00 53.36           C
ATOM     25  CD  GLU A   2     -30.764 -37.703  49.439  1.00 70.39           C
ATOM     26  OE1 GLU A   2     -31.396 -37.646  50.516  1.00 60.61           O
ATOM     27  OE2 GLU A   2     -31.314 -37.629  48.319  1.00 77.27           O1-
ATOM     28  H   GLU A   2     -27.267 -37.741  51.574  1.00 42.34           H
ATOM     29  HA  GLU A   2     -26.710 -37.181  48.823  1.00 39.70           H
ATOM     30  HB3 GLU A   2     -28.836 -35.839  48.955  1.00 39.62           H
ATOM     31  HB2 GLU A   2     -28.878 -36.118  50.665  1.00 39.62           H
ATOM     32  HG3 GLU A   2     -28.999 -38.567  50.286  1.00 53.36           H
ATOM     33  HG2 GLU A   2     -28.910 -38.311  48.560  1.00 53.36           H
ATOM     34  N   LEU A   3     -26.279 -34.682  48.590  1.00 38.49           N
ATOM     35  CA  LEU A   3     -25.641 -33.378  48.447  1.00 32.07           C
ATOM     36  C   LEU A   3     -26.315 -32.319  49.316  1.00 30.01           C
ATOM     37  O   LEU A   3     -25.640 -31.507  49.945  1.00 29.72           O
ATOM     38  CB  LEU A   3     -25.646 -32.933  46.977  1.00 22.58           C
ATOM     39  CG  LEU A   3     -25.032 -31.553  46.714  1.00 31.19           C
ATOM     40  CD1 LEU A   3     -23.629 -31.465  47.305  1.00 26.44           C
ATOM     41  CD2 LEU A   3     -25.013 -31.225  45.223  1.00 26.60           C
ATOM     42  H   LEU A   3     -26.653 -35.118  47.759  1.00 38.49           H
ATOM     43  HA  LEU A   3     -24.604 -33.471  48.769  1.00 32.07           H
ATOM     44  HB3 LEU A   3     -26.668 -32.951  46.598  1.00 22.58           H
ATOM     45  HB2 LEU A   3     -25.129 -33.679  46.373  1.00 22.58           H
ATOM     46  HG  LEU A   3     -25.653 -30.809  47.213  1.00 31.19           H
ATOM     47 HD11 LEU A   3     -23.212 -30.478  47.107  1.00 26.44           H
ATOM     48 HD12 LEU A   3     -23.677 -31.629  48.381  1.00 26.44           H
ATOM     49 HD13 LEU A   3     -22.994 -32.225  46.850  1.00 26.44           H
ATOM     50 HD21 LEU A   3     -24.571 -30.240  45.073  1.00 26.60           H
ATOM     51 HD22 LEU A   3     -24.422 -31.972  44.694  1.00 26.60           H
ATOM     52 HD23 LEU A   3     -26.032 -31.228  44.837  1.00 26.60           H
ATOM     53  N   ARG A   4     -27.643 -32.339  49.367  1.00 29.66           N
ATOM     54  CA  ARG A   4     -28.378 -31.321  50.107  1.00 34.91           C
ATOM     55  C   ARG A   4     -28.140 -31.401  51.619  1.00 34.39           C
ATOM     56  O   ARG A   4     -28.452 -30.461  52.344  1.00 32.75           O
ATOM     57  CB  ARG A   4     -29.876 -31.421  49.817  1.00 29.23           C
ATOM     58  CG  ARG A   4     -30.538 -32.652  50.399  1.00 41.30           C
ATOM     59  CD  ARG A   4     -32.042 -32.592  50.207  1.00 41.91           C
ATOM     60  NE  ARG A   4     -32.675 -33.869  50.517  1.00 62.77           N
ATOM     61  CZ  ARG A   4     -32.777 -34.877  49.658  1.00 66.52           C
ATOM     62  NH1 ARG A   4     -32.281 -34.760  48.432  1.00 64.21           N
ATOM     63  NH2 ARG A   4     -33.372 -36.004  50.025  1.00 75.83           N1+
ATOM     64  H   ARG A   4     -28.156 -33.066  48.889  1.00 29.66           H
ATOM     65  HA  ARG A   4     -28.035 -30.345  49.765  1.00 34.91           H
ATOM     66  HB3 ARG A   4     -30.038 -31.399  48.739  1.00 29.23           H
ATOM     67  HB2 ARG A   4     -30.377 -30.529  50.193  1.00 29.23           H
ATOM     68  HG3 ARG A   4     -30.310 -32.718  51.463  1.00 41.30           H
ATOM     69  HG2 ARG A   4     -30.145 -33.542  49.908  1.00 41.30           H
ATOM     70  HD3 ARG A   4     -32.265 -32.317  49.176  1.00 41.91           H
ATOM     71  HD2 ARG A   4     -32.459 -31.815  50.848  1.00 41.91           H
ATOM     72 HH22 ARG A   4     -33.449 -36.770  49.372  1.00 75.83           H
ATOM     73 HH21 ARG A   4     -33.748 -36.096  50.958  1.00 75.83           H
ATOM     74 HH12 ARG A   4     -32.359 -35.527  47.780  1.00 64.21           H
ATOM     75 HH11 ARG A   4     -31.825 -33.904  48.151  1.00 64.21           H
ATOM     76  HE  ARG A   4     -33.049 -33.961  51.451  1.00 62.77           H
ATOM     77  N   HIS A   5     -27.588 -32.516  52.088  1.00 31.33           N
ATOM     78  CA  HIS A   5     -27.283 -32.668  53.509  1.00 38.23           C
ATOM     79  C   HIS A   5     -25.797 -32.489  53.791  1.00 39.65           C
ATOM     80  O   HIS A   5     -25.365 -32.531  54.942  1.00 34.74           O
ATOM     81  CB  HIS A   5     -27.743 -34.036  54.013  1.00 38.06           C
ATOM     82  CG  HIS A   5     -29.229 -34.207  54.010  1.00 37.45           C
ATOM     83  ND1 HIS A   5     -30.217 -33.416  54.490  1.00 43.12           N
ATOM     84  CD2 HIS A   5     -29.850 -35.306  53.459  1.00 37.59           C
ATOM     85  CE1 HIS A   5     -31.408 -34.048  54.221  1.00 47.33           C
ATOM     86  NE2 HIS A   5     -31.158 -35.185  53.599  1.00 50.22           N
ATOM     87  H   HIS A   5     -27.372 -33.276  51.459  1.00 31.33           H
ATOM     88  HA  HIS A   5     -27.829 -31.901  54.059  1.00 38.23           H
ATOM     89  HB3 HIS A   5     -27.363 -34.196  55.022  1.00 38.06           H
ATOM     90  HB2 HIS A   5     -27.288 -34.817  53.405  1.00 38.06           H
ATOM     91  HD1 HIS A   5     -29.974 -32.482  54.975  1.00 43.12           H
ATOM     92  HD2 HIS A   5     -29.298 -36.039  53.036  1.00 37.59           H
ATOM     93  HE1 HIS A   5     -32.280 -33.621  54.499  1.00 47.33           H
ATOM     94  N   THR A   6     -25.023 -32.285  52.731  1.00 37.75           N
ATOM     95  CA  THR A   6     -23.572 -32.178  52.840  1.00 29.85           C
ATOM     96  C   THR A   6     -23.131 -30.751  53.155  1.00 31.84           C
ATOM     97  O   THR A   6     -23.460 -29.821  52.418  1.00 34.09           O
ATOM     98  CB  THR A   6     -22.891 -32.644  51.537  1.00 31.32           C
ATOM     99  OG1 THR A   6     -23.305 -33.981  51.235  1.00 34.22           O
ATOM    100  CG2 THR A   6     -21.376 -32.601  51.667  1.00 29.69           C
ATOM    101  H   THR A   6     -25.436 -32.199  51.813  1.00 37.75           H
ATOM    102  HA  THR A   6     -23.240 -32.826  53.651  1.00 29.85           H
ATOM    103  HB  THR A   6     -23.196 -31.986  50.723  1.00 31.32           H
ATOM    104  HG1 THR A   6     -24.260 -34.007  51.141  1.00 34.22           H
ATOM    105 HG21 THR A   6     -20.921 -32.935  50.734  1.00 29.69           H
ATOM    106 HG22 THR A   6     -21.058 -31.581  51.881  1.00 29.69           H
ATOM    107 HG23 THR A   6     -21.062 -33.257  52.479  1.00 29.69           H
ATOM    108  N   PRO A   7     -22.385 -30.574  54.260  1.00 29.27           N
ATOM    109  CA  PRO A   7     -21.860 -29.252  54.617  1.00 29.73           C
ATOM    110  C   PRO A   7     -20.744 -28.803  53.677  1.00 29.10           C
ATOM    111  O   PRO A   7     -20.124 -29.631  53.007  1.00 27.87           O
ATOM    112  CB  PRO A   7     -21.333 -29.452  56.045  1.00 32.12           C
ATOM    113  CG  PRO A   7     -21.036 -30.900  56.141  1.00 28.96           C
ATOM    114  CD  PRO A   7     -22.052 -31.595  55.268  1.00 32.25           C
ATOM    115  HA  PRO A   7     -22.666 -28.518  54.616  1.00 29.73           H
ATOM    116  HB3 PRO A   7     -22.116 -29.196  56.758  1.00 32.12           H
ATOM    117  HB2 PRO A   7     -20.411 -28.885  56.173  1.00 32.12           H
ATOM    118  HG3 PRO A   7     -21.161 -31.228  57.173  1.00 28.96           H
ATOM    119  HG2 PRO A   7     -20.035 -31.091  55.754  1.00 28.96           H
ATOM    120  HD2 PRO A   7     -21.581 -32.446  54.776  1.00 32.25           H
ATOM    121  HD3 PRO A   7     -22.940 -31.820  55.859  1.00 32.25           H
ATOM    122  N   ALA A   8     -20.505 -27.496  53.642  1.00 25.28           N
ATOM    123  CA  ALA A   8     -19.533 -26.885  52.736  1.00 32.09           C
ATOM    124  C   ALA A   8     -18.157 -27.552  52.752  1.00 34.56           C
ATOM    125  O   ALA A   8     -17.553 -27.773  51.701  1.00 27.20           O
ATOM    126  CB  ALA A   8     -19.393 -25.413  53.067  1.00 26.39           C
ATOM    127  H   ALA A   8     -21.006 -26.874  54.261  1.00 25.28           H
ATOM    128  HA  ALA A   8     -19.928 -26.962  51.723  1.00 32.09           H
ATOM    129  HB1 ALA A   8     -18.669 -24.956  52.393  1.00 26.39           H
ATOM    130  HB2 ALA A   8     -20.358 -24.920  52.951  1.00 26.39           H
ATOM    131  HB3 ALA A   8     -19.051 -25.302  54.096  1.00 26.39           H
ATOM    132  N   ARG A   9     -17.668 -27.875  53.945  1.00 29.03           N
ATOM    133  CA  ARG A   9     -16.320 -28.409  54.097  1.00 28.68           C
ATOM    134  C   ARG A   9     -16.199 -29.846  53.589  1.00 23.21           C
ATOM    135  O   ARG A   9     -15.094 -30.358  53.432  1.00 31.67           O
ATOM    136  CB  ARG A   9     -15.888 -28.340  55.566  1.00 28.10           C
ATOM    137  CG  ARG A   9     -16.650 -29.290  56.467  1.00 28.15           C
ATOM    138  CD  ARG A   9     -16.381 -29.014  57.939  1.00 44.66           C
ATOM    139  NE  ARG A   9     -17.198 -29.869  58.796  1.00 46.00           N
ATOM    140  CZ  ARG A   9     -18.470 -29.625  59.097  1.00 42.93           C
ATOM    141  NH1 ARG A   9     -19.073 -28.545  58.617  1.00 37.50           N
ATOM    142  NH2 ARG A   9     -19.138 -30.458  59.884  1.00 47.28           N1+
ATOM    143  H   ARG A   9     -18.234 -27.752  54.773  1.00 29.03           H
ATOM    144  HA  ARG A   9     -15.641 -27.786  53.515  1.00 28.68           H
ATOM    145  HB3 ARG A   9     -16.009 -27.320  55.931  1.00 28.10           H
ATOM    146  HB2 ARG A   9     -14.821 -28.550  55.639  1.00 28.10           H
ATOM    147  HG3 ARG A   9     -16.368 -30.316  56.233  1.00 28.15           H
ATOM    148  HG2 ARG A   9     -17.718 -29.198  56.270  1.00 28.15           H
ATOM    149  HD3 ARG A   9     -16.598 -27.968  58.158  1.00 44.66           H
ATOM    150  HD2 ARG A   9     -15.326 -29.187  58.154  1.00 44.66           H
ATOM    151 HH22 ARG A   9     -20.104 -30.272  60.112  1.00 47.28           H
ATOM    152 HH21 ARG A   9     -18.680 -31.278  60.255  1.00 47.28           H
ATOM    153 HH12 ARG A   9     -20.039 -28.362  58.847  1.00 37.50           H
ATOM    154 HH11 ARG A   9     -18.566 -27.906  58.022  1.00 37.50           H
ATOM    155  HE  ARG A   9     -16.739 -30.689  59.167  1.00 46.00           H
ATOM    156  N   ASP A  10     -17.331 -30.497  53.341  1.00 22.80           N
ATOM    157  CA  ASP A  10     -17.319 -31.859  52.814  1.00 25.22           C
ATOM    158  C   ASP A  10     -17.723 -31.942  51.337  1.00 24.70           C
ATOM    159  O   ASP A  10     -17.991 -33.029  50.832  1.00 24.98           O
ATOM    160  CB  ASP A  10     -18.247 -32.755  53.632  1.00 27.14           C
ATOM    161  CG  ASP A  10     -17.795 -32.904  55.074  1.00 32.41           C
ATOM    162  OD1 ASP A  10     -16.605 -32.657  55.359  1.00 33.47           O
ATOM    163  OD2 ASP A  10     -18.636 -33.276  55.917  1.00 40.35           O1-
ATOM    164  H   ASP A  10     -18.220 -30.050  53.517  1.00 22.80           H
ATOM    165  HA  ASP A  10     -16.305 -32.248  52.909  1.00 25.22           H
ATOM    166  HB3 ASP A  10     -18.303 -33.739  53.167  1.00 27.14           H
ATOM    167  HB2 ASP A  10     -19.257 -32.347  53.609  1.00 27.14           H
ATOM    168  N   LEU A  11     -17.782 -30.806  50.652  1.00 29.02           N
ATOM    169  CA  LEU A  11     -18.186 -30.817  49.246  1.00 25.53           C
ATOM    170  C   LEU A  11     -17.175 -31.564  48.387  1.00 25.45           C
ATOM    171  O   LEU A  11     -17.552 -32.372  47.544  1.00 26.43           O
ATOM    172  CB  LEU A  11     -18.373 -29.395  48.721  1.00 24.15           C
ATOM    173  CG  LEU A  11     -19.624 -28.677  49.232  1.00 29.80           C
ATOM    174  CD1 LEU A  11     -19.746 -27.298  48.615  1.00 29.50           C
ATOM    175  CD2 LEU A  11     -20.872 -29.506  48.953  1.00 26.22           C
ATOM    176  H   LEU A  11     -17.548 -29.932  51.102  1.00 29.02           H
ATOM    177  HA  LEU A  11     -19.142 -31.335  49.172  1.00 25.53           H
ATOM    178  HB3 LEU A  11     -18.387 -29.412  47.631  1.00 24.15           H
ATOM    179  HB2 LEU A  11     -17.492 -28.802  48.965  1.00 24.15           H
ATOM    180  HG  LEU A  11     -19.530 -28.558  50.311  1.00 29.80           H
ATOM    181 HD11 LEU A  11     -20.643 -26.808  48.994  1.00 29.50           H
ATOM    182 HD12 LEU A  11     -18.870 -26.704  48.876  1.00 29.50           H
ATOM    183 HD13 LEU A  11     -19.813 -27.389  47.531  1.00 29.50           H
ATOM    184 HD21 LEU A  11     -21.750 -28.978  49.324  1.00 26.22           H
ATOM    185 HD22 LEU A  11     -20.971 -29.665  47.879  1.00 26.22           H
ATOM    186 HD23 LEU A  11     -20.789 -30.469  49.456  1.00 26.22           H
ATOM    187  N   ASP A  12     -15.890 -31.305  48.610  1.00 28.02           N
ATOM    188  CA  ASP A  12     -14.850 -31.941  47.809  1.00 30.90           C
ATOM    189  C   ASP A  12     -14.819 -33.447  48.039  1.00 31.87           C
ATOM    190  O   ASP A  12     -14.563 -34.216  47.111  1.00 28.81           O
ATOM    191  CB  ASP A  12     -13.488 -31.321  48.112  1.00 28.37           C
ATOM    192  CG  ASP A  12     -13.364 -29.917  47.565  1.00 26.96           C
ATOM    193  OD1 ASP A  12     -13.948 -29.647  46.492  1.00 30.64           O
ATOM    194  OD2 ASP A  12     -12.691 -29.081  48.201  1.00 33.29           O1-
ATOM    195  H   ASP A  12     -15.624 -30.661  49.341  1.00 28.02           H
ATOM    196  HA  ASP A  12     -15.076 -31.764  46.758  1.00 30.90           H
ATOM    197  HB3 ASP A  12     -12.703 -31.946  47.687  1.00 28.37           H
ATOM    198  HB2 ASP A  12     -13.329 -31.305  49.190  1.00 28.37           H
ATOM    199  N   LYS A  13     -15.097 -33.858  49.273  1.00 24.89           N
ATOM    200  CA  LYS A  13     -15.183 -35.271  49.604  1.00 26.88           C
ATOM    201  C   LYS A  13     -16.398 -35.897  48.925  1.00 23.28           C
ATOM    202  O   LYS A  13     -16.356 -37.052  48.503  1.00 31.69           O
ATOM    203  CB  LYS A  13     -15.252 -35.475  51.124  1.00 22.56           C
ATOM    204  CG  LYS A  13     -15.368 -36.933  51.535  1.00 28.62           C
ATOM    205  CD  LYS A  13     -15.388 -37.095  53.054  1.00 35.35           C
ATOM    206  CE  LYS A  13     -15.594 -38.554  53.447  1.00 42.60           C
ATOM    207  NZ  LYS A  13     -14.515 -39.441  52.921  1.00 37.37           N1+
ATOM    208  H   LYS A  13     -15.254 -33.182  50.007  1.00 24.89           H
ATOM    209  HA  LYS A  13     -14.287 -35.767  49.231  1.00 26.88           H
ATOM    210  HB3 LYS A  13     -16.098 -34.917  51.526  1.00 22.56           H
ATOM    211  HB2 LYS A  13     -14.368 -35.038  51.588  1.00 22.56           H
ATOM    212  HG3 LYS A  13     -14.530 -37.494  51.121  1.00 28.62           H
ATOM    213  HG2 LYS A  13     -16.279 -37.357  51.113  1.00 28.62           H
ATOM    214  HD3 LYS A  13     -16.192 -36.489  53.473  1.00 35.35           H
ATOM    215  HD2 LYS A  13     -14.446 -36.737  53.470  1.00 35.35           H
ATOM    216  HE3 LYS A  13     -16.559 -38.897  53.074  1.00 42.60           H
ATOM    217  HE2 LYS A  13     -15.632 -38.635  54.533  1.00 42.60           H
ATOM    218  HZ1 LYS A  13     -13.618 -39.112  53.249  1.00 37.37           H
ATOM    219  HZ2 LYS A  13     -14.666 -40.385  53.246  1.00 37.37           H
ATOM    220  HZ3 LYS A  13     -14.529 -39.427  51.911  1.00 37.37           H
ATOM    221  N   PHE A  14     -17.483 -35.135  48.826  1.00 23.79           N
ATOM    222  CA  PHE A  14     -18.654 -35.584  48.081  1.00 26.91           C
ATOM    223  C   PHE A  14     -18.312 -35.786  46.601  1.00 23.09           C
ATOM    224  O   PHE A  14     -18.681 -36.797  46.003  1.00 23.92           O
ATOM    225  CB  PHE A  14     -19.807 -34.585  48.219  1.00 23.36           C
ATOM    226  CG  PHE A  14     -21.057 -34.994  47.480  1.00 28.03           C
ATOM    227  CD1 PHE A  14     -21.245 -34.640  46.151  1.00 25.86           C
ATOM    228  CD2 PHE A  14     -22.040 -35.732  48.115  1.00 27.52           C
ATOM    229  CE1 PHE A  14     -22.385 -35.017  45.476  1.00 26.89           C
ATOM    230  CE2 PHE A  14     -23.183 -36.111  47.445  1.00 30.24           C
ATOM    231  CZ  PHE A  14     -23.357 -35.753  46.121  1.00 26.94           C
ATOM    232  H   PHE A  14     -17.506 -34.229  49.271  1.00 23.79           H
ATOM    233  HA  PHE A  14     -18.977 -36.540  48.492  1.00 26.91           H
ATOM    234  HB3 PHE A  14     -19.482 -33.606  47.866  1.00 23.36           H
ATOM    235  HB2 PHE A  14     -20.040 -34.446  49.275  1.00 23.36           H
ATOM    236  HD1 PHE A  14     -20.493 -34.062  45.634  1.00 25.86           H
ATOM    237  HD2 PHE A  14     -21.917 -36.018  49.149  1.00 27.52           H
ATOM    238  HE1 PHE A  14     -22.518 -34.736  44.442  1.00 26.89           H
ATOM    239  HE2 PHE A  14     -23.942 -36.687  47.954  1.00 30.24           H
ATOM    240  HZ  PHE A  14     -24.251 -36.048  45.592  1.00 26.94           H
ATOM    241  N   ILE A  15     -17.622 -34.808  46.020  1.00 22.62           N
ATOM    242  CA  ILE A  15     -17.228 -34.864  44.615  1.00 25.43           C
ATOM    243  C   ILE A  15     -16.356 -36.088  44.355  1.00 25.85           C
ATOM    244  O   ILE A  15     -16.556 -36.807  43.374  1.00 24.12           O
ATOM    245  CB  ILE A  15     -16.480 -33.583  44.196  1.00 25.61           C
ATOM    246  CG1 ILE A  15     -17.452 -32.402  44.133  1.00 23.87           C
ATOM    247  CG2 ILE A  15     -15.785 -33.771  42.854  1.00 25.35           C
ATOM    248  CD1 ILE A  15     -16.778 -31.046  44.148  1.00 18.96           C
ATOM    249  H   ILE A  15     -17.354 -33.993  46.553  1.00 22.62           H
ATOM    250  HA  ILE A  15     -18.130 -34.949  44.008  1.00 25.43           H
ATOM    251  HB  ILE A  15     -15.722 -33.365  44.949  1.00 25.61           H
ATOM    252 HG13 ILE A  15     -18.153 -32.466  44.965  1.00 23.87           H
ATOM    253 HG12 ILE A  15     -18.069 -32.489  43.239  1.00 23.87           H
ATOM    254 HG21 ILE A  15     -15.265 -32.853  42.582  1.00 25.35           H
ATOM    255 HG22 ILE A  15     -15.066 -34.587  42.928  1.00 25.35           H
ATOM    256 HG23 ILE A  15     -16.526 -34.008  42.091  1.00 25.35           H
ATOM    257 HD11 ILE A  15     -17.535 -30.263  44.101  1.00 18.96           H
ATOM    258 HD12 ILE A  15     -16.200 -30.937  45.066  1.00 18.96           H
ATOM    259 HD13 ILE A  15     -16.113 -30.961  43.288  1.00 18.96           H
ATOM    260  N   GLU A  16     -15.407 -36.329  45.257  1.00 26.96           N
ATOM    261  CA  GLU A  16     -14.507 -37.477  45.166  1.00 29.57           C
ATOM    262  C   GLU A  16     -15.249 -38.807  45.270  1.00 33.39           C
ATOM    263  O   GLU A  16     -15.042 -39.710  44.457  1.00 34.35           O
ATOM    264  CB  GLU A  16     -13.442 -37.404  46.261  1.00 32.91           C
ATOM    265  CG  GLU A  16     -12.454 -38.565  46.256  1.00 31.76           C
ATOM    266  CD  GLU A  16     -11.277 -38.326  45.325  1.00 37.96           C
ATOM    267  OE1 GLU A  16     -11.031 -37.156  44.964  1.00 38.22           O
ATOM    268  OE2 GLU A  16     -10.594 -39.305  44.958  1.00 37.37           O1-
ATOM    269  H   GLU A  16     -15.287 -35.706  46.043  1.00 26.96           H
ATOM    270  HA  GLU A  16     -14.005 -37.441  44.199  1.00 29.57           H
ATOM    271  HB3 GLU A  16     -13.929 -37.348  47.235  1.00 32.91           H
ATOM    272  HB2 GLU A  16     -12.896 -36.465  46.172  1.00 32.91           H
ATOM    273  HG3 GLU A  16     -12.970 -39.479  45.960  1.00 31.76           H
ATOM    274  HG2 GLU A  16     -12.087 -38.733  47.269  1.00 31.76           H
ATOM    275  N   ASP A  17     -16.114 -38.925  46.271  1.00 24.42           N
ATOM    276  CA  ASP A  17     -16.792 -40.188  46.542  1.00 27.19           C
ATOM    277  C   ASP A  17     -17.842 -40.550  45.493  1.00 29.18           C
ATOM    278  O   ASP A  17     -18.105 -41.730  45.264  1.00 32.32           O
ATOM    279  CB  ASP A  17     -17.465 -40.156  47.921  1.00 35.91           C
ATOM    280  CG  ASP A  17     -16.469 -40.211  49.072  1.00 36.82           C
ATOM    281  OD1 ASP A  17     -15.265 -40.431  48.828  1.00 36.47           O
ATOM    282  OD2 ASP A  17     -16.902 -40.040  50.232  1.00 38.02           O1-
ATOM    283  H   ASP A  17     -16.314 -38.131  46.862  1.00 24.42           H
ATOM    284  HA  ASP A  17     -16.041 -40.978  46.553  1.00 27.19           H
ATOM    285  HB3 ASP A  17     -18.161 -40.991  48.004  1.00 35.91           H
ATOM    286  HB2 ASP A  17     -18.069 -39.253  48.008  1.00 35.91           H
ATOM    287  N   HIS A  18     -18.444 -39.547  44.858  1.00 25.13           N
ATOM    288  CA  HIS A  18     -19.622 -39.804  44.031  1.00 26.43           C
ATOM    289  C   HIS A  18     -19.554 -39.305  42.585  1.00 24.22           C
ATOM    290  O   HIS A  18     -20.215 -39.869  41.716  1.00 33.85           O
ATOM    291  CB  HIS A  18     -20.856 -39.191  44.691  1.00 28.16           C
ATOM    292  CG  HIS A  18     -21.164 -39.760  46.044  1.00 31.93           C
ATOM    293  ND1 HIS A  18     -20.768 -39.148  47.215  1.00 35.89           N
ATOM    294  CD2 HIS A  18     -21.824 -40.881  46.405  1.00 31.74           C
ATOM    295  CE1 HIS A  18     -21.181 -39.870  48.242  1.00 30.68           C
ATOM    296  NE2 HIS A  18     -21.821 -40.927  47.782  1.00 40.24           N
ATOM    297  H   HIS A  18     -18.087 -38.606  44.947  1.00 25.13           H
ATOM    298  HA  HIS A  18     -19.770 -40.883  43.998  1.00 26.43           H
ATOM    299  HB3 HIS A  18     -21.719 -39.324  44.038  1.00 28.16           H
ATOM    300  HB2 HIS A  18     -20.723 -38.112  44.774  1.00 28.16           H
ATOM    301  HD1 HIS A  18     -20.247 -38.284  47.182  1.00 35.89           H
ATOM    302  HD2 HIS A  18     -22.231 -41.536  45.648  1.00 31.74           H
ATOM    303  HE1 HIS A  18     -20.969 -39.546  49.250  1.00 30.68           H
ATOM    304  N   LEU A  19     -18.778 -38.257  42.326  1.00 26.21           N
ATOM    305  CA  LEU A  19     -18.844 -37.586  41.025  1.00 27.78           C
ATOM    306  C   LEU A  19     -17.652 -37.859  40.110  1.00 32.11           C
ATOM    307  O   LEU A  19     -17.827 -38.044  38.903  1.00 27.05           O
ATOM    308  CB  LEU A  19     -18.989 -36.075  41.222  1.00 27.53           C
ATOM    309  CG  LEU A  19     -20.209 -35.616  42.022  1.00 30.29           C
ATOM    310  CD1 LEU A  19     -20.277 -34.092  42.075  1.00 28.86           C
ATOM    311  CD2 LEU A  19     -21.492 -36.209  41.447  1.00 23.17           C
ATOM    312  H   LEU A  19     -18.137 -37.918  43.029  1.00 26.21           H
ATOM    313  HA  LEU A  19     -19.740 -37.940  40.515  1.00 27.78           H
ATOM    314  HB3 LEU A  19     -18.992 -35.584  40.249  1.00 27.53           H
ATOM    315  HB2 LEU A  19     -18.085 -35.685  41.690  1.00 27.53           H
ATOM    316  HG  LEU A  19     -20.098 -35.982  43.043  1.00 30.29           H
ATOM    317 HD11 LEU A  19     -21.152 -33.787  42.649  1.00 28.86           H
ATOM    318 HD12 LEU A  19     -19.377 -33.704  42.552  1.00 28.86           H
ATOM    319 HD13 LEU A  19     -20.351 -33.696  41.062  1.00 28.86           H
ATOM    320 HD21 LEU A  19     -22.345 -35.868  42.033  1.00 23.17           H
ATOM    321 HD22 LEU A  19     -21.610 -35.886  40.413  1.00 23.17           H
ATOM    322 HD23 LEU A  19     -21.438 -37.297  41.484  1.00 23.17           H
ATOM    323  N   LEU A  20     -16.443 -37.862  40.665  1.00 24.92           N
ATOM    324  CA  LEU A  20     -15.261 -38.124  39.847  1.00 25.86           C
ATOM    325  C   LEU A  20     -15.320 -39.534  39.264  1.00 29.45           C
ATOM    326  O   LEU A  20     -15.736 -40.471  39.942  1.00 26.73           O
ATOM    327  CB  LEU A  20     -13.978 -37.936  40.658  1.00 25.52           C
ATOM    328  CG  LEU A  20     -13.715 -36.526  41.193  1.00 28.59           C
ATOM    329  CD1 LEU A  20     -12.387 -36.472  41.926  1.00 25.97           C
ATOM    330  CD2 LEU A  20     -13.753 -35.500  40.069  1.00 27.88           C
ATOM    331  H   LEU A  20     -16.341 -37.683  41.654  1.00 24.92           H
ATOM    332  HA  LEU A  20     -15.251 -37.412  39.021  1.00 25.86           H
ATOM    333  HB3 LEU A  20     -13.125 -38.259  40.061  1.00 25.52           H
ATOM    334  HB2 LEU A  20     -13.971 -38.642  41.488  1.00 25.52           H
ATOM    335  HG  LEU A  20     -14.504 -36.280  41.903  1.00 28.59           H
ATOM    336 HD11 LEU A  20     -12.218 -35.462  42.299  1.00 25.97           H
ATOM    337 HD12 LEU A  20     -12.405 -37.169  42.763  1.00 25.97           H
ATOM    338 HD13 LEU A  20     -11.583 -36.746  41.243  1.00 25.97           H
ATOM    339 HD21 LEU A  20     -13.563 -34.507  40.476  1.00 27.88           H
ATOM    340 HD22 LEU A  20     -12.989 -35.741  39.330  1.00 27.88           H
ATOM    341 HD23 LEU A  20     -14.734 -35.516  39.595  1.00 27.88           H
ATOM    342  N   PRO A  21     -14.916 -39.687  37.994  1.00 32.49           N
ATOM    343  CA  PRO A  21     -14.937 -41.005  37.350  1.00 27.13           C
ATOM    344  C   PRO A  21     -14.005 -41.978  38.046  1.00 21.39           C
ATOM    345  O   PRO A  21     -12.957 -41.556  38.523  1.00 24.57           O
ATOM    346  CB  PRO A  21     -14.432 -40.721  35.928  1.00 28.39           C
ATOM    347  CG  PRO A  21     -14.566 -39.254  35.748  1.00 33.71           C
ATOM    348  CD  PRO A  21     -14.402 -38.641  37.096  1.00 26.18           C
ATOM    349  HA  PRO A  21     -15.952 -41.401  37.323  1.00 27.13           H
ATOM    350  HB3 PRO A  21     -15.070 -41.233  35.208  1.00 28.39           H
ATOM    351  HB2 PRO A  21     -13.381 -41.000  35.855  1.00 28.39           H
ATOM    352  HG3 PRO A  21     -15.560 -39.025  35.364  1.00 33.71           H
ATOM    353  HG2 PRO A  21     -13.775 -38.896  35.088  1.00 33.71           H
ATOM    354  HD2 PRO A  21     -13.341 -38.487  37.294  1.00 26.18           H
ATOM    355  HD3 PRO A  21     -15.039 -37.759  37.170  1.00 26.18           H
ATOM    356  N   ASN A  22     -14.366 -43.253  38.113  1.00 25.73           N
ATOM    357  CA  ASN A  22     -13.404 -44.240  38.573  1.00 32.00           C
ATOM    358  C   ASN A  22     -12.825 -44.957  37.356  1.00 39.41           C
ATOM    359  O   ASN A  22     -13.315 -44.784  36.236  1.00 32.14           O
ATOM    360  CB  ASN A  22     -14.030 -45.222  39.575  1.00 35.81           C
ATOM    361  CG  ASN A  22     -15.082 -46.113  38.952  1.00 37.87           C
ATOM    362  OD1 ASN A  22     -15.713 -45.753  37.968  1.00 42.81           O
ATOM    363  ND2 ASN A  22     -15.281 -47.285  39.538  1.00 50.26           N
ATOM    364  H   ASN A  22     -15.300 -43.528  37.846  1.00 25.73           H
ATOM    365  HA  ASN A  22     -12.592 -43.714  39.075  1.00 32.00           H
ATOM    366  HB3 ASN A  22     -14.471 -44.664  40.401  1.00 35.81           H
ATOM    367  HB2 ASN A  22     -13.247 -45.839  40.014  1.00 35.81           H
ATOM    368 HD22 ASN A  22     -15.970 -47.924  39.168  1.00 50.26           H
ATOM    369 HD21 ASN A  22     -14.743 -47.539  40.354  1.00 50.26           H
ATOM    370  N   THR A  23     -11.773 -45.735  37.582  1.00 35.76           N
ATOM    371  CA  THR A  23     -10.976 -46.304  36.504  1.00 38.15           C
ATOM    372  C   THR A  23     -11.791 -47.203  35.581  1.00 40.77           C
ATOM    373  O   THR A  23     -11.620 -47.167  34.362  1.00 36.48           O
ATOM    374  CB  THR A  23      -9.789 -47.098  37.071  1.00 33.17           C
ATOM    375  OG1 THR A  23      -9.011 -46.241  37.912  1.00 38.98           O
ATOM    376  CG2 THR A  23      -8.908 -47.634  35.951  1.00 32.96           C
ATOM    377  H   THR A  23     -11.500 -45.952  38.530  1.00 35.76           H
ATOM    378  HA  THR A  23     -10.578 -45.482  35.909  1.00 38.15           H
ATOM    379  HB  THR A  23     -10.166 -47.933  37.661  1.00 33.17           H
ATOM    380  HG1 THR A  23      -8.967 -45.364  37.523  1.00 38.98           H
ATOM    381 HG21 THR A  23      -8.075 -48.192  36.379  1.00 32.96           H
ATOM    382 HG22 THR A  23      -9.495 -48.292  35.310  1.00 32.96           H
ATOM    383 HG23 THR A  23      -8.523 -46.802  35.361  1.00 32.96           H
ATOM    384  N   CYS A  24     -12.689 -47.990  36.163  1.00 38.44           N
ATOM    385  CA  CYS A  24     -13.498 -48.923  35.388  1.00 36.38           C
ATOM    386  C   CYS A  24     -14.508 -48.212  34.500  1.00 43.79           C
ATOM    387  O   CYS A  24     -14.650 -48.556  33.329  1.00 38.48           O
ATOM    388  CB  CYS A  24     -14.223 -49.900  36.314  1.00 40.15           C
ATOM    389  SG  CYS A  24     -13.113 -51.040  37.159  1.00 75.11           S
ATOM    390  H   CYS A  24     -12.823 -47.950  37.163  1.00 38.44           H
ATOM    391  HA  CYS A  24     -12.830 -49.498  34.747  1.00 36.38           H
ATOM    392  HB3 CYS A  24     -14.955 -50.467  35.740  1.00 40.15           H
ATOM    393  HB2 CYS A  24     -14.797 -49.340  37.052  1.00 40.15           H
ATOM    394  HG  CYS A  24     -13.648 -51.398  38.330  1.00 75.11           H
ATOM    395  N   PHE A  25     -15.208 -47.224  35.051  1.00 37.23           N
ATOM    396  CA  PHE A  25     -16.230 -46.528  34.279  1.00 38.22           C
ATOM    397  C   PHE A  25     -15.647 -45.855  33.049  1.00 44.15           C
ATOM    398  O   PHE A  25     -16.176 -46.002  31.950  1.00 38.83           O
ATOM    399  CB  PHE A  25     -16.957 -45.481  35.120  1.00 41.06           C
ATOM    400  CG  PHE A  25     -17.809 -44.548  34.303  1.00 45.38           C
ATOM    401  CD1 PHE A  25     -18.950 -45.011  33.668  1.00 40.30           C
ATOM    402  CD2 PHE A  25     -17.463 -43.212  34.160  1.00 47.58           C
ATOM    403  CE1 PHE A  25     -19.734 -44.159  32.907  1.00 37.47           C
ATOM    404  CE2 PHE A  25     -18.245 -42.355  33.399  1.00 35.44           C
ATOM    405  CZ  PHE A  25     -19.384 -42.829  32.778  1.00 32.81           C
ATOM    406  H   PHE A  25     -15.032 -46.953  36.008  1.00 37.23           H
ATOM    407  HA  PHE A  25     -16.963 -47.264  33.947  1.00 38.22           H
ATOM    408  HB3 PHE A  25     -16.228 -44.902  35.687  1.00 41.06           H
ATOM    409  HB2 PHE A  25     -17.578 -45.981  35.863  1.00 41.06           H
ATOM    410  HD1 PHE A  25     -19.238 -46.048  33.763  1.00 40.30           H
ATOM    411  HD2 PHE A  25     -16.577 -42.829  34.644  1.00 47.58           H
ATOM    412  HE1 PHE A  25     -20.619 -44.535  32.415  1.00 37.47           H
ATOM    413  HE2 PHE A  25     -17.963 -41.318  33.293  1.00 35.44           H
ATOM    414  HZ  PHE A  25     -20.000 -42.163  32.193  1.00 32.81           H
ATOM    415  N   ARG A  26     -14.558 -45.117  33.225  1.00 36.15           N
ATOM    416  CA  ARG A  26     -14.022 -44.351  32.112  1.00 42.78           C
ATOM    417  C   ARG A  26     -13.324 -45.253  31.091  1.00 35.64           C
ATOM    418  O   ARG A  26     -13.352 -44.967  29.896  1.00 30.62           O
ATOM    419  CB  ARG A  26     -13.078 -43.253  32.615  1.00 43.57           C
ATOM    420  CG  ARG A  26     -11.871 -43.724  33.391  1.00 39.17           C
ATOM    421  CD  ARG A  26     -11.051 -42.528  33.856  1.00 29.84           C
ATOM    422  NE  ARG A  26      -9.733 -42.930  34.339  1.00 36.04           N
ATOM    423  CZ  ARG A  26      -8.660 -43.025  33.564  1.00 35.32           C
ATOM    424  NH1 ARG A  26      -8.752 -42.739  32.274  1.00 35.86           N
ATOM    425  NH2 ARG A  26      -7.497 -43.400  34.076  1.00 40.92           N1+
ATOM    426  H   ARG A  26     -14.107 -45.090  34.128  1.00 36.15           H
ATOM    427  HA  ARG A  26     -14.858 -43.865  31.609  1.00 42.78           H
ATOM    428  HB3 ARG A  26     -13.642 -42.544  33.222  1.00 43.57           H
ATOM    429  HB2 ARG A  26     -12.749 -42.647  31.771  1.00 43.57           H
ATOM    430  HG3 ARG A  26     -11.256 -44.361  32.755  1.00 39.17           H
ATOM    431  HG2 ARG A  26     -12.198 -44.299  34.257  1.00 39.17           H
ATOM    432  HD3 ARG A  26     -11.586 -42.009  34.651  1.00 29.84           H
ATOM    433  HD2 ARG A  26     -10.936 -41.824  33.031  1.00 29.84           H
ATOM    434 HH22 ARG A  26      -6.683 -43.471  33.482  1.00 40.92           H
ATOM    435 HH21 ARG A  26      -7.424 -43.615  35.060  1.00 40.92           H
ATOM    436 HH12 ARG A  26      -7.937 -42.810  31.682  1.00 35.86           H
ATOM    437 HH11 ARG A  26      -9.637 -42.450  31.883  1.00 35.86           H
ATOM    438  HE  ARG A  26      -9.665 -43.142  35.324  1.00 36.04           H
ATOM    439  N   THR A  27     -12.727 -46.347  31.556  1.00 36.54           N
ATOM    440  CA  THR A  27     -12.095 -47.308  30.653  1.00 37.28           C
ATOM    441  C   THR A  27     -13.140 -48.073  29.841  1.00 34.03           C
ATOM    442  O   THR A  27     -12.961 -48.304  28.645  1.00 36.00           O
ATOM    443  CB  THR A  27     -11.210 -48.310  31.418  1.00 38.95           C
ATOM    444  OG1 THR A  27     -10.186 -47.598  32.121  1.00 42.99           O
ATOM    445  CG2 THR A  27     -10.554 -49.290  30.459  1.00 49.43           C
ATOM    446  H   THR A  27     -12.704 -46.526  32.550  1.00 36.54           H
ATOM    447  HA  THR A  27     -11.462 -46.756  29.958  1.00 37.28           H
ATOM    448  HB  THR A  27     -11.823 -48.860  32.133  1.00 38.95           H
ATOM    449  HG1 THR A  27     -10.511 -47.342  32.987  1.00 42.99           H
ATOM    450 HG21 THR A  27      -9.934 -49.989  31.020  1.00 49.43           H
ATOM    451 HG22 THR A  27     -11.324 -49.841  29.919  1.00 49.43           H
ATOM    452 HG23 THR A  27      -9.933 -48.744  29.749  1.00 49.43           H
ATOM    453  N   GLN A  28     -14.236 -48.454  30.489  1.00 34.32           N
ATOM    454  CA  GLN A  28     -15.324 -49.147  29.806  1.00 35.58           C
ATOM    455  C   GLN A  28     -15.977 -48.267  28.743  1.00 38.92           C
ATOM    456  O   GLN A  28     -16.323 -48.743  27.656  1.00 30.27           O
ATOM    457  CB  GLN A  28     -16.376 -49.621  30.812  1.00 39.58           C
ATOM    458  CG  GLN A  28     -15.949 -50.832  31.631  1.00 48.36           C
ATOM    459  CD  GLN A  28     -15.873 -52.095  30.797  1.00 48.85           C
ATOM    460  OE1 GLN A  28     -16.790 -52.403  30.036  1.00 44.77           O
ATOM    461  NE2 GLN A  28     -14.773 -52.829  30.930  1.00 44.57           N
ATOM    462  H   GLN A  28     -14.330 -48.265  31.477  1.00 34.32           H
ATOM    463  HA  GLN A  28     -14.909 -50.025  29.311  1.00 35.58           H
ATOM    464  HB3 GLN A  28     -17.303 -49.849  30.285  1.00 39.58           H
ATOM    465  HB2 GLN A  28     -16.629 -48.801  31.484  1.00 39.58           H
ATOM    466  HG3 GLN A  28     -16.652 -50.981  32.451  1.00 48.36           H
ATOM    467  HG2 GLN A  28     -14.977 -50.638  32.085  1.00 48.36           H
ATOM    468 HE22 GLN A  28     -14.667 -53.682  30.399  1.00 44.57           H
ATOM    469 HE21 GLN A  28     -14.043 -52.534  31.562  1.00 44.57           H
ATOM    470  N   VAL A  29     -16.150 -46.985  29.059  1.00 32.20           N
ATOM    471  CA  VAL A  29     -16.745 -46.040  28.117  1.00 28.92           C
ATOM    472  C   VAL A  29     -15.832 -45.860  26.909  1.00 26.73           C
ATOM    473  O   VAL A  29     -16.297 -45.832  25.771  1.00 32.18           O
ATOM    474  CB  VAL A  29     -17.021 -44.672  28.778  1.00 29.39           C
ATOM    475  CG1 VAL A  29     -17.399 -43.633  27.735  1.00 25.56           C
ATOM    476  CG2 VAL A  29     -18.127 -44.800  29.808  1.00 31.18           C
ATOM    477  H   VAL A  29     -15.867 -46.646  29.968  1.00 32.20           H
ATOM    478  HA  VAL A  29     -17.693 -46.451  27.772  1.00 28.92           H
ATOM    479  HB  VAL A  29     -16.113 -44.342  29.283  1.00 29.39           H
ATOM    480 HG11 VAL A  29     -17.589 -42.678  28.225  1.00 25.56           H
ATOM    481 HG12 VAL A  29     -16.582 -43.519  27.022  1.00 25.56           H
ATOM    482 HG13 VAL A  29     -18.298 -43.956  27.209  1.00 25.56           H
ATOM    483 HG21 VAL A  29     -18.312 -43.828  30.266  1.00 31.18           H
ATOM    484 HG22 VAL A  29     -19.038 -45.151  29.322  1.00 31.18           H
ATOM    485 HG23 VAL A  29     -17.828 -45.513  30.576  1.00 31.18           H
ATOM    486  N   LYS A  30     -14.531 -45.756  27.165  1.00 32.23           N
ATOM    487  CA  LYS A  30     -13.544 -45.649  26.095  1.00 28.47           C
ATOM    488  C   LYS A  30     -13.563 -46.876  25.189  1.00 39.93           C
ATOM    489  O   LYS A  30     -13.414 -46.759  23.968  1.00 36.42           O
ATOM    490  CB  LYS A  30     -12.143 -45.457  26.671  1.00 26.76           C
ATOM    491  CG  LYS A  30     -11.763 -44.014  26.971  1.00 28.92           C
ATOM    492  CD  LYS A  30     -10.393 -43.972  27.617  1.00 37.52           C
ATOM    493  CE  LYS A  30      -9.681 -42.662  27.360  1.00 47.70           C
ATOM    494  NZ  LYS A  30      -8.276 -42.733  27.853  1.00 47.21           N1+
ATOM    495  H   LYS A  30     -14.203 -45.750  28.120  1.00 32.23           H
ATOM    496  HA  LYS A  30     -13.788 -44.775  25.491  1.00 28.47           H
ATOM    497  HB3 LYS A  30     -11.410 -45.888  25.989  1.00 26.76           H
ATOM    498  HB2 LYS A  30     -12.041 -46.053  27.578  1.00 26.76           H
ATOM    499  HG3 LYS A  30     -12.497 -43.578  27.649  1.00 28.92           H
ATOM    500  HG2 LYS A  30     -11.744 -43.443  26.043  1.00 28.92           H
ATOM    501  HD3 LYS A  30      -9.787 -44.794  27.236  1.00 37.52           H
ATOM    502  HD2 LYS A  30     -10.494 -44.125  28.691  1.00 37.52           H
ATOM    503  HE3 LYS A  30     -10.206 -41.857  27.874  1.00 47.70           H
ATOM    504  HE2 LYS A  30      -9.680 -42.453  26.290  1.00 47.70           H
ATOM    505  HZ1 LYS A  30      -7.787 -43.474  27.372  1.00 47.21           H
ATOM    506  HZ2 LYS A  30      -7.812 -41.854  27.676  1.00 47.21           H
ATOM    507  HZ3 LYS A  30      -8.276 -42.919  28.846  1.00 47.21           H
ATOM    508  N   GLU A  31     -13.744 -48.051  25.785  1.00 34.76           N
ATOM    509  CA  GLU A  31     -13.792 -49.282  25.008  1.00 33.01           C
ATOM    510  C   GLU A  31     -15.005 -49.280  24.091  1.00 32.73           C
ATOM    511  O   GLU A  31     -14.920 -49.696  22.933  1.00 36.93           O
ATOM    512  CB  GLU A  31     -13.818 -50.510  25.920  1.00 42.23           C
ATOM    513  CG  GLU A  31     -13.802 -51.829  25.159  1.00 41.14           C
ATOM    514  CD  GLU A  31     -13.516 -53.025  26.050  1.00 66.16           C
ATOM    515  OE1 GLU A  31     -13.328 -52.833  27.272  1.00 54.02           O
ATOM    516  OE2 GLU A  31     -13.477 -54.159  25.525  1.00 55.88           O1-
ATOM    517  H   GLU A  31     -13.850 -48.097  26.788  1.00 34.76           H
ATOM    518  HA  GLU A  31     -12.895 -49.333  24.390  1.00 33.01           H
ATOM    519  HB3 GLU A  31     -14.702 -50.470  26.556  1.00 42.23           H
ATOM    520  HB2 GLU A  31     -12.967 -50.474  26.600  1.00 42.23           H
ATOM    521  HG3 GLU A  31     -13.055 -51.781  24.367  1.00 41.14           H
ATOM    522  HG2 GLU A  31     -14.760 -51.971  24.660  1.00 41.14           H
ATOM    523  N   ALA A  32     -16.130 -48.802  24.608  1.00 29.72           N
ATOM    524  CA  ALA A  32     -17.344 -48.691  23.810  1.00 32.37           C
ATOM    525  C   ALA A  32     -17.163 -47.668  22.689  1.00 36.34           C
ATOM    526  O   ALA A  32     -17.624 -47.877  21.562  1.00 31.93           O
ATOM    527  CB  ALA A  32     -18.523 -48.316  24.689  1.00 27.16           C
ATOM    528  H   ALA A  32     -16.156 -48.506  25.573  1.00 29.72           H
ATOM    529  HA  ALA A  32     -17.548 -49.662  23.359  1.00 32.37           H
ATOM    530  HB1 ALA A  32     -19.422 -48.237  24.078  1.00 27.16           H
ATOM    531  HB2 ALA A  32     -18.668 -49.083  25.450  1.00 27.16           H
ATOM    532  HB3 ALA A  32     -18.327 -47.358  25.171  1.00 27.16           H
ATOM    533  N   ILE A  33     -16.488 -46.565  23.002  1.00 28.16           N
ATOM    534  CA  ILE A  33     -16.235 -45.522  22.011  1.00 38.98           C
ATOM    535  C   ILE A  33     -15.374 -46.067  20.873  1.00 28.37           C
ATOM    536  O   ILE A  33     -15.634 -45.787  19.708  1.00 30.04           O
ATOM    537  CB  ILE A  33     -15.560 -44.291  22.651  1.00 31.70           C
ATOM    538  CG1 ILE A  33     -16.566 -43.552  23.538  1.00 30.16           C
ATOM    539  CG2 ILE A  33     -15.019 -43.346  21.585  1.00 27.40           C
ATOM    540  CD1 ILE A  33     -15.960 -42.427  24.354  1.00 26.80           C
ATOM    541  H   ILE A  33     -16.139 -46.436  23.941  1.00 28.16           H
ATOM    542  HA  ILE A  33     -17.192 -45.208  21.594  1.00 38.98           H
ATOM    543  HB  ILE A  33     -14.730 -44.630  23.271  1.00 31.70           H
ATOM    544 HG13 ILE A  33     -17.049 -44.264  24.207  1.00 30.16           H
ATOM    545 HG12 ILE A  33     -17.371 -43.156  22.919  1.00 30.16           H
ATOM    546 HG21 ILE A  33     -14.549 -42.488  22.065  1.00 27.40           H
ATOM    547 HG22 ILE A  33     -14.283 -43.869  20.975  1.00 27.40           H
ATOM    548 HG23 ILE A  33     -15.838 -43.004  20.952  1.00 27.40           H
ATOM    549 HD11 ILE A  33     -16.737 -41.954  24.955  1.00 26.80           H
ATOM    550 HD12 ILE A  33     -15.188 -42.829  25.010  1.00 26.80           H
ATOM    551 HD13 ILE A  33     -15.519 -41.688  23.684  1.00 26.80           H
ATOM    552  N   ASP A  34     -14.367 -46.864  21.218  1.00 32.08           N
ATOM    553  CA  ASP A  34     -13.522 -47.513  20.219  1.00 39.89           C
ATOM    554  C   ASP A  34     -14.339 -48.449  19.329  1.00 39.75           C
ATOM    555  O   ASP A  34     -14.161 -48.473  18.111  1.00 38.60           O
ATOM    556  CB  ASP A  34     -12.387 -48.287  20.894  1.00 37.78           C
ATOM    557  CG  ASP A  34     -11.642 -49.195  19.929  1.00 47.96           C
ATOM    558  OD1 ASP A  34     -10.749 -48.701  19.210  1.00 41.91           O
ATOM    559  OD2 ASP A  34     -11.945 -50.406  19.893  1.00 46.75           O1-
ATOM    560  H   ASP A  34     -14.169 -47.034  22.194  1.00 32.08           H
ATOM    561  HA  ASP A  34     -13.082 -46.740  19.589  1.00 39.89           H
ATOM    562  HB3 ASP A  34     -12.791 -48.882  21.713  1.00 37.78           H
ATOM    563  HB2 ASP A  34     -11.686 -47.584  21.344  1.00 37.78           H
ATOM    564  N   ILE A  35     -15.233 -49.215  19.948  1.00 35.33           N
ATOM    565  CA  ILE A  35     -16.130 -50.101  19.215  1.00 38.86           C
ATOM    566  C   ILE A  35     -16.947 -49.332  18.179  1.00 39.48           C
ATOM    567  O   ILE A  35     -17.025 -49.732  17.015  1.00 35.05           O
ATOM    568  CB  ILE A  35     -17.088 -50.846  20.167  1.00 35.90           C
ATOM    569  CG1 ILE A  35     -16.316 -51.884  20.989  1.00 42.00           C
ATOM    570  CG2 ILE A  35     -18.205 -51.510  19.387  1.00 32.91           C
ATOM    571  CD1 ILE A  35     -17.153 -52.592  22.035  1.00 39.68           C
ATOM    572  H   ILE A  35     -15.305 -49.194  20.955  1.00 35.33           H
ATOM    573  HA  ILE A  35     -15.525 -50.841  18.691  1.00 38.86           H
ATOM    574  HB  ILE A  35     -17.528 -50.121  20.852  1.00 35.90           H
ATOM    575 HG13 ILE A  35     -15.466 -51.403  21.472  1.00 42.00           H
ATOM    576 HG12 ILE A  35     -15.876 -52.622  20.318  1.00 42.00           H
ATOM    577 HG21 ILE A  35     -18.870 -52.030  20.076  1.00 32.91           H
ATOM    578 HG22 ILE A  35     -18.768 -50.753  18.841  1.00 32.91           H
ATOM    579 HG23 ILE A  35     -17.781 -52.225  18.682  1.00 32.91           H
ATOM    580 HD11 ILE A  35     -16.533 -53.310  22.572  1.00 39.68           H
ATOM    581 HD12 ILE A  35     -17.553 -51.860  22.737  1.00 39.68           H
ATOM    582 HD13 ILE A  35     -17.976 -53.116  21.549  1.00 39.68           H
ATOM    583  N   VAL A  36     -17.540 -48.220  18.601  1.00 28.07           N
ATOM    584  CA  VAL A  36     -18.375 -47.417  17.714  1.00 33.82           C
ATOM    585  C   VAL A  36     -17.555 -46.727  16.622  1.00 32.94           C
ATOM    586  O   VAL A  36     -17.960 -46.696  15.459  1.00 32.08           O
ATOM    587  CB  VAL A  36     -19.168 -46.356  18.501  1.00 29.07           C
ATOM    588  CG1 VAL A  36     -19.868 -45.392  17.549  1.00 28.50           C
ATOM    589  CG2 VAL A  36     -20.171 -47.026  19.413  1.00 32.31           C
ATOM    590  H   VAL A  36     -17.417 -47.913  19.555  1.00 28.07           H
ATOM    591  HA  VAL A  36     -19.090 -48.082  17.230  1.00 33.82           H
ATOM    592  HB  VAL A  36     -18.469 -45.788  19.115  1.00 29.07           H
ATOM    593 HG11 VAL A  36     -20.422 -44.651  18.124  1.00 28.50           H
ATOM    594 HG12 VAL A  36     -19.125 -44.889  16.929  1.00 28.50           H
ATOM    595 HG13 VAL A  36     -20.557 -45.946  16.912  1.00 28.50           H
ATOM    596 HG21 VAL A  36     -20.726 -46.267  19.964  1.00 32.31           H
ATOM    597 HG22 VAL A  36     -20.864 -47.621  18.818  1.00 32.31           H
ATOM    598 HG23 VAL A  36     -19.648 -47.674  20.116  1.00 32.31           H
ATOM    599  N   CYS A  37     -16.401 -46.184  16.997  1.00 31.34           N
ATOM    600  CA  CYS A  37     -15.538 -45.498  16.038  1.00 36.18           C
ATOM    601  C   CYS A  37     -15.003 -46.455  14.975  1.00 36.59           C
ATOM    602  O   CYS A  37     -15.007 -46.127  13.786  1.00 30.22           O
ATOM    603  CB  CYS A  37     -14.377 -44.806  16.758  1.00 31.14           C
ATOM    604  SG  CYS A  37     -14.852 -43.297  17.644  1.00 32.99           S
ATOM    605  H   CYS A  37     -16.106 -46.241  17.961  1.00 31.34           H
ATOM    606  HA  CYS A  37     -16.130 -44.732  15.537  1.00 36.18           H
ATOM    607  HB3 CYS A  37     -13.594 -44.571  16.037  1.00 31.14           H
ATOM    608  HB2 CYS A  37     -13.917 -45.505  17.456  1.00 31.14           H
ATOM    609  HG  CYS A  37     -15.769 -43.593  18.570  1.00 32.99           H
ATOM    610  N   ARG A  38     -14.543 -47.631  15.400  1.00 31.33           N
ATOM    611  CA  ARG A  38     -14.092 -48.654  14.458  1.00 33.62           C
ATOM    612  C   ARG A  38     -15.225 -49.042  13.520  1.00 37.93           C
ATOM    613  O   ARG A  38     -15.021 -49.183  12.314  1.00 43.75           O
ATOM    614  CB  ARG A  38     -13.569 -49.892  15.185  1.00 36.15           C
ATOM    615  CG  ARG A  38     -12.181 -49.728  15.778  1.00 44.66           C
ATOM    616  CD  ARG A  38     -11.597 -51.077  16.156  1.00 52.08           C
ATOM    617  NE  ARG A  38     -12.517 -51.843  16.990  1.00 58.30           N
ATOM    618  CZ  ARG A  38     -12.596 -53.169  16.994  1.00 71.82           C
ATOM    619  NH1 ARG A  38     -11.806 -53.887  16.204  1.00 72.38           N
ATOM    620  NH2 ARG A  38     -13.467 -53.779  17.787  1.00 75.45           N1+
ATOM    621  H   ARG A  38     -14.501 -47.829  16.389  1.00 31.33           H
ATOM    622  HA  ARG A  38     -13.280 -48.238  13.862  1.00 33.62           H
ATOM    623  HB3 ARG A  38     -13.572 -50.741  14.501  1.00 36.15           H
ATOM    624  HB2 ARG A  38     -14.268 -50.170  15.974  1.00 36.15           H
ATOM    625  HG3 ARG A  38     -12.237 -49.096  16.664  1.00 44.66           H
ATOM    626  HG2 ARG A  38     -11.531 -49.242  15.051  1.00 44.66           H
ATOM    627  HD3 ARG A  38     -10.659 -50.929  16.692  1.00 52.08           H
ATOM    628  HD2 ARG A  38     -11.372 -51.641  15.251  1.00 52.08           H
ATOM    629 HH22 ARG A  38     -13.527 -54.787  17.790  1.00 75.45           H
ATOM    630 HH21 ARG A  38     -14.070 -53.235  18.388  1.00 75.45           H
ATOM    631 HH12 ARG A  38     -11.868 -54.895  16.209  1.00 72.38           H
ATOM    632 HH11 ARG A  38     -11.143 -53.425  15.598  1.00 72.38           H
ATOM    633  HE  ARG A  38     -13.119 -51.299  17.592  1.00 58.30           H
ATOM    634  N   PHE A  39     -16.420 -49.201  14.078  1.00 31.77           N
ATOM    635  CA  PHE A  39     -17.613 -49.461  13.282  1.00 31.03           C
ATOM    636  C   PHE A  39     -17.842 -48.364  12.239  1.00 37.37           C
ATOM    637  O   PHE A  39     -18.083 -48.652  11.066  1.00 36.17           O
ATOM    638  CB  PHE A  39     -18.840 -49.594  14.191  1.00 30.48           C
ATOM    639  CG  PHE A  39     -20.148 -49.421  13.475  1.00 36.97           C
ATOM    640  CD1 PHE A  39     -20.702 -50.466  12.751  1.00 41.79           C
ATOM    641  CD2 PHE A  39     -20.828 -48.212  13.530  1.00 34.93           C
ATOM    642  CE1 PHE A  39     -21.908 -50.310  12.089  1.00 34.19           C
ATOM    643  CE2 PHE A  39     -22.029 -48.047  12.867  1.00 36.28           C
ATOM    644  CZ  PHE A  39     -22.572 -49.099  12.146  1.00 40.03           C
ATOM    645  H   PHE A  39     -16.521 -49.143  15.081  1.00 31.77           H
ATOM    646  HA  PHE A  39     -17.473 -50.406  12.757  1.00 31.03           H
ATOM    647  HB3 PHE A  39     -18.771 -48.866  15.000  1.00 30.48           H
ATOM    648  HB2 PHE A  39     -18.823 -50.567  14.682  1.00 30.48           H
ATOM    649  HD1 PHE A  39     -20.192 -51.417  12.698  1.00 41.79           H
ATOM    650  HD2 PHE A  39     -20.419 -47.388  14.095  1.00 34.93           H
ATOM    651  HE1 PHE A  39     -22.328 -51.133  11.530  1.00 34.19           H
ATOM    652  HE2 PHE A  39     -22.544 -47.099  12.911  1.00 36.28           H
ATOM    653  HZ  PHE A  39     -23.512 -48.974  11.629  1.00 40.03           H
ATOM    654  N   LEU A  40     -17.748 -47.108  12.669  1.00 27.77           N
ATOM    655  CA  LEU A  40     -17.996 -45.966  11.789  1.00 31.78           C
ATOM    656  C   LEU A  40     -16.944 -45.806  10.687  1.00 35.52           C
ATOM    657  O   LEU A  40     -17.226 -45.232   9.638  1.00 35.77           O
ATOM    658  CB  LEU A  40     -18.070 -44.674  12.606  1.00 29.88           C
ATOM    659  CG  LEU A  40     -19.311 -44.459  13.473  1.00 33.36           C
ATOM    660  CD1 LEU A  40     -19.114 -43.276  14.414  1.00 26.90           C
ATOM    661  CD2 LEU A  40     -20.532 -44.244  12.597  1.00 29.96           C
ATOM    662  H   LEU A  40     -17.499 -46.920  13.630  1.00 27.77           H
ATOM    663  HA  LEU A  40     -18.964 -46.116  11.310  1.00 31.78           H
ATOM    664  HB3 LEU A  40     -17.948 -43.821  11.939  1.00 29.88           H
ATOM    665  HB2 LEU A  40     -17.180 -44.593  13.229  1.00 29.88           H
ATOM    666  HG  LEU A  40     -19.471 -45.354  14.074  1.00 33.36           H
ATOM    667 HD11 LEU A  40     -20.009 -43.141  15.021  1.00 26.90           H
ATOM    668 HD12 LEU A  40     -18.260 -43.466  15.064  1.00 26.90           H
ATOM    669 HD13 LEU A  40     -18.932 -42.373  13.831  1.00 26.90           H
ATOM    670 HD21 LEU A  40     -21.409 -44.092  13.226  1.00 29.96           H
ATOM    671 HD22 LEU A  40     -20.379 -43.366  11.969  1.00 29.96           H
ATOM    672 HD23 LEU A  40     -20.686 -45.119  11.966  1.00 29.96           H
ATOM    673  N   LYS A  41     -15.722 -46.216  10.971  1.00 36.06           N
ATOM    674  CA  LYS A  41     -14.642 -46.083  10.021  1.00 38.70           C
ATOM    675  C   LYS A  41     -14.378 -47.317   9.165  1.00 44.13           C
ATOM    676  O   LYS A  41     -13.912 -47.199   8.043  1.00 41.29           O
ATOM    677  CB  LYS A  41     -13.361 -45.710  10.757  1.00 30.90           C
ATOM    678  CG  LYS A  41     -13.301 -44.265  11.203  1.00 31.84           C
ATOM    679  CD  LYS A  41     -12.744 -44.149  12.601  1.00 37.10           C
ATOM    680  CE  LYS A  41     -11.316 -44.647  12.683  1.00 31.41           C
ATOM    681  NZ  LYS A  41     -10.877 -44.835  14.084  1.00 27.98           N1+
ATOM    682  H   LYS A  41     -15.525 -46.634  11.869  1.00 36.06           H
ATOM    683  HA  LYS A  41     -14.890 -45.261   9.350  1.00 38.70           H
ATOM    684  HB3 LYS A  41     -12.503 -45.928  10.121  1.00 30.90           H
ATOM    685  HB2 LYS A  41     -13.239 -46.361  11.623  1.00 30.90           H
ATOM    686  HG3 LYS A  41     -14.302 -43.835  11.174  1.00 31.84           H
ATOM    687  HG2 LYS A  41     -12.674 -43.698  10.514  1.00 31.84           H
ATOM    688  HD3 LYS A  41     -13.367 -44.721  13.288  1.00 37.10           H
ATOM    689  HD2 LYS A  41     -12.784 -43.108  12.922  1.00 37.10           H
ATOM    690  HE3 LYS A  41     -10.655 -43.936  12.188  1.00 31.41           H
ATOM    691  HE2 LYS A  41     -11.230 -45.592  12.146  1.00 31.41           H
ATOM    692  HZ1 LYS A  41     -11.474 -45.512  14.537  1.00 27.98           H
ATOM    693  HZ2 LYS A  41      -9.923 -45.167  14.097  1.00 27.98           H
ATOM    694  HZ3 LYS A  41     -10.934 -43.955  14.576  1.00 27.98           H
ATOM    695  N   GLU A  42     -14.624 -48.497   9.716  1.00 36.05           N
ATOM    696  CA  GLU A  42     -14.187 -49.728   9.069  1.00 39.26           C
ATOM    697  C   GLU A  42     -15.302 -50.631   8.560  1.00 38.07           C
ATOM    698  O   GLU A  42     -15.037 -51.612   7.882  1.00 41.08           O
ATOM    699  CB  GLU A  42     -13.273 -50.527  10.002  1.00 35.26           C
ATOM    700  CG  GLU A  42     -12.323 -49.698  10.848  1.00 33.93           C
ATOM    701  CD  GLU A  42     -11.546 -50.534  11.840  1.00 48.53           C
ATOM    702  OE1 GLU A  42     -10.427 -50.150  12.213  1.00 45.91           O
ATOM    703  OE2 GLU A  42     -12.045 -51.583  12.249  1.00 47.87           O1-
ATOM    704  H   GLU A  42     -15.120 -48.551  10.594  1.00 36.05           H
ATOM    705  HA  GLU A  42     -13.589 -49.440   8.205  1.00 39.26           H
ATOM    706  HB3 GLU A  42     -12.700 -51.246   9.416  1.00 35.26           H
ATOM    707  HB2 GLU A  42     -13.882 -51.153  10.653  1.00 35.26           H
ATOM    708  HG3 GLU A  42     -12.887 -48.933  11.382  1.00 33.93           H
ATOM    709  HG2 GLU A  42     -11.627 -49.168  10.198  1.00 33.93           H
ATOM    710  N   ARG A  43     -16.535 -50.333   8.942  1.00 41.13           N
ATOM    711  CA  ARG A  43     -17.673 -51.130   8.523  1.00 35.97           C
ATOM    712  C   ARG A  43     -18.865 -50.349   7.968  1.00 43.07           C
ATOM    713  O   ARG A  43     -19.416 -50.691   6.941  1.00 41.62           O
ATOM    714  CB  ARG A  43     -18.098 -52.062   9.657  1.00 33.10           C
ATOM    715  CG  ARG A  43     -19.380 -52.806   9.400  1.00 38.65           C
ATOM    716  CD  ARG A  43     -19.214 -53.827   8.300  1.00 41.51           C
ATOM    717  NE  ARG A  43     -20.492 -54.437   8.000  1.00 51.51           N
ATOM    718  CZ  ARG A  43     -20.915 -55.574   8.526  1.00 47.48           C
ATOM    719  NH1 ARG A  43     -20.150 -56.238   9.372  1.00 42.99           N
ATOM    720  NH2 ARG A  43     -22.104 -56.042   8.200  1.00 44.83           N1+
ATOM    721  H   ARG A  43     -16.700 -49.535   9.539  1.00 41.13           H
ATOM    722  HA  ARG A  43     -17.320 -51.770   7.714  1.00 35.97           H
ATOM    723  HB3 ARG A  43     -18.192 -51.489  10.579  1.00 33.10           H
ATOM    724  HB2 ARG A  43     -17.299 -52.777   9.856  1.00 33.10           H
ATOM    725  HG3 ARG A  43     -20.161 -52.098   9.123  1.00 38.65           H
ATOM    726  HG2 ARG A  43     -19.699 -53.306  10.314  1.00 38.65           H
ATOM    727  HD3 ARG A  43     -18.511 -54.596   8.621  1.00 41.51           H
ATOM    728  HD2 ARG A  43     -18.826 -53.338   7.406  1.00 41.51           H
ATOM    729 HH22 ARG A  43     -22.432 -56.910   8.599  1.00 44.83           H
ATOM    730 HH21 ARG A  43     -22.687 -55.532   7.551  1.00 44.83           H
ATOM    731 HH12 ARG A  43     -20.475 -57.106   9.772  1.00 42.99           H
ATOM    732 HH11 ARG A  43     -19.239 -55.878   9.619  1.00 42.99           H
ATOM    733  HE  ARG A  43     -21.074 -53.937   7.343  1.00 51.51           H
ATOM    734  N   CYS A  44     -19.258 -49.291   8.657  1.00 37.78           N
ATOM    735  CA  CYS A  44     -20.570 -48.699   8.461  1.00 35.82           C
ATOM    736  C   CYS A  44     -20.826 -48.180   7.057  1.00 44.20           C
ATOM    737  O   CYS A  44     -21.882 -48.423   6.490  1.00 47.10           O
ATOM    738  CB  CYS A  44     -20.778 -47.565   9.471  1.00 38.65           C
ATOM    739  SG  CYS A  44     -22.265 -46.581   9.253  1.00 41.85           S
ATOM    740  H   CYS A  44     -18.640 -48.875   9.339  1.00 37.78           H
ATOM    741  HA  CYS A  44     -21.314 -49.468   8.670  1.00 35.82           H
ATOM    742  HB3 CYS A  44     -19.908 -46.909   9.459  1.00 38.65           H
ATOM    743  HB2 CYS A  44     -20.763 -47.975  10.481  1.00 38.65           H
ATOM    744  HG  CYS A  44     -22.246 -46.005   8.048  1.00 41.85           H
ATOM    745  N   PHE A  45     -19.855 -47.494   6.477  1.00 45.94           N
ATOM    746  CA  PHE A  45     -20.092 -46.855   5.186  1.00 52.29           C
ATOM    747  C   PHE A  45     -19.427 -47.570   4.012  1.00 56.24           C
ATOM    748  O   PHE A  45     -19.377 -47.039   2.904  1.00 59.87           O
ATOM    749  CB  PHE A  45     -19.637 -45.397   5.241  1.00 40.53           C
ATOM    750  CG  PHE A  45     -20.461 -44.547   6.161  1.00 39.12           C
ATOM    751  CD1 PHE A  45     -21.739 -44.156   5.802  1.00 36.19           C
ATOM    752  CD2 PHE A  45     -19.964 -44.146   7.390  1.00 41.21           C
ATOM    753  CE1 PHE A  45     -22.503 -43.373   6.647  1.00 39.23           C
ATOM    754  CE2 PHE A  45     -20.724 -43.364   8.238  1.00 32.93           C
ATOM    755  CZ  PHE A  45     -21.993 -42.977   7.866  1.00 38.19           C
ATOM    756  H   PHE A  45     -18.954 -47.414   6.927  1.00 45.94           H
ATOM    757  HA  PHE A  45     -21.167 -46.859   5.008  1.00 52.29           H
ATOM    758  HB3 PHE A  45     -19.661 -44.972   4.237  1.00 40.53           H
ATOM    759  HB2 PHE A  45     -18.592 -45.355   5.549  1.00 40.53           H
ATOM    760  HD1 PHE A  45     -22.151 -44.463   4.852  1.00 36.19           H
ATOM    761  HD2 PHE A  45     -18.972 -44.445   7.695  1.00 41.21           H
ATOM    762  HE1 PHE A  45     -23.498 -43.072   6.352  1.00 39.23           H
ATOM    763  HE2 PHE A  45     -20.324 -43.056   9.193  1.00 32.93           H
ATOM    764  HZ  PHE A  45     -22.588 -42.365   8.527  1.00 38.19           H
ATOM    765  N   GLN A  46     -18.935 -48.781   4.252  1.00 51.64           N
ATOM    766  CA  GLN A  46     -18.297 -49.564   3.198  1.00 64.31           C
ATOM    767  C   GLN A  46     -19.305 -50.136   2.200  1.00 62.89           C
ATOM    768  O   GLN A  46     -18.916 -50.719   1.188  1.00 74.53           O
ATOM    769  CB  GLN A  46     -17.473 -50.707   3.800  1.00 49.55           C
ATOM    770  CG  GLN A  46     -15.984 -50.421   3.916  1.00 43.49           C
ATOM    771  CD  GLN A  46     -15.634 -49.616   5.151  1.00 61.06           C
ATOM    772  OE1 GLN A  46     -16.498 -49.314   5.976  1.00 63.10           O
ATOM    773  NE2 GLN A  46     -14.359 -49.269   5.287  1.00 55.83           N
ATOM    774  H   GLN A  46     -18.998 -49.177   5.179  1.00 51.64           H
ATOM    775  HA  GLN A  46     -17.618 -48.908   2.654  1.00 64.31           H
ATOM    776  HB3 GLN A  46     -17.622 -51.610   3.208  1.00 49.55           H
ATOM    777  HB2 GLN A  46     -17.870 -50.959   4.783  1.00 49.55           H
ATOM    778  HG3 GLN A  46     -15.648 -49.886   3.028  1.00 43.49           H
ATOM    779  HG2 GLN A  46     -15.434 -51.362   3.929  1.00 43.49           H
ATOM    780 HE22 GLN A  46     -14.065 -48.732   6.090  1.00 55.83           H
ATOM    781 HE21 GLN A  46     -13.684 -49.542   4.587  1.00 55.83           H
ATOM    782  N   GLY A  47     -20.595 -49.966   2.479  1.00 65.43           N
ATOM    783  CA  GLY A  47     -21.636 -50.539   1.642  1.00 74.20           C
ATOM    784  C   GLY A  47     -21.867 -49.835   0.315  1.00 67.17           C
ATOM    785  O   GLY A  47     -22.395 -50.428  -0.627  1.00 69.69           O
ATOM    786  H   GLY A  47     -20.870 -49.428   3.289  1.00 65.43           H
ATOM    787  HA3 GLY A  47     -22.571 -50.570   2.201  1.00 74.20           H
ATOM    788  HA2 GLY A  47     -21.413 -51.590   1.458  1.00 74.20           H
ATOM    789  N   THR A  48     -21.463 -48.572   0.233  1.00 67.72           N
ATOM    790  CA  THR A  48     -21.773 -47.731  -0.924  1.00 73.91           C
ATOM    791  C   THR A  48     -20.726 -47.786  -2.040  1.00 67.39           C
ATOM    792  O   THR A  48     -19.524 -47.892  -1.782  1.00 63.32           O
ATOM    793  CB  THR A  48     -21.935 -46.265  -0.499  1.00 71.11           C
ATOM    794  OG1 THR A  48     -22.152 -45.450  -1.659  1.00 76.10           O
ATOM    795  CG2 THR A  48     -20.683 -45.797   0.222  1.00 57.03           C
ATOM    796  H   THR A  48     -20.924 -48.164   0.984  1.00 67.72           H
ATOM    797  HA  THR A  48     -22.723 -48.067  -1.338  1.00 73.91           H
ATOM    798  HB  THR A  48     -22.791 -46.176   0.170  1.00 71.11           H
ATOM    799  HG1 THR A  48     -21.401 -45.529  -2.251  1.00 76.10           H
ATOM    800 HG21 THR A  48     -20.803 -44.756   0.521  1.00 57.03           H
ATOM    801 HG22 THR A  48     -20.521 -46.413   1.107  1.00 57.03           H
ATOM    802 HG23 THR A  48     -19.825 -45.886  -0.444  1.00 57.03           H
ATOM    803  N   ALA A  49     -21.193 -47.696  -3.282  1.00 58.39           N
ATOM    804  CA  ALA A  49     -20.304 -47.696  -4.440  1.00 54.30           C
ATOM    805  C   ALA A  49     -19.525 -46.384  -4.531  1.00 60.98           C
ATOM    806  O   ALA A  49     -18.329 -46.385  -4.824  1.00 52.35           O
ATOM    807  CB  ALA A  49     -21.093 -47.938  -5.717  1.00 52.05           C
ATOM    808  H   ALA A  49     -22.187 -47.625  -3.444  1.00 58.39           H
ATOM    809  HA  ALA A  49     -19.589 -48.510  -4.321  1.00 54.30           H
ATOM    810  HB1 ALA A  49     -20.414 -47.935  -6.570  1.00 52.05           H
ATOM    811  HB2 ALA A  49     -21.596 -48.903  -5.657  1.00 52.05           H
ATOM    812  HB3 ALA A  49     -21.835 -47.150  -5.841  1.00 52.05           H
ATOM    813  N   ASP A  50     -20.211 -45.269  -4.290  1.00 59.05           N
ATOM    814  CA  ASP A  50     -19.549 -43.973  -4.169  1.00 59.36           C
ATOM    815  C   ASP A  50     -19.131 -43.752  -2.720  1.00 66.51           C
ATOM    816  O   ASP A  50     -19.974 -43.480  -1.862  1.00 55.75           O
ATOM    817  CB  ASP A  50     -20.462 -42.837  -4.635  1.00 60.93           C
ATOM    818  CG  ASP A  50     -19.898 -41.464  -4.306  1.00 64.10           C
ATOM    819  OD1 ASP A  50     -19.067 -40.955  -5.089  1.00 58.89           O
ATOM    820  OD2 ASP A  50     -20.283 -40.895  -3.261  1.00 76.66           O1-
ATOM    821  H   ASP A  50     -21.215 -45.306  -4.186  1.00 59.05           H
ATOM    822  HA  ASP A  50     -18.655 -43.979  -4.792  1.00 59.36           H
ATOM    823  HB3 ASP A  50     -21.442 -42.947  -4.171  1.00 60.93           H
ATOM    824  HB2 ASP A  50     -20.619 -42.916  -5.711  1.00 60.93           H
ATOM    825  N   PRO A  51     -17.823 -43.862  -2.449  1.00 61.40           N
ATOM    826  CA  PRO A  51     -17.283 -43.857  -1.085  1.00 65.98           C
ATOM    827  C   PRO A  51     -17.673 -42.629  -0.263  1.00 63.39           C
ATOM    828  O   PRO A  51     -17.179 -41.533  -0.536  1.00 55.28           O
ATOM    829  CB  PRO A  51     -15.765 -43.883  -1.310  1.00 52.90           C
ATOM    830  CG  PRO A  51     -15.587 -44.456  -2.672  1.00 56.63           C
ATOM    831  CD  PRO A  51     -16.757 -43.952  -3.462  1.00 57.81           C
ATOM    832  HA  PRO A  51     -17.593 -44.762  -0.563  1.00 65.98           H
ATOM    833  HB3 PRO A  51     -15.302 -44.543  -0.577  1.00 52.90           H
ATOM    834  HB2 PRO A  51     -15.380 -42.863  -1.294  1.00 52.90           H
ATOM    835  HG3 PRO A  51     -15.631 -45.544  -2.615  1.00 56.63           H
ATOM    836  HG2 PRO A  51     -14.664 -44.072  -3.108  1.00 56.63           H
ATOM    837  HD2 PRO A  51     -16.533 -42.954  -3.838  1.00 57.81           H
ATOM    838  HD3 PRO A  51     -17.033 -44.696  -4.209  1.00 57.81           H
ATOM    839  N   VAL A  52     -18.558 -42.808   0.717  1.00 55.86           N
ATOM    840  CA  VAL A  52     -18.736 -41.785   1.740  1.00 59.84           C
ATOM    841  C   VAL A  52     -17.753 -42.122   2.848  1.00 45.65           C
ATOM    842  O   VAL A  52     -17.614 -43.279   3.254  1.00 42.74           O
ATOM    843  CB  VAL A  52     -20.193 -41.689   2.276  1.00 57.51           C
ATOM    844  CG1 VAL A  52     -21.088 -42.714   1.624  1.00 64.89           C
ATOM    845  CG2 VAL A  52     -20.244 -41.789   3.793  1.00 44.89           C
ATOM    846  H   VAL A  52     -19.108 -43.654   0.752  1.00 55.86           H
ATOM    847  HA  VAL A  52     -18.460 -40.820   1.315  1.00 59.84           H
ATOM    848  HB  VAL A  52     -20.575 -40.705   2.003  1.00 57.51           H
ATOM    849 HG11 VAL A  52     -22.099 -42.620   2.021  1.00 64.89           H
ATOM    850 HG12 VAL A  52     -21.105 -42.550   0.547  1.00 64.89           H
ATOM    851 HG13 VAL A  52     -20.708 -43.714   1.833  1.00 64.89           H
ATOM    852 HG21 VAL A  52     -21.279 -41.718   4.128  1.00 44.89           H
ATOM    853 HG22 VAL A  52     -19.826 -42.745   4.109  1.00 44.89           H
ATOM    854 HG23 VAL A  52     -19.664 -40.977   4.231  1.00 44.89           H
ATOM    855  N   ARG A  53     -17.038 -41.108   3.306  1.00 38.18           N
ATOM    856  CA  ARG A  53     -15.903 -41.332   4.176  1.00 38.77           C
ATOM    857  C   ARG A  53     -16.000 -40.496   5.438  1.00 31.01           C
ATOM    858  O   ARG A  53     -16.555 -39.400   5.423  1.00 33.12           O
ATOM    859  CB  ARG A  53     -14.610 -41.016   3.428  1.00 48.70           C
ATOM    860  CG  ARG A  53     -14.352 -41.919   2.233  1.00 57.72           C
ATOM    861  CD  ARG A  53     -13.488 -41.230   1.188  1.00 57.24           C
ATOM    862  NE  ARG A  53     -14.176 -40.100   0.568  1.00 52.20           N
ATOM    863  CZ  ARG A  53     -13.899 -39.637  -0.647  1.00 74.59           C
ATOM    864  NH1 ARG A  53     -12.951 -40.212  -1.378  1.00 59.47           N
ATOM    865  NH2 ARG A  53     -14.573 -38.605  -1.137  1.00 78.10           N1+
ATOM    866  H   ARG A  53     -17.281 -40.162   3.049  1.00 38.18           H
ATOM    867  HA  ARG A  53     -15.889 -42.384   4.460  1.00 38.77           H
ATOM    868  HB3 ARG A  53     -13.768 -41.080   4.118  1.00 48.70           H
ATOM    869  HB2 ARG A  53     -14.628 -39.977   3.099  1.00 48.70           H
ATOM    870  HG3 ARG A  53     -15.303 -42.208   1.785  1.00 57.72           H
ATOM    871  HG2 ARG A  53     -13.858 -42.831   2.568  1.00 57.72           H
ATOM    872  HD3 ARG A  53     -13.206 -41.949   0.419  1.00 57.24           H
ATOM    873  HD2 ARG A  53     -12.565 -40.882   1.653  1.00 57.24           H
ATOM    874 HH22 ARG A  53     -14.360 -38.255  -2.060  1.00 78.10           H
ATOM    875 HH21 ARG A  53     -15.299 -38.169  -0.587  1.00 78.10           H
ATOM    876 HH12 ARG A  53     -12.741 -39.859  -2.301  1.00 59.47           H
ATOM    877 HH11 ARG A  53     -12.440 -41.002  -1.011  1.00 59.47           H
ATOM    878  HE  ARG A  53     -14.901 -39.665   1.121  1.00 52.20           H
ATOM    879  N   VAL A  54     -15.460 -41.035   6.525  1.00 38.15           N
ATOM    880  CA  VAL A  54     -15.401 -40.332   7.798  1.00 27.82           C
ATOM    881  C   VAL A  54     -14.055 -39.636   7.948  1.00 22.38           C
ATOM    882  O   VAL A  54     -13.020 -40.292   8.069  1.00 27.83           O
ATOM    883  CB  VAL A  54     -15.613 -41.297   8.973  1.00 27.24           C
ATOM    884  CG1 VAL A  54     -15.389 -40.584  10.305  1.00 24.48           C
ATOM    885  CG2 VAL A  54     -17.002 -41.910   8.905  1.00 29.73           C
ATOM    886  H   VAL A  54     -15.071 -41.966   6.487  1.00 38.15           H
ATOM    887  HA  VAL A  54     -16.188 -39.578   7.818  1.00 27.82           H
ATOM    888  HB  VAL A  54     -14.882 -42.101   8.890  1.00 27.24           H
ATOM    889 HG11 VAL A  54     -15.544 -41.286  11.124  1.00 24.48           H
ATOM    890 HG12 VAL A  54     -14.370 -40.200  10.345  1.00 24.48           H
ATOM    891 HG13 VAL A  54     -16.093 -39.757  10.398  1.00 24.48           H
ATOM    892 HG21 VAL A  54     -17.140 -42.592   9.744  1.00 29.73           H
ATOM    893 HG22 VAL A  54     -17.751 -41.120   8.953  1.00 29.73           H
ATOM    894 HG23 VAL A  54     -17.112 -42.458   7.969  1.00 29.73           H
ATOM    895  N   SER A  55     -14.064 -38.309   7.928  1.00 24.52           N
ATOM    896  CA  SER A  55     -12.832 -37.544   8.106  1.00 30.38           C
ATOM    897  C   SER A  55     -12.373 -37.569   9.562  1.00 27.33           C
ATOM    898  O   SER A  55     -11.172 -37.564   9.844  1.00 29.13           O
ATOM    899  CB  SER A  55     -13.024 -36.103   7.637  1.00 28.88           C
ATOM    900  OG  SER A  55     -14.230 -35.566   8.145  1.00 32.99           O
ATOM    901  H   SER A  55     -14.932 -37.812   7.788  1.00 24.52           H
ATOM    902  HA  SER A  55     -12.054 -38.002   7.495  1.00 30.38           H
ATOM    903  HB3 SER A  55     -13.045 -36.076   6.548  1.00 28.88           H
ATOM    904  HB2 SER A  55     -12.185 -35.496   7.977  1.00 28.88           H
ATOM    905  HG  SER A  55     -14.949 -35.767   7.542  1.00 32.99           H
ATOM    906  N   LYS A  56     -13.334 -37.593  10.479  1.00 24.95           N
ATOM    907  CA  LYS A  56     -13.035 -37.727  11.900  1.00 30.86           C
ATOM    908  C   LYS A  56     -14.288 -38.044  12.702  1.00 25.16           C
ATOM    909  O   LYS A  56     -15.402 -37.685  12.313  1.00 28.23           O
ATOM    910  CB  LYS A  56     -12.371 -36.450  12.446  1.00 31.74           C
ATOM    911  CG  LYS A  56     -13.171 -35.178  12.230  1.00 22.48           C
ATOM    912  CD  LYS A  56     -12.393 -33.937  12.671  1.00 27.57           C
ATOM    913  CE  LYS A  56     -13.088 -32.662  12.203  1.00 30.92           C
ATOM    914  NZ  LYS A  56     -12.189 -31.468  12.197  1.00 31.94           N1+
ATOM    915  H   LYS A  56     -14.301 -37.517  10.199  1.00 24.95           H
ATOM    916  HA  LYS A  56     -12.335 -38.553  12.023  1.00 30.86           H
ATOM    917  HB3 LYS A  56     -11.384 -36.336  11.997  1.00 31.74           H
ATOM    918  HB2 LYS A  56     -12.171 -36.574  13.510  1.00 31.74           H
ATOM    919  HG3 LYS A  56     -14.105 -35.238  12.788  1.00 22.48           H
ATOM    920  HG2 LYS A  56     -13.430 -35.087  11.175  1.00 22.48           H
ATOM    921  HD3 LYS A  56     -11.385 -33.974  12.257  1.00 27.57           H
ATOM    922  HD2 LYS A  56     -12.311 -33.927  13.758  1.00 27.57           H
ATOM    923  HE3 LYS A  56     -13.949 -32.464  12.842  1.00 30.92           H
ATOM    924  HE2 LYS A  56     -13.492 -32.816  11.202  1.00 30.92           H
ATOM    925  HZ1 LYS A  56     -12.549 -30.778  11.553  1.00 31.94           H
ATOM    926  HZ2 LYS A  56     -12.149 -31.072  13.125  1.00 31.94           H
ATOM    927  HZ3 LYS A  56     -11.262 -31.746  11.909  1.00 31.94           H
ATOM    928  N   VAL A  57     -14.099 -38.743  13.813  1.00 27.84           N
ATOM    929  CA  VAL A  57     -15.147 -38.895  14.810  1.00 26.52           C
ATOM    930  C   VAL A  57     -14.683 -38.192  16.073  1.00 27.76           C
ATOM    931  O   VAL A  57     -13.764 -38.655  16.738  1.00 25.00           O
ATOM    932  CB  VAL A  57     -15.454 -40.368  15.124  1.00 28.44           C
ATOM    933  CG1 VAL A  57     -16.620 -40.463  16.096  1.00 27.51           C
ATOM    934  CG2 VAL A  57     -15.757 -41.136  13.852  1.00 33.03           C
ATOM    935  H   VAL A  57     -13.208 -39.187  13.985  1.00 27.84           H
ATOM    936  HA  VAL A  57     -16.055 -38.412  14.448  1.00 26.52           H
ATOM    937  HB  VAL A  57     -14.576 -40.811  15.594  1.00 28.44           H
ATOM    938 HG11 VAL A  57     -16.829 -41.511  16.312  1.00 27.51           H
ATOM    939 HG12 VAL A  57     -16.366 -39.946  17.021  1.00 27.51           H
ATOM    940 HG13 VAL A  57     -17.502 -40.001  15.653  1.00 27.51           H
ATOM    941 HG21 VAL A  57     -15.971 -42.176  14.097  1.00 33.03           H
ATOM    942 HG22 VAL A  57     -16.622 -40.694  13.357  1.00 33.03           H
ATOM    943 HG23 VAL A  57     -14.896 -41.091  13.186  1.00 33.03           H
ATOM    944  N   VAL A  58     -15.295 -37.061  16.395  1.00 26.45           N
ATOM    945  CA  VAL A  58     -14.835 -36.284  17.537  1.00 29.19           C
ATOM    946  C   VAL A  58     -15.573 -36.666  18.812  1.00 23.49           C
ATOM    947  O   VAL A  58     -16.803 -36.645  18.862  1.00 25.81           O
ATOM    948  CB  VAL A  58     -15.003 -34.775  17.303  1.00 27.03           C
ATOM    949  CG1 VAL A  58     -14.682 -34.004  18.584  1.00 19.05           C
ATOM    950  CG2 VAL A  58     -14.114 -34.316  16.162  1.00 27.51           C
ATOM    951  H   VAL A  58     -16.080 -36.738  15.848  1.00 26.45           H
ATOM    952  HA  VAL A  58     -13.775 -36.490  17.683  1.00 29.19           H
ATOM    953  HB  VAL A  58     -16.041 -34.580  17.033  1.00 27.03           H
ATOM    954 HG11 VAL A  58     -14.805 -32.936  18.406  1.00 19.05           H
ATOM    955 HG12 VAL A  58     -15.359 -34.320  19.378  1.00 19.05           H
ATOM    956 HG13 VAL A  58     -13.653 -34.206  18.882  1.00 19.05           H
ATOM    957 HG21 VAL A  58     -14.244 -33.245  16.008  1.00 27.51           H
ATOM    958 HG22 VAL A  58     -13.072 -34.524  16.406  1.00 27.51           H
ATOM    959 HG23 VAL A  58     -14.387 -34.849  15.251  1.00 27.51           H
ATOM    960  N   LYS A  59     -14.819 -37.024  19.843  1.00 23.76           N
ATOM    961  CA  LYS A  59     -15.424 -37.219  21.156  1.00 18.65           C
ATOM    962  C   LYS A  59     -15.658 -35.857  21.798  1.00 18.71           C
ATOM    963  O   LYS A  59     -14.734 -35.244  22.336  1.00 26.37           O
ATOM    964  CB  LYS A  59     -14.545 -38.098  22.042  1.00 22.39           C
ATOM    965  CG  LYS A  59     -15.072 -38.272  23.460  1.00 21.00           C
ATOM    966  CD  LYS A  59     -14.218 -39.249  24.252  1.00 25.90           C
ATOM    967  CE  LYS A  59     -12.803 -38.733  24.447  1.00 22.21           C
ATOM    968  NZ  LYS A  59     -12.051 -39.575  25.424  1.00 21.82           N1+
ATOM    969  H   LYS A  59     -13.826 -37.162  19.719  1.00 23.76           H
ATOM    970  HA  LYS A  59     -16.388 -37.711  21.025  1.00 18.65           H
ATOM    971  HB3 LYS A  59     -13.538 -37.682  22.079  1.00 22.39           H
ATOM    972  HB2 LYS A  59     -14.428 -39.077  21.577  1.00 22.39           H
ATOM    973  HG3 LYS A  59     -16.099 -38.635  23.423  1.00 21.00           H
ATOM    974  HG2 LYS A  59     -15.081 -37.306  23.965  1.00 21.00           H
ATOM    975  HD3 LYS A  59     -14.186 -40.207  23.733  1.00 25.90           H
ATOM    976  HD2 LYS A  59     -14.677 -39.426  25.225  1.00 25.90           H
ATOM    977  HE3 LYS A  59     -12.838 -37.704  24.806  1.00 22.21           H
ATOM    978  HE2 LYS A  59     -12.281 -38.734  23.490  1.00 22.21           H
ATOM    979  HZ1 LYS A  59     -11.842 -40.471  25.006  1.00 21.82           H
ATOM    980  HZ2 LYS A  59     -11.189 -39.112  25.675  1.00 21.82           H
ATOM    981  HZ3 LYS A  59     -12.612 -39.713  26.252  1.00 21.82           H
ATOM    982  N   GLY A  60     -16.895 -35.380  21.711  1.00 22.67           N
ATOM    983  CA  GLY A  60     -17.277 -34.127  22.332  1.00 24.92           C
ATOM    984  C   GLY A  60     -17.961 -34.375  23.660  1.00 27.02           C
ATOM    985  O   GLY A  60     -17.735 -35.403  24.295  1.00 25.93           O
ATOM    986  H   GLY A  60     -17.600 -35.894  21.201  1.00 22.67           H
ATOM    987  HA3 GLY A  60     -17.954 -33.586  21.671  1.00 24.92           H
ATOM    988  HA2 GLY A  60     -16.389 -33.515  22.490  1.00 24.92           H
ATOM    989  N   GLY A  61     -18.803 -33.439  24.080  1.00 28.69           N
ATOM    990  CA  GLY A  61     -19.526 -33.581  25.330  1.00 27.48           C
ATOM    991  C   GLY A  61     -18.591 -33.657  26.520  1.00 25.26           C
ATOM    992  O   GLY A  61     -17.401 -33.366  26.405  1.00 22.19           O
ATOM    993  H   GLY A  61     -18.951 -32.607  23.526  1.00 28.69           H
ATOM    994  HA3 GLY A  61     -20.140 -34.481  25.293  1.00 27.48           H
ATOM    995  HA2 GLY A  61     -20.204 -32.737  25.455  1.00 27.48           H
ATOM    996  N   SER A  62     -19.127 -34.062  27.667  1.00 26.41           N
ATOM    997  CA  SER A  62     -18.341 -34.090  28.897  1.00 22.20           C
ATOM    998  C   SER A  62     -17.179 -35.078  28.806  1.00 23.77           C
ATOM    999  O   SER A  62     -16.160 -34.906  29.478  1.00 25.82           O
ATOM   1000  CB  SER A  62     -19.236 -34.428  30.095  1.00 23.32           C
ATOM   1001  OG  SER A  62     -19.504 -33.285  30.886  1.00 23.21           O
ATOM   1002  H   SER A  62     -20.093 -34.357  27.697  1.00 26.41           H
ATOM   1003  HA  SER A  62     -17.926 -33.095  29.056  1.00 22.20           H
ATOM   1004  HB3 SER A  62     -18.750 -35.188  30.707  1.00 23.32           H
ATOM   1005  HB2 SER A  62     -20.176 -34.850  29.738  1.00 23.32           H
ATOM   1006  HG  SER A  62     -19.869 -33.558  31.731  1.00 23.21           H
ATOM   1007  N   SER A  63     -17.325 -36.101  27.966  1.00 24.41           N
ATOM   1008  CA  SER A  63     -16.273 -37.104  27.801  1.00 29.16           C
ATOM   1009  C   SER A  63     -15.005 -36.507  27.191  1.00 27.86           C
ATOM   1010  O   SER A  63     -13.893 -36.816  27.621  1.00 25.49           O
ATOM   1011  CB  SER A  63     -16.769 -38.270  26.940  1.00 35.54           C
ATOM   1012  OG  SER A  63     -17.745 -39.036  27.632  1.00 31.49           O
ATOM   1013  H   SER A  63     -18.174 -36.195  27.428  1.00 24.41           H
ATOM   1014  HA  SER A  63     -16.022 -37.495  28.787  1.00 29.16           H
ATOM   1015  HB3 SER A  63     -15.927 -38.909  26.675  1.00 35.54           H
ATOM   1016  HB2 SER A  63     -17.200 -37.882  26.017  1.00 35.54           H
ATOM   1017  HG  SER A  63     -18.607 -38.892  27.234  1.00 31.49           H
ATOM   1018  N   GLY A  64     -15.173 -35.649  26.192  1.00 26.71           N
ATOM   1019  CA  GLY A  64     -14.038 -34.978  25.584  1.00 23.70           C
ATOM   1020  C   GLY A  64     -13.550 -33.819  26.434  1.00 27.48           C
ATOM   1021  O   GLY A  64     -12.389 -33.422  26.355  1.00 22.09           O
ATOM   1022  H   GLY A  64     -16.101 -35.455  25.844  1.00 26.71           H
ATOM   1023  HA3 GLY A  64     -14.320 -34.611  24.597  1.00 23.70           H
ATOM   1024  HA2 GLY A  64     -13.227 -35.692  25.444  1.00 23.70           H
ATOM   1025  N   LYS A  65     -14.438 -33.278  27.261  1.00 22.36           N
ATOM   1026  CA  LYS A  65     -14.084 -32.148  28.114  1.00 26.17           C
ATOM   1027  C   LYS A  65     -13.406 -32.593  29.409  1.00 26.73           C
ATOM   1028  O   LYS A  65     -12.675 -31.823  30.027  1.00 29.72           O
ATOM   1029  CB  LYS A  65     -15.324 -31.316  28.439  1.00 23.08           C
ATOM   1030  CG  LYS A  65     -15.918 -30.584  27.251  1.00 23.42           C
ATOM   1031  CD  LYS A  65     -17.259 -29.969  27.609  1.00 20.57           C
ATOM   1032  CE  LYS A  65     -17.902 -29.301  26.407  1.00 24.64           C
ATOM   1033  NZ  LYS A  65     -19.226 -28.715  26.753  1.00 35.56           N1+
ATOM   1034  H   LYS A  65     -15.376 -33.648  27.307  1.00 22.36           H
ATOM   1035  HA  LYS A  65     -13.386 -31.515  27.566  1.00 26.17           H
ATOM   1036  HB3 LYS A  65     -15.081 -30.597  29.222  1.00 23.08           H
ATOM   1037  HB2 LYS A  65     -16.084 -31.959  28.884  1.00 23.08           H
ATOM   1038  HG3 LYS A  65     -16.048 -31.281  26.423  1.00 23.42           H
ATOM   1039  HG2 LYS A  65     -15.233 -29.799  26.929  1.00 23.42           H
ATOM   1040  HD3 LYS A  65     -17.121 -29.234  28.402  1.00 20.57           H
ATOM   1041  HD2 LYS A  65     -17.923 -30.744  27.992  1.00 20.57           H
ATOM   1042  HE3 LYS A  65     -18.027 -30.033  25.609  1.00 24.64           H
ATOM   1043  HE2 LYS A  65     -17.244 -28.516  26.033  1.00 24.64           H
ATOM   1044  HZ1 LYS A  65     -19.109 -28.023  27.479  1.00 35.56           H
ATOM   1045  HZ2 LYS A  65     -19.626 -28.279  25.934  1.00 35.56           H
ATOM   1046  HZ3 LYS A  65     -19.842 -29.445  27.081  1.00 35.56           H
ATOM   1047  N   GLY A  66     -13.644 -33.836  29.813  1.00 25.62           N
ATOM   1048  CA  GLY A  66     -13.124 -34.328  31.073  1.00 28.31           C
ATOM   1049  C   GLY A  66     -13.940 -33.815  32.249  1.00 28.77           C
ATOM   1050  O   GLY A  66     -13.395 -33.509  33.311  1.00 23.81           O
ATOM   1051  H   GLY A  66     -14.196 -34.457  29.239  1.00 25.62           H
ATOM   1052  HA3 GLY A  66     -12.087 -34.012  31.186  1.00 28.31           H
ATOM   1053  HA2 GLY A  66     -13.137 -35.418  31.070  1.00 28.31           H
ATOM   1054  N   THR A  67     -15.252 -33.721  32.051  1.00 28.15           N
ATOM   1055  CA  THR A  67     -16.164 -33.225  33.076  1.00 28.45           C
ATOM   1056  C   THR A  67     -17.315 -34.199  33.324  1.00 25.28           C
ATOM   1057  O   THR A  67     -18.419 -33.788  33.684  1.00 21.27           O
ATOM   1058  CB  THR A  67     -16.748 -31.856  32.684  1.00 29.30           C
ATOM   1059  OG1 THR A  67     -16.805 -31.752  31.254  1.00 31.28           O
ATOM   1060  CG2 THR A  67     -15.883 -30.725  33.237  1.00 24.55           C
ATOM   1061  H   THR A  67     -15.650 -33.998  31.165  1.00 28.15           H
ATOM   1062  HA  THR A  67     -15.606 -33.108  34.005  1.00 28.45           H
ATOM   1063  HB  THR A  67     -17.756 -31.767  33.090  1.00 29.30           H
ATOM   1064  HG1 THR A  67     -17.169 -30.898  31.009  1.00 31.28           H
ATOM   1065 HG21 THR A  67     -16.311 -29.765  32.949  1.00 24.55           H
ATOM   1066 HG22 THR A  67     -15.844 -30.795  34.324  1.00 24.55           H
ATOM   1067 HG23 THR A  67     -14.874 -30.807  32.831  1.00 24.55           H
ATOM   1068  N   THR A  68     -17.052 -35.488  33.129  1.00 22.93           N
ATOM   1069  CA  THR A  68     -18.081 -36.516  33.259  1.00 25.48           C
ATOM   1070  C   THR A  68     -18.496 -36.771  34.708  1.00 27.33           C
ATOM   1071  O   THR A  68     -17.734 -36.512  35.635  1.00 27.65           O
ATOM   1072  CB  THR A  68     -17.614 -37.853  32.662  1.00 27.88           C
ATOM   1073  OG1 THR A  68     -16.461 -38.312  33.372  1.00 26.59           O
ATOM   1074  CG2 THR A  68     -17.266 -37.696  31.184  1.00 25.29           C
ATOM   1075  H   THR A  68     -16.117 -35.781  32.883  1.00 22.93           H
ATOM   1076  HA  THR A  68     -18.961 -36.187  32.707  1.00 25.48           H
ATOM   1077  HB  THR A  68     -18.412 -38.588  32.765  1.00 27.88           H
ATOM   1078  HG1 THR A  68     -15.758 -37.663  33.295  1.00 26.59           H
ATOM   1079 HG21 THR A  68     -16.938 -38.655  30.783  1.00 25.29           H
ATOM   1080 HG22 THR A  68     -18.146 -37.356  30.637  1.00 25.29           H
ATOM   1081 HG23 THR A  68     -16.465 -36.964  31.074  1.00 25.29           H
ATOM   1082  N   LEU A  69     -19.709 -37.284  34.888  1.00 21.54           N
ATOM   1083  CA  LEU A  69     -20.163 -37.756  36.194  1.00 23.99           C
ATOM   1084  C   LEU A  69     -20.077 -39.278  36.227  1.00 29.84           C
ATOM   1085  O   LEU A  69     -20.590 -39.944  35.325  1.00 31.73           O
ATOM   1086  CB  LEU A  69     -21.592 -37.298  36.481  1.00 25.98           C
ATOM   1087  CG  LEU A  69     -21.863 -35.793  36.492  1.00 28.00           C
ATOM   1088  CD1 LEU A  69     -23.277 -35.513  36.978  1.00 26.72           C
ATOM   1089  CD2 LEU A  69     -20.842 -35.071  37.345  1.00 30.86           C
ATOM   1090  H   LEU A  69     -20.347 -37.356  34.109  1.00 21.54           H
ATOM   1091  HA  LEU A  69     -19.504 -37.351  36.962  1.00 23.99           H
ATOM   1092  HB3 LEU A  69     -21.922 -37.728  37.427  1.00 25.98           H
ATOM   1093  HB2 LEU A  69     -22.270 -37.778  35.776  1.00 25.98           H
ATOM   1094  HG  LEU A  69     -21.775 -35.424  35.470  1.00 28.00           H
ATOM   1095 HD11 LEU A  69     -23.455 -34.438  36.980  1.00 26.72           H
ATOM   1096 HD12 LEU A  69     -23.993 -35.998  36.314  1.00 26.72           H
ATOM   1097 HD13 LEU A  69     -23.398 -35.903  37.989  1.00 26.72           H
ATOM   1098 HD21 LEU A  69     -21.054 -34.002  37.339  1.00 30.86           H
ATOM   1099 HD22 LEU A  69     -20.892 -35.445  38.368  1.00 30.86           H
ATOM   1100 HD23 LEU A  69     -19.844 -35.246  36.944  1.00 30.86           H
ATOM   1101  N   ARG A  70     -19.421 -39.822  37.251  1.00 25.20           N
ATOM   1102  CA  ARG A  70     -19.202 -41.266  37.341  1.00 28.06           C
ATOM   1103  C   ARG A  70     -20.477 -42.052  37.101  1.00 32.57           C
ATOM   1104  O   ARG A  70     -21.478 -41.841  37.779  1.00 22.46           O
ATOM   1105  CB  ARG A  70     -18.628 -41.657  38.700  1.00 34.75           C
ATOM   1106  CG  ARG A  70     -18.395 -43.158  38.843  1.00 32.50           C
ATOM   1107  CD  ARG A  70     -18.061 -43.515  40.273  1.00 37.58           C
ATOM   1108  NE  ARG A  70     -17.343 -42.422  40.912  1.00 45.31           N
ATOM   1109  CZ  ARG A  70     -16.962 -42.414  42.182  1.00 45.51           C
ATOM   1110  NH1 ARG A  70     -17.226 -43.456  42.962  1.00 43.53           N
ATOM   1111  NH2 ARG A  70     -16.313 -41.363  42.668  1.00 31.58           N1+
ATOM   1112  H   ARG A  70     -19.061 -39.235  37.990  1.00 25.20           H
ATOM   1113  HA  ARG A  70     -18.480 -41.548  36.574  1.00 28.06           H
ATOM   1114  HB3 ARG A  70     -19.301 -41.318  39.488  1.00 34.75           H
ATOM   1115  HB2 ARG A  70     -17.689 -41.128  38.862  1.00 34.75           H
ATOM   1116  HG3 ARG A  70     -17.575 -43.462  38.192  1.00 32.50           H
ATOM   1117  HG2 ARG A  70     -19.292 -43.695  38.535  1.00 32.50           H
ATOM   1118  HD3 ARG A  70     -17.443 -44.413  40.288  1.00 37.58           H
ATOM   1119  HD2 ARG A  70     -18.981 -43.715  40.822  1.00 37.58           H
ATOM   1120 HH22 ARG A  70     -16.021 -41.353  43.635  1.00 31.58           H
ATOM   1121 HH21 ARG A  70     -16.111 -40.574  42.071  1.00 31.58           H
ATOM   1122 HH12 ARG A  70     -16.935 -43.449  43.929  1.00 43.53           H
ATOM   1123 HH11 ARG A  70     -17.717 -44.255  42.588  1.00 43.53           H
ATOM   1124  HE  ARG A  70     -17.137 -41.631  40.318  1.00 45.31           H
ATOM   1125  N   GLY A  71     -20.431 -42.928  36.098  1.00 35.82           N
ATOM   1126  CA  GLY A  71     -21.518 -43.843  35.806  1.00 34.14           C
ATOM   1127  C   GLY A  71     -22.768 -43.211  35.234  1.00 26.97           C
ATOM   1128  O   GLY A  71     -23.797 -43.870  35.126  1.00 42.19           O
ATOM   1129  H   GLY A  71     -19.615 -42.974  35.504  1.00 35.82           H
ATOM   1130  HA3 GLY A  71     -21.775 -44.396  36.709  1.00 34.14           H
ATOM   1131  HA2 GLY A  71     -21.163 -44.618  35.127  1.00 34.14           H
ATOM   1132  N   ARG A  72     -22.694 -41.938  34.863  1.00 26.49           N
ATOM   1133  CA  ARG A  72     -23.888 -41.238  34.404  1.00 28.69           C
ATOM   1134  C   ARG A  72     -23.708 -40.453  33.106  1.00 29.67           C
ATOM   1135  O   ARG A  72     -24.690 -40.012  32.511  1.00 36.05           O
ATOM   1136  CB  ARG A  72     -24.387 -40.294  35.498  1.00 28.64           C
ATOM   1137  CG  ARG A  72     -25.141 -41.004  36.612  1.00 36.00           C
ATOM   1138  CD  ARG A  72     -25.798 -40.011  37.547  1.00 49.06           C
ATOM   1139  NE  ARG A  72     -24.828 -39.381  38.435  1.00 53.31           N
ATOM   1140  CZ  ARG A  72     -25.025 -38.225  39.061  1.00 50.89           C
ATOM   1141  NH1 ARG A  72     -26.158 -37.553  38.892  1.00 39.02           N
ATOM   1142  NH2 ARG A  72     -24.080 -37.736  39.849  1.00 32.90           N1+
ATOM   1143  H   ARG A  72     -21.809 -41.452  34.898  1.00 26.49           H
ATOM   1144  HA  ARG A  72     -24.663 -41.985  34.233  1.00 28.69           H
ATOM   1145  HB3 ARG A  72     -25.029 -39.533  35.054  1.00 28.64           H
ATOM   1146  HB2 ARG A  72     -23.541 -39.752  35.922  1.00 28.64           H
ATOM   1147  HG3 ARG A  72     -24.450 -41.631  37.176  1.00 36.00           H
ATOM   1148  HG2 ARG A  72     -25.902 -41.653  36.179  1.00 36.00           H
ATOM   1149  HD3 ARG A  72     -26.557 -40.520  38.141  1.00 49.06           H
ATOM   1150  HD2 ARG A  72     -26.306 -39.244  36.963  1.00 49.06           H
ATOM   1151 HH22 ARG A  72     -24.225 -36.858  40.327  1.00 32.90           H
ATOM   1152 HH21 ARG A  72     -23.214 -38.241  39.972  1.00 32.90           H
ATOM   1153 HH12 ARG A  72     -26.301 -36.675  39.371  1.00 39.02           H
ATOM   1154 HH11 ARG A  72     -26.877 -37.920  38.285  1.00 39.02           H
ATOM   1155  HE  ARG A  72     -23.960 -39.882  38.561  1.00 53.31           H
ATOM   1156  N   SER A  73     -22.470 -40.274  32.661  1.00 25.10           N
ATOM   1157  CA  SER A  73     -22.231 -39.471  31.462  1.00 27.85           C
ATOM   1158  C   SER A  73     -22.187 -40.323  30.197  1.00 22.37           C
ATOM   1159  O   SER A  73     -21.513 -41.348  30.151  1.00 26.10           O
ATOM   1160  CB  SER A  73     -20.932 -38.676  31.600  1.00 23.89           C
ATOM   1161  OG  SER A  73     -21.071 -37.611  32.525  1.00 27.17           O
ATOM   1162  H   SER A  73     -21.692 -40.693  33.150  1.00 25.10           H
ATOM   1163  HA  SER A  73     -23.052 -38.761  31.362  1.00 27.85           H
ATOM   1164  HB3 SER A  73     -20.646 -38.276  30.627  1.00 23.89           H
ATOM   1165  HB2 SER A  73     -20.133 -39.341  31.929  1.00 23.89           H
ATOM   1166  HG  SER A  73     -21.438 -36.845  32.078  1.00 27.17           H
ATOM   1167  N   ASP A  74     -22.902 -39.880  29.170  1.00 29.46           N
ATOM   1168  CA  ASP A  74     -22.911 -40.574  27.888  1.00 28.78           C
ATOM   1169  C   ASP A  74     -21.649 -40.288  27.077  1.00 30.51           C
ATOM   1170  O   ASP A  74     -20.749 -39.577  27.528  1.00 26.07           O
ATOM   1171  CB  ASP A  74     -24.151 -40.182  27.072  1.00 29.57           C
ATOM   1172  CG  ASP A  74     -24.206 -38.692  26.756  1.00 27.90           C
ATOM   1173  OD1 ASP A  74     -23.278 -37.952  27.141  1.00 30.24           O
ATOM   1174  OD2 ASP A  74     -25.180 -38.259  26.106  1.00 31.82           O1-
ATOM   1175  H   ASP A  74     -23.458 -39.042  29.266  1.00 29.46           H
ATOM   1176  HA  ASP A  74     -22.956 -41.646  28.081  1.00 28.78           H
ATOM   1177  HB3 ASP A  74     -25.050 -40.470  27.618  1.00 29.57           H
ATOM   1178  HB2 ASP A  74     -24.167 -40.750  26.142  1.00 29.57           H
ATOM   1179  N   ALA A  75     -21.606 -40.841  25.869  1.00 27.61           N
ATOM   1180  CA  ALA A  75     -20.545 -40.548  24.920  1.00 29.33           C
ATOM   1181  C   ALA A  75     -21.130 -39.796  23.730  1.00 32.85           C
ATOM   1182  O   ALA A  75     -21.942 -40.337  22.984  1.00 30.38           O
ATOM   1183  CB  ALA A  75     -19.860 -41.829  24.467  1.00 30.41           C
ATOM   1184  H   ALA A  75     -22.327 -41.489  25.584  1.00 27.61           H
ATOM   1185  HA  ALA A  75     -19.807 -39.911  25.407  1.00 29.33           H
ATOM   1186  HB1 ALA A  75     -19.069 -41.587  23.757  1.00 30.41           H
ATOM   1187  HB2 ALA A  75     -19.430 -42.336  25.330  1.00 30.41           H
ATOM   1188  HB3 ALA A  75     -20.590 -42.482  23.989  1.00 30.41           H
ATOM   1189  N   ASP A  76     -20.726 -38.540  23.571  1.00 32.72           N
ATOM   1190  CA  ASP A  76     -21.240 -37.698  22.500  1.00 30.70           C
ATOM   1191  C   ASP A  76     -20.254 -37.658  21.342  1.00 29.99           C
ATOM   1192  O   ASP A  76     -19.184 -37.050  21.439  1.00 29.52           O
ATOM   1193  CB  ASP A  76     -21.520 -36.284  23.011  1.00 27.20           C
ATOM   1194  CG  ASP A  76     -22.398 -36.275  24.244  1.00 33.78           C
ATOM   1195  OD1 ASP A  76     -23.627 -36.457  24.101  1.00 27.51           O
ATOM   1196  OD2 ASP A  76     -21.858 -36.080  25.356  1.00 25.94           O1-
ATOM   1197  H   ASP A  76     -20.044 -38.145  24.203  1.00 32.72           H
ATOM   1198  HA  ASP A  76     -22.176 -38.127  22.142  1.00 30.70           H
ATOM   1199  HB3 ASP A  76     -21.997 -35.702  22.223  1.00 27.20           H
ATOM   1200  HB2 ASP A  76     -20.576 -35.786  23.234  1.00 27.20           H
ATOM   1201  N   LEU A  77     -20.616 -38.315  20.247  1.00 32.46           N
ATOM   1202  CA  LEU A  77     -19.728 -38.415  19.102  1.00 23.94           C
ATOM   1203  C   LEU A  77     -20.293 -37.653  17.915  1.00 26.97           C
ATOM   1204  O   LEU A  77     -21.429 -37.882  17.501  1.00 30.05           O
ATOM   1205  CB  LEU A  77     -19.496 -39.880  18.724  1.00 22.90           C
ATOM   1206  CG  LEU A  77     -18.931 -40.815  19.793  1.00 31.35           C
ATOM   1207  CD1 LEU A  77     -18.729 -42.209  19.212  1.00 31.51           C
ATOM   1208  CD2 LEU A  77     -17.631 -40.272  20.370  1.00 21.97           C
ATOM   1209  H   LEU A  77     -21.523 -38.757  20.200  1.00 32.46           H
ATOM   1210  HA  LEU A  77     -18.769 -37.972  19.370  1.00 23.94           H
ATOM   1211  HB3 LEU A  77     -18.861 -39.924  17.839  1.00 22.90           H
ATOM   1212  HB2 LEU A  77     -20.424 -40.300  18.336  1.00 22.90           H
ATOM   1213  HG  LEU A  77     -19.658 -40.886  20.602  1.00 31.35           H
ATOM   1214 HD11 LEU A  77     -18.326 -42.869  19.981  1.00 31.51           H
ATOM   1215 HD12 LEU A  77     -19.685 -42.600  18.863  1.00 31.51           H
ATOM   1216 HD13 LEU A  77     -18.031 -42.157  18.376  1.00 31.51           H
ATOM   1217 HD21 LEU A  77     -17.254 -40.959  21.127  1.00 21.97           H
ATOM   1218 HD22 LEU A  77     -16.894 -40.170  19.573  1.00 21.97           H
ATOM   1219 HD23 LEU A  77     -17.813 -39.297  20.823  1.00 21.97           H
ATOM   1220  N   VAL A  78     -19.496 -36.736  17.382  1.00 25.79           N
ATOM   1221  CA  VAL A  78     -19.846 -36.049  16.151  1.00 29.93           C
ATOM   1222  C   VAL A  78     -19.065 -36.693  15.012  1.00 28.86           C
ATOM   1223  O   VAL A  78     -17.833 -36.655  14.995  1.00 29.05           O
ATOM   1224  CB  VAL A  78     -19.544 -34.542  16.235  1.00 27.85           C
ATOM   1225  CG1 VAL A  78     -19.935 -33.847  14.941  1.00 24.58           C
ATOM   1226  CG2 VAL A  78     -20.283 -33.925  17.410  1.00 25.47           C
ATOM   1227  H   VAL A  78     -18.623 -36.502  17.833  1.00 25.79           H
ATOM   1228  HA  VAL A  78     -20.912 -36.183  15.965  1.00 29.93           H
ATOM   1229  HB  VAL A  78     -18.473 -34.410  16.390  1.00 27.85           H
ATOM   1230 HG11 VAL A  78     -19.714 -32.782  15.019  1.00 24.58           H
ATOM   1231 HG12 VAL A  78     -19.370 -34.275  14.113  1.00 24.58           H
ATOM   1232 HG13 VAL A  78     -21.001 -33.984  14.762  1.00 24.58           H
ATOM   1233 HG21 VAL A  78     -20.062 -32.859  17.460  1.00 25.47           H
ATOM   1234 HG22 VAL A  78     -21.356 -34.067  17.280  1.00 25.47           H
ATOM   1235 HG23 VAL A  78     -19.962 -34.405  18.334  1.00 25.47           H
ATOM   1236  N   VAL A  79     -19.774 -37.315  14.076  1.00 34.92           N
ATOM   1237  CA  VAL A  79     -19.104 -38.001  12.977  1.00 25.71           C
ATOM   1238  C   VAL A  79     -19.116 -37.128  11.724  1.00 27.81           C
ATOM   1239  O   VAL A  79     -20.164 -36.848  11.137  1.00 28.76           O
ATOM   1240  CB  VAL A  79     -19.739 -39.392  12.694  1.00 23.80           C
ATOM   1241  CG1 VAL A  79     -21.258 -39.313  12.690  1.00 28.40           C
ATOM   1242  CG2 VAL A  79     -19.200 -39.983  11.394  1.00 33.89           C
ATOM   1243  H   VAL A  79     -20.783 -37.315  14.123  1.00 34.92           H
ATOM   1244  HA  VAL A  79     -18.065 -38.159  13.265  1.00 25.71           H
ATOM   1245  HB  VAL A  79     -19.446 -40.059  13.505  1.00 23.80           H
ATOM   1246 HG11 VAL A  79     -21.673 -40.301  12.490  1.00 28.40           H
ATOM   1247 HG12 VAL A  79     -21.607 -38.963  13.662  1.00 28.40           H
ATOM   1248 HG13 VAL A  79     -21.584 -38.618  11.916  1.00 28.40           H
ATOM   1249 HG21 VAL A  79     -19.659 -40.956  11.219  1.00 33.89           H
ATOM   1250 HG22 VAL A  79     -19.436 -39.315  10.565  1.00 33.89           H
ATOM   1251 HG23 VAL A  79     -18.119 -40.100  11.468  1.00 33.89           H
ATOM   1252  N   PHE A  80     -17.931 -36.677  11.337  1.00 29.91           N
ATOM   1253  CA  PHE A  80     -17.793 -35.774  10.208  1.00 27.83           C
ATOM   1254  C   PHE A  80     -17.689 -36.567   8.904  1.00 29.31           C
ATOM   1255  O   PHE A  80     -16.863 -37.473   8.787  1.00 29.04           O
ATOM   1256  CB  PHE A  80     -16.576 -34.867  10.410  1.00 23.18           C
ATOM   1257  CG  PHE A  80     -16.760 -33.845  11.504  1.00 30.36           C
ATOM   1258  CD1 PHE A  80     -16.437 -34.147  12.820  1.00 30.80           C
ATOM   1259  CD2 PHE A  80     -17.274 -32.591  11.218  1.00 23.15           C
ATOM   1260  CE1 PHE A  80     -16.610 -33.209  13.830  1.00 28.02           C
ATOM   1261  CE2 PHE A  80     -17.453 -31.652  12.215  1.00 33.09           C
ATOM   1262  CZ  PHE A  80     -17.120 -31.961  13.529  1.00 26.92           C
ATOM   1263  H   PHE A  80     -17.097 -36.961  11.831  1.00 29.91           H
ATOM   1264  HA  PHE A  80     -18.684 -35.148  10.159  1.00 27.83           H
ATOM   1265  HB3 PHE A  80     -16.345 -34.358   9.474  1.00 23.18           H
ATOM   1266  HB2 PHE A  80     -15.701 -35.479  10.630  1.00 23.18           H
ATOM   1267  HD1 PHE A  80     -16.045 -35.122  13.070  1.00 30.80           H
ATOM   1268  HD2 PHE A  80     -17.541 -32.336  10.203  1.00 23.15           H
ATOM   1269  HE1 PHE A  80     -16.346 -33.456  14.848  1.00 28.02           H
ATOM   1270  HE2 PHE A  80     -17.852 -30.678  11.974  1.00 33.09           H
ATOM   1271  HZ  PHE A  80     -17.258 -31.231  14.313  1.00 26.92           H
ATOM   1272  N   LEU A  81     -18.542 -36.227   7.940  1.00 28.70           N
ATOM   1273  CA  LEU A  81     -18.638 -36.958   6.674  1.00 29.90           C
ATOM   1274  C   LEU A  81     -18.211 -36.098   5.485  1.00 32.82           C
ATOM   1275  O   LEU A  81     -18.648 -34.956   5.352  1.00 28.29           O
ATOM   1276  CB  LEU A  81     -20.067 -37.452   6.455  1.00 31.89           C
ATOM   1277  CG  LEU A  81     -20.710 -38.257   7.582  1.00 33.42           C
ATOM   1278  CD1 LEU A  81     -22.190 -38.453   7.309  1.00 32.51           C
ATOM   1279  CD2 LEU A  81     -20.007 -39.592   7.734  1.00 32.18           C
ATOM   1280  H   LEU A  81     -19.157 -35.436   8.066  1.00 28.70           H
ATOM   1281  HA  LEU A  81     -17.979 -37.824   6.726  1.00 29.90           H
ATOM   1282  HB3 LEU A  81     -20.108 -38.031   5.533  1.00 31.89           H
ATOM   1283  HB2 LEU A  81     -20.706 -36.603   6.212  1.00 31.89           H
ATOM   1284  HG  LEU A  81     -20.600 -37.700   8.512  1.00 33.42           H
ATOM   1285 HD11 LEU A  81     -22.637 -39.028   8.120  1.00 32.51           H
ATOM   1286 HD12 LEU A  81     -22.679 -37.481   7.241  1.00 32.51           H
ATOM   1287 HD13 LEU A  81     -22.319 -38.990   6.369  1.00 32.51           H
ATOM   1288 HD21 LEU A  81     -20.473 -40.159   8.540  1.00 32.18           H
ATOM   1289 HD22 LEU A  81     -20.087 -40.153   6.803  1.00 32.18           H
ATOM   1290 HD23 LEU A  81     -18.956 -39.425   7.968  1.00 32.18           H
ATOM   1291  N   THR A  82     -17.373 -36.660   4.617  1.00 32.87           N
ATOM   1292  CA  THR A  82     -16.831 -35.925   3.475  1.00 42.74           C
ATOM   1293  C   THR A  82     -17.906 -35.412   2.519  1.00 37.78           C
ATOM   1294  O   THR A  82     -17.725 -34.384   1.868  1.00 43.71           O
ATOM   1295  CB  THR A  82     -15.851 -36.794   2.659  1.00 42.24           C
ATOM   1296  OG1 THR A  82     -16.489 -38.027   2.302  1.00 46.24           O
ATOM   1297  CG2 THR A  82     -14.594 -37.089   3.463  1.00 38.51           C
ATOM   1298  H   THR A  82     -17.093 -37.623   4.737  1.00 32.87           H
ATOM   1299  HA  THR A  82     -16.281 -35.065   3.857  1.00 42.74           H
ATOM   1300  HB  THR A  82     -15.575 -36.260   1.750  1.00 42.24           H
ATOM   1301  HG1 THR A  82     -17.269 -37.843   1.774  1.00 46.24           H
ATOM   1302 HG21 THR A  82     -13.917 -37.703   2.868  1.00 38.51           H
ATOM   1303 HG22 THR A  82     -14.100 -36.153   3.723  1.00 38.51           H
ATOM   1304 HG23 THR A  82     -14.862 -37.623   4.374  1.00 38.51           H
ATOM   1305  N   LYS A  83     -19.022 -36.129   2.439  1.00 40.03           N
ATOM   1306  CA  LYS A  83     -20.062 -35.811   1.466  1.00 42.18           C
ATOM   1307  C   LYS A  83     -20.929 -34.645   1.927  1.00 47.25           C
ATOM   1308  O   LYS A  83     -21.568 -33.981   1.112  1.00 47.04           O
ATOM   1309  CB  LYS A  83     -20.928 -37.040   1.192  1.00 48.45           C
ATOM   1310  CG  LYS A  83     -20.126 -38.315   0.965  1.00 54.47           C
ATOM   1311  CD  LYS A  83     -19.129 -38.176  -0.181  1.00 58.86           C
ATOM   1312  CE  LYS A  83     -19.825 -38.161  -1.533  1.00 54.56           C
ATOM   1313  NZ  LYS A  83     -18.856 -38.330  -2.654  1.00 59.91           N1+
ATOM   1314  H   LYS A  83     -19.164 -36.913   3.060  1.00 40.03           H
ATOM   1315  HA  LYS A  83     -19.577 -35.524   0.533  1.00 42.18           H
ATOM   1316  HB3 LYS A  83     -21.560 -36.851   0.324  1.00 48.45           H
ATOM   1317  HB2 LYS A  83     -21.617 -37.189   2.023  1.00 48.45           H
ATOM   1318  HG3 LYS A  83     -20.808 -39.139   0.754  1.00 54.47           H
ATOM   1319  HG2 LYS A  83     -19.593 -38.576   1.879  1.00 54.47           H
ATOM   1320  HD3 LYS A  83     -18.420 -39.003  -0.147  1.00 58.86           H
ATOM   1321  HD2 LYS A  83     -18.559 -37.255  -0.056  1.00 58.86           H
ATOM   1322  HE3 LYS A  83     -20.360 -37.219  -1.655  1.00 54.56           H
ATOM   1323  HE2 LYS A  83     -20.564 -38.961  -1.569  1.00 54.56           H
ATOM   1324  HZ1 LYS A  83     -18.235 -39.100  -2.450  1.00 59.91           H
ATOM   1325  HZ2 LYS A  83     -19.359 -38.521  -3.509  1.00 59.91           H
ATOM   1326  HZ3 LYS A  83     -18.317 -37.483  -2.764  1.00 59.91           H
ATOM   1327  N   LEU A  84     -20.952 -34.401   3.234  1.00 34.88           N
ATOM   1328  CA  LEU A  84     -21.610 -33.217   3.779  1.00 33.81           C
ATOM   1329  C   LEU A  84     -20.718 -32.001   3.556  1.00 36.02           C
ATOM   1330  O   LEU A  84     -19.681 -31.856   4.203  1.00 43.34           O
ATOM   1331  CB  LEU A  84     -21.916 -33.401   5.269  1.00 36.50           C
ATOM   1332  CG  LEU A  84     -23.042 -34.378   5.612  1.00 34.86           C
ATOM   1333  CD1 LEU A  84     -23.075 -34.667   7.109  1.00 30.73           C
ATOM   1334  CD2 LEU A  84     -24.377 -33.824   5.146  1.00 35.09           C
ATOM   1335  H   LEU A  84     -20.507 -35.042   3.875  1.00 34.88           H
ATOM   1336  HA  LEU A  84     -22.549 -33.063   3.247  1.00 33.81           H
ATOM   1337  HB3 LEU A  84     -22.135 -32.430   5.713  1.00 36.50           H
ATOM   1338  HB2 LEU A  84     -21.007 -33.704   5.788  1.00 36.50           H
ATOM   1339  HG  LEU A  84     -22.856 -35.314   5.086  1.00 34.86           H
ATOM   1340 HD11 LEU A  84     -23.884 -35.364   7.327  1.00 30.73           H
ATOM   1341 HD12 LEU A  84     -22.126 -35.106   7.416  1.00 30.73           H
ATOM   1342 HD13 LEU A  84     -23.239 -33.738   7.655  1.00 30.73           H
ATOM   1343 HD21 LEU A  84     -25.170 -34.528   5.396  1.00 35.09           H
ATOM   1344 HD22 LEU A  84     -24.568 -32.872   5.641  1.00 35.09           H
ATOM   1345 HD23 LEU A  84     -24.352 -33.674   4.067  1.00 35.09           H
ATOM   1346  N   THR A  85     -21.125 -31.125   2.645  1.00 40.02           N
ATOM   1347  CA  THR A  85     -20.231 -30.085   2.141  1.00 39.36           C
ATOM   1348  C   THR A  85     -20.606 -28.680   2.598  1.00 34.05           C
ATOM   1349  O   THR A  85     -19.890 -27.717   2.316  1.00 35.21           O
ATOM   1350  CB  THR A  85     -20.187 -30.101   0.598  1.00 42.18           C
ATOM   1351  OG1 THR A  85     -21.522 -30.044   0.081  1.00 40.58           O
ATOM   1352  CG2 THR A  85     -19.514 -31.371   0.098  1.00 36.05           C
ATOM   1353  H   THR A  85     -22.068 -31.170   2.287  1.00 40.02           H
ATOM   1354  HA  THR A  85     -19.227 -30.300   2.507  1.00 39.36           H
ATOM   1355  HB  THR A  85     -19.627 -29.235   0.245  1.00 42.18           H
ATOM   1356  HG1 THR A  85     -22.020 -30.803   0.394  1.00 40.58           H
ATOM   1357 HG21 THR A  85     -19.491 -31.366  -0.992  1.00 36.05           H
ATOM   1358 HG22 THR A  85     -18.495 -31.418   0.482  1.00 36.05           H
ATOM   1359 HG23 THR A  85     -20.073 -32.240   0.445  1.00 36.05           H
ATOM   1360  N   SER A  86     -21.725 -28.561   3.301  1.00 32.86           N
ATOM   1361  CA  SER A  86     -22.156 -27.266   3.808  1.00 38.49           C
ATOM   1362  C   SER A  86     -23.107 -27.422   4.984  1.00 28.86           C
ATOM   1363  O   SER A  86     -23.530 -28.533   5.305  1.00 36.65           O
ATOM   1364  CB  SER A  86     -22.836 -26.462   2.703  1.00 32.48           C
ATOM   1365  OG  SER A  86     -24.139 -26.958   2.468  1.00 34.86           O
ATOM   1366  H   SER A  86     -22.291 -29.376   3.491  1.00 32.86           H
ATOM   1367  HA  SER A  86     -21.277 -26.716   4.145  1.00 38.49           H
ATOM   1368  HB3 SER A  86     -22.249 -26.535   1.787  1.00 32.48           H
ATOM   1369  HB2 SER A  86     -22.894 -25.415   2.999  1.00 32.48           H
ATOM   1370  HG  SER A  86     -24.129 -27.532   1.699  1.00 34.86           H
ATOM   1371  N   PHE A  87     -23.452 -26.301   5.611  1.00 30.44           N
ATOM   1372  CA  PHE A  87     -24.429 -26.295   6.695  1.00 36.07           C
ATOM   1373  C   PHE A  87     -25.803 -26.677   6.171  1.00 42.05           C
ATOM   1374  O   PHE A  87     -26.521 -27.466   6.788  1.00 36.65           O
ATOM   1375  CB  PHE A  87     -24.481 -24.921   7.366  1.00 40.72           C
ATOM   1376  CG  PHE A  87     -23.175 -24.498   7.974  1.00 44.52           C
ATOM   1377  CD1 PHE A  87     -22.686 -25.132   9.107  1.00 34.52           C
ATOM   1378  CD2 PHE A  87     -22.438 -23.466   7.419  1.00 32.17           C
ATOM   1379  CE1 PHE A  87     -21.482 -24.746   9.669  1.00 33.97           C
ATOM   1380  CE2 PHE A  87     -21.237 -23.074   7.975  1.00 34.02           C
ATOM   1381  CZ  PHE A  87     -20.756 -23.714   9.102  1.00 33.68           C
ATOM   1382  H   PHE A  87     -23.035 -25.422   5.340  1.00 30.44           H
ATOM   1383  HA  PHE A  87     -24.125 -27.032   7.439  1.00 36.07           H
ATOM   1384  HB3 PHE A  87     -25.254 -24.923   8.135  1.00 40.72           H
ATOM   1385  HB2 PHE A  87     -24.800 -24.175   6.638  1.00 40.72           H
ATOM   1386  HD1 PHE A  87     -23.247 -25.936   9.560  1.00 34.52           H
ATOM   1387  HD2 PHE A  87     -22.801 -22.956   6.539  1.00 32.17           H
ATOM   1388  HE1 PHE A  87     -21.110 -25.250  10.549  1.00 33.97           H
ATOM   1389  HE2 PHE A  87     -20.673 -22.268   7.530  1.00 34.02           H
ATOM   1390  HZ  PHE A  87     -19.817 -23.411   9.540  1.00 33.68           H
ATOM   1391  N   GLU A  88     -26.162 -26.094   5.031  1.00 46.47           N
ATOM   1392  CA  GLU A  88     -27.378 -26.445   4.311  1.00 35.77           C
ATOM   1393  C   GLU A  88     -27.443 -27.954   4.097  1.00 33.31           C
ATOM   1394  O   GLU A  88     -28.430 -28.605   4.446  1.00 33.29           O
ATOM   1395  CB  GLU A  88     -27.417 -25.705   2.969  1.00 46.02           C
ATOM   1396  CG  GLU A  88     -28.562 -26.078   2.047  1.00 52.86           C
ATOM   1397  CD  GLU A  88     -28.366 -25.537   0.631  1.00 63.39           C
ATOM   1398  OE1 GLU A  88     -28.130 -24.317   0.473  1.00 60.40           O
ATOM   1399  OE2 GLU A  88     -28.436 -26.338  -0.325  1.00 56.22           O1-
ATOM   1400  H   GLU A  88     -25.581 -25.373   4.628  1.00 46.47           H
ATOM   1401  HA  GLU A  88     -28.238 -26.138   4.906  1.00 35.77           H
ATOM   1402  HB3 GLU A  88     -26.472 -25.855   2.448  1.00 46.02           H
ATOM   1403  HB2 GLU A  88     -27.437 -24.630   3.151  1.00 46.02           H
ATOM   1404  HG3 GLU A  88     -29.496 -25.694   2.456  1.00 52.86           H
ATOM   1405  HG2 GLU A  88     -28.659 -27.163   2.010  1.00 52.86           H
ATOM   1406  N   ASP A  89     -26.364 -28.495   3.538  1.00 33.29           N
ATOM   1407  CA  ASP A  89     -26.241 -29.921   3.263  1.00 34.44           C
ATOM   1408  C   ASP A  89     -26.447 -30.767   4.520  1.00 42.84           C
ATOM   1409  O   ASP A  89     -27.084 -31.820   4.472  1.00 38.77           O
ATOM   1410  CB  ASP A  89     -24.870 -30.213   2.649  1.00 33.11           C
ATOM   1411  CG  ASP A  89     -24.810 -31.564   1.969  1.00 48.47           C
ATOM   1412  OD1 ASP A  89     -25.884 -32.143   1.704  1.00 51.90           O
ATOM   1413  OD2 ASP A  89     -23.693 -32.043   1.685  1.00 50.88           O1-
ATOM   1414  H   ASP A  89     -25.580 -27.911   3.283  1.00 33.29           H
ATOM   1415  HA  ASP A  89     -27.006 -30.196   2.537  1.00 34.44           H
ATOM   1416  HB3 ASP A  89     -24.107 -30.164   3.426  1.00 33.11           H
ATOM   1417  HB2 ASP A  89     -24.622 -29.434   1.928  1.00 33.11           H
ATOM   1418  N   GLN A  90     -25.907 -30.301   5.644  1.00 33.89           N
ATOM   1419  CA  GLN A  90     -26.060 -31.005   6.914  1.00 31.59           C
ATOM   1420  C   GLN A  90     -27.506 -30.977   7.389  1.00 26.32           C
ATOM   1421  O   GLN A  90     -28.050 -31.994   7.810  1.00 32.51           O
ATOM   1422  CB  GLN A  90     -25.147 -30.394   7.979  1.00 28.15           C
ATOM   1423  CG  GLN A  90     -25.347 -30.962   9.382  1.00 28.35           C
ATOM   1424  CD  GLN A  90     -24.251 -30.522  10.328  1.00 28.21           C
ATOM   1425  OE1 GLN A  90     -23.170 -30.134   9.891  1.00 27.08           O
ATOM   1426  NE2 GLN A  90     -24.524 -30.573  11.628  1.00 27.29           N
ATOM   1427  H   GLN A  90     -25.377 -29.441   5.631  1.00 33.89           H
ATOM   1428  HA  GLN A  90     -25.767 -32.045   6.767  1.00 31.59           H
ATOM   1429  HB3 GLN A  90     -25.292 -29.314   8.003  1.00 28.15           H
ATOM   1430  HB2 GLN A  90     -24.107 -30.525   7.681  1.00 28.15           H
ATOM   1431  HG3 GLN A  90     -25.368 -32.051   9.333  1.00 28.35           H
ATOM   1432  HG2 GLN A  90     -26.313 -30.638   9.770  1.00 28.35           H
ATOM   1433 HE22 GLN A  90     -23.827 -30.290  12.302  1.00 27.29           H
ATOM   1434 HE21 GLN A  90     -25.429 -30.894  11.942  1.00 27.29           H
ATOM   1435  N   LEU A  91     -28.122 -29.805   7.309  1.00 26.33           N
ATOM   1436  CA  LEU A  91     -29.506 -29.626   7.724  1.00 33.79           C
ATOM   1437  C   LEU A  91     -30.485 -30.538   6.974  1.00 40.21           C
ATOM   1438  O   LEU A  91     -31.482 -30.987   7.539  1.00 40.49           O
ATOM   1439  CB  LEU A  91     -29.913 -28.163   7.534  1.00 31.21           C
ATOM   1440  CG  LEU A  91     -31.337 -27.783   7.935  1.00 38.26           C
ATOM   1441  CD1 LEU A  91     -31.558 -28.003   9.423  1.00 38.67           C
ATOM   1442  CD2 LEU A  91     -31.626 -26.343   7.552  1.00 44.89           C
ATOM   1443  H   LEU A  91     -27.630 -28.999   6.951  1.00 26.33           H
ATOM   1444  HA  LEU A  91     -29.573 -29.860   8.786  1.00 33.79           H
ATOM   1445  HB3 LEU A  91     -29.744 -27.876   6.496  1.00 31.21           H
ATOM   1446  HB2 LEU A  91     -29.208 -27.523   8.065  1.00 31.21           H
ATOM   1447  HG  LEU A  91     -32.028 -28.426   7.389  1.00 38.26           H
ATOM   1448 HD11 LEU A  91     -32.579 -27.725   9.684  1.00 38.67           H
ATOM   1449 HD12 LEU A  91     -31.395 -29.054   9.664  1.00 38.67           H
ATOM   1450 HD13 LEU A  91     -30.859 -27.388   9.990  1.00 38.67           H
ATOM   1451 HD21 LEU A  91     -32.644 -26.086   7.844  1.00 44.89           H
ATOM   1452 HD22 LEU A  91     -30.925 -25.683   8.063  1.00 44.89           H
ATOM   1453 HD23 LEU A  91     -31.517 -26.224   6.474  1.00 44.89           H
ATOM   1454  N   ARG A  92     -30.203 -30.822   5.706  1.00 37.04           N
ATOM   1455  CA  ARG A  92     -31.154 -31.581   4.900  1.00 35.96           C
ATOM   1456  C   ARG A  92     -30.848 -33.075   4.777  1.00 37.90           C
ATOM   1457  O   ARG A  92     -31.761 -33.873   4.575  1.00 46.95           O
ATOM   1458  CB  ARG A  92     -31.261 -30.962   3.504  1.00 57.27           C
ATOM   1459  CG  ARG A  92     -32.068 -29.670   3.485  1.00 58.47           C
ATOM   1460  CD  ARG A  92     -32.518 -29.308   2.083  1.00 67.27           C
ATOM   1461  NE  ARG A  92     -31.438 -28.730   1.289  1.00 80.06           N
ATOM   1462  CZ  ARG A  92     -31.245 -28.979  -0.001  1.00 61.39           C
ATOM   1463  NH1 ARG A  92     -32.055 -29.808  -0.646  1.00 69.26           N
ATOM   1464  NH2 ARG A  92     -30.238 -28.407  -0.645  1.00 60.25           N1+
ATOM   1465  H   ARG A  92     -29.331 -30.513   5.301  1.00 37.04           H
ATOM   1466  HA  ARG A  92     -32.131 -31.487   5.374  1.00 35.96           H
ATOM   1467  HB3 ARG A  92     -31.714 -31.682   2.822  1.00 57.27           H
ATOM   1468  HB2 ARG A  92     -30.261 -30.770   3.116  1.00 57.27           H
ATOM   1469  HG3 ARG A  92     -31.464 -28.859   3.893  1.00 58.47           H
ATOM   1470  HG2 ARG A  92     -32.940 -29.778   4.129  1.00 58.47           H
ATOM   1471  HD3 ARG A  92     -33.345 -28.600   2.139  1.00 67.27           H
ATOM   1472  HD2 ARG A  92     -32.899 -30.199   1.583  1.00 67.27           H
ATOM   1473 HH22 ARG A  92     -30.093 -28.598  -1.626  1.00 60.25           H
ATOM   1474 HH21 ARG A  92     -29.616 -27.780  -0.155  1.00 60.25           H
ATOM   1475 HH12 ARG A  92     -31.907 -29.997  -1.627  1.00 69.26           H
ATOM   1476 HH11 ARG A  92     -32.819 -30.250  -0.156  1.00 69.26           H
ATOM   1477  HE  ARG A  92     -30.816 -28.105   1.781  1.00 80.06           H
ATOM   1478  N   ARG A  93     -29.584 -33.466   4.904  1.00 33.99           N
ATOM   1479  CA  ARG A  93     -29.233 -34.869   4.690  1.00 37.97           C
ATOM   1480  C   ARG A  93     -28.782 -35.628   5.944  1.00 37.67           C
ATOM   1481  O   ARG A  93     -28.441 -36.811   5.859  1.00 36.92           O
ATOM   1482  CB  ARG A  93     -28.145 -34.970   3.617  1.00 38.50           C
ATOM   1483  CG  ARG A  93     -28.656 -34.692   2.214  1.00 42.68           C
ATOM   1484  CD  ARG A  93     -27.530 -34.695   1.206  1.00 43.20           C
ATOM   1485  NE  ARG A  93     -26.970 -36.024   1.001  1.00 44.95           N
ATOM   1486  CZ  ARG A  93     -25.720 -36.249   0.616  1.00 43.58           C
ATOM   1487  NH1 ARG A  93     -24.899 -35.229   0.412  1.00 49.60           N
ATOM   1488  NH2 ARG A  93     -25.288 -37.491   0.445  1.00 57.36           N1+
ATOM   1489  H   ARG A  93     -28.870 -32.795   5.148  1.00 33.99           H
ATOM   1490  HA  ARG A  93     -30.120 -35.372   4.305  1.00 37.97           H
ATOM   1491  HB3 ARG A  93     -27.697 -35.963   3.649  1.00 38.50           H
ATOM   1492  HB2 ARG A  93     -27.339 -34.275   3.853  1.00 38.50           H
ATOM   1493  HG3 ARG A  93     -29.157 -33.724   2.196  1.00 42.68           H
ATOM   1494  HG2 ARG A  93     -29.391 -35.448   1.939  1.00 42.68           H
ATOM   1495  HD3 ARG A  93     -26.744 -34.018   1.539  1.00 43.20           H
ATOM   1496  HD2 ARG A  93     -27.894 -34.304   0.256  1.00 43.20           H
ATOM   1497 HH22 ARG A  93     -24.336 -37.659   0.152  1.00 57.36           H
ATOM   1498 HH21 ARG A  93     -25.911 -38.269   0.608  1.00 57.36           H
ATOM   1499 HH12 ARG A  93     -23.947 -35.398   0.119  1.00 49.60           H
ATOM   1500 HH11 ARG A  93     -25.225 -34.283   0.550  1.00 49.60           H
ATOM   1501  HE  ARG A  93     -27.594 -36.800   1.170  1.00 44.95           H
ATOM   1502  N   ARG A  94     -28.788 -34.973   7.102  1.00 39.41           N
ATOM   1503  CA  ARG A  94     -28.364 -35.651   8.326  1.00 38.21           C
ATOM   1504  C   ARG A  94     -29.302 -36.811   8.664  1.00 40.01           C
ATOM   1505  O   ARG A  94     -28.859 -37.841   9.169  1.00 36.40           O
ATOM   1506  CB  ARG A  94     -28.277 -34.672   9.502  1.00 32.09           C
ATOM   1507  CG  ARG A  94     -29.573 -33.978   9.863  1.00 37.29           C
ATOM   1508  CD  ARG A  94     -29.372 -33.074  11.068  1.00 36.86           C
ATOM   1509  NE  ARG A  94     -30.611 -32.415  11.465  1.00 47.55           N
ATOM   1510  CZ  ARG A  94     -30.689 -31.146  11.850  1.00 46.59           C
ATOM   1511  NH1 ARG A  94     -29.597 -30.395  11.896  1.00 37.88           N
ATOM   1512  NH2 ARG A  94     -31.860 -30.627  12.190  1.00 47.03           N1+
ATOM   1513  H   ARG A  94     -29.085 -34.008   7.135  1.00 39.41           H
ATOM   1514  HA  ARG A  94     -27.369 -36.062   8.156  1.00 38.21           H
ATOM   1515  HB3 ARG A  94     -27.514 -33.923   9.291  1.00 32.09           H
ATOM   1516  HB2 ARG A  94     -27.892 -35.194  10.378  1.00 32.09           H
ATOM   1517  HG3 ARG A  94     -30.333 -34.725  10.092  1.00 37.29           H
ATOM   1518  HG2 ARG A  94     -29.914 -33.383   9.016  1.00 37.29           H
ATOM   1519  HD3 ARG A  94     -28.619 -32.321  10.835  1.00 36.86           H
ATOM   1520  HD2 ARG A  94     -28.990 -33.662  11.903  1.00 36.86           H
ATOM   1521 HH22 ARG A  94     -31.919 -29.662  12.483  1.00 47.03           H
ATOM   1522 HH21 ARG A  94     -32.694 -31.196  12.156  1.00 47.03           H
ATOM   1523 HH12 ARG A  94     -29.659 -29.430  12.189  1.00 37.88           H
ATOM   1524 HH11 ARG A  94     -28.703 -30.788  11.638  1.00 37.88           H
ATOM   1525  HE  ARG A  94     -31.444 -32.986  11.435  1.00 47.55           H
ATOM   1526  N   GLY A  95     -30.589 -36.647   8.363  1.00 39.43           N
ATOM   1527  CA  GLY A  95     -31.563 -37.708   8.553  1.00 33.74           C
ATOM   1528  C   GLY A  95     -31.239 -38.952   7.743  1.00 45.67           C
ATOM   1529  O   GLY A  95     -31.402 -40.076   8.223  1.00 45.48           O
ATOM   1530  H   GLY A  95     -30.912 -35.765   7.991  1.00 39.43           H
ATOM   1531  HA3 GLY A  95     -32.553 -37.344   8.278  1.00 33.74           H
ATOM   1532  HA2 GLY A  95     -31.614 -37.967   9.610  1.00 33.74           H
ATOM   1533  N   GLU A  96     -30.771 -38.752   6.513  1.00 40.40           N
ATOM   1534  CA  GLU A  96     -30.396 -39.865   5.649  1.00 46.57           C
ATOM   1535  C   GLU A  96     -29.268 -40.675   6.268  1.00 44.98           C
ATOM   1536  O   GLU A  96     -29.353 -41.899   6.374  1.00 52.79           O
ATOM   1537  CB  GLU A  96     -29.967 -39.368   4.263  1.00 40.08           C
ATOM   1538  CG  GLU A  96     -31.038 -38.616   3.494  1.00 50.50           C
ATOM   1539  CD  GLU A  96     -30.549 -38.143   2.132  1.00 57.19           C
ATOM   1540  OE1 GLU A  96     -31.237 -37.306   1.510  1.00 56.84           O
ATOM   1541  OE2 GLU A  96     -29.477 -38.607   1.686  1.00 44.71           O1-
ATOM   1542  H   GLU A  96     -30.669 -37.812   6.158  1.00 40.40           H
ATOM   1543  HA  GLU A  96     -31.262 -40.516   5.529  1.00 46.57           H
ATOM   1544  HB3 GLU A  96     -29.622 -40.213   3.668  1.00 40.08           H
ATOM   1545  HB2 GLU A  96     -29.085 -38.736   4.364  1.00 40.08           H
ATOM   1546  HG3 GLU A  96     -31.369 -37.757   4.079  1.00 50.50           H
ATOM   1547  HG2 GLU A  96     -31.909 -39.258   3.363  1.00 50.50           H
ATOM   1548  N   PHE A  97     -28.210 -39.982   6.675  1.00 40.43           N
ATOM   1549  CA  PHE A  97     -27.036 -40.646   7.223  1.00 35.59           C
ATOM   1550  C   PHE A  97     -27.324 -41.256   8.594  1.00 40.10           C
ATOM   1551  O   PHE A  97     -26.743 -42.280   8.958  1.00 40.33           O
ATOM   1552  CB  PHE A  97     -25.864 -39.666   7.304  1.00 36.93           C
ATOM   1553  CG  PHE A  97     -25.339 -39.240   5.961  1.00 28.36           C
ATOM   1554  CD1 PHE A  97     -24.571 -40.105   5.197  1.00 36.49           C
ATOM   1555  CD2 PHE A  97     -25.610 -37.975   5.466  1.00 35.30           C
ATOM   1556  CE1 PHE A  97     -24.087 -39.720   3.957  1.00 34.37           C
ATOM   1557  CE2 PHE A  97     -25.128 -37.580   4.229  1.00 40.82           C
ATOM   1558  CZ  PHE A  97     -24.364 -38.455   3.474  1.00 40.32           C
ATOM   1559  H   PHE A  97     -28.210 -38.974   6.607  1.00 40.43           H
ATOM   1560  HA  PHE A  97     -26.756 -41.453   6.546  1.00 35.59           H
ATOM   1561  HB3 PHE A  97     -25.056 -40.115   7.882  1.00 36.93           H
ATOM   1562  HB2 PHE A  97     -26.168 -38.785   7.870  1.00 36.93           H
ATOM   1563  HD1 PHE A  97     -24.343 -41.094   5.566  1.00 36.49           H
ATOM   1564  HD2 PHE A  97     -26.203 -37.284   6.046  1.00 35.30           H
ATOM   1565  HE1 PHE A  97     -23.495 -40.408   3.371  1.00 34.37           H
ATOM   1566  HE2 PHE A  97     -25.348 -36.591   3.854  1.00 40.82           H
ATOM   1567  HZ  PHE A  97     -23.985 -38.150   2.510  1.00 40.32           H
ATOM   1568  N   ILE A  98     -28.222 -40.629   9.348  1.00 33.06           N
ATOM   1569  CA  ILE A  98     -28.660 -41.182  10.624  1.00 37.90           C
ATOM   1570  C   ILE A  98     -29.323 -42.547  10.420  1.00 40.73           C
ATOM   1571  O   ILE A  98     -28.951 -43.527  11.065  1.00 41.03           O
ATOM   1572  CB  ILE A  98     -29.636 -40.231  11.348  1.00 34.36           C
ATOM   1573  CG1 ILE A  98     -28.865 -39.082  12.001  1.00 41.54           C
ATOM   1574  CG2 ILE A  98     -30.432 -40.982  12.401  1.00 29.10           C
ATOM   1575  CD1 ILE A  98     -29.747 -38.055  12.678  1.00 37.48           C
ATOM   1576  H   ILE A  98     -28.615 -39.751   9.040  1.00 33.06           H
ATOM   1577  HA  ILE A  98     -27.783 -41.319  11.257  1.00 37.90           H
ATOM   1578  HB  ILE A  98     -30.328 -39.816  10.616  1.00 34.36           H
ATOM   1579 HG13 ILE A  98     -28.247 -38.589  11.251  1.00 41.54           H
ATOM   1580 HG12 ILE A  98     -28.159 -39.487  12.726  1.00 41.54           H
ATOM   1581 HG21 ILE A  98     -31.114 -40.294  12.900  1.00 29.10           H
ATOM   1582 HG22 ILE A  98     -31.004 -41.779  11.925  1.00 29.10           H
ATOM   1583 HG23 ILE A  98     -29.750 -41.413  13.134  1.00 29.10           H
ATOM   1584 HD11 ILE A  98     -29.126 -37.274  13.116  1.00 37.48           H
ATOM   1585 HD12 ILE A  98     -30.421 -37.613  11.944  1.00 37.48           H
ATOM   1586 HD13 ILE A  98     -30.331 -38.537  13.462  1.00 37.48           H
ATOM   1587  N   GLN A  99     -30.291 -42.605   9.510  1.00 43.30           N
ATOM   1588  CA  GLN A  99     -30.992 -43.851   9.212  1.00 46.90           C
ATOM   1589  C   GLN A  99     -30.032 -44.931   8.723  1.00 46.93           C
ATOM   1590  O   GLN A  99     -30.157 -46.097   9.095  1.00 46.80           O
ATOM   1591  CB  GLN A  99     -32.088 -43.613   8.171  1.00 51.40           C
ATOM   1592  CG  GLN A  99     -33.236 -42.748   8.663  1.00 51.25           C
ATOM   1593  CD  GLN A  99     -34.091 -43.450   9.702  1.00 73.35           C
ATOM   1594  OE1 GLN A  99     -33.798 -43.410  10.901  1.00 61.31           O
ATOM   1595  NE2 GLN A  99     -35.156 -44.102   9.245  1.00 63.62           N
ATOM   1596  H   GLN A  99     -30.559 -41.773   9.004  1.00 43.30           H
ATOM   1597  HA  GLN A  99     -31.464 -44.204  10.129  1.00 46.90           H
ATOM   1598  HB3 GLN A  99     -32.478 -44.572   7.832  1.00 51.40           H
ATOM   1599  HB2 GLN A  99     -31.650 -43.160   7.282  1.00 51.40           H
ATOM   1600  HG3 GLN A  99     -33.859 -42.458   7.817  1.00 51.25           H
ATOM   1601  HG2 GLN A  99     -32.839 -41.825   9.084  1.00 51.25           H
ATOM   1602 HE22 GLN A  99     -35.764 -44.589   9.888  1.00 63.62           H
ATOM   1603 HE21 GLN A  99     -35.357 -44.110   8.255  1.00 63.62           H
ATOM   1604  N   GLU A 100     -29.068 -44.538   7.897  1.00 42.89           N
ATOM   1605  CA  GLU A 100     -28.113 -45.494   7.353  1.00 46.92           C
ATOM   1606  C   GLU A 100     -27.185 -46.035   8.435  1.00 47.52           C
ATOM   1607  O   GLU A 100     -26.856 -47.224   8.443  1.00 46.97           O
ATOM   1608  CB  GLU A 100     -27.298 -44.861   6.223  1.00 46.68           C
ATOM   1609  CG  GLU A 100     -26.341 -45.831   5.539  1.00 50.27           C
ATOM   1610  CD  GLU A 100     -27.050 -47.033   4.925  1.00 63.38           C
ATOM   1611  OE1 GLU A 100     -28.259 -46.933   4.619  1.00 54.87           O
ATOM   1612  OE2 GLU A 100     -26.394 -48.083   4.748  1.00 57.61           O1-
ATOM   1613  H   GLU A 100     -28.990 -43.565   7.638  1.00 42.89           H
ATOM   1614  HA  GLU A 100     -28.673 -46.332   6.938  1.00 46.92           H
ATOM   1615  HB3 GLU A 100     -26.735 -44.013   6.614  1.00 46.68           H
ATOM   1616  HB2 GLU A 100     -27.976 -44.438   5.481  1.00 46.68           H
ATOM   1617  HG3 GLU A 100     -25.600 -46.177   6.259  1.00 50.27           H
ATOM   1618  HG2 GLU A 100     -25.784 -45.304   4.764  1.00 50.27           H
ATOM   1619  N   ILE A 101     -26.759 -45.161   9.342  1.00 40.88           N
ATOM   1620  CA  ILE A 101     -25.972 -45.590  10.491  1.00 42.54           C
ATOM   1621  C   ILE A 101     -26.787 -46.574  11.326  1.00 36.68           C
ATOM   1622  O   ILE A 101     -26.280 -47.615  11.744  1.00 42.43           O
ATOM   1623  CB  ILE A 101     -25.528 -44.393  11.362  1.00 45.38           C
ATOM   1624  CG1 ILE A 101     -24.448 -43.583  10.640  1.00 35.36           C
ATOM   1625  CG2 ILE A 101     -24.998 -44.869  12.709  1.00 30.21           C
ATOM   1626  CD1 ILE A 101     -24.208 -42.216  11.238  1.00 36.78           C
ATOM   1627  H   ILE A 101     -26.980 -44.181   9.241  1.00 40.88           H
ATOM   1628  HA  ILE A 101     -25.081 -46.101  10.127  1.00 42.54           H
ATOM   1629  HB  ILE A 101     -26.390 -43.749  11.535  1.00 45.38           H
ATOM   1630 HG13 ILE A 101     -24.718 -43.476   9.590  1.00 35.36           H
ATOM   1631 HG12 ILE A 101     -23.515 -44.146  10.638  1.00 35.36           H
ATOM   1632 HG21 ILE A 101     -24.692 -44.009  13.304  1.00 30.21           H
ATOM   1633 HG22 ILE A 101     -25.781 -45.414  13.236  1.00 30.21           H
ATOM   1634 HG23 ILE A 101     -24.142 -45.525  12.552  1.00 30.21           H
ATOM   1635 HD11 ILE A 101     -23.430 -41.703  10.673  1.00 36.78           H
ATOM   1636 HD12 ILE A 101     -25.129 -41.634  11.198  1.00 36.78           H
ATOM   1637 HD13 ILE A 101     -23.892 -42.323  12.276  1.00 36.78           H
ATOM   1638  N   ARG A 102     -28.056 -46.244  11.545  1.00 37.77           N
ATOM   1639  CA  ARG A 102     -28.962 -47.122  12.277  1.00 41.01           C
ATOM   1640  C   ARG A 102     -29.086 -48.483  11.594  1.00 45.82           C
ATOM   1641  O   ARG A 102     -29.016 -49.524  12.251  1.00 41.36           O
ATOM   1642  CB  ARG A 102     -30.343 -46.479  12.415  1.00 35.84           C
ATOM   1643  CG  ARG A 102     -31.350 -47.359  13.134  1.00 44.05           C
ATOM   1644  CD  ARG A 102     -32.629 -46.612  13.462  1.00 44.52           C
ATOM   1645  NE  ARG A 102     -33.431 -47.341  14.440  1.00 51.62           N
ATOM   1646  CZ  ARG A 102     -34.451 -46.814  15.109  1.00 58.44           C
ATOM   1647  NH1 ARG A 102     -34.795 -45.550  14.904  1.00 64.70           N
ATOM   1648  NH2 ARG A 102     -35.124 -47.548  15.985  1.00 46.54           N1+
ATOM   1649  H   ARG A 102     -28.416 -45.365  11.201  1.00 37.77           H
ATOM   1650  HA  ARG A 102     -28.555 -47.277  13.276  1.00 41.01           H
ATOM   1651  HB3 ARG A 102     -30.725 -46.226  11.426  1.00 35.84           H
ATOM   1652  HB2 ARG A 102     -30.249 -45.530  12.943  1.00 35.84           H
ATOM   1653  HG3 ARG A 102     -30.907 -47.740  14.054  1.00 44.05           H
ATOM   1654  HG2 ARG A 102     -31.584 -48.224  12.513  1.00 44.05           H
ATOM   1655  HD3 ARG A 102     -33.210 -46.469  12.551  1.00 44.52           H
ATOM   1656  HD2 ARG A 102     -32.382 -45.627  13.857  1.00 44.52           H
ATOM   1657 HH22 ARG A 102     -35.899 -47.145  16.492  1.00 46.54           H
ATOM   1658 HH21 ARG A 102     -34.862 -48.510  16.145  1.00 46.54           H
ATOM   1659 HH12 ARG A 102     -35.570 -45.149  15.412  1.00 64.70           H
ATOM   1660 HH11 ARG A 102     -34.282 -44.988  14.240  1.00 64.70           H
ATOM   1661  HE  ARG A 102     -33.169 -48.304  14.595  1.00 51.62           H
ATOM   1662  N   ARG A 103     -29.262 -48.464  10.275  1.00 43.79           N
ATOM   1663  CA  ARG A 103     -29.366 -49.688   9.488  1.00 41.00           C
ATOM   1664  C   ARG A 103     -28.153 -50.593   9.669  1.00 43.78           C
ATOM   1665  O   ARG A 103     -28.294 -51.795   9.890  1.00 41.50           O
ATOM   1666  CB  ARG A 103     -29.540 -49.360   8.004  1.00 45.06           C
ATOM   1667  CG  ARG A 103     -30.960 -49.520   7.492  1.00 56.40           C
ATOM   1668  CD  ARG A 103     -31.018 -49.427   5.969  1.00 66.11           C
ATOM   1669  NE  ARG A 103     -30.524 -48.144   5.472  1.00 66.77           N
ATOM   1670  CZ  ARG A 103     -31.255 -47.034   5.412  1.00 72.77           C
ATOM   1671  NH1 ARG A 103     -32.516 -47.044   5.826  1.00 70.54           N
ATOM   1672  NH2 ARG A 103     -30.724 -45.911   4.945  1.00 54.29           N1+
ATOM   1673  H   ARG A 103     -29.328 -47.582   9.787  1.00 43.79           H
ATOM   1674  HA  ARG A 103     -30.249 -50.233   9.822  1.00 41.00           H
ATOM   1675  HB3 ARG A 103     -28.871 -49.987   7.415  1.00 45.06           H
ATOM   1676  HB2 ARG A 103     -29.201 -48.341   7.817  1.00 45.06           H
ATOM   1677  HG3 ARG A 103     -31.592 -48.746   7.927  1.00 56.40           H
ATOM   1678  HG2 ARG A 103     -31.354 -50.484   7.812  1.00 56.40           H
ATOM   1679  HD3 ARG A 103     -32.045 -49.573   5.636  1.00 66.11           H
ATOM   1680  HD2 ARG A 103     -30.430 -50.235   5.534  1.00 66.11           H
ATOM   1681 HH22 ARG A 103     -31.281 -45.070   4.900  1.00 54.29           H
ATOM   1682 HH21 ARG A 103     -29.763 -45.898   4.634  1.00 54.29           H
ATOM   1683 HH12 ARG A 103     -33.069 -46.200   5.780  1.00 70.54           H
ATOM   1684 HH11 ARG A 103     -32.922 -47.895   6.187  1.00 70.54           H
ATOM   1685  HE  ARG A 103     -29.563 -48.133   5.162  1.00 66.77           H
ATOM   1686  N   GLN A 104     -26.963 -50.009   9.576  1.00 35.01           N
ATOM   1687  CA  GLN A 104     -25.731 -50.779   9.671  1.00 36.45           C
ATOM   1688  C   GLN A 104     -25.474 -51.270  11.093  1.00 36.60           C
ATOM   1689  O   GLN A 104     -24.888 -52.335  11.288  1.00 40.08           O
ATOM   1690  CB  GLN A 104     -24.548 -49.946   9.175  1.00 43.26           C
ATOM   1691  CG  GLN A 104     -24.654 -49.544   7.710  1.00 44.45           C
ATOM   1692  CD  GLN A 104     -24.352 -50.690   6.762  1.00 52.11           C
ATOM   1693  OE1 GLN A 104     -23.788 -51.711   7.158  1.00 46.12           O
ATOM   1694  NE2 GLN A 104     -24.722 -50.521   5.498  1.00 60.51           N
ATOM   1695  H   GLN A 104     -26.900 -49.011   9.436  1.00 35.01           H
ATOM   1696  HA  GLN A 104     -25.826 -51.651   9.024  1.00 36.45           H
ATOM   1697  HB3 GLN A 104     -23.623 -50.502   9.331  1.00 43.26           H
ATOM   1698  HB2 GLN A 104     -24.453 -49.051   9.790  1.00 43.26           H
ATOM   1699  HG3 GLN A 104     -23.970 -48.719   7.510  1.00 44.45           H
ATOM   1700  HG2 GLN A 104     -25.656 -49.163   7.510  1.00 44.45           H
ATOM   1701 HE22 GLN A 104     -24.548 -51.249   4.819  1.00 60.51           H
ATOM   1702 HE21 GLN A 104     -25.177 -49.665   5.215  1.00 60.51           H
ATOM   1703  N   LEU A 105     -25.905 -50.489  12.081  1.00 41.77           N
ATOM   1704  CA  LEU A 105     -25.810 -50.907  13.479  1.00 40.86           C
ATOM   1705  C   LEU A 105     -26.643 -52.161  13.709  1.00 39.01           C
ATOM   1706  O   LEU A 105     -26.166 -53.145  14.278  1.00 41.05           O
ATOM   1707  CB  LEU A 105     -26.273 -49.790  14.417  1.00 42.55           C
ATOM   1708  CG  LEU A 105     -25.285 -48.661  14.714  1.00 39.55           C
ATOM   1709  CD1 LEU A 105     -25.947 -47.591  15.563  1.00 30.03           C
ATOM   1710  CD2 LEU A 105     -24.053 -49.207  15.413  1.00 36.19           C
ATOM   1711  H   LEU A 105     -26.308 -49.587  11.872  1.00 41.77           H
ATOM   1712  HA  LEU A 105     -24.768 -51.137  13.702  1.00 40.86           H
ATOM   1713  HB3 LEU A 105     -26.608 -50.228  15.357  1.00 42.55           H
ATOM   1714  HB2 LEU A 105     -27.200 -49.363  14.034  1.00 42.55           H
ATOM   1715  HG  LEU A 105     -24.977 -48.213  13.769  1.00 39.55           H
ATOM   1716 HD11 LEU A 105     -25.232 -46.794  15.766  1.00 30.03           H
ATOM   1717 HD12 LEU A 105     -26.804 -47.182  15.029  1.00 30.03           H
ATOM   1718 HD13 LEU A 105     -26.281 -48.028  16.504  1.00 30.03           H
ATOM   1719 HD21 LEU A 105     -23.359 -48.391  15.618  1.00 36.19           H
ATOM   1720 HD22 LEU A 105     -24.346 -49.678  16.351  1.00 36.19           H
ATOM   1721 HD23 LEU A 105     -23.568 -49.944  14.773  1.00 36.19           H
ATOM   1722  N   GLU A 106     -27.890 -52.114  13.254  1.00 37.49           N
ATOM   1723  CA  GLU A 106     -28.796 -53.250  13.355  1.00 49.14           C
ATOM   1724  C   GLU A 106     -28.252 -54.458  12.596  1.00 51.12           C
ATOM   1725  O   GLU A 106     -28.457 -55.601  13.006  1.00 50.39           O
ATOM   1726  CB  GLU A 106     -30.182 -52.865  12.836  1.00 49.40           C
ATOM   1727  CG  GLU A 106     -30.920 -51.898  13.753  1.00 53.13           C
ATOM   1728  CD  GLU A 106     -32.137 -51.274  13.100  1.00 57.56           C
ATOM   1729  OE1 GLU A 106     -32.217 -51.288  11.852  1.00 61.18           O
ATOM   1730  OE2 GLU A 106     -33.011 -50.765  13.836  1.00 57.75           O1-
ATOM   1731  H   GLU A 106     -28.238 -51.271  12.821  1.00 37.49           H
ATOM   1732  HA  GLU A 106     -28.888 -53.521  14.407  1.00 49.14           H
ATOM   1733  HB3 GLU A 106     -30.781 -53.766  12.702  1.00 49.40           H
ATOM   1734  HB2 GLU A 106     -30.087 -52.422  11.844  1.00 49.40           H
ATOM   1735  HG3 GLU A 106     -30.238 -51.111  14.074  1.00 53.13           H
ATOM   1736  HG2 GLU A 106     -31.224 -52.420  14.660  1.00 53.13           H
ATOM   1737  N   ALA A 107     -27.548 -54.200  11.499  1.00 47.57           N
ATOM   1738  CA  ALA A 107     -26.907 -55.266  10.738  1.00 39.99           C
ATOM   1739  C   ALA A 107     -25.833 -55.963  11.570  1.00 40.66           C
ATOM   1740  O   ALA A 107     -25.775 -57.191  11.615  1.00 46.27           O
ATOM   1741  CB  ALA A 107     -26.311 -54.717   9.446  1.00 46.94           C
ATOM   1742  H   ALA A 107     -27.448 -53.248  11.175  1.00 47.57           H
ATOM   1743  HA  ALA A 107     -27.667 -56.002  10.477  1.00 39.99           H
ATOM   1744  HB1 ALA A 107     -25.837 -55.527   8.891  1.00 46.94           H
ATOM   1745  HB2 ALA A 107     -27.102 -54.276   8.839  1.00 46.94           H
ATOM   1746  HB3 ALA A 107     -25.568 -53.956   9.683  1.00 46.94           H
ATOM   1747  N   CYS A 108     -24.989 -55.177  12.231  1.00 43.17           N
ATOM   1748  CA  CYS A 108     -23.935 -55.733  13.076  1.00 45.55           C
ATOM   1749  C   CYS A 108     -24.512 -56.448  14.292  1.00 50.52           C
ATOM   1750  O   CYS A 108     -23.915 -57.396  14.807  1.00 43.60           O
ATOM   1751  CB  CYS A 108     -22.971 -54.637  13.534  1.00 48.09           C
ATOM   1752  SG  CYS A 108     -21.829 -54.067  12.262  1.00 48.32           S
ATOM   1753  H   CYS A 108     -25.069 -54.173  12.155  1.00 43.17           H
ATOM   1754  HA  CYS A 108     -23.373 -56.459  12.488  1.00 45.55           H
ATOM   1755  HB3 CYS A 108     -22.405 -54.991  14.395  1.00 48.09           H
ATOM   1756  HB2 CYS A 108     -23.542 -53.789  13.913  1.00 48.09           H
ATOM   1757  HG  CYS A 108     -22.520 -53.570  11.232  1.00 48.32           H
ATOM   1758  N   GLN A 109     -25.670 -55.984  14.749  1.00 42.19           N
ATOM   1759  CA  GLN A 109     -26.346 -56.606  15.881  1.00 53.02           C
ATOM   1760  C   GLN A 109     -26.755 -58.040  15.545  1.00 54.29           C
ATOM   1761  O   GLN A 109     -26.594 -58.948  16.360  1.00 55.91           O
ATOM   1762  CB  GLN A 109     -27.568 -55.786  16.290  1.00 50.18           C
ATOM   1763  CG  GLN A 109     -28.190 -56.220  17.604  1.00 56.03           C
ATOM   1764  CD  GLN A 109     -29.320 -55.310  18.038  1.00 51.50           C
ATOM   1765  OE1 GLN A 109     -29.506 -55.059  19.226  1.00 54.16           O
ATOM   1766  NE2 GLN A 109     -30.081 -54.808  17.071  1.00 50.58           N
ATOM   1767  H   GLN A 109     -26.101 -55.183  14.311  1.00 42.19           H
ATOM   1768  HA  GLN A 109     -25.653 -56.634  16.722  1.00 53.02           H
ATOM   1769  HB3 GLN A 109     -28.318 -55.837  15.501  1.00 50.18           H
ATOM   1770  HB2 GLN A 109     -27.293 -54.733  16.351  1.00 50.18           H
ATOM   1771  HG3 GLN A 109     -27.423 -56.240  18.379  1.00 56.03           H
ATOM   1772  HG2 GLN A 109     -28.562 -57.240  17.509  1.00 56.03           H
ATOM   1773 HE22 GLN A 109     -30.850 -54.195  17.300  1.00 50.58           H
ATOM   1774 HE21 GLN A 109     -29.890 -55.040  16.107  1.00 50.58           H
ATOM   1775  N   ARG A 110     -27.272 -58.234  14.334  1.00 58.74           N
ATOM   1776  CA  ARG A 110     -27.647 -59.561  13.854  1.00 55.07           C
ATOM   1777  C   ARG A 110     -26.444 -60.499  13.824  1.00 57.10           C
ATOM   1778  O   ARG A 110     -26.575 -61.701  14.057  1.00 61.59           O
ATOM   1779  CB  ARG A 110     -28.274 -59.470  12.461  1.00 48.49           C
ATOM   1780  CG  ARG A 110     -29.493 -58.570  12.397  1.00 53.40           C
ATOM   1781  CD  ARG A 110     -30.107 -58.543  11.008  1.00 55.03           C
ATOM   1782  NE  ARG A 110     -31.190 -57.566  10.923  1.00 72.30           N
ATOM   1783  CZ  ARG A 110     -31.077 -56.367  10.358  1.00 70.22           C
ATOM   1784  NH1 ARG A 110     -29.929 -55.995   9.811  1.00 57.58           N
ATOM   1785  NH2 ARG A 110     -32.116 -55.542  10.331  1.00 68.21           N1+
ATOM   1786  H   ARG A 110     -27.416 -57.449  13.715  1.00 58.74           H
ATOM   1787  HA  ARG A 110     -28.388 -59.976  14.537  1.00 55.07           H
ATOM   1788  HB3 ARG A 110     -28.544 -60.469  12.120  1.00 48.49           H
ATOM   1789  HB2 ARG A 110     -27.526 -59.117  11.750  1.00 48.49           H
ATOM   1790  HG3 ARG A 110     -29.212 -57.558  12.689  1.00 53.40           H
ATOM   1791  HG2 ARG A 110     -30.237 -58.915  13.115  1.00 53.40           H
ATOM   1792  HD3 ARG A 110     -30.491 -59.533  10.762  1.00 55.03           H
ATOM   1793  HD2 ARG A 110     -29.338 -58.297  10.276  1.00 55.03           H
ATOM   1794 HH22 ARG A 110     -32.027 -54.632   9.901  1.00 68.21           H
ATOM   1795 HH21 ARG A 110     -32.995 -55.824  10.740  1.00 68.21           H
ATOM   1796 HH12 ARG A 110     -29.845 -55.084   9.383  1.00 57.58           H
ATOM   1797 HH11 ARG A 110     -29.137 -56.622   9.822  1.00 57.58           H
ATOM   1798  HE  ARG A 110     -32.069 -57.852  11.330  1.00 72.30           H
ATOM   1799  N   GLU A 111     -25.271 -59.936  13.549  1.00 44.54           N
ATOM   1800  CA  GLU A 111     -24.037 -60.711  13.469  1.00 41.64           C
ATOM   1801  C   GLU A 111     -23.431 -60.951  14.847  1.00 50.15           C
ATOM   1802  O   GLU A 111     -22.307 -61.441  14.963  1.00 48.59           O
ATOM   1803  CB  GLU A 111     -23.030 -60.001  12.567  1.00 51.25           C
ATOM   1804  CG  GLU A 111     -23.558 -59.737  11.166  1.00 45.52           C
ATOM   1805  CD  GLU A 111     -22.722 -58.729  10.408  1.00 54.56           C
ATOM   1806  OE1 GLU A 111     -21.606 -58.408  10.870  1.00 52.41           O
ATOM   1807  OE2 GLU A 111     -23.187 -58.250   9.354  1.00 47.65           O1-
ATOM   1808  H   GLU A 111     -25.214 -58.941  13.387  1.00 44.54           H
ATOM   1809  HA  GLU A 111     -24.270 -61.679  13.025  1.00 41.64           H
ATOM   1810  HB3 GLU A 111     -22.118 -60.595  12.504  1.00 51.25           H
ATOM   1811  HB2 GLU A 111     -22.735 -59.058  13.026  1.00 51.25           H
ATOM   1812  HG3 GLU A 111     -24.587 -59.381  11.228  1.00 45.52           H
ATOM   1813  HG2 GLU A 111     -23.590 -60.673  10.609  1.00 45.52           H
ATOM   1814  N   GLN A 112     -24.191 -60.596  15.881  1.00 47.37           N
ATOM   1815  CA  GLN A 112     -23.801 -60.802  17.275  1.00 50.47           C
ATOM   1816  C   GLN A 112     -22.473 -60.132  17.622  1.00 56.42           C
ATOM   1817  O   GLN A 112     -21.721 -60.631  18.459  1.00 45.85           O
ATOM   1818  CB  GLN A 112     -23.720 -62.300  17.596  1.00 47.40           C
ATOM   1819  CG  GLN A 112     -24.856 -63.139  17.015  1.00 57.09           C
ATOM   1820  CD  GLN A 112     -26.211 -62.795  17.600  1.00 60.21           C
ATOM   1821  OE1 GLN A 112     -26.307 -62.147  18.643  1.00 60.02           O
ATOM   1822  NE2 GLN A 112     -27.272 -63.229  16.929  1.00 57.28           N
ATOM   1823  H   GLN A 112     -25.088 -60.160  15.722  1.00 47.37           H
ATOM   1824  HA  GLN A 112     -24.573 -60.364  17.908  1.00 50.47           H
ATOM   1825  HB3 GLN A 112     -23.687 -62.436  18.677  1.00 47.40           H
ATOM   1826  HB2 GLN A 112     -22.766 -62.693  17.246  1.00 47.40           H
ATOM   1827  HG3 GLN A 112     -24.647 -64.196  17.182  1.00 57.09           H
ATOM   1828  HG2 GLN A 112     -24.885 -63.009  15.933  1.00 57.09           H
ATOM   1829 HE22 GLN A 112     -28.201 -63.030  17.271  1.00 57.28           H
ATOM   1830 HE21 GLN A 112     -27.149 -63.758  16.077  1.00 57.28           H
ATOM   1831  N   LYS A 113     -22.180 -59.007  16.976  1.00 52.08           N
ATOM   1832  CA  LYS A 113     -20.990 -58.238  17.321  1.00 47.99           C
ATOM   1833  C   LYS A 113     -21.246 -57.422  18.581  1.00 40.90           C
ATOM   1834  O   LYS A 113     -20.373 -57.298  19.442  1.00 38.10           O
ATOM   1835  CB  LYS A 113     -20.574 -57.327  16.168  1.00 43.89           C
ATOM   1836  CG  LYS A 113     -19.463 -57.905  15.313  1.00 58.97           C
ATOM   1837  CD  LYS A 113     -19.813 -57.863  13.838  1.00 51.49           C
ATOM   1838  CE  LYS A 113     -18.856 -58.727  13.036  1.00 44.69           C
ATOM   1839  NZ  LYS A 113     -19.371 -58.979  11.663  1.00 54.73           N1+
ATOM   1840  H   LYS A 113     -22.785 -58.677  16.237  1.00 52.08           H
ATOM   1841  HA  LYS A 113     -20.176 -58.934  17.521  1.00 47.99           H
ATOM   1842  HB3 LYS A 113     -20.260 -56.362  16.565  1.00 43.89           H
ATOM   1843  HB2 LYS A 113     -21.441 -57.118  15.541  1.00 43.89           H
ATOM   1844  HG3 LYS A 113     -19.274 -58.936  15.612  1.00 58.97           H
ATOM   1845  HG2 LYS A 113     -18.544 -57.344  15.484  1.00 58.97           H
ATOM   1846  HD3 LYS A 113     -19.759 -56.834  13.481  1.00 51.49           H
ATOM   1847  HD2 LYS A 113     -20.832 -58.223  13.696  1.00 51.49           H
ATOM   1848  HE3 LYS A 113     -18.709 -59.678  13.549  1.00 44.69           H
ATOM   1849  HE2 LYS A 113     -17.886 -58.233  12.975  1.00 44.69           H
ATOM   1850  HZ1 LYS A 113     -19.489 -58.100  11.180  1.00 54.73           H
ATOM   1851  HZ2 LYS A 113     -18.714 -59.555  11.157  1.00 54.73           H
ATOM   1852  HZ3 LYS A 113     -20.261 -59.454  11.719  1.00 54.73           H
ATOM   1853  N   PHE A 114     -22.452 -56.872  18.674  1.00 42.70           N
ATOM   1854  CA  PHE A 114     -22.888 -56.135  19.853  1.00 42.17           C
ATOM   1855  C   PHE A 114     -24.396 -55.936  19.813  1.00 47.33           C
ATOM   1856  O   PHE A 114     -25.065 -56.382  18.882  1.00 39.41           O
ATOM   1857  CB  PHE A 114     -22.173 -54.784  19.958  1.00 41.08           C
ATOM   1858  CG  PHE A 114     -22.141 -54.007  18.673  1.00 36.71           C
ATOM   1859  CD1 PHE A 114     -23.278 -53.377  18.195  1.00 37.19           C
ATOM   1860  CD2 PHE A 114     -20.964 -53.888  17.955  1.00 35.21           C
ATOM   1861  CE1 PHE A 114     -23.247 -52.658  17.017  1.00 43.59           C
ATOM   1862  CE2 PHE A 114     -20.926 -53.170  16.776  1.00 44.20           C
ATOM   1863  CZ  PHE A 114     -22.069 -52.554  16.306  1.00 48.67           C
ATOM   1864  H   PHE A 114     -23.106 -56.957  17.909  1.00 42.70           H
ATOM   1865  HA  PHE A 114     -22.642 -56.724  20.737  1.00 42.17           H
ATOM   1866  HB3 PHE A 114     -21.154 -54.941  20.311  1.00 41.08           H
ATOM   1867  HB2 PHE A 114     -22.649 -54.182  20.732  1.00 41.08           H
ATOM   1868  HD1 PHE A 114     -24.205 -53.445  18.746  1.00 37.19           H
ATOM   1869  HD2 PHE A 114     -20.062 -54.360  18.315  1.00 35.21           H
ATOM   1870  HE1 PHE A 114     -24.144 -52.178  16.653  1.00 43.59           H
ATOM   1871  HE2 PHE A 114     -20.002 -53.090  16.222  1.00 44.20           H
ATOM   1872  HZ  PHE A 114     -22.042 -51.992  15.384  1.00 48.67           H
ATOM   1873  N   LYS A 115     -24.923 -55.258  20.826  1.00 35.45           N
ATOM   1874  CA  LYS A 115     -26.355 -55.018  20.924  1.00 46.23           C
ATOM   1875  C   LYS A 115     -26.639 -53.528  21.083  1.00 43.27           C
ATOM   1876  O   LYS A 115     -25.964 -52.836  21.842  1.00 41.08           O
ATOM   1877  CB  LYS A 115     -26.946 -55.814  22.089  1.00 49.41           C
ATOM   1878  CG  LYS A 115     -28.423 -55.566  22.345  1.00 59.41           C
ATOM   1879  CD  LYS A 115     -29.025 -56.690  23.175  1.00 62.02           C
ATOM   1880  CE  LYS A 115     -30.179 -56.196  24.032  1.00 66.62           C
ATOM   1881  NZ  LYS A 115     -29.698 -55.326  25.143  1.00 73.86           N1+
ATOM   1882  H   LYS A 115     -24.326 -54.894  21.555  1.00 35.45           H
ATOM   1883  HA  LYS A 115     -26.824 -55.360  20.002  1.00 46.23           H
ATOM   1884  HB3 LYS A 115     -26.381 -55.599  22.996  1.00 49.41           H
ATOM   1885  HB2 LYS A 115     -26.783 -56.878  21.918  1.00 49.41           H
ATOM   1886  HG3 LYS A 115     -28.949 -55.496  21.393  1.00 59.41           H
ATOM   1887  HG2 LYS A 115     -28.546 -54.620  22.872  1.00 59.41           H
ATOM   1888  HD3 LYS A 115     -28.255 -57.120  23.816  1.00 62.02           H
ATOM   1889  HD2 LYS A 115     -29.377 -57.481  22.513  1.00 62.02           H
ATOM   1890  HE3 LYS A 115     -30.715 -57.050  24.446  1.00 66.62           H
ATOM   1891  HE2 LYS A 115     -30.879 -55.637  23.411  1.00 66.62           H
ATOM   1892  HZ1 LYS A 115     -29.218 -54.524  24.760  1.00 73.86           H
ATOM   1893  HZ2 LYS A 115     -30.486 -55.015  25.693  1.00 73.86           H
ATOM   1894  HZ3 LYS A 115     -29.064 -55.849  25.730  1.00 73.86           H
ATOM   1895  N   VAL A 116     -27.632 -53.040  20.348  1.00 41.39           N
ATOM   1896  CA  VAL A 116     -27.976 -51.626  20.365  1.00 40.33           C
ATOM   1897  C   VAL A 116     -29.454 -51.435  20.673  1.00 48.43           C
ATOM   1898  O   VAL A 116     -30.311 -52.108  20.101  1.00 52.88           O
ATOM   1899  CB  VAL A 116     -27.645 -50.938  19.017  1.00 49.88           C
ATOM   1900  CG1 VAL A 116     -26.152 -50.725  18.874  1.00 41.48           C
ATOM   1901  CG2 VAL A 116     -28.176 -51.757  17.850  1.00 46.56           C
ATOM   1902  H   VAL A 116     -28.172 -53.655  19.756  1.00 41.39           H
ATOM   1903  HA  VAL A 116     -27.396 -51.141  21.150  1.00 40.33           H
ATOM   1904  HB  VAL A 116     -28.133 -49.963  19.001  1.00 49.88           H
ATOM   1905 HG11 VAL A 116     -25.943 -50.241  17.920  1.00 41.48           H
ATOM   1906 HG12 VAL A 116     -25.795 -50.093  19.687  1.00 41.48           H
ATOM   1907 HG13 VAL A 116     -25.642 -51.688  18.911  1.00 41.48           H
ATOM   1908 HG21 VAL A 116     -27.933 -51.256  16.913  1.00 46.56           H
ATOM   1909 HG22 VAL A 116     -27.718 -52.746  17.862  1.00 46.56           H
ATOM   1910 HG23 VAL A 116     -29.258 -51.857  17.938  1.00 46.56           H
ATOM   1911  N   THR A 117     -29.749 -50.523  21.591  1.00 41.93           N
ATOM   1912  CA  THR A 117     -31.132 -50.185  21.895  1.00 49.89           C
ATOM   1913  C   THR A 117     -31.352 -48.696  21.683  1.00 43.18           C
ATOM   1914  O   THR A 117     -30.685 -47.870  22.299  1.00 43.78           O
ATOM   1915  CB  THR A 117     -31.510 -50.569  23.331  1.00 41.75           C
ATOM   1916  OG1 THR A 117     -31.400 -51.989  23.485  1.00 46.68           O
ATOM   1917  CG2 THR A 117     -32.936 -50.143  23.630  1.00 41.21           C
ATOM   1918  H   THR A 117     -29.009 -50.052  22.091  1.00 41.93           H
ATOM   1919  HA  THR A 117     -31.780 -50.731  21.209  1.00 49.89           H
ATOM   1920  HB  THR A 117     -30.832 -50.076  24.028  1.00 41.75           H
ATOM   1921  HG1 THR A 117     -30.497 -52.262  23.306  1.00 46.68           H
ATOM   1922 HG21 THR A 117     -33.192 -50.421  24.652  1.00 41.21           H
ATOM   1923 HG22 THR A 117     -33.025 -49.063  23.515  1.00 41.21           H
ATOM   1924 HG23 THR A 117     -33.617 -50.639  22.938  1.00 41.21           H
ATOM   1925  N   PHE A 118     -32.295 -48.362  20.810  1.00 38.54           N
ATOM   1926  CA  PHE A 118     -32.484 -46.983  20.382  1.00 47.76           C
ATOM   1927  C   PHE A 118     -33.537 -46.261  21.211  1.00 57.69           C
ATOM   1928  O   PHE A 118     -34.436 -46.883  21.774  1.00 64.44           O
ATOM   1929  CB  PHE A 118     -32.843 -46.945  18.898  1.00 42.79           C
ATOM   1930  CG  PHE A 118     -31.749 -47.461  18.007  1.00 48.26           C
ATOM   1931  CD1 PHE A 118     -30.767 -46.608  17.528  1.00 40.55           C
ATOM   1932  CD2 PHE A 118     -31.689 -48.803  17.667  1.00 49.92           C
ATOM   1933  CE1 PHE A 118     -29.753 -47.080  16.718  1.00 37.34           C
ATOM   1934  CE2 PHE A 118     -30.677 -49.282  16.853  1.00 49.75           C
ATOM   1935  CZ  PHE A 118     -29.709 -48.420  16.378  1.00 48.97           C
ATOM   1936  H   PHE A 118     -32.902 -49.072  20.426  1.00 38.54           H
ATOM   1937  HA  PHE A 118     -31.537 -46.459  20.512  1.00 47.76           H
ATOM   1938  HB3 PHE A 118     -33.091 -45.923  18.612  1.00 42.79           H
ATOM   1939  HB2 PHE A 118     -33.750 -47.525  18.730  1.00 42.79           H
ATOM   1940  HD1 PHE A 118     -30.789 -45.560  17.787  1.00 40.55           H
ATOM   1941  HD2 PHE A 118     -32.437 -49.488  18.038  1.00 49.92           H
ATOM   1942  HE1 PHE A 118     -28.996 -46.403  16.351  1.00 37.34           H
ATOM   1943  HE2 PHE A 118     -30.645 -50.329  16.590  1.00 49.75           H
ATOM   1944  HZ  PHE A 118     -28.918 -48.790  15.742  1.00 48.97           H
ATOM   1945  N   GLU A 119     -33.417 -44.938  21.265  1.00 60.81           N
ATOM   1946  CA  GLU A 119     -34.128 -44.130  22.249  1.00 69.62           C
ATOM   1947  C   GLU A 119     -35.637 -44.082  22.040  1.00 80.82           C
ATOM   1948  O   GLU A 119     -36.170 -44.641  21.083  1.00 73.25           O
ATOM   1949  CB  GLU A 119     -33.565 -42.706  22.255  1.00 73.22           C
ATOM   1950  CG  GLU A 119     -33.354 -42.130  23.653  1.00 80.06           C
ATOM   1951  CD  GLU A 119     -32.345 -42.922  24.474  1.00 88.08           C
ATOM   1952  OE1 GLU A 119     -32.468 -42.933  25.718  1.00 95.94           O
ATOM   1953  OE2 GLU A 119     -31.425 -43.527  23.881  1.00 74.25           O1-
ATOM   1954  H   GLU A 119     -32.817 -44.458  20.610  1.00 60.81           H
ATOM   1955  HA  GLU A 119     -33.943 -44.564  23.231  1.00 69.62           H
ATOM   1956  HB3 GLU A 119     -34.230 -42.052  21.691  1.00 73.22           H
ATOM   1957  HB2 GLU A 119     -32.621 -42.688  21.710  1.00 73.22           H
ATOM   1958  HG3 GLU A 119     -34.307 -42.101  24.181  1.00 80.06           H
ATOM   1959  HG2 GLU A 119     -33.022 -41.095  23.572  1.00 80.06           H
ATOM   1960  N   VAL A 120     -36.311 -43.399  22.961  1.00 97.55           N
ATOM   1961  CA  VAL A 120     -37.766 -43.333  22.996  1.00 98.65           C
ATOM   1962  C   VAL A 120     -38.353 -42.632  21.770  1.00105.87           C
ATOM   1963  O   VAL A 120     -39.298 -43.135  21.159  1.00112.80           O
ATOM   1964  CB  VAL A 120     -38.255 -42.616  24.285  1.00101.67           C
ATOM   1965  CG1 VAL A 120     -38.093 -43.525  25.493  1.00 94.79           C
ATOM   1966  CG2 VAL A 120     -37.502 -41.305  24.506  1.00 95.41           C
ATOM   1967  H   VAL A 120     -35.813 -42.894  23.680  1.00 97.55           H
ATOM   1968  HA  VAL A 120     -38.148 -44.354  23.014  1.00 98.65           H
ATOM   1969  HB  VAL A 120     -39.314 -42.387  24.168  1.00101.67           H
ATOM   1970 HG11 VAL A 120     -38.440 -43.007  26.387  1.00 94.79           H
ATOM   1971 HG12 VAL A 120     -38.680 -44.432  25.348  1.00 94.79           H
ATOM   1972 HG13 VAL A 120     -37.042 -43.789  25.612  1.00 94.79           H
ATOM   1973 HG21 VAL A 120     -37.865 -40.826  25.415  1.00 95.41           H
ATOM   1974 HG22 VAL A 120     -36.436 -41.510  24.605  1.00 95.41           H
ATOM   1975 HG23 VAL A 120     -37.667 -40.643  23.656  1.00 95.41           H
ATOM   1976  N   GLN A 121     -37.769 -41.491  21.408  1.00104.59           N
ATOM   1977  CA  GLN A 121     -38.296 -40.613  20.366  1.00106.94           C
ATOM   1978  C   GLN A 121     -39.802 -40.403  20.520  1.00114.97           C
ATOM   1979  O   GLN A 121     -40.589 -40.796  19.657  1.00109.49           O
ATOM   1980  CB  GLN A 121     -37.975 -41.162  18.972  1.00106.31           C
ATOM   1981  CG  GLN A 121     -38.160 -40.137  17.855  1.00106.79           C
ATOM   1982  CD  GLN A 121     -37.577 -40.588  16.531  1.00 96.52           C
ATOM   1983  OE1 GLN A 121     -36.928 -41.630  16.446  1.00 96.61           O
ATOM   1984  NE2 GLN A 121     -37.805 -39.799  15.487  1.00 94.10           N
ATOM   1985  H   GLN A 121     -36.917 -41.194  21.861  1.00104.59           H
ATOM   1986  HA  GLN A 121     -37.809 -39.643  20.466  1.00106.94           H
ATOM   1987  HB3 GLN A 121     -38.601 -42.031  18.773  1.00106.31           H
ATOM   1988  HB2 GLN A 121     -36.950 -41.533  18.956  1.00106.31           H
ATOM   1989  HG3 GLN A 121     -37.701 -39.193  18.150  1.00106.79           H
ATOM   1990  HG2 GLN A 121     -39.222 -39.926  17.730  1.00106.79           H
ATOM   1991 HE22 GLN A 121     -37.442 -40.047  14.578  1.00 94.10           H
ATOM   1992 HE21 GLN A 121     -38.342 -38.951  15.602  1.00 94.10           H
ATOM   1993  N   SER A 122     -40.197 -39.800  21.638  1.00119.97           N
ATOM   1994  CA  SER A 122     -41.592 -39.425  21.846  1.00122.28           C
ATOM   1995  C   SER A 122     -42.031 -38.361  20.834  1.00130.58           C
ATOM   1996  O   SER A 122     -43.058 -38.531  20.174  1.00129.61           O
ATOM   1997  CB  SER A 122     -41.821 -38.932  23.280  1.00115.31           C
ATOM   1998  OG  SER A 122     -43.087 -38.310  23.403  1.00111.66           O
ATOM   1999  H   SER A 122     -39.526 -39.593  22.364  1.00119.97           H
ATOM   2000  HA  SER A 122     -42.207 -40.312  21.692  1.00122.28           H
ATOM   2001  HB3 SER A 122     -41.040 -38.221  23.548  1.00115.31           H
ATOM   2002  HB2 SER A 122     -41.763 -39.776  23.968  1.00115.31           H
ATOM   2003  HG  SER A 122     -43.134 -37.559  22.807  1.00111.66           H
ATOM   2004  N   PRO A 123     -41.263 -37.262  20.695  1.00133.66           N
ATOM   2005  CA  PRO A 123     -41.663 -36.378  19.600  1.00123.78           C
ATOM   2006  C   PRO A 123     -40.982 -36.771  18.294  1.00115.15           C
ATOM   2007  O   PRO A 123     -39.878 -37.317  18.312  1.00116.19           O
ATOM   2008  CB  PRO A 123     -41.200 -34.997  20.076  1.00121.01           C
ATOM   2009  CG  PRO A 123     -40.109 -35.264  21.094  1.00124.73           C
ATOM   2010  CD  PRO A 123     -40.076 -36.740  21.399  1.00129.26           C
ATOM   2011  HA  PRO A 123     -42.746 -36.392  19.480  1.00123.78           H
ATOM   2012  HB3 PRO A 123     -42.030 -34.485  20.562  1.00121.01           H
ATOM   2013  HB2 PRO A 123     -40.782 -34.446  19.234  1.00121.01           H
ATOM   2014  HG3 PRO A 123     -40.321 -34.709  22.008  1.00124.73           H
ATOM   2015  HG2 PRO A 123     -39.147 -34.956  20.684  1.00124.73           H
ATOM   2016  HD2 PRO A 123     -39.178 -37.178  20.963  1.00129.26           H
ATOM   2017  HD3 PRO A 123     -40.199 -36.889  22.472  1.00129.26           H
ATOM   2018  N   ARG A 124     -41.644 -36.503  17.175  1.00111.64           N
ATOM   2019  CA  ARG A 124     -41.083 -36.792  15.862  1.00108.67           C
ATOM   2020  C   ARG A 124     -39.800 -35.995  15.632  1.00109.60           C
ATOM   2021  O   ARG A 124     -38.909 -36.431  14.900  1.00101.21           O
ATOM   2022  CB  ARG A 124     -42.110 -36.480  14.771  1.00104.89           C
ATOM   2023  CG  ARG A 124     -42.633 -35.053  14.816  1.00101.16           C
ATOM   2024  CD  ARG A 124     -43.928 -34.905  14.038  1.00100.29           C
ATOM   2025  NE  ARG A 124     -43.800 -35.378  12.664  1.00104.80           N
ATOM   2026  CZ  ARG A 124     -43.300 -34.655  11.668  1.00108.88           C
ATOM   2027  NH1 ARG A 124     -42.870 -33.420  11.893  1.00108.64           N
ATOM   2028  NH2 ARG A 124     -43.225 -35.167  10.448  1.00100.43           N1+
ATOM   2029  H   ARG A 124     -42.563 -36.087  17.219  1.00111.64           H
ATOM   2030  HA  ARG A 124     -40.842 -37.854  15.816  1.00108.67           H
ATOM   2031  HB3 ARG A 124     -42.946 -37.174  14.852  1.00104.89           H
ATOM   2032  HB2 ARG A 124     -41.669 -36.673  13.793  1.00104.89           H
ATOM   2033  HG3 ARG A 124     -41.883 -34.379  14.403  1.00101.16           H
ATOM   2034  HG2 ARG A 124     -42.797 -34.759  15.853  1.00101.16           H
ATOM   2035  HD3 ARG A 124     -44.231 -33.858  14.034  1.00100.29           H
ATOM   2036  HD2 ARG A 124     -44.719 -35.462  14.541  1.00100.29           H
ATOM   2037 HH22 ARG A 124     -42.845 -34.616   9.692  1.00100.43           H
ATOM   2038 HH21 ARG A 124     -43.548 -36.108  10.275  1.00100.43           H
ATOM   2039 HH12 ARG A 124     -42.490 -32.872  11.135  1.00108.64           H
ATOM   2040 HH11 ARG A 124     -42.923 -33.028  12.823  1.00108.64           H
ATOM   2041  HE  ARG A 124     -44.121 -36.320  12.492  1.00104.80           H
ATOM   2042  N   ARG A 125     -39.725 -34.844  16.288  1.00110.85           N
ATOM   2043  CA  ARG A 125     -38.570 -33.958  16.240  1.00103.65           C
ATOM   2044  C   ARG A 125     -38.366 -33.304  14.874  1.00 95.15           C
ATOM   2045  O   ARG A 125     -37.551 -32.398  14.723  1.00 89.07           O
ATOM   2046  CB  ARG A 125     -37.306 -34.672  16.719  1.00 97.51           C
ATOM   2047  CG  ARG A 125     -37.349 -35.125  18.167  1.00104.22           C
ATOM   2048  CD  ARG A 125     -37.396 -33.972  19.159  1.00110.73           C
ATOM   2049  NE  ARG A 125     -37.412 -34.447  20.541  1.00120.84           N
ATOM   2050  CZ  ARG A 125     -37.677 -33.696  21.605  1.00118.95           C
ATOM   2051  NH1 ARG A 125     -37.660 -34.247  22.800  1.00109.27           N
ATOM   2052  NH2 ARG A 125     -37.957 -32.401  21.480  1.00126.74           N1+
ATOM   2053  H   ARG A 125     -40.498 -34.538  16.862  1.00110.85           H
ATOM   2054  HA  ARG A 125     -38.763 -33.152  16.948  1.00103.65           H
ATOM   2055  HB3 ARG A 125     -36.445 -34.020  16.570  1.00 97.51           H
ATOM   2056  HB2 ARG A 125     -37.112 -35.532  16.077  1.00 97.51           H
ATOM   2057  HG3 ARG A 125     -36.480 -35.748  18.377  1.00104.22           H
ATOM   2058  HG2 ARG A 125     -38.215 -35.769  18.319  1.00104.22           H
ATOM   2059  HD3 ARG A 125     -38.285 -33.369  18.972  1.00110.73           H
ATOM   2060  HD2 ARG A 125     -36.530 -33.327  19.007  1.00110.73           H
ATOM   2061 HH22 ARG A 125     -38.156 -31.846  22.300  1.00126.74           H
ATOM   2062 HH21 ARG A 125     -37.971 -31.973  20.565  1.00126.74           H
ATOM   2063 HH12 ARG A 125     -37.860 -33.688  23.617  1.00109.27           H
ATOM   2064 HH11 ARG A 125     -37.447 -35.229  22.900  1.00109.27           H
ATOM   2065  HE  ARG A 125     -37.200 -35.428  20.655  1.00120.84           H
ATOM   2066  N   GLU A 126     -39.134 -33.756  13.899  1.00 94.44           N
ATOM   2067  CA  GLU A 126     -39.072 -33.282  12.532  1.00 93.22           C
ATOM   2068  C   GLU A 126     -37.872 -33.735  11.765  1.00 83.10           C
ATOM   2069  O   GLU A 126     -37.998 -34.383  10.743  1.00 79.70           O
ATOM   2070  CB  GLU A 126     -39.018 -31.760  12.505  1.00 96.84           C
ATOM   2071  CG  GLU A 126     -39.785 -31.117  11.363  1.00102.20           C
ATOM   2072  CD  GLU A 126     -39.373 -29.679  11.128  1.00111.79           C
ATOM   2073  OE1 GLU A 126     -38.458 -29.189  11.829  1.00106.24           O
ATOM   2074  OE2 GLU A 126     -39.968 -29.036  10.238  1.00117.46           O1-
ATOM   2075  H   GLU A 126     -39.816 -34.477  14.086  1.00 94.44           H
ATOM   2076  HA  GLU A 126     -39.969 -33.610  12.006  1.00 93.22           H
ATOM   2077  HB3 GLU A 126     -37.978 -31.436  12.468  1.00 96.84           H
ATOM   2078  HB2 GLU A 126     -39.387 -31.369  13.453  1.00 96.84           H
ATOM   2079  HG3 GLU A 126     -40.853 -31.158  11.576  1.00102.20           H
ATOM   2080  HG2 GLU A 126     -39.627 -31.693  10.451  1.00102.20           H
ATOM   2081  N   ASN A 127     -36.704 -33.400  12.294  1.00 82.71           N
ATOM   2082  CA  ASN A 127     -35.430 -33.712  11.672  1.00 65.87           C
ATOM   2083  C   ASN A 127     -34.336 -33.819  12.709  1.00 66.20           C
ATOM   2084  O   ASN A 127     -33.610 -32.893  12.938  1.00 58.78           O
ATOM   2085  CB  ASN A 127     -35.069 -32.653  10.659  1.00 54.47           C
ATOM   2086  CG  ASN A 127     -33.774 -32.935   9.985  1.00 57.17           C
ATOM   2087  OD1 ASN A 127     -33.319 -34.057   9.946  1.00 65.73           O
ATOM   2088  ND2 ASN A 127     -33.180 -31.925   9.443  1.00 51.74           N
ATOM   2089  H   ASN A 127     -36.672 -32.903  13.172  1.00 82.71           H
ATOM   2090  HA  ASN A 127     -35.518 -34.669  11.159  1.00 65.87           H
ATOM   2091  HB3 ASN A 127     -35.017 -31.682  11.152  1.00 54.47           H
ATOM   2092  HB2 ASN A 127     -35.859 -32.582   9.911  1.00 54.47           H
ATOM   2093 HD22 ASN A 127     -32.297 -32.053   8.970  1.00 51.74           H
ATOM   2094 HD21 ASN A 127     -33.599 -31.007   9.492  1.00 51.74           H
ATOM   2095  N   PRO A 128     -34.226 -34.977  13.310  1.00 56.59           N
ATOM   2096  CA  PRO A 128     -33.306 -35.211  14.430  1.00 62.02           C
ATOM   2097  C   PRO A 128     -31.856 -34.889  14.078  1.00 54.88           C
ATOM   2098  O   PRO A 128     -31.445 -35.032  12.924  1.00 47.92           O
ATOM   2099  CB  PRO A 128     -33.476 -36.708  14.719  1.00 56.93           C
ATOM   2100  CG  PRO A 128     -34.806 -37.060  14.151  1.00 61.27           C
ATOM   2101  CD  PRO A 128     -34.958 -36.199  12.938  1.00 59.47           C
ATOM   2102  HA  PRO A 128     -33.617 -34.627  15.296  1.00 62.02           H
ATOM   2103  HB3 PRO A 128     -33.489 -36.869  15.797  1.00 56.93           H
ATOM   2104  HB2 PRO A 128     -32.700 -37.267  14.196  1.00 56.93           H
ATOM   2105  HG3 PRO A 128     -35.585 -36.810  14.872  1.00 61.27           H
ATOM   2106  HG2 PRO A 128     -34.806 -38.108  13.853  1.00 61.27           H
ATOM   2107  HD2 PRO A 128     -34.458 -36.675  12.095  1.00 59.47           H
ATOM   2108  HD3 PRO A 128     -36.012 -35.958  12.798  1.00 59.47           H
ATOM   2109  N   ARG A 129     -31.094 -34.453  15.075  1.00 50.30           N
ATOM   2110  CA  ARG A 129     -29.689 -34.125  14.880  1.00 41.78           C
ATOM   2111  C   ARG A 129     -28.793 -35.279  15.314  1.00 38.47           C
ATOM   2112  O   ARG A 129     -27.646 -35.386  14.879  1.00 34.31           O
ATOM   2113  CB  ARG A 129     -29.329 -32.857  15.652  1.00 42.15           C
ATOM   2114  CG  ARG A 129     -30.105 -31.633  15.204  1.00 52.75           C
ATOM   2115  CD  ARG A 129     -29.817 -30.433  16.084  1.00 45.94           C
ATOM   2116  NE  ARG A 129     -31.008 -29.999  16.806  1.00 60.95           N
ATOM   2117  CZ  ARG A 129     -31.355 -28.727  16.978  1.00 67.91           C
ATOM   2118  NH1 ARG A 129     -30.599 -27.760  16.479  1.00 53.69           N
ATOM   2119  NH2 ARG A 129     -32.457 -28.423  17.649  1.00 81.90           N1+
ATOM   2120  H   ARG A 129     -31.486 -34.341  15.999  1.00 50.30           H
ATOM   2121  HA  ARG A 129     -29.523 -33.941  13.819  1.00 41.78           H
ATOM   2122  HB3 ARG A 129     -28.261 -32.664  15.553  1.00 42.15           H
ATOM   2123  HB2 ARG A 129     -29.496 -33.022  16.716  1.00 42.15           H
ATOM   2124  HG3 ARG A 129     -31.173 -31.852  15.227  1.00 52.75           H
ATOM   2125  HG2 ARG A 129     -29.845 -31.397  14.172  1.00 52.75           H
ATOM   2126  HD3 ARG A 129     -29.447 -29.613  15.469  1.00 45.94           H
ATOM   2127  HD2 ARG A 129     -29.033 -30.686  16.797  1.00 45.94           H
ATOM   2128 HH22 ARG A 129     -32.719 -27.456  17.779  1.00 81.90           H
ATOM   2129 HH21 ARG A 129     -33.035 -29.158  18.031  1.00 81.90           H
ATOM   2130 HH12 ARG A 129     -30.863 -26.794  16.610  1.00 53.69           H
ATOM   2131 HH11 ARG A 129     -29.759 -27.989  15.968  1.00 53.69           H
ATOM   2132  HE  ARG A 129     -31.584 -30.736  17.187  1.00 60.95           H
ATOM   2133  N   ALA A 130     -29.328 -36.147  16.166  1.00 34.66           N
ATOM   2134  CA  ALA A 130     -28.542 -37.232  16.742  1.00 42.75           C
ATOM   2135  C   ALA A 130     -29.220 -38.585  16.596  1.00 32.21           C
ATOM   2136  O   ALA A 130     -30.440 -38.673  16.472  1.00 40.89           O
ATOM   2137  CB  ALA A 130     -28.267 -36.954  18.216  1.00 34.65           C
ATOM   2138  H   ALA A 130     -30.300 -36.064  16.428  1.00 34.66           H
ATOM   2139  HA  ALA A 130     -27.586 -37.273  16.220  1.00 42.75           H
ATOM   2140  HB1 ALA A 130     -27.680 -37.770  18.637  1.00 34.65           H
ATOM   2141  HB2 ALA A 130     -27.713 -36.020  18.313  1.00 34.65           H
ATOM   2142  HB3 ALA A 130     -29.212 -36.873  18.753  1.00 34.65           H
ATOM   2143  N   LEU A 131     -28.410 -39.635  16.607  1.00 35.93           N
ATOM   2144  CA  LEU A 131     -28.909 -40.995  16.740  1.00 34.86           C
ATOM   2145  C   LEU A 131     -28.535 -41.492  18.127  1.00 33.95           C
ATOM   2146  O   LEU A 131     -27.362 -41.737  18.410  1.00 37.10           O
ATOM   2147  CB  LEU A 131     -28.330 -41.910  15.662  1.00 31.32           C
ATOM   2148  CG  LEU A 131     -28.780 -43.371  15.731  1.00 33.45           C
ATOM   2149  CD1 LEU A 131     -30.262 -43.487  15.415  1.00 32.40           C
ATOM   2150  CD2 LEU A 131     -27.952 -44.240  14.795  1.00 36.64           C
ATOM   2151  H   LEU A 131     -27.412 -39.504  16.521  1.00 35.93           H
ATOM   2152  HA  LEU A 131     -29.995 -40.984  16.649  1.00 34.86           H
ATOM   2153  HB3 LEU A 131     -27.242 -41.866  15.699  1.00 31.32           H
ATOM   2154  HB2 LEU A 131     -28.570 -41.505  14.679  1.00 31.32           H
ATOM   2155  HG  LEU A 131     -28.623 -43.726  16.750  1.00 33.45           H
ATOM   2156 HD11 LEU A 131     -30.565 -44.533  15.469  1.00 32.40           H
ATOM   2157 HD12 LEU A 131     -30.835 -42.906  16.138  1.00 32.40           H
ATOM   2158 HD13 LEU A 131     -30.451 -43.106  14.412  1.00 32.40           H
ATOM   2159 HD21 LEU A 131     -28.291 -45.274  14.863  1.00 36.64           H
ATOM   2160 HD22 LEU A 131     -28.069 -43.886  13.771  1.00 36.64           H
ATOM   2161 HD23 LEU A 131     -26.902 -44.184  15.080  1.00 36.64           H
ATOM   2162  N   SER A 132     -29.528 -41.626  18.997  1.00 40.91           N
ATOM   2163  CA  SER A 132     -29.268 -41.947  20.394  1.00 34.52           C
ATOM   2164  C   SER A 132     -29.559 -43.409  20.701  1.00 35.26           C
ATOM   2165  O   SER A 132     -30.641 -43.911  20.400  1.00 37.33           O
ATOM   2166  CB  SER A 132     -30.096 -41.041  21.307  1.00 42.61           C
ATOM   2167  OG  SER A 132     -29.942 -39.681  20.937  1.00 42.80           O
ATOM   2168  H   SER A 132     -30.484 -41.505  18.695  1.00 40.91           H
ATOM   2169  HA  SER A 132     -28.213 -41.760  20.595  1.00 34.52           H
ATOM   2170  HB3 SER A 132     -29.774 -41.175  22.340  1.00 42.61           H
ATOM   2171  HB2 SER A 132     -31.148 -41.319  21.238  1.00 42.61           H
ATOM   2172  HG  SER A 132     -29.180 -39.311  21.388  1.00 42.80           H
ATOM   2173  N   PHE A 133     -28.593 -44.086  21.312  1.00 35.48           N
ATOM   2174  CA  PHE A 133     -28.752 -45.497  21.624  1.00 40.50           C
ATOM   2175  C   PHE A 133     -27.904 -45.953  22.806  1.00 43.67           C
ATOM   2176  O   PHE A 133     -26.957 -45.279  23.211  1.00 38.12           O
ATOM   2177  CB  PHE A 133     -28.413 -46.347  20.397  1.00 37.48           C
ATOM   2178  CG  PHE A 133     -27.031 -46.109  19.856  1.00 37.07           C
ATOM   2179  CD1 PHE A 133     -26.804 -45.124  18.905  1.00 34.86           C
ATOM   2180  CD2 PHE A 133     -25.960 -46.874  20.292  1.00 30.37           C
ATOM   2181  CE1 PHE A 133     -25.533 -44.902  18.403  1.00 33.97           C
ATOM   2182  CE2 PHE A 133     -24.685 -46.656  19.795  1.00 34.61           C
ATOM   2183  CZ  PHE A 133     -24.471 -45.669  18.848  1.00 25.83           C
ATOM   2184  H   PHE A 133     -27.733 -43.621  21.566  1.00 35.48           H
ATOM   2185  HA  PHE A 133     -29.799 -45.670  21.874  1.00 40.50           H
ATOM   2186  HB3 PHE A 133     -29.146 -46.158  19.613  1.00 37.48           H
ATOM   2187  HB2 PHE A 133     -28.527 -47.402  20.645  1.00 37.48           H
ATOM   2188  HD1 PHE A 133     -27.624 -44.519  18.547  1.00 34.86           H
ATOM   2189  HD2 PHE A 133     -26.114 -47.650  21.027  1.00 30.37           H
ATOM   2190  HE1 PHE A 133     -25.371 -44.131  17.665  1.00 33.97           H
ATOM   2191  HE2 PHE A 133     -23.859 -47.256  20.146  1.00 34.61           H
ATOM   2192  HZ  PHE A 133     -23.479 -45.497  18.457  1.00 25.83           H
ATOM   2193  N   VAL A 134     -28.259 -47.112  23.348  1.00 37.94           N
ATOM   2194  CA  VAL A 134     -27.472 -47.768  24.381  1.00 33.07           C
ATOM   2195  C   VAL A 134     -26.697 -48.935  23.775  1.00 37.34           C
ATOM   2196  O   VAL A 134     -27.249 -49.716  22.998  1.00 42.10           O
ATOM   2197  CB  VAL A 134     -28.370 -48.269  25.530  1.00 37.48           C
ATOM   2198  CG1 VAL A 134     -27.602 -49.202  26.445  1.00 37.70           C
ATOM   2199  CG2 VAL A 134     -28.943 -47.091  26.301  1.00 34.43           C
ATOM   2200  H   VAL A 134     -29.105 -47.573  23.045  1.00 37.94           H
ATOM   2201  HA  VAL A 134     -26.759 -47.049  24.785  1.00 33.07           H
ATOM   2202  HB  VAL A 134     -29.200 -48.826  25.095  1.00 37.48           H
ATOM   2203 HG11 VAL A 134     -28.255 -49.543  27.248  1.00 37.70           H
ATOM   2204 HG12 VAL A 134     -27.249 -50.061  25.875  1.00 37.70           H
ATOM   2205 HG13 VAL A 134     -26.749 -48.673  26.871  1.00 37.70           H
ATOM   2206 HG21 VAL A 134     -29.575 -47.458  27.109  1.00 34.43           H
ATOM   2207 HG22 VAL A 134     -28.129 -46.498  26.718  1.00 34.43           H
ATOM   2208 HG23 VAL A 134     -29.537 -46.471  25.629  1.00 34.43           H
ATOM   2209  N   LEU A 135     -25.419 -49.050  24.124  1.00 34.67           N
ATOM   2210  CA  LEU A 135     -24.559 -50.077  23.544  1.00 38.03           C
ATOM   2211  C   LEU A 135     -24.225 -51.172  24.558  1.00 37.58           C
ATOM   2212  O   LEU A 135     -23.741 -50.888  25.652  1.00 41.68           O
ATOM   2213  CB  LEU A 135     -23.272 -49.437  23.005  1.00 36.26           C
ATOM   2214  CG  LEU A 135     -22.381 -50.182  22.003  1.00 40.20           C
ATOM   2215  CD1 LEU A 135     -21.502 -51.237  22.662  1.00 40.80           C
ATOM   2216  CD2 LEU A 135     -23.220 -50.806  20.906  1.00 48.91           C
ATOM   2217  H   LEU A 135     -25.023 -48.418  24.805  1.00 34.67           H
ATOM   2218  HA  LEU A 135     -25.089 -50.535  22.709  1.00 38.03           H
ATOM   2219  HB3 LEU A 135     -22.660 -49.113  23.847  1.00 36.26           H
ATOM   2220  HB2 LEU A 135     -23.510 -48.453  22.601  1.00 36.26           H
ATOM   2221  HG  LEU A 135     -21.723 -49.448  21.538  1.00 40.20           H
ATOM   2222 HD11 LEU A 135     -20.895 -51.730  21.903  1.00 40.80           H
ATOM   2223 HD12 LEU A 135     -20.851 -50.762  23.395  1.00 40.80           H
ATOM   2224 HD13 LEU A 135     -22.131 -51.975  23.160  1.00 40.80           H
ATOM   2225 HD21 LEU A 135     -22.571 -51.330  20.205  1.00 48.91           H
ATOM   2226 HD22 LEU A 135     -23.925 -51.512  21.344  1.00 48.91           H
ATOM   2227 HD23 LEU A 135     -23.768 -50.025  20.379  1.00 48.91           H
ATOM   2228  N   SER A 136     -24.486 -52.421  24.182  1.00 40.83           N
ATOM   2229  CA  SER A 136     -24.103 -53.575  24.991  1.00 43.32           C
ATOM   2230  C   SER A 136     -23.155 -54.469  24.199  1.00 46.77           C
ATOM   2231  O   SER A 136     -23.279 -54.586  22.982  1.00 50.08           O
ATOM   2232  CB  SER A 136     -25.333 -54.374  25.427  1.00 45.82           C
ATOM   2233  OG  SER A 136     -26.361 -53.522  25.898  1.00 64.04           O
ATOM   2234  H   SER A 136     -24.965 -52.596  23.310  1.00 40.83           H
ATOM   2235  HA  SER A 136     -23.585 -53.220  25.882  1.00 43.32           H
ATOM   2236  HB3 SER A 136     -25.051 -55.073  26.215  1.00 45.82           H
ATOM   2237  HB2 SER A 136     -25.703 -54.958  24.585  1.00 45.82           H
ATOM   2238  HG  SER A 136     -26.324 -53.474  26.856  1.00 64.04           H
ATOM   2239  N   SER A 137     -22.214 -55.103  24.889  1.00 45.80           N
ATOM   2240  CA  SER A 137     -21.232 -55.955  24.229  1.00 44.31           C
ATOM   2241  C   SER A 137     -20.673 -56.999  25.190  1.00 60.31           C
ATOM   2242  O   SER A 137     -20.538 -56.732  26.384  1.00 54.21           O
ATOM   2243  CB  SER A 137     -20.095 -55.107  23.651  1.00 46.64           C
ATOM   2244  OG  SER A 137     -19.025 -55.919  23.199  1.00 50.88           O
ATOM   2245  H   SER A 137     -22.168 -55.000  25.893  1.00 45.80           H
ATOM   2246  HA  SER A 137     -21.725 -56.474  23.407  1.00 44.31           H
ATOM   2247  HB3 SER A 137     -19.731 -54.419  24.414  1.00 46.64           H
ATOM   2248  HB2 SER A 137     -20.473 -54.510  22.821  1.00 46.64           H
ATOM   2249  HG  SER A 137     -19.328 -56.477  22.479  1.00 50.88           H
ATOM   2250  N   PRO A 138     -20.356 -58.198  24.671  1.00 57.07           N
ATOM   2251  CA  PRO A 138     -19.741 -59.273  25.459  1.00 60.25           C
ATOM   2252  C   PRO A 138     -18.408 -58.861  26.084  1.00 58.51           C
ATOM   2253  O   PRO A 138     -18.049 -59.362  27.149  1.00 64.60           O
ATOM   2254  CB  PRO A 138     -19.535 -60.388  24.430  1.00 56.62           C
ATOM   2255  CG  PRO A 138     -20.585 -60.144  23.404  1.00 54.01           C
ATOM   2256  CD  PRO A 138     -20.715 -58.650  23.314  1.00 58.56           C
ATOM   2257  HA  PRO A 138     -20.429 -59.606  26.236  1.00 60.25           H
ATOM   2258  HB3 PRO A 138     -19.711 -61.354  24.904  1.00 56.62           H
ATOM   2259  HB2 PRO A 138     -18.551 -60.280  23.973  1.00 56.62           H
ATOM   2260  HG3 PRO A 138     -21.529 -60.569  23.744  1.00 54.01           H
ATOM   2261  HG2 PRO A 138     -20.250 -60.536  22.444  1.00 54.01           H
ATOM   2262  HD2 PRO A 138     -19.984 -58.267  22.602  1.00 58.56           H
ATOM   2263  HD3 PRO A 138     -21.754 -58.391  23.112  1.00 58.56           H
ATOM   2264  N   GLN A 139     -17.689 -57.959  25.424  1.00 59.36           N
ATOM   2265  CA  GLN A 139     -16.418 -57.466  25.944  1.00 62.11           C
ATOM   2266  C   GLN A 139     -16.626 -56.411  27.028  1.00 54.02           C
ATOM   2267  O   GLN A 139     -15.773 -56.221  27.895  1.00 59.29           O
ATOM   2268  CB  GLN A 139     -15.559 -56.892  24.813  1.00 57.41           C
ATOM   2269  CG  GLN A 139     -14.752 -57.931  24.045  1.00 69.53           C
ATOM   2270  CD  GLN A 139     -15.620 -58.886  23.244  1.00 73.18           C
ATOM   2271  OE1 GLN A 139     -15.271 -60.168  23.275  1.00 64.29           O
ATOM   2272  NE2 GLN A 139     -16.592 -58.477  22.606  1.00 66.13           N
ATOM   2273  H   GLN A 139     -18.019 -57.598  24.540  1.00 59.36           H
ATOM   2274  HA  GLN A 139     -15.882 -58.306  26.385  1.00 62.11           H
ATOM   2275  HB3 GLN A 139     -14.884 -56.139  25.219  1.00 57.41           H
ATOM   2276  HB2 GLN A 139     -16.196 -56.344  24.119  1.00 57.41           H
ATOM   2277  HG3 GLN A 139     -14.137 -58.499  24.742  1.00 69.53           H
ATOM   2278  HG2 GLN A 139     -14.056 -57.426  23.375  1.00 69.53           H
ATOM   2279 HE22 GLN A 139     -17.159 -59.125  22.079  1.00 66.13           H
ATOM   2280 HE21 GLN A 139     -16.822 -57.493  22.611  1.00 66.13           H
ATOM   2281  N   LEU A 140     -17.764 -55.727  26.973  1.00 53.45           N
ATOM   2282  CA  LEU A 140     -18.068 -54.667  27.927  1.00 56.92           C
ATOM   2283  C   LEU A 140     -18.699 -55.218  29.199  1.00 52.31           C
ATOM   2284  O   LEU A 140     -19.534 -56.120  29.148  1.00 51.30           O
ATOM   2285  CB  LEU A 140     -18.999 -53.627  27.297  1.00 54.16           C
ATOM   2286  CG  LEU A 140     -18.412 -52.777  26.168  1.00 49.32           C
ATOM   2287  CD1 LEU A 140     -19.442 -51.778  25.656  1.00 35.99           C
ATOM   2288  CD2 LEU A 140     -17.150 -52.066  26.635  1.00 47.33           C
ATOM   2289  H   LEU A 140     -18.445 -55.936  26.257  1.00 53.45           H
ATOM   2290  HA  LEU A 140     -17.135 -54.172  28.196  1.00 56.92           H
ATOM   2291  HB3 LEU A 140     -19.384 -52.971  28.077  1.00 54.16           H
ATOM   2292  HB2 LEU A 140     -19.902 -54.123  26.941  1.00 54.16           H
ATOM   2293  HG  LEU A 140     -18.144 -53.441  25.346  1.00 49.32           H
ATOM   2294 HD11 LEU A 140     -19.005 -51.184  24.854  1.00 35.99           H
ATOM   2295 HD12 LEU A 140     -20.312 -52.314  25.277  1.00 35.99           H
ATOM   2296 HD13 LEU A 140     -19.747 -51.120  26.470  1.00 35.99           H
ATOM   2297 HD21 LEU A 140     -16.747 -51.467  25.819  1.00 47.33           H
ATOM   2298 HD22 LEU A 140     -17.389 -51.418  27.478  1.00 47.33           H
ATOM   2299 HD23 LEU A 140     -16.409 -52.804  26.943  1.00 47.33           H
ATOM   2300  N   GLN A 141     -18.296 -54.662  30.337  1.00 50.78           N
ATOM   2301  CA  GLN A 141     -18.848 -55.059  31.627  1.00 56.50           C
ATOM   2302  C   GLN A 141     -20.068 -54.218  31.987  1.00 52.42           C
ATOM   2303  O   GLN A 141     -20.693 -54.435  33.023  1.00 55.78           O
ATOM   2304  CB  GLN A 141     -17.794 -54.933  32.730  1.00 52.96           C
ATOM   2305  CG  GLN A 141     -16.511 -55.701  32.471  1.00 62.23           C
ATOM   2306  CD  GLN A 141     -15.503 -55.532  33.593  1.00 79.84           C
ATOM   2307  OE1 GLN A 141     -14.222 -55.532  33.244  1.00 81.35           O
ATOM   2308  NE2 GLN A 141     -15.874 -55.396  34.761  1.00 85.62           N
ATOM   2309  H   GLN A 141     -17.588 -53.942  30.324  1.00 50.78           H
ATOM   2310  HA  GLN A 141     -19.156 -56.103  31.563  1.00 56.50           H
ATOM   2311  HB3 GLN A 141     -18.223 -55.257  33.678  1.00 52.96           H
ATOM   2312  HB2 GLN A 141     -17.559 -53.880  32.886  1.00 52.96           H
ATOM   2313  HG3 GLN A 141     -16.070 -55.363  31.533  1.00 62.23           H
ATOM   2314  HG2 GLN A 141     -16.741 -56.759  32.347  1.00 62.23           H
ATOM   2315 HE22 GLN A 141     -15.192 -55.284  35.498  1.00 85.62           H
ATOM   2316 HE21 GLN A 141     -16.860 -55.396  34.981  1.00 85.62           H
ATOM   2317  N   GLN A 142     -20.401 -53.255  31.133  1.00 53.61           N
ATOM   2318  CA  GLN A 142     -21.539 -52.380  31.392  1.00 53.24           C
ATOM   2319  C   GLN A 142     -22.068 -51.736  30.117  1.00 46.04           C
ATOM   2320  O   GLN A 142     -21.384 -51.706  29.095  1.00 47.23           O
ATOM   2321  CB  GLN A 142     -21.157 -51.295  32.400  1.00 56.20           C
ATOM   2322  CG  GLN A 142     -19.902 -50.525  32.030  1.00 52.92           C
ATOM   2323  CD  GLN A 142     -19.625 -49.371  32.975  1.00 68.58           C
ATOM   2324  OE1 GLN A 142     -18.627 -49.536  33.840  1.00 66.92           O
ATOM   2325  NE2 GLN A 142     -20.302 -48.343  32.929  1.00 64.07           N
ATOM   2326  H   GLN A 142     -19.863 -53.120  30.289  1.00 53.61           H
ATOM   2327  HA  GLN A 142     -22.338 -52.981  31.826  1.00 53.24           H
ATOM   2328  HB3 GLN A 142     -21.028 -51.745  33.384  1.00 56.20           H
ATOM   2329  HB2 GLN A 142     -21.988 -50.599  32.514  1.00 56.20           H
ATOM   2330  HG3 GLN A 142     -19.997 -50.145  31.013  1.00 52.92           H
ATOM   2331  HG2 GLN A 142     -19.049 -51.203  32.027  1.00 52.92           H
ATOM   2332 HE22 GLN A 142     -20.108 -47.582  33.564  1.00 64.07           H
ATOM   2333 HE21 GLN A 142     -21.051 -48.261  32.257  1.00 64.07           H
ATOM   2334  N   GLU A 143     -23.293 -51.225  30.186  1.00 39.49           N
ATOM   2335  CA  GLU A 143     -23.888 -50.514  29.060  1.00 39.14           C
ATOM   2336  C   GLU A 143     -23.353 -49.089  28.971  1.00 43.84           C
ATOM   2337  O   GLU A 143     -23.027 -48.474  29.988  1.00 45.19           O
ATOM   2338  CB  GLU A 143     -25.413 -50.487  29.181  1.00 39.84           C
ATOM   2339  CG  GLU A 143     -26.084 -51.842  29.057  1.00 58.64           C
ATOM   2340  CD  GLU A 143     -27.597 -51.737  29.002  1.00 65.51           C
ATOM   2341  OE1 GLU A 143     -28.142 -50.700  29.440  1.00 58.30           O
ATOM   2342  OE2 GLU A 143     -28.243 -52.688  28.512  1.00 62.18           O1-
ATOM   2343  H   GLU A 143     -23.835 -51.325  31.033  1.00 39.49           H
ATOM   2344  HA  GLU A 143     -23.624 -51.039  28.142  1.00 39.14           H
ATOM   2345  HB3 GLU A 143     -25.823 -49.811  28.430  1.00 39.84           H
ATOM   2346  HB2 GLU A 143     -25.692 -50.032  30.132  1.00 39.84           H
ATOM   2347  HG3 GLU A 143     -25.795 -52.468  29.901  1.00 58.64           H
ATOM   2348  HG2 GLU A 143     -25.723 -52.344  28.160  1.00 58.64           H
ATOM   2349  N   VAL A 144     -23.258 -48.571  27.749  1.00 38.06           N
ATOM   2350  CA  VAL A 144     -22.847 -47.189  27.525  1.00 29.67           C
ATOM   2351  C   VAL A 144     -23.814 -46.500  26.559  1.00 39.48           C
ATOM   2352  O   VAL A 144     -24.091 -47.023  25.479  1.00 37.75           O
ATOM   2353  CB  VAL A 144     -21.413 -47.104  26.960  1.00 28.45           C
ATOM   2354  CG1 VAL A 144     -20.976 -45.652  26.833  1.00 31.75           C
ATOM   2355  CG2 VAL A 144     -20.439 -47.877  27.830  1.00 28.99           C
ATOM   2356  H   VAL A 144     -23.473 -49.139  26.942  1.00 38.06           H
ATOM   2357  HA  VAL A 144     -22.875 -46.661  28.478  1.00 29.67           H
ATOM   2358  HB  VAL A 144     -21.411 -47.550  25.965  1.00 28.45           H
ATOM   2359 HG11 VAL A 144     -19.963 -45.611  26.433  1.00 31.75           H
ATOM   2360 HG12 VAL A 144     -21.653 -45.126  26.160  1.00 31.75           H
ATOM   2361 HG13 VAL A 144     -20.998 -45.178  27.814  1.00 31.75           H
ATOM   2362 HG21 VAL A 144     -19.436 -47.801  27.410  1.00 28.99           H
ATOM   2363 HG22 VAL A 144     -20.443 -47.462  28.838  1.00 28.99           H
ATOM   2364 HG23 VAL A 144     -20.738 -48.925  27.868  1.00 28.99           H
ATOM   2365  N   GLU A 145     -24.332 -45.334  26.942  1.00 38.60           N
ATOM   2366  CA  GLU A 145     -25.237 -44.593  26.061  1.00 36.76           C
ATOM   2367  C   GLU A 145     -24.486 -43.652  25.121  1.00 35.93           C
ATOM   2368  O   GLU A 145     -23.459 -43.071  25.484  1.00 25.91           O
ATOM   2369  CB  GLU A 145     -26.270 -43.805  26.872  1.00 39.53           C
ATOM   2370  CG  GLU A 145     -25.730 -43.141  28.118  1.00 55.70           C
ATOM   2371  CD  GLU A 145     -26.706 -42.139  28.712  1.00 59.62           C
ATOM   2372  OE1 GLU A 145     -27.632 -41.709  27.990  1.00 65.23           O
ATOM   2373  OE2 GLU A 145     -26.544 -41.782  29.899  1.00 55.36           O1-
ATOM   2374  H   GLU A 145     -24.102 -44.952  27.848  1.00 38.60           H
ATOM   2375  HA  GLU A 145     -25.775 -45.317  25.449  1.00 36.76           H
ATOM   2376  HB3 GLU A 145     -27.095 -44.464  27.143  1.00 39.53           H
ATOM   2377  HB2 GLU A 145     -26.732 -43.052  26.233  1.00 39.53           H
ATOM   2378  HG3 GLU A 145     -24.792 -42.638  27.883  1.00 55.70           H
ATOM   2379  HG2 GLU A 145     -25.495 -43.903  28.862  1.00 55.70           H
ATOM   2380  N   PHE A 146     -25.019 -43.510  23.910  1.00 32.29           N
ATOM   2381  CA  PHE A 146     -24.376 -42.744  22.849  1.00 28.83           C
ATOM   2382  C   PHE A 146     -25.299 -41.706  22.220  1.00 31.31           C
ATOM   2383  O   PHE A 146     -26.498 -41.934  22.061  1.00 32.64           O
ATOM   2384  CB  PHE A 146     -23.865 -43.685  21.747  1.00 31.85           C
ATOM   2385  CG  PHE A 146     -22.585 -44.384  22.090  1.00 30.23           C
ATOM   2386  CD1 PHE A 146     -22.596 -45.561  22.821  1.00 27.16           C
ATOM   2387  CD2 PHE A 146     -21.368 -43.859  21.688  1.00 27.03           C
ATOM   2388  CE1 PHE A 146     -21.417 -46.201  23.143  1.00 25.92           C
ATOM   2389  CE2 PHE A 146     -20.184 -44.495  22.006  1.00 33.06           C
ATOM   2390  CZ  PHE A 146     -20.207 -45.666  22.739  1.00 33.94           C
ATOM   2391  H   PHE A 146     -25.906 -43.943  23.695  1.00 32.29           H
ATOM   2392  HA  PHE A 146     -23.519 -42.223  23.276  1.00 28.83           H
ATOM   2393  HB3 PHE A 146     -23.733 -43.122  20.823  1.00 31.85           H
ATOM   2394  HB2 PHE A 146     -24.632 -44.426  21.520  1.00 31.85           H
ATOM   2395  HD1 PHE A 146     -23.534 -45.987  23.145  1.00 27.16           H
ATOM   2396  HD2 PHE A 146     -21.337 -42.942  21.119  1.00 27.03           H
ATOM   2397  HE1 PHE A 146     -21.439 -47.120  23.710  1.00 25.92           H
ATOM   2398  HE2 PHE A 146     -19.242 -44.077  21.682  1.00 33.06           H
ATOM   2399  HZ  PHE A 146     -19.284 -46.163  22.997  1.00 33.94           H
ATOM   2400  N   ASP A 147     -24.723 -40.560  21.876  1.00 31.69           N
ATOM   2401  CA  ASP A 147     -25.342 -39.619  20.950  1.00 30.90           C
ATOM   2402  C   ASP A 147     -24.413 -39.494  19.751  1.00 30.23           C
ATOM   2403  O   ASP A 147     -23.279 -39.033  19.888  1.00 31.44           O
ATOM   2404  CB  ASP A 147     -25.574 -38.249  21.597  1.00 40.76           C
ATOM   2405  CG  ASP A 147     -26.701 -38.260  22.614  1.00 40.00           C
ATOM   2406  OD1 ASP A 147     -27.699 -38.983  22.403  1.00 36.86           O
ATOM   2407  OD2 ASP A 147     -26.590 -37.534  23.623  1.00 37.44           O1-
ATOM   2408  H   ASP A 147     -23.822 -40.313  22.259  1.00 31.69           H
ATOM   2409  HA  ASP A 147     -26.299 -40.023  20.619  1.00 30.90           H
ATOM   2410  HB3 ASP A 147     -25.793 -37.515  20.822  1.00 40.76           H
ATOM   2411  HB2 ASP A 147     -24.655 -37.916  22.079  1.00 40.76           H
ATOM   2412  N   VAL A 148     -24.877 -39.929  18.586  1.00 30.42           N
ATOM   2413  CA  VAL A 148     -24.062 -39.870  17.380  1.00 30.60           C
ATOM   2414  C   VAL A 148     -24.652 -38.873  16.396  1.00 31.97           C
ATOM   2415  O   VAL A 148     -25.774 -39.043  15.921  1.00 32.53           O
ATOM   2416  CB  VAL A 148     -23.938 -41.249  16.707  1.00 31.79           C
ATOM   2417  CG1 VAL A 148     -23.245 -41.122  15.359  1.00 30.88           C
ATOM   2418  CG2 VAL A 148     -23.179 -42.205  17.608  1.00 21.85           C
ATOM   2419  H   VAL A 148     -25.811 -40.309  18.525  1.00 30.42           H
ATOM   2420  HA  VAL A 148     -23.063 -39.531  17.656  1.00 30.60           H
ATOM   2421  HB  VAL A 148     -24.940 -41.647  16.545  1.00 31.79           H
ATOM   2422 HG11 VAL A 148     -23.165 -42.106  14.897  1.00 30.88           H
ATOM   2423 HG12 VAL A 148     -23.825 -40.463  14.713  1.00 30.88           H
ATOM   2424 HG13 VAL A 148     -22.248 -40.706  15.500  1.00 30.88           H
ATOM   2425 HG21 VAL A 148     -23.098 -43.177  17.121  1.00 21.85           H
ATOM   2426 HG22 VAL A 148     -22.181 -41.810  17.799  1.00 21.85           H
ATOM   2427 HG23 VAL A 148     -23.712 -42.316  18.552  1.00 21.85           H
ATOM   2428  N   LEU A 149     -23.888 -37.828  16.096  1.00 33.25           N
ATOM   2429  CA  LEU A 149     -24.376 -36.756  15.244  1.00 32.73           C
ATOM   2430  C   LEU A 149     -23.526 -36.611  13.984  1.00 33.90           C
ATOM   2431  O   LEU A 149     -22.329 -36.340  14.065  1.00 28.28           O
ATOM   2432  CB  LEU A 149     -24.407 -35.435  16.020  1.00 32.96           C
ATOM   2433  CG  LEU A 149     -25.132 -35.455  17.371  1.00 29.42           C
ATOM   2434  CD1 LEU A 149     -24.159 -35.637  18.538  1.00 31.28           C
ATOM   2435  CD2 LEU A 149     -25.975 -34.207  17.565  1.00 36.21           C
ATOM   2436  H   LEU A 149     -22.949 -37.768  16.462  1.00 33.25           H
ATOM   2437  HA  LEU A 149     -25.395 -36.998  14.942  1.00 32.73           H
ATOM   2438  HB3 LEU A 149     -24.842 -34.659  15.390  1.00 32.96           H
ATOM   2439  HB2 LEU A 149     -23.387 -35.080  16.165  1.00 32.96           H
ATOM   2440  HG  LEU A 149     -25.807 -36.311  17.369  1.00 29.42           H
ATOM   2441 HD11 LEU A 149     -24.714 -35.646  19.476  1.00 31.28           H
ATOM   2442 HD12 LEU A 149     -23.626 -36.581  18.423  1.00 31.28           H
ATOM   2443 HD13 LEU A 149     -23.444 -34.815  18.547  1.00 31.28           H
ATOM   2444 HD21 LEU A 149     -26.475 -34.253  18.532  1.00 36.21           H
ATOM   2445 HD22 LEU A 149     -25.334 -33.326  17.529  1.00 36.21           H
ATOM   2446 HD23 LEU A 149     -26.721 -34.145  16.773  1.00 36.21           H
ATOM   2447  N   PRO A 150     -24.146 -36.805  12.811  1.00 30.20           N
ATOM   2448  CA  PRO A 150     -23.455 -36.587  11.536  1.00 33.81           C
ATOM   2449  C   PRO A 150     -23.311 -35.096  11.253  1.00 26.22           C
ATOM   2450  O   PRO A 150     -24.247 -34.334  11.500  1.00 27.79           O
ATOM   2451  CB  PRO A 150     -24.374 -37.267  10.518  1.00 33.84           C
ATOM   2452  CG  PRO A 150     -25.732 -37.160  11.125  1.00 39.86           C
ATOM   2453  CD  PRO A 150     -25.539 -37.248  12.620  1.00 33.49           C
ATOM   2454  HA  PRO A 150     -22.477 -37.068  11.546  1.00 33.81           H
ATOM   2455  HB3 PRO A 150     -24.100 -38.318  10.430  1.00 33.84           H
ATOM   2456  HB2 PRO A 150     -24.352 -36.708   9.582  1.00 33.84           H
ATOM   2457  HG3 PRO A 150     -26.346 -37.996  10.789  1.00 39.86           H
ATOM   2458  HG2 PRO A 150     -26.167 -36.193  10.872  1.00 39.86           H
ATOM   2459  HD2 PRO A 150     -26.211 -36.545  13.112  1.00 33.49           H
ATOM   2460  HD3 PRO A 150     -25.633 -38.287  12.934  1.00 33.49           H
ATOM   2461  N   ALA A 151     -22.156 -34.676  10.749  1.00 27.19           N
ATOM   2462  CA  ALA A 151     -21.919 -33.247  10.589  1.00 31.06           C
ATOM   2463  C   ALA A 151     -20.998 -32.881   9.436  1.00 22.52           C
ATOM   2464  O   ALA A 151     -20.180 -33.682   8.986  1.00 26.63           O
ATOM   2465  CB  ALA A 151     -21.358 -32.669  11.888  1.00 27.27           C
ATOM   2466  H   ALA A 151     -21.449 -35.345  10.480  1.00 27.19           H
ATOM   2467  HA  ALA A 151     -22.882 -32.771  10.405  1.00 31.06           H
ATOM   2468  HB1 ALA A 151     -21.182 -31.600  11.765  1.00 27.27           H
ATOM   2469  HB2 ALA A 151     -22.073 -32.828  12.696  1.00 27.27           H
ATOM   2470  HB3 ALA A 151     -20.419 -33.166  12.131  1.00 27.27           H
ATOM   2471  N   PHE A 152     -21.148 -31.641   8.984  1.00 32.82           N
ATOM   2472  CA  PHE A 152     -20.277 -31.028   7.991  1.00 34.09           C
ATOM   2473  C   PHE A 152     -19.042 -30.444   8.679  1.00 33.61           C
ATOM   2474  O   PHE A 152     -19.166 -29.729   9.668  1.00 30.37           O
ATOM   2475  CB  PHE A 152     -21.059 -29.955   7.222  1.00 32.07           C
ATOM   2476  CG  PHE A 152     -20.212 -28.850   6.659  1.00 32.92           C
ATOM   2477  CD1 PHE A 152     -19.270 -29.105   5.672  1.00 31.00           C
ATOM   2478  CD2 PHE A 152     -20.390 -27.542   7.089  1.00 26.85           C
ATOM   2479  CE1 PHE A 152     -18.498 -28.079   5.147  1.00 34.36           C
ATOM   2480  CE2 PHE A 152     -19.623 -26.512   6.565  1.00 30.70           C
ATOM   2481  CZ  PHE A 152     -18.674 -26.783   5.593  1.00 28.98           C
ATOM   2482  H   PHE A 152     -21.902 -31.065   9.331  1.00 32.82           H
ATOM   2483  HA  PHE A 152     -19.954 -31.796   7.288  1.00 34.09           H
ATOM   2484  HB3 PHE A 152     -21.822 -29.529   7.873  1.00 32.07           H
ATOM   2485  HB2 PHE A 152     -21.621 -30.426   6.415  1.00 32.07           H
ATOM   2486  HD1 PHE A 152     -19.132 -30.111   5.304  1.00 31.00           H
ATOM   2487  HD2 PHE A 152     -21.133 -27.317   7.840  1.00 26.85           H
ATOM   2488  HE1 PHE A 152     -17.759 -28.293   4.389  1.00 34.36           H
ATOM   2489  HE2 PHE A 152     -19.766 -25.500   6.915  1.00 30.70           H
ATOM   2490  HZ  PHE A 152     -18.073 -25.985   5.184  1.00 28.98           H
ATOM   2491  N   ASP A 153     -17.857 -30.763   8.162  1.00 24.87           N
ATOM   2492  CA  ASP A 153     -16.603 -30.316   8.771  1.00 30.38           C
ATOM   2493  C   ASP A 153     -16.276 -28.862   8.420  1.00 31.08           C
ATOM   2494  O   ASP A 153     -15.377 -28.589   7.627  1.00 28.84           O
ATOM   2495  CB  ASP A 153     -15.455 -31.242   8.347  1.00 27.49           C
ATOM   2496  CG  ASP A 153     -14.149 -30.939   9.070  1.00 37.81           C
ATOM   2497  OD1 ASP A 153     -14.152 -30.133  10.025  1.00 30.61           O
ATOM   2498  OD2 ASP A 153     -13.115 -31.525   8.688  1.00 39.36           O1-
ATOM   2499  H   ASP A 153     -17.806 -31.328   7.327  1.00 24.87           H
ATOM   2500  HA  ASP A 153     -16.710 -30.386   9.853  1.00 30.38           H
ATOM   2501  HB3 ASP A 153     -15.301 -31.159   7.271  1.00 27.49           H
ATOM   2502  HB2 ASP A 153     -15.739 -32.278   8.531  1.00 27.49           H
ATOM   2503  N   ALA A 154     -17.001 -27.937   9.040  1.00 36.09           N
ATOM   2504  CA  ALA A 154     -16.846 -26.510   8.780  1.00 27.36           C
ATOM   2505  C   ALA A 154     -15.438 -25.993   9.073  1.00 39.71           C
ATOM   2506  O   ALA A 154     -14.948 -25.088   8.388  1.00 30.41           O
ATOM   2507  CB  ALA A 154     -17.865 -25.728   9.592  1.00 31.98           C
ATOM   2508  H   ALA A 154     -17.693 -28.211   9.723  1.00 36.09           H
ATOM   2509  HA  ALA A 154     -17.054 -26.337   7.724  1.00 27.36           H
ATOM   2510  HB1 ALA A 154     -17.746 -24.662   9.395  1.00 31.98           H
ATOM   2511  HB2 ALA A 154     -18.871 -26.039   9.310  1.00 31.98           H
ATOM   2512  HB3 ALA A 154     -17.710 -25.921  10.654  1.00 31.98           H
ATOM   2513  N   LEU A 155     -14.789 -26.565  10.083  1.00 26.82           N
ATOM   2514  CA  LEU A 155     -13.478 -26.089  10.516  1.00 26.84           C
ATOM   2515  C   LEU A 155     -12.327 -26.707   9.737  1.00 29.19           C
ATOM   2516  O   LEU A 155     -11.237 -26.141   9.681  1.00 32.46           O
ATOM   2517  CB  LEU A 155     -13.268 -26.371  12.010  1.00 24.32           C
ATOM   2518  CG  LEU A 155     -14.183 -25.647  12.998  1.00 30.12           C
ATOM   2519  CD1 LEU A 155     -13.882 -26.096  14.413  1.00 31.08           C
ATOM   2520  CD2 LEU A 155     -14.031 -24.140  12.874  1.00 26.78           C
ATOM   2521  H   LEU A 155     -15.202 -27.348  10.570  1.00 26.82           H
ATOM   2522  HA  LEU A 155     -13.445 -25.010  10.368  1.00 26.84           H
ATOM   2523  HB3 LEU A 155     -12.229 -26.168  12.270  1.00 24.32           H
ATOM   2524  HB2 LEU A 155     -13.332 -27.445  12.184  1.00 24.32           H
ATOM   2525  HG  LEU A 155     -15.215 -25.909  12.766  1.00 30.12           H
ATOM   2526 HD11 LEU A 155     -14.540 -25.574  15.108  1.00 31.08           H
ATOM   2527 HD12 LEU A 155     -14.046 -27.170  14.496  1.00 31.08           H
ATOM   2528 HD13 LEU A 155     -12.844 -25.867  14.654  1.00 31.08           H
ATOM   2529 HD21 LEU A 155     -14.692 -23.648  13.587  1.00 26.78           H
ATOM   2530 HD22 LEU A 155     -12.999 -23.860  13.083  1.00 26.78           H
ATOM   2531 HD23 LEU A 155     -14.293 -23.830  11.862  1.00 26.78           H
ATOM   2532  N   GLY A 156     -12.561 -27.878   9.154  1.00 34.52           N
ATOM   2533  CA  GLY A 156     -11.490 -28.631   8.532  1.00 34.00           C
ATOM   2534  C   GLY A 156     -10.568 -29.173   9.607  1.00 36.86           C
ATOM   2535  O   GLY A 156     -10.961 -29.274  10.769  1.00 43.35           O
ATOM   2536  H   GLY A 156     -13.497 -28.257   9.139  1.00 34.52           H
ATOM   2537  HA3 GLY A 156     -10.926 -27.978   7.866  1.00 34.00           H
ATOM   2538  HA2 GLY A 156     -11.912 -29.460   7.964  1.00 34.00           H
ATOM   2539  N   GLN A 157      -9.345 -29.531   9.229  1.00 35.69           N
ATOM   2540  CA  GLN A 157      -8.360 -29.948  10.215  1.00 40.51           C
ATOM   2541  C   GLN A 157      -8.039 -28.757  11.098  1.00 48.78           C
ATOM   2542  O   GLN A 157      -7.410 -27.796  10.658  1.00 57.01           O
ATOM   2543  CB  GLN A 157      -7.095 -30.485   9.548  1.00 40.83           C
ATOM   2544  CG  GLN A 157      -7.304 -31.770   8.773  1.00 34.24           C
ATOM   2545  CD  GLN A 157      -6.000 -32.466   8.454  1.00 39.95           C
ATOM   2546  OE1 GLN A 157      -4.923 -31.878   8.577  1.00 37.01           O
ATOM   2547  NE2 GLN A 157      -6.087 -33.731   8.049  1.00 44.19           N
ATOM   2548  H   GLN A 157      -9.094 -29.515   8.251  1.00 35.69           H
ATOM   2549  HA  GLN A 157      -8.793 -30.736  10.832  1.00 40.51           H
ATOM   2550  HB3 GLN A 157      -6.326 -30.640  10.304  1.00 40.83           H
ATOM   2551  HB2 GLN A 157      -6.686 -29.724   8.883  1.00 40.83           H
ATOM   2552  HG3 GLN A 157      -7.835 -31.552   7.846  1.00 34.24           H
ATOM   2553  HG2 GLN A 157      -7.942 -32.441   9.349  1.00 34.24           H
ATOM   2554 HE22 GLN A 157      -5.249 -34.247   7.822  1.00 44.19           H
ATOM   2555 HE21 GLN A 157      -6.991 -34.175   7.969  1.00 44.19           H
ATOM   2556  N   TRP A 158      -8.488 -28.814  12.343  1.00 46.64           N
ATOM   2557  CA  TRP A 158      -8.402 -27.653  13.210  1.00 45.35           C
ATOM   2558  C   TRP A 158      -7.192 -27.696  14.131  1.00 43.97           C
ATOM   2559  O   TRP A 158      -6.878 -28.726  14.726  1.00 46.12           O
ATOM   2560  CB  TRP A 158      -9.678 -27.511  14.039  1.00 50.59           C
ATOM   2561  CG  TRP A 158      -9.632 -26.329  14.944  1.00 40.12           C
ATOM   2562  CD1 TRP A 158      -9.672 -25.013  14.578  1.00 35.06           C
ATOM   2563  CD2 TRP A 158      -9.523 -26.348  16.367  1.00 40.09           C
ATOM   2564  NE1 TRP A 158      -9.598 -24.211  15.688  1.00 40.62           N
ATOM   2565  CE2 TRP A 158      -9.508 -25.007  16.801  1.00 46.62           C
ATOM   2566  CE3 TRP A 158      -9.443 -27.368  17.319  1.00 43.44           C
ATOM   2567  CZ2 TRP A 158      -9.411 -24.663  18.144  1.00 38.18           C
ATOM   2568  CZ3 TRP A 158      -9.350 -27.025  18.649  1.00 38.32           C
ATOM   2569  CH2 TRP A 158      -9.337 -25.684  19.051  1.00 46.07           C
ATOM   2570  H   TRP A 158      -8.894 -29.669  12.695  1.00 46.64           H
ATOM   2571  HA  TRP A 158      -8.312 -26.769  12.579  1.00 45.35           H
ATOM   2572  HB3 TRP A 158      -9.829 -28.414  14.630  1.00 50.59           H
ATOM   2573  HB2 TRP A 158     -10.536 -27.424  13.372  1.00 50.59           H
ATOM   2574  HD1 TRP A 158      -9.752 -24.745  13.535  1.00 35.06           H
ATOM   2575  HE1 TRP A 158      -9.615 -23.206  15.587  1.00 40.62           H
ATOM   2576  HE3 TRP A 158      -9.455 -28.401  17.005  1.00 43.44           H
ATOM   2577  HZ2 TRP A 158      -9.396 -23.623  18.435  1.00 38.18           H
ATOM   2578  HZ3 TRP A 158      -9.286 -27.796  19.402  1.00 38.32           H
ATOM   2579  HH2 TRP A 158      -9.266 -25.465  20.106  1.00 46.07           H
ATOM   2580  N   THR A 159      -6.522 -26.555  14.237  1.00 63.86           N
ATOM   2581  CA  THR A 159      -5.385 -26.392  15.131  1.00 55.68           C
ATOM   2582  C   THR A 159      -5.855 -25.875  16.482  1.00 51.29           C
ATOM   2583  O   THR A 159      -6.483 -24.821  16.553  1.00 61.31           O
ATOM   2584  CB  THR A 159      -4.350 -25.409  14.552  1.00 59.33           C
ATOM   2585  OG1 THR A 159      -4.265 -25.574  13.129  1.00 67.83           O
ATOM   2586  CG2 THR A 159      -2.984 -25.631  15.187  1.00 67.28           C
ATOM   2587  H   THR A 159      -6.796 -25.755  13.684  1.00 63.86           H
ATOM   2588  HA  THR A 159      -4.908 -27.362  15.273  1.00 55.68           H
ATOM   2589  HB  THR A 159      -4.675 -24.391  14.768  1.00 59.33           H
ATOM   2590  HG1 THR A 159      -3.996 -26.473  12.926  1.00 67.83           H
ATOM   2591 HG21 THR A 159      -2.267 -24.927  14.764  1.00 67.28           H
ATOM   2592 HG22 THR A 159      -3.054 -25.476  16.264  1.00 67.28           H
ATOM   2593 HG23 THR A 159      -2.652 -26.650  14.988  1.00 67.28           H
ATOM   2594  N   PRO A 160      -5.566 -26.619  17.559  1.00 48.13           N
ATOM   2595  CA  PRO A 160      -5.887 -26.145  18.909  1.00 62.11           C
ATOM   2596  C   PRO A 160      -5.227 -24.805  19.219  1.00 59.40           C
ATOM   2597  O   PRO A 160      -4.008 -24.678  19.121  1.00 66.45           O
ATOM   2598  CB  PRO A 160      -5.335 -27.251  19.809  1.00 53.85           C
ATOM   2599  CG  PRO A 160      -5.401 -28.473  18.959  1.00 65.47           C
ATOM   2600  CD  PRO A 160      -5.076 -28.007  17.567  1.00 60.73           C
ATOM   2601  HA  PRO A 160      -6.967 -26.067  19.031  1.00 62.11           H
ATOM   2602  HB3 PRO A 160      -5.991 -27.375  20.671  1.00 53.85           H
ATOM   2603  HB2 PRO A 160      -4.294 -27.035  20.049  1.00 53.85           H
ATOM   2604  HG3 PRO A 160      -6.415 -28.873  18.979  1.00 65.47           H
ATOM   2605  HG2 PRO A 160      -4.643 -29.184  19.288  1.00 65.47           H
ATOM   2606  HD2 PRO A 160      -3.995 -28.007  17.431  1.00 60.73           H
ATOM   2607  HD3 PRO A 160      -5.648 -28.594  16.848  1.00 60.73           H
ATOM   2608  N   GLY A 161      -6.037 -23.816  19.578  1.00 59.04           N
ATOM   2609  CA  GLY A 161      -5.530 -22.495  19.892  1.00 56.98           C
ATOM   2610  C   GLY A 161      -5.692 -21.512  18.748  1.00 48.83           C
ATOM   2611  O   GLY A 161      -5.452 -20.316  18.909  1.00 52.83           O
ATOM   2612  H   GLY A 161      -7.033 -23.975  19.638  1.00 59.04           H
ATOM   2613  HA3 GLY A 161      -4.476 -22.566  20.162  1.00 56.98           H
ATOM   2614  HA2 GLY A 161      -6.042 -22.111  20.775  1.00 56.98           H
ATOM   2615  N   TYR A 162      -6.098 -22.015  17.588  1.00 43.88           N
ATOM   2616  CA  TYR A 162      -6.325 -21.167  16.423  1.00 39.30           C
ATOM   2617  C   TYR A 162      -7.748 -20.625  16.397  1.00 41.94           C
ATOM   2618  O   TYR A 162      -8.704 -21.354  16.659  1.00 50.46           O
ATOM   2619  CB  TYR A 162      -6.046 -21.942  15.137  1.00 48.31           C
ATOM   2620  CG  TYR A 162      -4.675 -21.709  14.547  1.00 53.80           C
ATOM   2621  CD1 TYR A 162      -3.533 -21.766  15.337  1.00 49.36           C
ATOM   2622  CD2 TYR A 162      -4.521 -21.453  13.189  1.00 49.61           C
ATOM   2623  CE1 TYR A 162      -2.274 -21.559  14.791  1.00 49.68           C
ATOM   2624  CE2 TYR A 162      -3.272 -21.246  12.635  1.00 55.79           C
ATOM   2625  CZ  TYR A 162      -2.151 -21.300  13.437  1.00 56.05           C
ATOM   2626  OH  TYR A 162      -0.907 -21.093  12.880  1.00 46.20           O
ATOM   2627  H   TYR A 162      -6.257 -23.008  17.496  1.00 43.88           H
ATOM   2628  HA  TYR A 162      -5.637 -20.323  16.472  1.00 39.30           H
ATOM   2629  HB3 TYR A 162      -6.805 -21.695  14.395  1.00 48.31           H
ATOM   2630  HB2 TYR A 162      -6.184 -23.008  15.321  1.00 48.31           H
ATOM   2631  HD1 TYR A 162      -3.617 -21.974  16.393  1.00 49.36           H
ATOM   2632  HD2 TYR A 162      -5.387 -21.413  12.545  1.00 49.61           H
ATOM   2633  HE1 TYR A 162      -1.398 -21.601  15.422  1.00 49.68           H
ATOM   2634  HE2 TYR A 162      -3.177 -21.043  11.579  1.00 55.79           H
ATOM   2635  HH  TYR A 162      -0.235 -21.162  13.562  1.00 46.20           H
ATOM   2636  N   LYS A 163      -7.887 -19.340  16.093  1.00 31.26           N
ATOM   2637  CA  LYS A 163      -9.199 -18.768  15.835  1.00 29.51           C
ATOM   2638  C   LYS A 163      -9.655 -19.211  14.449  1.00 31.21           C
ATOM   2639  O   LYS A 163      -8.886 -19.130  13.494  1.00 27.67           O
ATOM   2640  CB  LYS A 163      -9.159 -17.245  15.921  1.00 28.24           C
ATOM   2641  CG  LYS A 163     -10.123 -16.650  16.925  1.00 44.33           C
ATOM   2642  CD  LYS A 163      -9.881 -15.162  17.086  1.00 40.78           C
ATOM   2643  CE  LYS A 163     -10.484 -14.648  18.379  1.00 50.84           C
ATOM   2644  NZ  LYS A 163     -10.084 -13.239  18.652  1.00 63.00           N1+
ATOM   2645  H   LYS A 163      -7.074 -18.743  16.038  1.00 31.26           H
ATOM   2646  HA  LYS A 163      -9.902 -19.146  16.577  1.00 29.51           H
ATOM   2647  HB3 LYS A 163      -9.357 -16.822  14.936  1.00 28.24           H
ATOM   2648  HB2 LYS A 163      -8.145 -16.923  16.159  1.00 28.24           H
ATOM   2649  HG3 LYS A 163      -9.995 -17.145  17.888  1.00 44.33           H
ATOM   2650  HG2 LYS A 163     -11.146 -16.817  16.589  1.00 44.33           H
ATOM   2651  HD3 LYS A 163     -10.322 -14.629  16.243  1.00 40.78           H
ATOM   2652  HD2 LYS A 163      -8.809 -14.966  17.083  1.00 40.78           H
ATOM   2653  HE3 LYS A 163     -10.164 -15.282  19.206  1.00 50.84           H
ATOM   2654  HE2 LYS A 163     -11.571 -14.712  18.323  1.00 50.84           H
ATOM   2655  HZ1 LYS A 163     -10.641 -12.615  18.087  1.00 63.00           H
ATOM   2656  HZ2 LYS A 163     -10.232 -13.030  19.629  1.00 63.00           H
ATOM   2657  HZ3 LYS A 163      -9.107 -13.116  18.426  1.00 63.00           H
ATOM   2658  N   PRO A 164     -10.896 -19.703  14.340  1.00 27.83           N
ATOM   2659  CA  PRO A 164     -11.432 -20.081  13.027  1.00 31.00           C
ATOM   2660  C   PRO A 164     -11.460 -18.897  12.066  1.00 28.04           C
ATOM   2661  O   PRO A 164     -11.657 -17.760  12.506  1.00 27.60           O
ATOM   2662  CB  PRO A 164     -12.854 -20.551  13.349  1.00 27.38           C
ATOM   2663  CG  PRO A 164     -12.795 -20.976  14.780  1.00 29.65           C
ATOM   2664  CD  PRO A 164     -11.825 -20.035  15.434  1.00 29.74           C
ATOM   2665  HA  PRO A 164     -10.850 -20.899  12.602  1.00 31.00           H
ATOM   2666  HB3 PRO A 164     -13.100 -21.411  12.727  1.00 27.38           H
ATOM   2667  HB2 PRO A 164     -13.543 -19.712  13.250  1.00 27.38           H
ATOM   2668  HG3 PRO A 164     -12.408 -21.993  14.839  1.00 29.65           H
ATOM   2669  HG2 PRO A 164     -13.778 -20.855  15.234  1.00 29.65           H
ATOM   2670  HD2 PRO A 164     -12.353 -19.133  15.744  1.00 29.74           H
ATOM   2671  HD3 PRO A 164     -11.283 -20.564  16.218  1.00 29.74           H
ATOM   2672  N   ASN A 165     -11.238 -19.160  10.782  1.00 29.72           N
ATOM   2673  CA  ASN A 165     -11.434 -18.144   9.761  1.00 25.87           C
ATOM   2674  C   ASN A 165     -12.842 -17.583   9.930  1.00 25.73           C
ATOM   2675  O   ASN A 165     -13.813 -18.334   9.901  1.00 28.07           O
ATOM   2676  CB  ASN A 165     -11.225 -18.735   8.361  1.00 26.76           C
ATOM   2677  CG  ASN A 165     -11.432 -17.717   7.246  1.00 33.55           C
ATOM   2678  OD1 ASN A 165     -11.592 -16.522   7.491  1.00 36.64           O
ATOM   2679  ND2 ASN A 165     -11.420 -18.195   6.007  1.00 36.86           N
ATOM   2680  H   ASN A 165     -10.927 -20.079  10.501  1.00 29.72           H
ATOM   2681  HA  ASN A 165     -10.713 -17.342   9.917  1.00 25.87           H
ATOM   2682  HB3 ASN A 165     -11.906 -19.574   8.217  1.00 26.76           H
ATOM   2683  HB2 ASN A 165     -10.220 -19.151   8.290  1.00 26.76           H
ATOM   2684 HD22 ASN A 165     -11.552 -17.571   5.224  1.00 36.86           H
ATOM   2685 HD21 ASN A 165     -11.279 -19.182   5.848  1.00 36.86           H
ATOM   2686  N   PRO A 166     -12.950 -16.267  10.160  1.00 28.19           N
ATOM   2687  CA  PRO A 166     -14.247 -15.617  10.382  1.00 30.11           C
ATOM   2688  C   PRO A 166     -15.232 -15.808   9.223  1.00 31.13           C
ATOM   2689  O   PRO A 166     -16.442 -15.691   9.422  1.00 29.76           O
ATOM   2690  CB  PRO A 166     -13.871 -14.142  10.540  1.00 31.30           C
ATOM   2691  CG  PRO A 166     -12.477 -14.170  11.047  1.00 35.95           C
ATOM   2692  CD  PRO A 166     -11.827 -15.337  10.369  1.00 31.78           C
ATOM   2693  HA  PRO A 166     -14.690 -15.985  11.307  1.00 30.11           H
ATOM   2694  HB3 PRO A 166     -14.518 -13.683  11.288  1.00 31.30           H
ATOM   2695  HB2 PRO A 166     -13.890 -13.658   9.563  1.00 31.30           H
ATOM   2696  HG3 PRO A 166     -12.487 -14.337  12.124  1.00 35.95           H
ATOM   2697  HG2 PRO A 166     -11.967 -13.252  10.755  1.00 35.95           H
ATOM   2698  HD2 PRO A 166     -11.438 -15.020   9.401  1.00 31.78           H
ATOM   2699  HD3 PRO A 166     -11.106 -15.791  11.048  1.00 31.78           H
ATOM   2700  N   GLU A 167     -14.722 -16.106   8.033  1.00 28.93           N
ATOM   2701  CA  GLU A 167     -15.590 -16.356   6.883  1.00 30.80           C
ATOM   2702  C   GLU A 167     -16.449 -17.593   7.110  1.00 28.41           C
ATOM   2703  O   GLU A 167     -17.553 -17.693   6.583  1.00 33.03           O
ATOM   2704  CB  GLU A 167     -14.765 -16.511   5.602  1.00 31.63           C
ATOM   2705  CG  GLU A 167     -14.092 -15.223   5.155  1.00 45.19           C
ATOM   2706  CD  GLU A 167     -15.081 -14.085   4.946  1.00 47.58           C
ATOM   2707  OE1 GLU A 167     -14.790 -12.956   5.398  1.00 49.06           O
ATOM   2708  OE2 GLU A 167     -16.146 -14.314   4.327  1.00 46.91           O1-
ATOM   2709  H   GLU A 167     -13.721 -16.163   7.912  1.00 28.93           H
ATOM   2710  HA  GLU A 167     -16.252 -15.498   6.762  1.00 30.80           H
ATOM   2711  HB3 GLU A 167     -15.406 -16.881   4.802  1.00 31.63           H
ATOM   2712  HB2 GLU A 167     -14.009 -17.282   5.750  1.00 31.63           H
ATOM   2713  HG3 GLU A 167     -13.545 -15.402   4.229  1.00 45.19           H
ATOM   2714  HG2 GLU A 167     -13.350 -14.926   5.896  1.00 45.19           H
ATOM   2715  N   ILE A 168     -15.939 -18.531   7.902  1.00 27.78           N
ATOM   2716  CA  ILE A 168     -16.698 -19.726   8.246  1.00 29.75           C
ATOM   2717  C   ILE A 168     -17.941 -19.338   9.042  1.00 31.73           C
ATOM   2718  O   ILE A 168     -19.034 -19.851   8.802  1.00 27.27           O
ATOM   2719  CB  ILE A 168     -15.849 -20.720   9.053  1.00 31.78           C
ATOM   2720  CG1 ILE A 168     -14.584 -21.082   8.273  1.00 33.00           C
ATOM   2721  CG2 ILE A 168     -16.657 -21.961   9.395  1.00 34.41           C
ATOM   2722  CD1 ILE A 168     -13.641 -22.000   9.019  1.00 27.50           C
ATOM   2723  H   ILE A 168     -15.008 -18.423   8.278  1.00 27.78           H
ATOM   2724  HA  ILE A 168     -17.016 -20.212   7.323  1.00 29.75           H
ATOM   2725  HB  ILE A 168     -15.551 -20.238   9.984  1.00 31.78           H
ATOM   2726 HG13 ILE A 168     -14.056 -20.169   7.997  1.00 33.00           H
ATOM   2727 HG12 ILE A 168     -14.863 -21.543   7.326  1.00 33.00           H
ATOM   2728 HG21 ILE A 168     -16.038 -22.652   9.967  1.00 34.41           H
ATOM   2729 HG22 ILE A 168     -17.526 -21.677   9.988  1.00 34.41           H
ATOM   2730 HG23 ILE A 168     -16.987 -22.445   8.476  1.00 34.41           H
ATOM   2731 HD11 ILE A 168     -12.770 -22.209   8.398  1.00 27.50           H
ATOM   2732 HD12 ILE A 168     -13.321 -21.520   9.944  1.00 27.50           H
ATOM   2733 HD13 ILE A 168     -14.152 -22.934   9.253  1.00 27.50           H
ATOM   2734  N   TYR A 169     -17.766 -18.413   9.979  1.00 22.40           N
ATOM   2735  CA  TYR A 169     -18.881 -17.901  10.760  1.00 27.98           C
ATOM   2736  C   TYR A 169     -19.788 -17.012   9.924  1.00 30.01           C
ATOM   2737  O   TYR A 169     -20.992 -16.959  10.166  1.00 30.42           O
ATOM   2738  CB  TYR A 169     -18.372 -17.138  11.979  1.00 26.13           C
ATOM   2739  CG  TYR A 169     -17.890 -18.047  13.087  1.00 28.06           C
ATOM   2740  CD1 TYR A 169     -18.654 -19.128  13.504  1.00 26.24           C
ATOM   2741  CD2 TYR A 169     -16.664 -17.835  13.702  1.00 32.91           C
ATOM   2742  CE1 TYR A 169     -18.216 -19.969  14.515  1.00 25.22           C
ATOM   2743  CE2 TYR A 169     -16.217 -18.670  14.718  1.00 28.09           C
ATOM   2744  CZ  TYR A 169     -16.996 -19.734  15.117  1.00 29.56           C
ATOM   2745  OH  TYR A 169     -16.555 -20.561  16.127  1.00 34.61           O
ATOM   2746  H   TYR A 169     -16.842 -18.049  10.163  1.00 22.40           H
ATOM   2747  HA  TYR A 169     -19.468 -18.750  11.111  1.00 27.98           H
ATOM   2748  HB3 TYR A 169     -19.164 -16.493  12.359  1.00 26.13           H
ATOM   2749  HB2 TYR A 169     -17.562 -16.473  11.678  1.00 26.13           H
ATOM   2750  HD1 TYR A 169     -19.608 -19.326  13.039  1.00 26.24           H
ATOM   2751  HD2 TYR A 169     -16.040 -17.010  13.392  1.00 32.91           H
ATOM   2752  HE1 TYR A 169     -18.828 -20.802  14.827  1.00 25.22           H
ATOM   2753  HE2 TYR A 169     -15.264 -18.483  15.190  1.00 28.09           H
ATOM   2754  HH  TYR A 169     -17.310 -20.938  16.585  1.00 34.61           H
ATOM   2755  N   VAL A 170     -19.213 -16.309   8.951  1.00 28.10           N
ATOM   2756  CA  VAL A 170     -20.013 -15.525   8.013  1.00 32.69           C
ATOM   2757  C   VAL A 170     -20.982 -16.445   7.275  1.00 23.83           C
ATOM   2758  O   VAL A 170     -22.179 -16.163   7.201  1.00 30.02           O
ATOM   2759  CB  VAL A 170     -19.132 -14.760   6.997  1.00 34.54           C
ATOM   2760  CG1 VAL A 170     -19.978 -14.187   5.875  1.00 35.69           C
ATOM   2761  CG2 VAL A 170     -18.367 -13.650   7.694  1.00 31.72           C
ATOM   2762  H   VAL A 170     -18.208 -16.312   8.852  1.00 28.10           H
ATOM   2763  HA  VAL A 170     -20.594 -14.798   8.580  1.00 32.69           H
ATOM   2764  HB  VAL A 170     -18.414 -15.458   6.567  1.00 34.54           H
ATOM   2765 HG11 VAL A 170     -19.338 -13.653   5.173  1.00 35.69           H
ATOM   2766 HG12 VAL A 170     -20.490 -14.997   5.356  1.00 35.69           H
ATOM   2767 HG13 VAL A 170     -20.714 -13.499   6.290  1.00 35.69           H
ATOM   2768 HG21 VAL A 170     -17.751 -13.120   6.967  1.00 31.72           H
ATOM   2769 HG22 VAL A 170     -19.071 -12.953   8.149  1.00 31.72           H
ATOM   2770 HG23 VAL A 170     -17.728 -14.078   8.467  1.00 31.72           H
ATOM   2771  N   GLN A 171     -20.467 -17.554   6.752  1.00 28.05           N
ATOM   2772  CA  GLN A 171     -21.311 -18.544   6.091  1.00 30.34           C
ATOM   2773  C   GLN A 171     -22.361 -19.119   7.039  1.00 36.68           C
ATOM   2774  O   GLN A 171     -23.526 -19.265   6.667  1.00 27.42           O
ATOM   2775  CB  GLN A 171     -20.468 -19.680   5.510  1.00 29.74           C
ATOM   2776  CG  GLN A 171     -21.305 -20.871   5.058  1.00 37.73           C
ATOM   2777  CD  GLN A 171     -20.485 -21.951   4.376  1.00 68.92           C
ATOM   2778  OE1 GLN A 171     -21.025 -23.169   4.336  1.00 78.19           O
ATOM   2779  NE2 GLN A 171     -19.381 -21.697   3.891  1.00 47.63           N
ATOM   2780  H   GLN A 171     -19.473 -17.724   6.808  1.00 28.05           H
ATOM   2781  HA  GLN A 171     -21.830 -18.052   5.268  1.00 30.34           H
ATOM   2782  HB3 GLN A 171     -19.742 -20.009   6.254  1.00 29.74           H
ATOM   2783  HB2 GLN A 171     -19.887 -19.305   4.667  1.00 29.74           H
ATOM   2784  HG3 GLN A 171     -22.087 -20.528   4.380  1.00 37.73           H
ATOM   2785  HG2 GLN A 171     -21.822 -21.297   5.918  1.00 37.73           H
ATOM   2786 HE22 GLN A 171     -18.847 -22.427   3.440  1.00 47.63           H
ATOM   2787 HE21 GLN A 171     -19.010 -20.759   3.944  1.00 47.63           H
ATOM   2788  N   LEU A 172     -21.944 -19.453   8.258  1.00 27.02           N
ATOM   2789  CA  LEU A 172     -22.867 -19.984   9.255  1.00 26.74           C
ATOM   2790  C   LEU A 172     -24.046 -19.043   9.477  1.00 25.00           C
ATOM   2791  O   LEU A 172     -25.203 -19.463   9.495  1.00 30.42           O
ATOM   2792  CB  LEU A 172     -22.147 -20.225  10.584  1.00 24.78           C
ATOM   2793  CG  LEU A 172     -23.076 -20.675  11.710  1.00 27.87           C
ATOM   2794  CD1 LEU A 172     -23.512 -22.110  11.476  1.00 23.90           C
ATOM   2795  CD2 LEU A 172     -22.412 -20.517  13.079  1.00 25.26           C
ATOM   2796  H   LEU A 172     -20.972 -19.341   8.508  1.00 27.02           H
ATOM   2797  HA  LEU A 172     -23.252 -20.938   8.894  1.00 26.74           H
ATOM   2798  HB3 LEU A 172     -21.629 -19.315  10.885  1.00 24.78           H
ATOM   2799  HB2 LEU A 172     -21.364 -20.970  10.441  1.00 24.78           H
ATOM   2800  HG  LEU A 172     -23.964 -20.043  11.689  1.00 27.87           H
ATOM   2801 HD11 LEU A 172     -24.174 -22.425  12.282  1.00 23.90           H
ATOM   2802 HD12 LEU A 172     -24.040 -22.179  10.525  1.00 23.90           H
ATOM   2803 HD13 LEU A 172     -22.635 -22.757  11.453  1.00 23.90           H
ATOM   2804 HD21 LEU A 172     -23.100 -20.846  13.857  1.00 25.26           H
ATOM   2805 HD22 LEU A 172     -21.506 -21.122  13.116  1.00 25.26           H
ATOM   2806 HD23 LEU A 172     -22.156 -19.470  13.240  1.00 25.26           H
ATOM   2807  N   ILE A 173     -23.733 -17.765   9.641  1.00 18.92           N
ATOM   2808  CA  ILE A 173     -24.731 -16.747   9.929  1.00 24.56           C
ATOM   2809  C   ILE A 173     -25.707 -16.585   8.765  1.00 35.54           C
ATOM   2810  O   ILE A 173     -26.925 -16.499   8.966  1.00 29.74           O
ATOM   2811  CB  ILE A 173     -24.048 -15.407  10.239  1.00 26.72           C
ATOM   2812  CG1 ILE A 173     -23.364 -15.476  11.609  1.00 30.00           C
ATOM   2813  CG2 ILE A 173     -25.045 -14.263  10.195  1.00 27.95           C
ATOM   2814  CD1 ILE A 173     -22.306 -14.417  11.810  1.00 29.76           C
ATOM   2815  H   ILE A 173     -22.771 -17.467   9.567  1.00 18.92           H
ATOM   2816  HA  ILE A 173     -25.294 -17.057  10.809  1.00 24.56           H
ATOM   2817  HB  ILE A 173     -23.285 -15.227   9.482  1.00 26.72           H
ATOM   2818 HG13 ILE A 173     -22.919 -16.462  11.742  1.00 30.00           H
ATOM   2819 HG12 ILE A 173     -24.116 -15.390  12.393  1.00 30.00           H
ATOM   2820 HG21 ILE A 173     -24.534 -13.326  10.418  1.00 27.95           H
ATOM   2821 HG22 ILE A 173     -25.490 -14.206   9.201  1.00 27.95           H
ATOM   2822 HG23 ILE A 173     -25.828 -14.434  10.934  1.00 27.95           H
ATOM   2823 HD11 ILE A 173     -21.865 -14.527  12.801  1.00 29.76           H
ATOM   2824 HD12 ILE A 173     -21.530 -14.530  11.053  1.00 29.76           H
ATOM   2825 HD13 ILE A 173     -22.758 -13.429  11.722  1.00 29.76           H
ATOM   2826  N   LYS A 174     -25.163 -16.560   7.551  1.00 27.34           N
ATOM   2827  CA  LYS A 174     -25.972 -16.471   6.340  1.00 29.07           C
ATOM   2828  C   LYS A 174     -26.999 -17.597   6.290  1.00 28.68           C
ATOM   2829  O   LYS A 174     -28.196 -17.353   6.151  1.00 34.09           O
ATOM   2830  CB  LYS A 174     -25.078 -16.513   5.097  1.00 26.21           C
ATOM   2831  CG  LYS A 174     -25.822 -16.346   3.776  1.00 44.06           C
ATOM   2832  CD  LYS A 174     -24.868 -16.490   2.592  1.00 44.24           C
ATOM   2833  CE  LYS A 174     -25.558 -16.188   1.268  1.00 52.30           C
ATOM   2834  NZ  LYS A 174     -25.982 -14.763   1.178  1.00 49.91           N1+
ATOM   2835  H   LYS A 174     -24.159 -16.603   7.446  1.00 27.34           H
ATOM   2836  HA  LYS A 174     -26.504 -15.520   6.350  1.00 29.07           H
ATOM   2837  HB3 LYS A 174     -24.523 -17.451   5.083  1.00 26.21           H
ATOM   2838  HB2 LYS A 174     -24.310 -15.744   5.179  1.00 26.21           H
ATOM   2839  HG3 LYS A 174     -26.292 -15.363   3.746  1.00 44.06           H
ATOM   2840  HG2 LYS A 174     -26.607 -17.099   3.704  1.00 44.06           H
ATOM   2841  HD3 LYS A 174     -24.468 -17.504   2.570  1.00 44.24           H
ATOM   2842  HD2 LYS A 174     -24.023 -15.814   2.723  1.00 44.24           H
ATOM   2843  HE3 LYS A 174     -26.430 -16.833   1.158  1.00 52.30           H
ATOM   2844  HE2 LYS A 174     -24.881 -16.417   0.445  1.00 52.30           H
ATOM   2845  HZ1 LYS A 174     -25.172 -14.165   1.257  1.00 49.91           H
ATOM   2846  HZ2 LYS A 174     -26.434 -14.601   0.289  1.00 49.91           H
ATOM   2847  HZ3 LYS A 174     -26.628 -14.555   1.926  1.00 49.91           H
ATOM   2848  N   GLU A 175     -26.524 -18.830   6.431  1.00 30.03           N
ATOM   2849  CA  GLU A 175     -27.391 -19.999   6.348  1.00 34.44           C
ATOM   2850  C   GLU A 175     -28.437 -20.019   7.459  1.00 39.33           C
ATOM   2851  O   GLU A 175     -29.595 -20.357   7.217  1.00 34.36           O
ATOM   2852  CB  GLU A 175     -26.561 -21.284   6.391  1.00 34.89           C
ATOM   2853  CG  GLU A 175     -25.513 -21.384   5.287  1.00 43.49           C
ATOM   2854  CD  GLU A 175     -25.786 -22.518   4.320  1.00 56.11           C
ATOM   2855  OE1 GLU A 175     -26.964 -22.702   3.943  1.00 67.47           O
ATOM   2856  OE2 GLU A 175     -24.824 -23.226   3.940  1.00 46.42           O1-
ATOM   2857  H   GLU A 175     -25.539 -18.975   6.600  1.00 30.03           H
ATOM   2858  HA  GLU A 175     -27.913 -19.966   5.392  1.00 34.44           H
ATOM   2859  HB3 GLU A 175     -27.226 -22.146   6.337  1.00 34.89           H
ATOM   2860  HB2 GLU A 175     -26.072 -21.366   7.362  1.00 34.89           H
ATOM   2861  HG3 GLU A 175     -24.528 -21.518   5.734  1.00 43.49           H
ATOM   2862  HG2 GLU A 175     -25.473 -20.443   4.739  1.00 43.49           H
ATOM   2863  N   CYS A 176     -28.033 -19.657   8.674  1.00 33.63           N
ATOM   2864  CA  CYS A 176     -28.965 -19.649   9.798  1.00 35.07           C
ATOM   2865  C   CYS A 176     -30.066 -18.619   9.581  1.00 35.92           C
ATOM   2866  O   CYS A 176     -31.244 -18.931   9.729  1.00 38.45           O
ATOM   2867  CB  CYS A 176     -28.233 -19.380  11.117  1.00 35.01           C
ATOM   2868  SG  CYS A 176     -27.270 -20.794  11.723  1.00 39.55           S
ATOM   2869  H   CYS A 176     -27.073 -19.384   8.826  1.00 33.63           H
ATOM   2870  HA  CYS A 176     -29.429 -20.633   9.862  1.00 35.07           H
ATOM   2871  HB3 CYS A 176     -28.955 -19.082  11.877  1.00 35.01           H
ATOM   2872  HB2 CYS A 176     -27.575 -18.520  10.996  1.00 35.01           H
ATOM   2873  HG  CYS A 176     -28.071 -21.622  12.399  1.00 39.55           H
ATOM   2874  N   LYS A 177     -29.680 -17.400   9.220  1.00 38.35           N
ATOM   2875  CA  LYS A 177     -30.645 -16.332   8.972  1.00 41.93           C
ATOM   2876  C   LYS A 177     -31.591 -16.708   7.838  1.00 45.75           C
ATOM   2877  O   LYS A 177     -32.784 -16.410   7.882  1.00 41.25           O
ATOM   2878  CB  LYS A 177     -29.924 -15.021   8.648  1.00 45.46           C
ATOM   2879  CG  LYS A 177     -30.848 -13.875   8.268  1.00 48.47           C
ATOM   2880  CD  LYS A 177     -30.308 -12.549   8.778  1.00 60.34           C
ATOM   2881  CE  LYS A 177     -31.195 -11.386   8.365  1.00 61.27           C
ATOM   2882  NZ  LYS A 177     -31.077 -11.094   6.909  1.00 64.49           N1+
ATOM   2883  H   LYS A 177     -28.697 -17.193   9.111  1.00 38.35           H
ATOM   2884  HA  LYS A 177     -31.235 -16.185   9.877  1.00 41.93           H
ATOM   2885  HB3 LYS A 177     -29.210 -15.191   7.842  1.00 45.46           H
ATOM   2886  HB2 LYS A 177     -29.313 -14.725   9.501  1.00 45.46           H
ATOM   2887  HG3 LYS A 177     -31.837 -14.051   8.691  1.00 48.47           H
ATOM   2888  HG2 LYS A 177     -30.947 -13.833   7.183  1.00 48.47           H
ATOM   2889  HD3 LYS A 177     -29.302 -12.394   8.389  1.00 60.34           H
ATOM   2890  HD2 LYS A 177     -30.235 -12.581   9.865  1.00 60.34           H
ATOM   2891  HE3 LYS A 177     -30.920 -10.499   8.936  1.00 61.27           H
ATOM   2892  HE2 LYS A 177     -32.233 -11.618   8.605  1.00 61.27           H
ATOM   2893  HZ1 LYS A 177     -31.353 -11.908   6.378  1.00 64.49           H
ATOM   2894  HZ2 LYS A 177     -31.678 -10.318   6.671  1.00 64.49           H
ATOM   2895  HZ3 LYS A 177     -30.120 -10.858   6.689  1.00 64.49           H
ATOM   2896  N   SER A 178     -31.042 -17.378   6.830  1.00 45.72           N
ATOM   2897  CA  SER A 178     -31.814 -17.840   5.684  1.00 34.84           C
ATOM   2898  C   SER A 178     -32.933 -18.795   6.092  1.00 47.62           C
ATOM   2899  O   SER A 178     -34.077 -18.639   5.669  1.00 42.14           O
ATOM   2900  CB  SER A 178     -30.890 -18.523   4.672  1.00 41.15           C
ATOM   2901  OG  SER A 178     -31.633 -19.190   3.667  1.00 56.38           O
ATOM   2902  H   SER A 178     -30.053 -17.585   6.840  1.00 45.72           H
ATOM   2903  HA  SER A 178     -32.264 -16.972   5.203  1.00 34.84           H
ATOM   2904  HB3 SER A 178     -30.253 -19.241   5.189  1.00 41.15           H
ATOM   2905  HB2 SER A 178     -30.243 -17.777   4.210  1.00 41.15           H
ATOM   2906  HG  SER A 178     -32.191 -19.859   4.071  1.00 56.38           H
ATOM   2907  N   ARG A 179     -32.597 -19.779   6.921  1.00 44.93           N
ATOM   2908  CA  ARG A 179     -33.548 -20.823   7.296  1.00 35.62           C
ATOM   2909  C   ARG A 179     -34.202 -20.574   8.655  1.00 40.91           C
ATOM   2910  O   ARG A 179     -35.049 -21.355   9.091  1.00 43.16           O
ATOM   2911  CB  ARG A 179     -32.849 -22.186   7.306  1.00 36.12           C
ATOM   2912  CG  ARG A 179     -32.214 -22.568   5.981  1.00 43.99           C
ATOM   2913  CD  ARG A 179     -33.238 -23.189   5.048  1.00 58.15           C
ATOM   2914  NE  ARG A 179     -32.921 -22.967   3.639  1.00 60.17           N
ATOM   2915  CZ  ARG A 179     -32.060 -23.697   2.937  1.00 65.26           C
ATOM   2916  NH1 ARG A 179     -31.410 -24.702   3.511  1.00 54.41           N
ATOM   2917  NH2 ARG A 179     -31.845 -23.418   1.658  1.00 58.06           N1+
ATOM   2918  H   ARG A 179     -31.665 -19.817   7.308  1.00 44.93           H
ATOM   2919  HA  ARG A 179     -34.334 -20.851   6.542  1.00 35.62           H
ATOM   2920  HB3 ARG A 179     -33.563 -22.956   7.600  1.00 36.12           H
ATOM   2921  HB2 ARG A 179     -32.089 -22.197   8.087  1.00 36.12           H
ATOM   2922  HG3 ARG A 179     -31.406 -23.278   6.157  1.00 43.99           H
ATOM   2923  HG2 ARG A 179     -31.788 -21.680   5.513  1.00 43.99           H
ATOM   2924  HD3 ARG A 179     -34.224 -22.778   5.267  1.00 58.15           H
ATOM   2925  HD2 ARG A 179     -33.301 -24.260   5.241  1.00 58.15           H
ATOM   2926 HH22 ARG A 179     -31.191 -23.972   1.123  1.00 58.06           H
ATOM   2927 HH21 ARG A 179     -32.335 -22.652   1.219  1.00 58.06           H
ATOM   2928 HH12 ARG A 179     -30.757 -25.254   2.973  1.00 54.41           H
ATOM   2929 HH11 ARG A 179     -31.569 -24.915   4.485  1.00 54.41           H
ATOM   2930  HE  ARG A 179     -33.407 -22.198   3.200  1.00 60.17           H
ATOM   2931  N   GLY A 180     -33.815 -19.489   9.318  1.00 43.10           N
ATOM   2932  CA  GLY A 180     -34.283 -19.213  10.667  1.00 36.74           C
ATOM   2933  C   GLY A 180     -33.869 -20.315  11.625  1.00 45.86           C
ATOM   2934  O   GLY A 180     -34.700 -20.866  12.347  1.00 49.81           O
ATOM   2935  H   GLY A 180     -33.181 -18.832   8.886  1.00 43.10           H
ATOM   2936  HA3 GLY A 180     -35.369 -19.125  10.663  1.00 36.74           H
ATOM   2937  HA2 GLY A 180     -33.871 -18.263  11.007  1.00 36.74           H
ATOM   2938  N   LYS A 181     -32.578 -20.641  11.629  1.00 42.17           N
ATOM   2939  CA  LYS A 181     -32.078 -21.790  12.381  1.00 47.19           C
ATOM   2940  C   LYS A 181     -30.855 -21.464  13.235  1.00 52.82           C
ATOM   2941  O   LYS A 181     -29.808 -22.095  13.085  1.00 48.68           O
ATOM   2942  CB  LYS A 181     -31.723 -22.933  11.423  1.00 47.08           C
ATOM   2943  CG  LYS A 181     -32.905 -23.565  10.707  1.00 52.01           C
ATOM   2944  CD  LYS A 181     -33.651 -24.525  11.616  1.00 58.39           C
ATOM   2945  CE  LYS A 181     -34.778 -25.221  10.870  1.00 57.13           C
ATOM   2946  NZ  LYS A 181     -35.820 -24.258  10.422  1.00 63.26           N1+
ATOM   2947  H   LYS A 181     -31.916 -20.089  11.103  1.00 42.17           H
ATOM   2948  HA  LYS A 181     -32.872 -22.135  13.043  1.00 47.19           H
ATOM   2949  HB3 LYS A 181     -31.178 -23.704  11.968  1.00 47.08           H
ATOM   2950  HB2 LYS A 181     -31.004 -22.575  10.686  1.00 47.08           H
ATOM   2951  HG3 LYS A 181     -32.551 -24.100   9.826  1.00 52.01           H
ATOM   2952  HG2 LYS A 181     -33.585 -22.783  10.369  1.00 52.01           H
ATOM   2953  HD3 LYS A 181     -34.061 -23.977  12.464  1.00 58.39           H
ATOM   2954  HD2 LYS A 181     -32.957 -25.271  12.003  1.00 58.39           H
ATOM   2955  HE3 LYS A 181     -35.232 -25.972  11.517  1.00 57.13           H
ATOM   2956  HE2 LYS A 181     -34.371 -25.744  10.004  1.00 57.13           H
ATOM   2957  HZ1 LYS A 181     -35.377 -23.433  10.045  1.00 63.26           H
ATOM   2958  HZ2 LYS A 181     -36.392 -24.688   9.709  1.00 63.26           H
ATOM   2959  HZ3 LYS A 181     -36.400 -23.999  11.207  1.00 63.26           H
ATOM   2960  N   GLU A 182     -30.978 -20.494  14.134  1.00 48.35           N
ATOM   2961  CA  GLU A 182     -29.849 -20.127  14.984  1.00 40.49           C
ATOM   2962  C   GLU A 182     -29.540 -21.221  16.013  1.00 40.94           C
ATOM   2963  O   GLU A 182     -30.445 -21.819  16.592  1.00 42.25           O
ATOM   2964  CB  GLU A 182     -30.115 -18.787  15.680  1.00 36.61           C
ATOM   2965  CG  GLU A 182     -31.439 -18.705  16.421  1.00 53.95           C
ATOM   2966  CD  GLU A 182     -31.595 -17.408  17.199  1.00 54.70           C
ATOM   2967  OE1 GLU A 182     -31.045 -16.375  16.761  1.00 54.55           O
ATOM   2968  OE2 GLU A 182     -32.266 -17.426  18.252  1.00 55.75           O1-
ATOM   2969  H   GLU A 182     -31.856 -20.005  14.233  1.00 48.35           H
ATOM   2970  HA  GLU A 182     -28.973 -20.007  14.347  1.00 40.49           H
ATOM   2971  HB3 GLU A 182     -30.062 -17.983  14.946  1.00 36.61           H
ATOM   2972  HB2 GLU A 182     -29.301 -18.572  16.372  1.00 36.61           H
ATOM   2973  HG3 GLU A 182     -31.525 -19.550  17.104  1.00 53.95           H
ATOM   2974  HG2 GLU A 182     -32.259 -18.801  15.709  1.00 53.95           H
ATOM   2975  N   GLY A 183     -28.251 -21.486  16.216  1.00 39.30           N
ATOM   2976  CA  GLY A 183     -27.801 -22.478  17.180  1.00 34.92           C
ATOM   2977  C   GLY A 183     -27.873 -23.905  16.665  1.00 41.87           C
ATOM   2978  O   GLY A 183     -27.570 -24.852  17.388  1.00 36.77           O
ATOM   2979  H   GLY A 183     -27.545 -20.990  15.691  1.00 39.30           H
ATOM   2980  HA3 GLY A 183     -28.394 -22.392  18.091  1.00 34.92           H
ATOM   2981  HA2 GLY A 183     -26.777 -22.253  17.480  1.00 34.92           H
ATOM   2982  N   GLU A 184     -28.252 -24.051  15.399  1.00 42.29           N
ATOM   2983  CA  GLU A 184     -28.562 -25.353  14.812  1.00 36.93           C
ATOM   2984  C   GLU A 184     -27.335 -26.226  14.546  1.00 32.31           C
ATOM   2985  O   GLU A 184     -27.422 -27.452  14.564  1.00 31.94           O
ATOM   2986  CB  GLU A 184     -29.331 -25.145  13.502  1.00 52.20           C
ATOM   2987  CG  GLU A 184     -29.776 -26.417  12.800  1.00 46.09           C
ATOM   2988  CD  GLU A 184     -30.949 -27.074  13.490  1.00 41.95           C
ATOM   2989  OE1 GLU A 184     -31.091 -28.310  13.376  1.00 47.24           O
ATOM   2990  OE2 GLU A 184     -31.728 -26.352  14.145  1.00 44.40           O1-
ATOM   2991  H   GLU A 184     -28.336 -23.242  14.800  1.00 42.29           H
ATOM   2992  HA  GLU A 184     -29.213 -25.888  15.504  1.00 36.93           H
ATOM   2993  HB3 GLU A 184     -28.725 -24.550  12.819  1.00 52.20           H
ATOM   2994  HB2 GLU A 184     -30.200 -24.515  13.691  1.00 52.20           H
ATOM   2995  HG3 GLU A 184     -28.942 -27.118  12.757  1.00 46.09           H
ATOM   2996  HG2 GLU A 184     -30.044 -26.187  11.769  1.00 46.09           H
ATOM   2997  N   PHE A 185     -26.192 -25.599  14.296  1.00 26.13           N
ATOM   2998  CA  PHE A 185     -25.031 -26.330  13.801  1.00 30.40           C
ATOM   2999  C   PHE A 185     -23.860 -26.336  14.776  1.00 30.59           C
ATOM   3000  O   PHE A 185     -22.704 -26.399  14.360  1.00 29.26           O
ATOM   3001  CB  PHE A 185     -24.581 -25.741  12.462  1.00 28.77           C
ATOM   3002  CG  PHE A 185     -25.677 -25.668  11.442  1.00 30.68           C
ATOM   3003  CD1 PHE A 185     -25.988 -26.770  10.665  1.00 37.98           C
ATOM   3004  CD2 PHE A 185     -26.405 -24.504  11.270  1.00 32.51           C
ATOM   3005  CE1 PHE A 185     -27.001 -26.711   9.727  1.00 40.84           C
ATOM   3006  CE2 PHE A 185     -27.419 -24.436  10.332  1.00 45.23           C
ATOM   3007  CZ  PHE A 185     -27.717 -25.542   9.559  1.00 38.55           C
ATOM   3008  H   PHE A 185     -26.118 -24.603  14.448  1.00 26.13           H
ATOM   3009  HA  PHE A 185     -25.332 -27.364  13.630  1.00 30.40           H
ATOM   3010  HB3 PHE A 185     -23.756 -26.333  12.065  1.00 28.77           H
ATOM   3011  HB2 PHE A 185     -24.171 -24.744  12.625  1.00 28.77           H
ATOM   3012  HD1 PHE A 185     -25.436 -27.690  10.788  1.00 37.98           H
ATOM   3013  HD2 PHE A 185     -26.184 -23.635  11.872  1.00 32.51           H
ATOM   3014  HE1 PHE A 185     -27.232 -27.578   9.126  1.00 40.84           H
ATOM   3015  HE2 PHE A 185     -27.976 -23.520  10.205  1.00 45.23           H
ATOM   3016  HZ  PHE A 185     -28.508 -25.494   8.825  1.00 38.55           H
ATOM   3017  N   SER A 186     -24.163 -26.289  16.069  1.00 27.25           N
ATOM   3018  CA  SER A 186     -23.128 -26.272  17.098  1.00 26.37           C
ATOM   3019  C   SER A 186     -22.233 -27.505  17.004  1.00 23.19           C
ATOM   3020  O   SER A 186     -21.060 -27.461  17.369  1.00 25.31           O
ATOM   3021  CB  SER A 186     -23.759 -26.188  18.489  1.00 30.75           C
ATOM   3022  OG  SER A 186     -24.449 -27.386  18.797  1.00 34.58           O
ATOM   3023  H   SER A 186     -25.130 -26.264  16.361  1.00 27.25           H
ATOM   3024  HA  SER A 186     -22.510 -25.387  16.948  1.00 26.37           H
ATOM   3025  HB3 SER A 186     -24.455 -25.350  18.522  1.00 30.75           H
ATOM   3026  HB2 SER A 186     -22.980 -26.017  19.231  1.00 30.75           H
ATOM   3027  HG  SER A 186     -24.429 -27.532  19.746  1.00 34.58           H
ATOM   3028  N   THR A 187     -22.800 -28.604  16.517  1.00 24.03           N
ATOM   3029  CA  THR A 187     -22.056 -29.843  16.324  1.00 28.03           C
ATOM   3030  C   THR A 187     -20.815 -29.669  15.453  1.00 25.72           C
ATOM   3031  O   THR A 187     -19.802 -30.330  15.684  1.00 28.53           O
ATOM   3032  CB  THR A 187     -22.942 -30.930  15.692  1.00 33.54           C
ATOM   3033  OG1 THR A 187     -23.633 -30.383  14.561  1.00 30.29           O
ATOM   3034  CG2 THR A 187     -23.954 -31.433  16.698  1.00 29.84           C
ATOM   3035  H   THR A 187     -23.778 -28.599  16.267  1.00 24.03           H
ATOM   3036  HA  THR A 187     -21.734 -30.198  17.303  1.00 28.03           H
ATOM   3037  HB  THR A 187     -22.316 -31.760  15.365  1.00 33.54           H
ATOM   3038  HG1 THR A 187     -24.449 -29.970  14.853  1.00 30.29           H
ATOM   3039 HG21 THR A 187     -24.574 -32.202  16.237  1.00 29.84           H
ATOM   3040 HG22 THR A 187     -23.434 -31.854  17.558  1.00 29.84           H
ATOM   3041 HG23 THR A 187     -24.584 -30.606  17.025  1.00 29.84           H
ATOM   3042  N   CYS A 188     -20.889 -28.788  14.457  1.00 22.24           N
ATOM   3043  CA  CYS A 188     -19.744 -28.554  13.580  1.00 27.21           C
ATOM   3044  C   CYS A 188     -18.563 -27.984  14.360  1.00 22.58           C
ATOM   3045  O   CYS A 188     -17.409 -28.159  13.972  1.00 24.50           O
ATOM   3046  CB  CYS A 188     -20.114 -27.604  12.437  1.00 32.70           C
ATOM   3047  SG  CYS A 188     -21.571 -28.102  11.492  1.00 28.19           S
ATOM   3048  H   CYS A 188     -21.744 -28.273  14.301  1.00 22.24           H
ATOM   3049  HA  CYS A 188     -19.442 -29.508  13.149  1.00 27.21           H
ATOM   3050  HB3 CYS A 188     -19.264 -27.502  11.763  1.00 32.70           H
ATOM   3051  HB2 CYS A 188     -20.268 -26.602  12.836  1.00 32.70           H
ATOM   3052  HG  CYS A 188     -21.197 -28.885  10.476  1.00 28.19           H
ATOM   3053  N   PHE A 189     -18.860 -27.312  15.468  1.00 26.63           N
ATOM   3054  CA  PHE A 189     -17.831 -26.649  16.263  1.00 25.15           C
ATOM   3055  C   PHE A 189     -17.627 -27.305  17.616  1.00 27.98           C
ATOM   3056  O   PHE A 189     -17.191 -26.655  18.566  1.00 21.86           O
ATOM   3057  CB  PHE A 189     -18.194 -25.177  16.441  1.00 20.25           C
ATOM   3058  CG  PHE A 189     -18.569 -24.505  15.155  1.00 30.68           C
ATOM   3059  CD1 PHE A 189     -17.590 -24.093  14.268  1.00 26.42           C
ATOM   3060  CD2 PHE A 189     -19.899 -24.310  14.818  1.00 25.44           C
ATOM   3061  CE1 PHE A 189     -17.932 -23.487  13.069  1.00 30.59           C
ATOM   3062  CE2 PHE A 189     -20.244 -23.701  13.622  1.00 28.43           C
ATOM   3063  CZ  PHE A 189     -19.260 -23.290  12.749  1.00 24.25           C
ATOM   3064  H   PHE A 189     -19.819 -27.250  15.780  1.00 26.63           H
ATOM   3065  HA  PHE A 189     -16.891 -26.703  15.714  1.00 25.15           H
ATOM   3066  HB3 PHE A 189     -17.355 -24.649  16.894  1.00 20.25           H
ATOM   3067  HB2 PHE A 189     -19.019 -25.090  17.149  1.00 20.25           H
ATOM   3068  HD1 PHE A 189     -16.547 -24.242  14.507  1.00 26.42           H
ATOM   3069  HD2 PHE A 189     -20.680 -24.634  15.490  1.00 25.44           H
ATOM   3070  HE1 PHE A 189     -17.159 -23.169  12.385  1.00 30.59           H
ATOM   3071  HE2 PHE A 189     -21.284 -23.548  13.374  1.00 28.43           H
ATOM   3072  HZ  PHE A 189     -19.526 -22.815  11.816  1.00 24.25           H
ATOM   3073  N   THR A 190     -17.923 -28.599  17.696  1.00 30.43           N
ATOM   3074  CA  THR A 190     -17.847 -29.313  18.965  1.00 28.01           C
ATOM   3075  C   THR A 190     -16.409 -29.320  19.487  1.00 25.91           C
ATOM   3076  O   THR A 190     -16.181 -29.339  20.698  1.00 27.00           O
ATOM   3077  CB  THR A 190     -18.381 -30.767  18.837  1.00 27.34           C
ATOM   3078  OG1 THR A 190     -18.507 -31.353  20.139  1.00 32.46           O
ATOM   3079  CG2 THR A 190     -17.457 -31.624  17.989  1.00 26.40           C
ATOM   3080  H   THR A 190     -18.206 -29.104  16.869  1.00 30.43           H
ATOM   3081  HA  THR A 190     -18.468 -28.786  19.689  1.00 28.01           H
ATOM   3082  HB  THR A 190     -19.364 -30.740  18.367  1.00 27.34           H
ATOM   3083  HG1 THR A 190     -17.649 -31.367  20.569  1.00 32.46           H
ATOM   3084 HG21 THR A 190     -17.860 -32.635  17.920  1.00 26.40           H
ATOM   3085 HG22 THR A 190     -17.378 -31.195  16.990  1.00 26.40           H
ATOM   3086 HG23 THR A 190     -16.469 -31.658  18.448  1.00 26.40           H
ATOM   3087  N   GLU A 191     -15.446 -29.279  18.568  1.00 24.65           N
ATOM   3088  CA  GLU A 191     -14.032 -29.209  18.922  1.00 23.44           C
ATOM   3089  C   GLU A 191     -13.712 -27.925  19.683  1.00 20.98           C
ATOM   3090  O   GLU A 191     -12.876 -27.923  20.579  1.00 24.84           O
ATOM   3091  CB  GLU A 191     -13.160 -29.300  17.667  1.00 27.82           C
ATOM   3092  CG  GLU A 191     -13.083 -30.689  17.052  1.00 31.25           C
ATOM   3093  CD  GLU A 191     -12.492 -30.671  15.651  1.00 41.92           C
ATOM   3094  OE1 GLU A 191     -11.389 -31.224  15.457  1.00 31.95           O
ATOM   3095  OE2 GLU A 191     -13.138 -30.108  14.742  1.00 38.56           O1-
ATOM   3096  H   GLU A 191     -15.684 -29.296  17.586  1.00 24.65           H
ATOM   3097  HA  GLU A 191     -13.797 -30.057  19.565  1.00 23.44           H
ATOM   3098  HB3 GLU A 191     -12.154 -28.952  17.901  1.00 27.82           H
ATOM   3099  HB2 GLU A 191     -13.526 -28.595  16.921  1.00 27.82           H
ATOM   3100  HG3 GLU A 191     -14.081 -31.126  17.019  1.00 31.25           H
ATOM   3101  HG2 GLU A 191     -12.481 -31.335  17.691  1.00 31.25           H
ATOM   3102  N   LEU A 192     -14.371 -26.834  19.307  1.00 25.14           N
ATOM   3103  CA  LEU A 192     -14.191 -25.562  19.991  1.00 19.89           C
ATOM   3104  C   LEU A 192     -14.884 -25.595  21.347  1.00 25.14           C
ATOM   3105  O   LEU A 192     -14.372 -25.054  22.323  1.00 25.59           O
ATOM   3106  CB  LEU A 192     -14.736 -24.408  19.156  1.00 23.82           C
ATOM   3107  CG  LEU A 192     -14.333 -24.412  17.681  1.00 26.73           C
ATOM   3108  CD1 LEU A 192     -14.849 -23.166  16.985  1.00 27.68           C
ATOM   3109  CD2 LEU A 192     -12.826 -24.522  17.547  1.00 26.79           C
ATOM   3110  H   LEU A 192     -15.015 -26.876  18.530  1.00 25.14           H
ATOM   3111  HA  LEU A 192     -13.125 -25.402  20.150  1.00 19.89           H
ATOM   3112  HB3 LEU A 192     -14.436 -23.463  19.609  1.00 23.82           H
ATOM   3113  HB2 LEU A 192     -15.823 -24.391  19.232  1.00 23.82           H
ATOM   3114  HG  LEU A 192     -14.784 -25.282  17.205  1.00 26.73           H
ATOM   3115 HD11 LEU A 192     -14.553 -23.186  15.936  1.00 27.68           H
ATOM   3116 HD12 LEU A 192     -15.936 -23.134  17.054  1.00 27.68           H
ATOM   3117 HD13 LEU A 192     -14.429 -22.281  17.464  1.00 27.68           H
ATOM   3118 HD21 LEU A 192     -12.554 -24.524  16.492  1.00 26.79           H
ATOM   3119 HD22 LEU A 192     -12.354 -23.674  18.042  1.00 26.79           H
ATOM   3120 HD23 LEU A 192     -12.486 -25.448  18.011  1.00 26.79           H
ATOM   3121  N   GLN A 193     -16.053 -26.226  21.396  1.00 26.40           N
ATOM   3122  CA  GLN A 193     -16.774 -26.401  22.653  1.00 24.16           C
ATOM   3123  C   GLN A 193     -15.925 -27.197  23.629  1.00 27.36           C
ATOM   3124  O   GLN A 193     -15.790 -26.826  24.794  1.00 25.16           O
ATOM   3125  CB  GLN A 193     -18.114 -27.104  22.425  1.00 22.29           C
ATOM   3126  CG  GLN A 193     -19.107 -26.300  21.603  1.00 24.19           C
ATOM   3127  CD  GLN A 193     -20.484 -26.925  21.583  1.00 26.65           C
ATOM   3128  OE1 GLN A 193     -20.624 -28.149  21.639  1.00 21.76           O
ATOM   3129  NE2 GLN A 193     -21.514 -26.087  21.514  1.00 25.24           N
ATOM   3130  H   GLN A 193     -16.462 -26.597  20.551  1.00 26.40           H
ATOM   3131  HA  GLN A 193     -16.967 -25.418  23.082  1.00 24.16           H
ATOM   3132  HB3 GLN A 193     -18.560 -27.353  23.388  1.00 22.29           H
ATOM   3133  HB2 GLN A 193     -17.940 -28.065  21.942  1.00 22.29           H
ATOM   3134  HG3 GLN A 193     -18.738 -26.204  20.582  1.00 24.19           H
ATOM   3135  HG2 GLN A 193     -19.174 -25.289  22.004  1.00 24.19           H
ATOM   3136 HE22 GLN A 193     -22.458 -26.447  21.497  1.00 25.24           H
ATOM   3137 HE21 GLN A 193     -21.353 -25.091  21.478  1.00 25.24           H
ATOM   3138  N   ARG A 194     -15.346 -28.290  23.144  1.00 23.07           N
ATOM   3139  CA AARG A 194     -14.486 -29.128  23.970  0.51 24.75           C
ATOM   3140  CA BARG A 194     -14.492 -29.126  23.978  0.49 24.71           C
ATOM   3141  C   ARG A 194     -13.240 -28.365  24.407  1.00 28.22           C
ATOM   3142  O   ARG A 194     -12.826 -28.435  25.570  1.00 24.63           O
ATOM   3143  CB AARG A 194     -14.091 -30.397  23.214  0.51 25.95           C
ATOM   3144  CB BARG A 194     -14.112 -30.410  23.237  0.49 25.79           C
ATOM   3145  CG AARG A 194     -13.104 -31.275  23.958  0.51 28.33           C
ATOM   3146  CG BARG A 194     -13.027 -31.220  23.920  0.49 28.35           C
ATOM   3147  CD AARG A 194     -12.848 -32.576  23.218  0.51 25.76           C
ATOM   3148  CD BARG A 194     -11.715 -31.125  23.163  0.49 32.25           C
ATOM   3149  NE AARG A 194     -12.029 -32.391  22.025  0.51 35.46           N
ATOM   3150  NE BARG A 194     -11.684 -32.018  22.011  0.49 33.85           N
ATOM   3151  CZ AARG A 194     -11.620 -33.384  21.241  0.51 30.95           C
ATOM   3152  CZ BARG A 194     -11.190 -31.694  20.821  0.49 28.53           C
ATOM   3153  NH1AARG A 194     -11.955 -34.638  21.524  0.51 20.00           N
ATOM   3154  NH1BARG A 194     -10.683 -30.487  20.609  0.49 21.74           N
ATOM   3155  NH2AARG A 194     -10.874 -33.125  20.178  0.51 29.57           N1+
ATOM   3156  NH2BARG A 194     -11.208 -32.583  19.839  0.49 32.06           N1+
ATOM   3157  H   ARG A 194     -15.498 -28.557  22.182  1.00 23.07           H
ATOM   3158  HA AARG A 194     -15.042 -29.418  24.862  0.51 24.75           H
ATOM   3159  HA BARG A 194     -15.050 -29.400  24.873  0.49 24.71           H
ATOM   3160  HB3AARG A 194     -13.673 -30.125  22.245  0.51 25.95           H
ATOM   3161  HB3BARG A 194     -13.794 -30.162  22.224  0.49 25.79           H
ATOM   3162  HB2AARG A 194     -14.987 -30.974  22.984  0.51 25.95           H
ATOM   3163  HB2BARG A 194     -15.000 -31.030  23.110  0.49 25.79           H
ATOM   3164  HG3AARG A 194     -13.492 -31.494  24.953  0.51 28.33           H
ATOM   3165  HG3BARG A 194     -13.337 -32.263  23.980  0.49 28.35           H
ATOM   3166  HG2AARG A 194     -12.164 -30.738  24.084  0.51 28.33           H
ATOM   3167  HG2BARG A 194     -12.887 -30.854  24.937  0.49 28.35           H
ATOM   3168  HD3AARG A 194     -13.800 -33.027  22.938  0.51 25.76           H
ATOM   3169  HD3BARG A 194     -10.891 -31.369  23.833  0.49 32.25           H
ATOM   3170  HD2AARG A 194     -12.358 -33.283  23.887  0.51 25.76           H
ATOM   3171  HD2BARG A 194     -11.562 -30.098  22.830  0.49 32.25           H
ATOM   3172 HH22AARG A 194     -10.564 -33.880  19.583  0.51 29.57           H
ATOM   3173 HH22BARG A 194     -10.834 -32.342  18.932  0.49 32.06           H
ATOM   3174 HH21AARG A 194     -10.615 -32.173  19.962  0.51 29.57           H
ATOM   3175 HH21BARG A 194     -11.596 -33.502  19.997  0.49 32.06           H
ATOM   3176 HH12AARG A 194     -11.643 -35.391  20.927  0.51 20.00           H
ATOM   3177 HH12BARG A 194     -10.309 -30.248  19.701  0.49 21.74           H
ATOM   3178 HH11AARG A 194     -12.521 -34.838  22.336  0.51 20.00           H
ATOM   3179 HH11BARG A 194     -10.671 -29.806  21.355  0.49 21.74           H
ATOM   3180  HE AARG A 194     -11.773 -31.438  21.808  0.51 35.46           H
ATOM   3181  HE BARG A 194     -12.073 -32.938  22.163  0.49 33.85           H
ATOM   3182  N   ASP A 195     -12.655 -27.630  23.465  1.00 29.06           N
ATOM   3183  CA  ASP A 195     -11.444 -26.854  23.703  1.00 27.88           C
ATOM   3184  C   ASP A 195     -11.643 -25.777  24.763  1.00 23.41           C
ATOM   3185  O   ASP A 195     -10.698 -25.382  25.436  1.00 25.39           O
ATOM   3186  CB  ASP A 195     -10.971 -26.212  22.394  1.00 28.61           C
ATOM   3187  CG  ASP A 195      -9.582 -25.618  22.501  1.00 37.87           C
ATOM   3188  OD1 ASP A 195      -8.607 -26.394  22.459  1.00 46.92           O
ATOM   3189  OD2 ASP A 195      -9.466 -24.377  22.609  1.00 37.42           O1-
ATOM   3190  H   ASP A 195     -13.049 -27.593  22.536  1.00 29.06           H
ATOM   3191  HA  ASP A 195     -10.666 -27.534  24.050  1.00 27.88           H
ATOM   3192  HB3 ASP A 195     -11.675 -25.435  22.096  1.00 28.61           H
ATOM   3193  HB2 ASP A 195     -10.986 -26.957  21.599  1.00 28.61           H
ATOM   3194  N   PHE A 196     -12.877 -25.307  24.907  1.00 24.46           N
ATOM   3195  CA  PHE A 196     -13.193 -24.238  25.850  1.00 25.85           C
ATOM   3196  C   PHE A 196     -13.121 -24.725  27.302  1.00 27.09           C
ATOM   3197  O   PHE A 196     -13.020 -23.921  28.232  1.00 24.06           O
ATOM   3198  CB  PHE A 196     -14.582 -23.670  25.542  1.00 24.46           C
ATOM   3199  CG  PHE A 196     -14.900 -22.395  26.271  1.00 21.94           C
ATOM   3200  CD1 PHE A 196     -14.300 -21.201  25.901  1.00 22.47           C
ATOM   3201  CD2 PHE A 196     -15.814 -22.385  27.311  1.00 19.86           C
ATOM   3202  CE1 PHE A 196     -14.596 -20.027  26.560  1.00 21.69           C
ATOM   3203  CE2 PHE A 196     -16.116 -21.210  27.976  1.00 20.39           C
ATOM   3204  CZ  PHE A 196     -15.507 -20.033  27.604  1.00 20.40           C
ATOM   3205  H   PHE A 196     -13.631 -25.690  24.355  1.00 24.46           H
ATOM   3206  HA  PHE A 196     -12.461 -23.441  25.720  1.00 25.85           H
ATOM   3207  HB3 PHE A 196     -15.339 -24.419  25.777  1.00 24.46           H
ATOM   3208  HB2 PHE A 196     -14.675 -23.505  24.469  1.00 24.46           H
ATOM   3209  HD1 PHE A 196     -13.591 -21.183  25.087  1.00 22.47           H
ATOM   3210  HD2 PHE A 196     -16.300 -23.301  27.611  1.00 19.86           H
ATOM   3211  HE1 PHE A 196     -14.118 -19.105  26.262  1.00 21.69           H
ATOM   3212  HE2 PHE A 196     -16.829 -21.216  28.787  1.00 20.39           H
ATOM   3213  HZ  PHE A 196     -15.738 -19.115  28.124  1.00 20.40           H
ATOM   3214  N   LEU A 197     -13.158 -26.043  27.487  1.00 25.26           N
ATOM   3215  CA  LEU A 197     -13.143 -26.637  28.824  1.00 26.76           C
ATOM   3216  C   LEU A 197     -11.923 -27.515  29.101  1.00 24.93           C
ATOM   3217  O   LEU A 197     -11.485 -27.635  30.243  1.00 24.08           O
ATOM   3218  CB  LEU A 197     -14.409 -27.473  29.044  1.00 24.00           C
ATOM   3219  CG  LEU A 197     -15.654 -26.781  29.602  1.00 28.53           C
ATOM   3220  CD1 LEU A 197     -15.297 -26.012  30.858  1.00 29.18           C
ATOM   3221  CD2 LEU A 197     -16.321 -25.870  28.577  1.00 29.68           C
ATOM   3222  H   LEU A 197     -13.198 -26.664  26.691  1.00 25.26           H
ATOM   3223  HA  LEU A 197     -13.145 -25.826  29.552  1.00 26.76           H
ATOM   3224  HB3 LEU A 197     -14.166 -28.330  29.673  1.00 24.00           H
ATOM   3225  HB2 LEU A 197     -14.669 -27.978  28.114  1.00 24.00           H
ATOM   3226  HG  LEU A 197     -16.371 -27.555  29.877  1.00 28.53           H
ATOM   3227 HD11 LEU A 197     -16.188 -25.522  31.250  1.00 29.18           H
ATOM   3228 HD12 LEU A 197     -14.903 -26.700  31.606  1.00 29.18           H
ATOM   3229 HD13 LEU A 197     -14.543 -25.261  30.623  1.00 29.18           H
ATOM   3230 HD21 LEU A 197     -17.199 -25.403  29.022  1.00 29.68           H
ATOM   3231 HD22 LEU A 197     -15.618 -25.097  28.265  1.00 29.68           H
ATOM   3232 HD23 LEU A 197     -16.623 -26.458  27.710  1.00 29.68           H
ATOM   3233  N   ARG A 198     -11.377 -28.118  28.049  1.00 26.15           N
ATOM   3234  CA  ARG A 198     -10.425 -29.224  28.170  1.00 26.35           C
ATOM   3235  C   ARG A 198      -9.190 -28.953  29.039  1.00 21.64           C
ATOM   3236  O   ARG A 198      -8.775 -29.822  29.803  1.00 21.72           O
ATOM   3237  CB  ARG A 198      -9.967 -29.653  26.774  1.00 25.86           C
ATOM   3238  CG  ARG A 198      -9.140 -30.922  26.750  1.00 27.90           C
ATOM   3239  CD  ARG A 198      -8.529 -31.131  25.376  1.00 33.63           C
ATOM   3240  NE  ARG A 198      -8.847 -32.444  24.832  1.00 47.70           N
ATOM   3241  CZ  ARG A 198      -8.652 -32.795  23.563  1.00 46.57           C
ATOM   3242  NH1 ARG A 198      -8.142 -31.924  22.697  1.00 34.14           N
ATOM   3243  NH2 ARG A 198      -8.972 -34.015  23.159  1.00 39.36           N1+
ATOM   3244  H   ARG A 198     -11.615 -27.817  27.115  1.00 26.15           H
ATOM   3245  HA  ARG A 198     -10.957 -30.066  28.612  1.00 26.35           H
ATOM   3246  HB3 ARG A 198      -9.399 -28.843  26.316  1.00 25.86           H
ATOM   3247  HB2 ARG A 198     -10.838 -29.777  26.131  1.00 25.86           H
ATOM   3248  HG3 ARG A 198      -9.774 -31.773  26.999  1.00 27.90           H
ATOM   3249  HG2 ARG A 198      -8.346 -30.852  27.494  1.00 27.90           H
ATOM   3250  HD3 ARG A 198      -7.447 -31.017  25.439  1.00 33.63           H
ATOM   3251  HD2 ARG A 198      -8.892 -30.360  24.697  1.00 33.63           H
ATOM   3252 HH22 ARG A 198      -8.825 -34.283  22.196  1.00 39.36           H
ATOM   3253 HH21 ARG A 198      -9.363 -34.677  23.813  1.00 39.36           H
ATOM   3254 HH12 ARG A 198      -7.996 -32.195  21.735  1.00 34.14           H
ATOM   3255 HH11 ARG A 198      -7.901 -30.992  23.001  1.00 34.14           H
ATOM   3256  HE  ARG A 198      -9.239 -33.107  25.485  1.00 47.70           H
ATOM   3257  N   ASN A 199      -8.595 -27.769  28.920  1.00 23.50           N
ATOM   3258  CA  ASN A 199      -7.394 -27.464  29.696  1.00 29.86           C
ATOM   3259  C   ASN A 199      -7.644 -26.623  30.953  1.00 26.45           C
ATOM   3260  O   ASN A 199      -6.697 -26.122  31.555  1.00 29.25           O
ATOM   3261  CB  ASN A 199      -6.355 -26.758  28.815  1.00 25.92           C
ATOM   3262  CG  ASN A 199      -6.789 -25.366  28.383  1.00 33.48           C
ATOM   3263  OD1 ASN A 199      -5.994 -24.747  27.514  1.00 35.30           O
ATOM   3264  ND2 ASN A 199      -7.819 -24.851  28.821  1.00 45.36           N
ATOM   3265  H   ASN A 199      -8.973 -27.075  28.291  1.00 23.50           H
ATOM   3266  HA  ASN A 199      -6.962 -28.412  30.017  1.00 29.86           H
ATOM   3267  HB3 ASN A 199      -6.156 -27.366  27.932  1.00 25.92           H
ATOM   3268  HB2 ASN A 199      -5.409 -26.692  29.353  1.00 25.92           H
ATOM   3269 HD22 ASN A 199      -8.088 -23.925  28.520  1.00 45.36           H
ATOM   3270 HD21 ASN A 199      -8.394 -25.355  29.481  1.00 45.36           H
ATOM   3271  N   ARG A 200      -8.906 -26.456  31.339  1.00 26.37           N
ATOM   3272  CA  ARG A 200      -9.229 -25.687  32.544  1.00 24.50           C
ATOM   3273  C   ARG A 200      -8.661 -26.375  33.785  1.00 23.18           C
ATOM   3274  O   ARG A 200      -8.452 -27.589  33.777  1.00 23.87           O
ATOM   3275  CB  ARG A 200     -10.744 -25.507  32.691  1.00 26.88           C
ATOM   3276  CG  ARG A 200     -11.416 -24.809  31.512  1.00 24.80           C
ATOM   3277  CD  ARG A 200     -10.988 -23.364  31.366  1.00 23.53           C
ATOM   3278  NE  ARG A 200     -11.736 -22.719  30.293  1.00 27.69           N
ATOM   3279  CZ  ARG A 200     -12.011 -21.421  30.234  1.00 27.50           C
ATOM   3280  NH1 ARG A 200     -11.605 -20.603  31.197  1.00 23.15           N
ATOM   3281  NH2 ARG A 200     -12.707 -20.943  29.211  1.00 20.58           N1+
ATOM   3282  H   ARG A 200      -9.657 -26.862  30.799  1.00 26.37           H
ATOM   3283  HA  ARG A 200      -8.772 -24.701  32.457  1.00 24.50           H
ATOM   3284  HB3 ARG A 200     -10.955 -24.953  33.606  1.00 26.88           H
ATOM   3285  HB2 ARG A 200     -11.210 -26.480  32.848  1.00 26.88           H
ATOM   3286  HG3 ARG A 200     -12.498 -24.856  31.632  1.00 24.80           H
ATOM   3287  HG2 ARG A 200     -11.187 -25.349  30.593  1.00 24.80           H
ATOM   3288  HD3 ARG A 200      -9.922 -23.322  31.142  1.00 23.53           H
ATOM   3289  HD2 ARG A 200     -11.168 -22.836  32.302  1.00 23.53           H
ATOM   3290 HH22 ARG A 200     -12.919 -19.957  29.161  1.00 20.58           H
ATOM   3291 HH21 ARG A 200     -13.025 -21.565  28.482  1.00 20.58           H
ATOM   3292 HH12 ARG A 200     -11.818 -19.617  31.145  1.00 23.15           H
ATOM   3293 HH11 ARG A 200     -11.083 -20.966  31.982  1.00 23.15           H
ATOM   3294  HE  ARG A 200     -12.052 -23.336  29.558  1.00 27.69           H
ATOM   3295  N   PRO A 201      -8.396 -25.596  34.849  1.00 22.48           N
ATOM   3296  CA  PRO A 201      -7.892 -26.160  36.105  1.00 23.07           C
ATOM   3297  C   PRO A 201      -8.761 -27.306  36.601  1.00 20.11           C
ATOM   3298  O   PRO A 201      -9.983 -27.270  36.446  1.00 20.14           O
ATOM   3299  CB  PRO A 201      -7.947 -24.972  37.068  1.00 25.09           C
ATOM   3300  CG  PRO A 201      -7.767 -23.787  36.189  1.00 27.64           C
ATOM   3301  CD  PRO A 201      -8.478 -24.125  34.903  1.00 22.15           C
ATOM   3302  HA  PRO A 201      -6.862 -26.496  35.980  1.00 23.07           H
ATOM   3303  HB3 PRO A 201      -7.111 -25.034  37.765  1.00 25.09           H
ATOM   3304  HB2 PRO A 201      -8.932 -24.930  37.533  1.00 25.09           H
ATOM   3305  HG3 PRO A 201      -6.705 -23.643  35.988  1.00 27.64           H
ATOM   3306  HG2 PRO A 201      -8.242 -22.920  36.648  1.00 27.64           H
ATOM   3307  HD2 PRO A 201      -9.523 -23.825  34.980  1.00 22.15           H
ATOM   3308  HD3 PRO A 201      -7.925 -23.703  34.064  1.00 22.15           H
ATOM   3309  N   THR A 202      -8.116 -28.317  37.169  1.00 18.70           N
ATOM   3310  CA  THR A 202      -8.787 -29.512  37.668  1.00 22.36           C
ATOM   3311  C   THR A 202      -9.959 -29.200  38.599  1.00 21.33           C
ATOM   3312  O   THR A 202     -11.018 -29.819  38.497  1.00 21.00           O
ATOM   3313  CB  THR A 202      -7.788 -30.424  38.413  1.00 20.88           C
ATOM   3314  OG1 THR A 202      -6.797 -30.897  37.494  1.00 25.26           O
ATOM   3315  CG2 THR A 202      -8.498 -31.618  39.048  1.00 22.69           C
ATOM   3316  H   THR A 202      -7.112 -28.281  37.272  1.00 18.70           H
ATOM   3317  HA  THR A 202      -9.174 -30.064  36.812  1.00 22.36           H
ATOM   3318  HB  THR A 202      -7.297 -29.846  39.196  1.00 20.88           H
ATOM   3319  HG1 THR A 202      -6.023 -31.189  37.980  1.00 25.26           H
ATOM   3320 HG21 THR A 202      -7.769 -32.242  39.565  1.00 22.69           H
ATOM   3321 HG22 THR A 202      -9.242 -31.262  39.761  1.00 22.69           H
ATOM   3322 HG23 THR A 202      -8.991 -32.203  38.272  1.00 22.69           H
ATOM   3323  N   LYS A 203      -9.777 -28.238  39.498  1.00 22.47           N
ATOM   3324  CA  LYS A 203     -10.815 -27.953  40.481  1.00 25.08           C
ATOM   3325  C   LYS A 203     -11.995 -27.212  39.855  1.00 20.16           C
ATOM   3326  O   LYS A 203     -13.130 -27.354  40.319  1.00 19.56           O
ATOM   3327  CB  LYS A 203     -10.254 -27.153  41.661  1.00 22.00           C
ATOM   3328  CG  LYS A 203     -11.075 -27.317  42.932  1.00 18.25           C
ATOM   3329  CD  LYS A 203     -10.395 -26.679  44.152  1.00 24.29           C
ATOM   3330  CE  LYS A 203     -11.147 -27.020  45.431  1.00 25.09           C
ATOM   3331  NZ  LYS A 203     -10.506 -26.428  46.651  1.00 28.79           N1+
ATOM   3332  H   LYS A 203      -8.919 -27.704  39.500  1.00 22.47           H
ATOM   3333  HA  LYS A 203     -11.183 -28.904  40.866  1.00 25.08           H
ATOM   3334  HB3 LYS A 203     -10.208 -26.097  41.393  1.00 22.00           H
ATOM   3335  HB2 LYS A 203      -9.226 -27.461  41.852  1.00 22.00           H
ATOM   3336  HG3 LYS A 203     -11.240 -28.377  43.122  1.00 18.25           H
ATOM   3337  HG2 LYS A 203     -12.058 -26.868  42.789  1.00 18.25           H
ATOM   3338  HD3 LYS A 203     -10.365 -25.597  44.026  1.00 24.29           H
ATOM   3339  HD2 LYS A 203      -9.370 -27.041  44.226  1.00 24.29           H
ATOM   3340  HE3 LYS A 203     -11.203 -28.103  45.541  1.00 25.09           H
ATOM   3341  HE2 LYS A 203     -12.174 -26.665  45.353  1.00 25.09           H
ATOM   3342  HZ1 LYS A 203     -10.481 -25.422  46.564  1.00 28.79           H
ATOM   3343  HZ2 LYS A 203     -11.040 -26.682  47.470  1.00 28.79           H
ATOM   3344  HZ3 LYS A 203      -9.564 -26.781  46.742  1.00 28.79           H
ATOM   3345  N   LEU A 204     -11.736 -26.427  38.811  1.00 18.01           N
ATOM   3346  CA  LEU A 204     -12.831 -25.820  38.061  1.00 20.11           C
ATOM   3347  C   LEU A 204     -13.732 -26.919  37.504  1.00 19.51           C
ATOM   3348  O   LEU A 204     -14.959 -26.820  37.580  1.00 21.77           O
ATOM   3349  CB  LEU A 204     -12.315 -24.920  36.927  1.00 19.15           C
ATOM   3350  CG  LEU A 204     -13.411 -24.286  36.059  1.00 23.71           C
ATOM   3351  CD1 LEU A 204     -14.446 -23.584  36.922  1.00 21.45           C
ATOM   3352  CD2 LEU A 204     -12.838 -23.317  35.022  1.00 23.33           C
ATOM   3353  H   LEU A 204     -10.780 -26.251  38.537  1.00 18.01           H
ATOM   3354  HA  LEU A 204     -13.418 -25.208  38.745  1.00 20.11           H
ATOM   3355  HB3 LEU A 204     -11.638 -25.492  36.292  1.00 19.15           H
ATOM   3356  HB2 LEU A 204     -11.688 -24.134  37.347  1.00 19.15           H
ATOM   3357  HG  LEU A 204     -13.915 -25.089  35.521  1.00 23.71           H
ATOM   3358 HD11 LEU A 204     -15.212 -23.143  36.285  1.00 21.45           H
ATOM   3359 HD12 LEU A 204     -14.907 -24.305  37.597  1.00 21.45           H
ATOM   3360 HD13 LEU A 204     -13.963 -22.800  37.504  1.00 21.45           H
ATOM   3361 HD21 LEU A 204     -13.651 -22.893  34.432  1.00 23.33           H
ATOM   3362 HD22 LEU A 204     -12.302 -22.515  35.530  1.00 23.33           H
ATOM   3363 HD23 LEU A 204     -12.152 -23.851  34.364  1.00 23.33           H
ATOM   3364  N   LYS A 205     -13.124 -27.978  36.971  1.00 20.87           N
ATOM   3365  CA  LYS A 205     -13.898 -29.075  36.392  1.00 21.24           C
ATOM   3366  C   LYS A 205     -14.688 -29.820  37.459  1.00 22.87           C
ATOM   3367  O   LYS A 205     -15.773 -30.343  37.192  1.00 21.97           O
ATOM   3368  CB  LYS A 205     -12.991 -30.051  35.643  1.00 18.65           C
ATOM   3369  CG  LYS A 205     -12.317 -29.470  34.405  1.00 21.97           C
ATOM   3370  CD  LYS A 205     -11.700 -30.572  33.561  1.00 22.08           C
ATOM   3371  CE  LYS A 205     -10.859 -30.008  32.427  1.00 19.72           C
ATOM   3372  NZ  LYS A 205     -10.310 -31.100  31.585  1.00 22.17           N1+
ATOM   3373  H   LYS A 205     -12.115 -28.030  36.963  1.00 20.87           H
ATOM   3374  HA  LYS A 205     -14.605 -28.652  35.678  1.00 21.24           H
ATOM   3375  HB3 LYS A 205     -13.565 -30.933  35.361  1.00 18.65           H
ATOM   3376  HB2 LYS A 205     -12.229 -30.431  36.324  1.00 18.65           H
ATOM   3377  HG3 LYS A 205     -11.540 -28.769  34.710  1.00 21.97           H
ATOM   3378  HG2 LYS A 205     -13.053 -28.928  33.812  1.00 21.97           H
ATOM   3379  HD3 LYS A 205     -12.491 -31.199  33.149  1.00 22.08           H
ATOM   3380  HD2 LYS A 205     -11.079 -31.207  34.192  1.00 22.08           H
ATOM   3381  HE3 LYS A 205     -10.039 -29.421  32.841  1.00 19.72           H
ATOM   3382  HE2 LYS A 205     -11.473 -29.350  31.813  1.00 19.72           H
ATOM   3383  HZ1 LYS A 205      -9.710 -30.708  30.874  1.00 22.17           H
ATOM   3384  HZ2 LYS A 205      -9.777 -31.735  32.162  1.00 22.17           H
ATOM   3385  HZ3 LYS A 205     -11.069 -31.601  31.146  1.00 22.17           H
ATOM   3386  N   SER A 206     -14.140 -29.871  38.670  1.00 21.38           N
ATOM   3387  CA  SER A 206     -14.825 -30.516  39.782  1.00 24.27           C
ATOM   3388  C   SER A 206     -16.042 -29.702  40.205  1.00 19.64           C
ATOM   3389  O   SER A 206     -17.090 -30.256  40.520  1.00 20.59           O
ATOM   3390  CB  SER A 206     -13.870 -30.708  40.964  1.00 23.71           C
ATOM   3391  OG  SER A 206     -12.832 -31.616  40.628  1.00 26.64           O
ATOM   3392  H   SER A 206     -13.233 -29.458  38.832  1.00 21.38           H
ATOM   3393  HA  SER A 206     -15.166 -31.498  39.453  1.00 24.27           H
ATOM   3394  HB3 SER A 206     -14.425 -31.092  41.820  1.00 23.71           H
ATOM   3395  HB2 SER A 206     -13.436 -29.747  41.240  1.00 23.71           H
ATOM   3396  HG  SER A 206     -12.232 -31.200  40.005  1.00 26.64           H
ATOM   3397  N   LEU A 207     -15.894 -28.383  40.205  1.00 19.36           N
ATOM   3398  CA  LEU A 207     -17.006 -27.489  40.492  1.00 20.15           C
ATOM   3399  C   LEU A 207     -18.091 -27.636  39.427  1.00 20.00           C
ATOM   3400  O   LEU A 207     -19.289 -27.615  39.730  1.00 19.21           O
ATOM   3401  CB  LEU A 207     -16.520 -26.038  40.569  1.00 18.06           C
ATOM   3402  CG  LEU A 207     -17.588 -24.964  40.785  1.00 22.03           C
ATOM   3403  CD1 LEU A 207     -18.343 -25.187  42.090  1.00 24.62           C
ATOM   3404  CD2 LEU A 207     -16.971 -23.567  40.740  1.00 23.38           C
ATOM   3405  H   LEU A 207     -14.992 -27.976  40.002  1.00 19.36           H
ATOM   3406  HA  LEU A 207     -17.430 -27.763  41.458  1.00 20.15           H
ATOM   3407  HB3 LEU A 207     -15.951 -25.802  39.670  1.00 18.06           H
ATOM   3408  HB2 LEU A 207     -15.764 -25.954  41.350  1.00 18.06           H
ATOM   3409  HG  LEU A 207     -18.305 -25.038  39.968  1.00 22.03           H
ATOM   3410 HD11 LEU A 207     -19.094 -24.407  42.213  1.00 24.62           H
ATOM   3411 HD12 LEU A 207     -18.832 -26.161  42.066  1.00 24.62           H
ATOM   3412 HD13 LEU A 207     -17.644 -25.153  42.925  1.00 24.62           H
ATOM   3413 HD21 LEU A 207     -17.750 -22.820  40.896  1.00 23.38           H
ATOM   3414 HD22 LEU A 207     -16.219 -23.476  41.524  1.00 23.38           H
ATOM   3415 HD23 LEU A 207     -16.504 -23.407  39.768  1.00 23.38           H
ATOM   3416  N   ILE A 208     -17.668 -27.790  38.177  1.00 18.10           N
ATOM   3417  CA  ILE A 208     -18.617 -28.008  37.099  1.00 22.41           C
ATOM   3418  C   ILE A 208     -19.380 -29.306  37.340  1.00 19.78           C
ATOM   3419  O   ILE A 208     -20.597 -29.347  37.186  1.00 19.35           O
ATOM   3420  CB  ILE A 208     -17.914 -28.033  35.730  1.00 19.24           C
ATOM   3421  CG1 ILE A 208     -17.417 -26.624  35.399  1.00 18.97           C
ATOM   3422  CG2 ILE A 208     -18.858 -28.550  34.652  1.00 24.76           C
ATOM   3423  CD1 ILE A 208     -16.607 -26.519  34.124  1.00 23.11           C
ATOM   3424  H   ILE A 208     -16.680 -27.756  37.970  1.00 18.10           H
ATOM   3425  HA  ILE A 208     -19.332 -27.185  37.101  1.00 22.41           H
ATOM   3426  HB  ILE A 208     -17.055 -28.701  35.791  1.00 19.24           H
ATOM   3427 HG13 ILE A 208     -16.827 -26.244  36.233  1.00 18.97           H
ATOM   3428 HG12 ILE A 208     -18.268 -25.945  35.343  1.00 18.97           H
ATOM   3429 HG21 ILE A 208     -18.343 -28.560  33.692  1.00 24.76           H
ATOM   3430 HG22 ILE A 208     -19.178 -29.561  34.903  1.00 24.76           H
ATOM   3431 HG23 ILE A 208     -19.730 -27.899  34.589  1.00 24.76           H
ATOM   3432 HD11 ILE A 208     -16.299 -25.484  33.973  1.00 23.11           H
ATOM   3433 HD12 ILE A 208     -15.724 -27.153  34.201  1.00 23.11           H
ATOM   3434 HD13 ILE A 208     -17.214 -26.844  33.279  1.00 23.11           H
ATOM   3435  N   ARG A 209     -18.667 -30.353  37.747  1.00 19.20           N
ATOM   3436  CA  ARG A 209     -19.313 -31.618  38.095  1.00 25.30           C
ATOM   3437  C   ARG A 209     -20.355 -31.436  39.193  1.00 20.94           C
ATOM   3438  O   ARG A 209     -21.448 -32.000  39.124  1.00 21.51           O
ATOM   3439  CB  ARG A 209     -18.281 -32.654  38.540  1.00 26.70           C
ATOM   3440  CG  ARG A 209     -17.367 -33.135  37.432  1.00 32.00           C
ATOM   3441  CD  ARG A 209     -16.427 -34.208  37.936  1.00 27.42           C
ATOM   3442  NE  ARG A 209     -15.075 -34.045  37.406  1.00 27.34           N
ATOM   3443  CZ  ARG A 209     -14.620 -34.658  36.321  1.00 28.03           C
ATOM   3444  NH1 ARG A 209     -15.411 -35.472  35.639  1.00 40.50           N
ATOM   3445  NH2 ARG A 209     -13.376 -34.457  35.917  1.00 29.81           N1+
ATOM   3446  H   ARG A 209     -17.662 -30.282  37.820  1.00 19.20           H
ATOM   3447  HA  ARG A 209     -19.817 -31.999  37.207  1.00 25.30           H
ATOM   3448  HB3 ARG A 209     -18.794 -33.508  38.982  1.00 26.70           H
ATOM   3449  HB2 ARG A 209     -17.680 -32.241  39.350  1.00 26.70           H
ATOM   3450  HG3 ARG A 209     -16.787 -32.295  37.050  1.00 32.00           H
ATOM   3451  HG2 ARG A 209     -17.967 -33.533  36.614  1.00 32.00           H
ATOM   3452  HD3 ARG A 209     -16.811 -35.188  37.654  1.00 27.42           H
ATOM   3453  HD2 ARG A 209     -16.395 -34.180  39.025  1.00 27.42           H
ATOM   3454 HH22 ARG A 209     -13.032 -34.925  35.091  1.00 29.81           H
ATOM   3455 HH21 ARG A 209     -12.771 -33.836  36.435  1.00 29.81           H
ATOM   3456 HH12 ARG A 209     -15.064 -35.938  34.813  1.00 40.50           H
ATOM   3457 HH11 ARG A 209     -16.361 -35.626  35.945  1.00 40.50           H
ATOM   3458  HE  ARG A 209     -14.474 -33.419  37.922  1.00 27.34           H
ATOM   3459  N   LEU A 210     -20.011 -30.642  40.204  1.00 20.05           N
ATOM   3460  CA  LEU A 210     -20.930 -30.375  41.304  1.00 19.95           C
ATOM   3461  C   LEU A 210     -22.199 -29.677  40.816  1.00 19.84           C
ATOM   3462  O   LEU A 210     -23.307 -30.079  41.163  1.00 21.82           O
ATOM   3463  CB  LEU A 210     -20.249 -29.526  42.378  1.00 21.19           C
ATOM   3464  CG  LEU A 210     -21.096 -29.304  43.629  1.00 23.20           C
ATOM   3465  CD1 LEU A 210     -21.366 -30.632  44.303  1.00 24.86           C
ATOM   3466  CD2 LEU A 210     -20.421 -28.336  44.579  1.00 24.24           C
ATOM   3467  H   LEU A 210     -19.098 -30.211  40.219  1.00 20.05           H
ATOM   3468  HA  LEU A 210     -21.214 -31.328  41.751  1.00 19.95           H
ATOM   3469  HB3 LEU A 210     -19.972 -28.561  41.954  1.00 21.19           H
ATOM   3470  HB2 LEU A 210     -19.304 -29.990  42.659  1.00 21.19           H
ATOM   3471  HG  LEU A 210     -22.050 -28.875  43.324  1.00 23.20           H
ATOM   3472 HD11 LEU A 210     -21.971 -30.471  45.195  1.00 24.86           H
ATOM   3473 HD12 LEU A 210     -21.901 -31.287  43.615  1.00 24.86           H
ATOM   3474 HD13 LEU A 210     -20.421 -31.096  44.584  1.00 24.86           H
ATOM   3475 HD21 LEU A 210     -21.046 -28.196  45.461  1.00 24.24           H
ATOM   3476 HD22 LEU A 210     -19.453 -28.737  44.880  1.00 24.24           H
ATOM   3477 HD23 LEU A 210     -20.278 -27.377  44.080  1.00 24.24           H
ATOM   3478  N   VAL A 211     -22.030 -28.640  39.998  1.00 21.98           N
ATOM   3479  CA  VAL A 211     -23.165 -27.886  39.474  1.00 25.05           C
ATOM   3480  C   VAL A 211     -24.036 -28.776  38.587  1.00 22.74           C
ATOM   3481  O   VAL A 211     -25.265 -28.724  38.653  1.00 20.07           O
ATOM   3482  CB  VAL A 211     -22.699 -26.640  38.682  1.00 23.24           C
ATOM   3483  CG1 VAL A 211     -23.878 -25.960  37.996  1.00 22.34           C
ATOM   3484  CG2 VAL A 211     -21.992 -25.663  39.615  1.00 25.15           C
ATOM   3485  H   VAL A 211     -21.099 -28.358  39.726  1.00 21.98           H
ATOM   3486  HA  VAL A 211     -23.769 -27.549  40.316  1.00 25.05           H
ATOM   3487  HB  VAL A 211     -21.992 -26.961  37.917  1.00 23.24           H
ATOM   3488 HG11 VAL A 211     -23.525 -25.088  37.446  1.00 22.34           H
ATOM   3489 HG12 VAL A 211     -24.349 -26.659  37.304  1.00 22.34           H
ATOM   3490 HG13 VAL A 211     -24.604 -25.647  38.746  1.00 22.34           H
ATOM   3491 HG21 VAL A 211     -21.668 -24.790  39.049  1.00 25.15           H
ATOM   3492 HG22 VAL A 211     -22.678 -25.351  40.403  1.00 25.15           H
ATOM   3493 HG23 VAL A 211     -21.124 -26.149  40.061  1.00 25.15           H
ATOM   3494  N   LYS A 212     -23.391 -29.606  37.775  1.00 22.48           N
ATOM   3495  CA  LYS A 212     -24.106 -30.561  36.940  1.00 25.60           C
ATOM   3496  C   LYS A 212     -24.899 -31.554  37.781  1.00 31.08           C
ATOM   3497  O   LYS A 212     -26.013 -31.928  37.413  1.00 28.42           O
ATOM   3498  CB  LYS A 212     -23.135 -31.308  36.028  1.00 24.56           C
ATOM   3499  CG  LYS A 212     -22.611 -30.465  34.873  1.00 26.09           C
ATOM   3500  CD  LYS A 212     -21.561 -31.218  34.080  1.00 34.40           C
ATOM   3501  CE  LYS A 212     -22.132 -32.476  33.451  1.00 26.62           C
ATOM   3502  NZ  LYS A 212     -21.155 -33.600  33.537  1.00 25.27           N1+
ATOM   3503  H   LYS A 212     -22.382 -29.583  37.727  1.00 22.48           H
ATOM   3504  HA  LYS A 212     -24.806 -30.009  36.313  1.00 25.60           H
ATOM   3505  HB3 LYS A 212     -23.623 -32.199  35.633  1.00 24.56           H
ATOM   3506  HB2 LYS A 212     -22.295 -31.676  36.618  1.00 24.56           H
ATOM   3507  HG3 LYS A 212     -22.179 -29.543  35.263  1.00 26.09           H
ATOM   3508  HG2 LYS A 212     -23.438 -30.196  34.216  1.00 26.09           H
ATOM   3509  HD3 LYS A 212     -20.733 -31.485  34.736  1.00 34.40           H
ATOM   3510  HD2 LYS A 212     -21.163 -30.570  33.299  1.00 34.40           H
ATOM   3511  HE3 LYS A 212     -22.371 -32.283  32.405  1.00 26.62           H
ATOM   3512  HE2 LYS A 212     -23.051 -32.754  33.966  1.00 26.62           H
ATOM   3513  HZ1 LYS A 212     -21.366 -34.285  32.825  1.00 25.27           H
ATOM   3514  HZ2 LYS A 212     -20.220 -33.245  33.397  1.00 25.27           H
ATOM   3515  HZ3 LYS A 212     -21.218 -34.031  34.448  1.00 25.27           H
ATOM   3516  N   HIS A 213     -24.333 -31.981  38.908  1.00 27.66           N
ATOM   3517  CA  HIS A 213     -25.054 -32.894  39.782  1.00 20.49           C
ATOM   3518  C   HIS A 213     -26.240 -32.185  40.409  1.00 21.05           C
ATOM   3519  O   HIS A 213     -27.326 -32.753  40.514  1.00 28.07           O
ATOM   3520  CB  HIS A 213     -24.155 -33.467  40.872  1.00 21.07           C
ATOM   3521  CG  HIS A 213     -24.880 -34.365  41.826  1.00 28.20           C
ATOM   3522  ND1 HIS A 213     -25.315 -35.625  41.472  1.00 30.40           N
ATOM   3523  CD2 HIS A 213     -25.279 -34.175  43.103  1.00 27.33           C
ATOM   3524  CE1 HIS A 213     -25.933 -36.179  42.498  1.00 31.56           C
ATOM   3525  NE2 HIS A 213     -25.926 -35.321  43.504  1.00 30.46           N
ATOM   3526  H   HIS A 213     -23.404 -31.671  39.156  1.00 27.66           H
ATOM   3527  HA  HIS A 213     -25.429 -33.720  39.179  1.00 20.49           H
ATOM   3528  HB3 HIS A 213     -23.691 -32.650  41.425  1.00 21.07           H
ATOM   3529  HB2 HIS A 213     -23.333 -34.016  40.412  1.00 21.07           H
ATOM   3530  HD2 HIS A 213     -25.064 -33.242  43.603  1.00 27.33           H
ATOM   3531  HE1 HIS A 213     -26.337 -37.177  42.410  1.00 31.56           H
ATOM   3532  HE2 HIS A 213     -26.298 -35.389  44.440  1.00 30.46           H
ATOM   3533  N   TRP A 214     -26.026 -30.943  40.830  1.00 23.98           N
ATOM   3534  CA  TRP A 214     -27.101 -30.131  41.381  1.00 17.76           C
ATOM   3535  C   TRP A 214     -28.220 -29.955  40.362  1.00 25.52           C
ATOM   3536  O   TRP A 214     -29.401 -30.114  40.681  1.00 23.52           O
ATOM   3537  CB  TRP A 214     -26.574 -28.767  41.826  1.00 20.68           C
ATOM   3538  CG  TRP A 214     -27.662 -27.784  42.125  1.00 27.12           C
ATOM   3539  CD1 TRP A 214     -28.500 -27.789  43.205  1.00 27.31           C
ATOM   3540  CD2 TRP A 214     -28.036 -26.649  41.332  1.00 21.82           C
ATOM   3541  NE1 TRP A 214     -29.374 -26.729  43.129  1.00 27.22           N
ATOM   3542  CE2 TRP A 214     -29.106 -26.012  41.993  1.00 26.04           C
ATOM   3543  CE3 TRP A 214     -27.569 -26.110  40.132  1.00 24.62           C
ATOM   3544  CZ2 TRP A 214     -29.718 -24.865  41.489  1.00 32.20           C
ATOM   3545  CZ3 TRP A 214     -28.176 -24.967  39.634  1.00 26.17           C
ATOM   3546  CH2 TRP A 214     -29.238 -24.359  40.311  1.00 24.34           C
ATOM   3547  H   TRP A 214     -25.101 -30.542  40.771  1.00 23.98           H
ATOM   3548  HA  TRP A 214     -27.507 -30.644  42.253  1.00 17.76           H
ATOM   3549  HB3 TRP A 214     -25.922 -28.361  41.053  1.00 20.68           H
ATOM   3550  HB2 TRP A 214     -25.946 -28.892  42.708  1.00 20.68           H
ATOM   3551  HD1 TRP A 214     -28.408 -28.559  43.956  1.00 27.31           H
ATOM   3552  HE1 TRP A 214     -30.066 -26.593  43.851  1.00 27.22           H
ATOM   3553  HE3 TRP A 214     -26.750 -26.583  39.610  1.00 24.62           H
ATOM   3554  HZ2 TRP A 214     -30.538 -24.410  42.025  1.00 32.20           H
ATOM   3555  HZ3 TRP A 214     -27.830 -24.531  38.708  1.00 26.17           H
ATOM   3556  HH2 TRP A 214     -29.681 -23.471  39.885  1.00 24.34           H
ATOM   3557  N   TYR A 215     -27.835 -29.631  39.130  1.00 25.50           N
ATOM   3558  CA  TYR A 215     -28.787 -29.460  38.044  1.00 22.97           C
ATOM   3559  C   TYR A 215     -29.631 -30.720  37.845  1.00 25.81           C
ATOM   3560  O   TYR A 215     -30.852 -30.642  37.716  1.00 30.06           O
ATOM   3561  CB  TYR A 215     -28.044 -29.098  36.751  1.00 24.84           C
ATOM   3562  CG  TYR A 215     -28.915 -29.028  35.517  1.00 27.26           C
ATOM   3563  CD1 TYR A 215     -29.561 -27.851  35.163  1.00 25.04           C
ATOM   3564  CD2 TYR A 215     -29.081 -30.139  34.700  1.00 27.70           C
ATOM   3565  CE1 TYR A 215     -30.357 -27.786  34.026  1.00 24.57           C
ATOM   3566  CE2 TYR A 215     -29.871 -30.084  33.567  1.00 30.60           C
ATOM   3567  CZ  TYR A 215     -30.503 -28.906  33.233  1.00 26.18           C
ATOM   3568  OH  TYR A 215     -31.287 -28.857  32.101  1.00 30.56           O
ATOM   3569  H   TYR A 215     -26.855 -29.496  38.926  1.00 25.50           H
ATOM   3570  HA  TYR A 215     -29.454 -28.637  38.299  1.00 22.97           H
ATOM   3571  HB3 TYR A 215     -27.240 -29.814  36.585  1.00 24.84           H
ATOM   3572  HB2 TYR A 215     -27.530 -28.146  36.885  1.00 24.84           H
ATOM   3573  HD1 TYR A 215     -29.449 -26.968  35.775  1.00 25.04           H
ATOM   3574  HD2 TYR A 215     -28.588 -31.068  34.945  1.00 27.70           H
ATOM   3575  HE1 TYR A 215     -30.856 -26.864  33.768  1.00 24.57           H
ATOM   3576  HE2 TYR A 215     -29.990 -30.961  32.949  1.00 30.60           H
ATOM   3577  HH  TYR A 215     -31.367 -27.947  31.806  1.00 30.56           H
ATOM   3578  N   GLN A 216     -28.976 -31.877  37.824  1.00 23.63           N
ATOM   3579  CA  GLN A 216     -29.668 -33.143  37.605  1.00 25.38           C
ATOM   3580  C   GLN A 216     -30.622 -33.459  38.753  1.00 35.79           C
ATOM   3581  O   GLN A 216     -31.670 -34.068  38.551  1.00 31.21           O
ATOM   3582  CB  GLN A 216     -28.665 -34.285  37.430  1.00 23.42           C
ATOM   3583  CG  GLN A 216     -27.908 -34.255  36.106  1.00 35.37           C
ATOM   3584  CD  GLN A 216     -28.823 -34.442  34.913  1.00 43.33           C
ATOM   3585  OE1 GLN A 216     -29.876 -35.073  35.017  1.00 50.88           O
ATOM   3586  NE2 GLN A 216     -28.427 -33.892  33.769  1.00 51.27           N
ATOM   3587  H   GLN A 216     -27.976 -31.894  37.962  1.00 23.63           H
ATOM   3588  HA  GLN A 216     -30.252 -33.059  36.689  1.00 25.38           H
ATOM   3589  HB3 GLN A 216     -29.183 -35.239  37.528  1.00 23.42           H
ATOM   3590  HB2 GLN A 216     -27.952 -34.269  38.254  1.00 23.42           H
ATOM   3591  HG3 GLN A 216     -27.148 -35.036  36.106  1.00 35.37           H
ATOM   3592  HG2 GLN A 216     -27.380 -33.306  36.012  1.00 35.37           H
ATOM   3593 HE22 GLN A 216     -28.997 -33.984  32.940  1.00 51.27           H
ATOM   3594 HE21 GLN A 216     -27.556 -33.382  33.729  1.00 51.27           H
ATOM   3595  N   THR A 217     -30.251 -33.044  39.958  1.00 26.16           N
ATOM   3596  CA  THR A 217     -31.112 -33.234  41.117  1.00 31.51           C
ATOM   3597  C   THR A 217     -32.364 -32.372  40.994  1.00 33.24           C
ATOM   3598  O   THR A 217     -33.465 -32.803  41.336  1.00 34.94           O
ATOM   3599  CB  THR A 217     -30.378 -32.898  42.418  1.00 29.54           C
ATOM   3600  OG1 THR A 217     -29.166 -33.660  42.484  1.00 30.75           O
ATOM   3601  CG2 THR A 217     -31.251 -33.224  43.624  1.00 34.37           C
ATOM   3602  H   THR A 217     -29.358 -32.588  40.082  1.00 26.16           H
ATOM   3603  HA  THR A 217     -31.416 -34.280  41.153  1.00 31.51           H
ATOM   3604  HB  THR A 217     -30.135 -31.836  42.428  1.00 29.54           H
ATOM   3605  HG1 THR A 217     -28.553 -33.346  41.815  1.00 30.75           H
ATOM   3606 HG21 THR A 217     -30.713 -32.979  44.540  1.00 34.37           H
ATOM   3607 HG22 THR A 217     -32.170 -32.640  43.576  1.00 34.37           H
ATOM   3608 HG23 THR A 217     -31.495 -34.286  43.620  1.00 34.37           H
ATOM   3609  N   CYS A 218     -32.191 -31.152  40.497  1.00 29.31           N
ATOM   3610  CA  CYS A 218     -33.324 -30.273  40.230  1.00 30.86           C
ATOM   3611  C   CYS A 218     -34.223 -30.860  39.143  1.00 37.68           C
ATOM   3612  O   CYS A 218     -35.428 -30.618  39.127  1.00 38.55           O
ATOM   3613  CB  CYS A 218     -32.847 -28.881  39.813  1.00 28.50           C
ATOM   3614  SG  CYS A 218     -31.940 -27.973  41.083  1.00 32.31           S
ATOM   3615  H   CYS A 218     -31.260 -30.816  40.296  1.00 29.31           H
ATOM   3616  HA  CYS A 218     -33.908 -30.177  41.145  1.00 30.86           H
ATOM   3617  HB3 CYS A 218     -33.703 -28.289  39.488  1.00 28.50           H
ATOM   3618  HB2 CYS A 218     -32.229 -28.964  38.919  1.00 28.50           H
ATOM   3619  HG  CYS A 218     -30.744 -28.539  41.268  1.00 32.31           H
ATOM   3620  N   LYS A 219     -33.626 -31.631  38.239  1.00 33.71           N
ATOM   3621  CA  LYS A 219     -34.363 -32.248  37.141  1.00 40.09           C
ATOM   3622  C   LYS A 219     -35.386 -33.253  37.666  1.00 43.76           C
ATOM   3623  O   LYS A 219     -36.383 -33.534  37.003  1.00 38.47           O
ATOM   3624  CB  LYS A 219     -33.402 -32.932  36.165  1.00 37.10           C
ATOM   3625  CG  LYS A 219     -33.679 -32.627  34.704  1.00 44.11           C
ATOM   3626  CD  LYS A 219     -32.902 -33.549  33.783  1.00 44.98           C
ATOM   3627  CE  LYS A 219     -33.263 -33.296  32.331  1.00 49.97           C
ATOM   3628  NZ  LYS A 219     -32.657 -34.316  31.430  1.00 68.31           N1+
ATOM   3629  H   LYS A 219     -32.633 -31.805  38.300  1.00 33.71           H
ATOM   3630  HA  LYS A 219     -34.897 -31.464  36.604  1.00 40.09           H
ATOM   3631  HB3 LYS A 219     -33.435 -34.010  36.322  1.00 37.10           H
ATOM   3632  HB2 LYS A 219     -32.378 -32.646  36.406  1.00 37.10           H
ATOM   3633  HG3 LYS A 219     -33.410 -31.592  34.492  1.00 44.11           H
ATOM   3634  HG2 LYS A 219     -34.746 -32.733  34.507  1.00 44.11           H
ATOM   3635  HD3 LYS A 219     -33.123 -34.586  34.037  1.00 44.98           H
ATOM   3636  HD2 LYS A 219     -31.833 -33.387  33.925  1.00 44.98           H
ATOM   3637  HE3 LYS A 219     -32.919 -32.304  32.039  1.00 49.97           H
ATOM   3638  HE2 LYS A 219     -34.347 -33.311  32.219  1.00 49.97           H
ATOM   3639  HZ1 LYS A 219     -32.992 -35.234  31.686  1.00 68.31           H
ATOM   3640  HZ2 LYS A 219     -32.917 -34.118  30.474  1.00 68.31           H
ATOM   3641  HZ3 LYS A 219     -31.651 -34.288  31.518  1.00 68.31           H
ATOM   3642  N   LYS A 220     -35.135 -33.787  38.861  1.00 46.60           N
ATOM   3643  CA  LYS A 220     -36.075 -34.701  39.506  1.00 48.98           C
ATOM   3644  C   LYS A 220     -37.413 -34.016  39.756  1.00 49.18           C
ATOM   3645  O   LYS A 220     -38.473 -34.595  39.521  1.00 64.26           O
ATOM   3646  CB  LYS A 220     -35.509 -35.226  40.831  1.00 41.02           C
ATOM   3647  CG  LYS A 220     -34.373 -36.225  40.685  1.00 44.69           C
ATOM   3648  CD  LYS A 220     -33.925 -36.746  42.043  1.00 52.91           C
ATOM   3649  CE  LYS A 220     -32.856 -37.819  41.906  1.00 70.32           C
ATOM   3650  NZ  LYS A 220     -32.480 -38.405  43.226  1.00 69.20           N1+
ATOM   3651  H   LYS A 220     -34.277 -33.563  39.344  1.00 46.60           H
ATOM   3652  HA  LYS A 220     -36.241 -35.549  38.842  1.00 48.98           H
ATOM   3653  HB3 LYS A 220     -36.313 -35.676  41.414  1.00 41.02           H
ATOM   3654  HB2 LYS A 220     -35.174 -34.385  41.439  1.00 41.02           H
ATOM   3655  HG3 LYS A 220     -33.531 -35.747  40.184  1.00 44.69           H
ATOM   3656  HG2 LYS A 220     -34.701 -37.060  40.066  1.00 44.69           H
ATOM   3657  HD3 LYS A 220     -34.783 -37.155  42.576  1.00 52.91           H
ATOM   3658  HD2 LYS A 220     -33.536 -35.920  42.638  1.00 52.91           H
ATOM   3659  HE3 LYS A 220     -31.971 -37.391  41.434  1.00 70.32           H
ATOM   3660  HE2 LYS A 220     -33.218 -38.609  41.248  1.00 70.32           H
ATOM   3661  HZ1 LYS A 220     -33.294 -38.824  43.653  1.00 69.20           H
ATOM   3662  HZ2 LYS A 220     -31.770 -39.111  43.092  1.00 69.20           H
ATOM   3663  HZ3 LYS A 220     -32.121 -37.678  43.828  1.00 69.20           H
ATOM   3664  N   THR A 221     -37.351 -32.777  40.232  1.00 48.50           N
ATOM   3665  CA  THR A 221     -38.546 -32.006  40.548  1.00 41.84           C
ATOM   3666  C   THR A 221     -39.203 -31.413  39.303  1.00 54.21           C
ATOM   3667  O   THR A 221     -40.400 -31.586  39.080  1.00 53.52           O
ATOM   3668  CB  THR A 221     -38.226 -30.858  41.521  1.00 44.70           C
ATOM   3669  OG1 THR A 221     -37.709 -31.391  42.747  1.00 51.77           O
ATOM   3670  CG2 THR A 221     -39.474 -30.041  41.813  1.00 57.94           C
ATOM   3671  H   THR A 221     -36.454 -32.339  40.386  1.00 48.50           H
ATOM   3672  HA  THR A 221     -39.264 -32.671  41.029  1.00 41.84           H
ATOM   3673  HB  THR A 221     -37.474 -30.210  41.071  1.00 44.70           H
ATOM   3674  HG1 THR A 221     -36.907 -31.888  42.568  1.00 51.77           H
ATOM   3675 HG21 THR A 221     -39.227 -29.234  42.503  1.00 57.94           H
ATOM   3676 HG22 THR A 221     -39.859 -29.620  40.884  1.00 57.94           H
ATOM   3677 HG23 THR A 221     -40.232 -30.683  42.262  1.00 57.94           H
ATOM   3678  N   HIS A 222     -38.410 -30.723  38.488  1.00 43.78           N
ATOM   3679  CA  HIS A 222     -38.957 -29.898  37.416  1.00 43.83           C
ATOM   3680  C   HIS A 222     -38.926 -30.561  36.044  1.00 45.97           C
ATOM   3681  O   HIS A 222     -39.210 -29.913  35.034  1.00 51.46           O
ATOM   3682  CB  HIS A 222     -38.206 -28.569  37.357  1.00 36.65           C
ATOM   3683  CG  HIS A 222     -38.316 -27.762  38.613  1.00 41.52           C
ATOM   3684  ND1 HIS A 222     -39.252 -26.764  38.776  1.00 40.35           N
ATOM   3685  CD2 HIS A 222     -37.613 -27.811  39.770  1.00 44.63           C
ATOM   3686  CE1 HIS A 222     -39.118 -26.229  39.977  1.00 43.17           C
ATOM   3687  NE2 HIS A 222     -38.131 -26.846  40.600  1.00 40.26           N
ATOM   3688  H   HIS A 222     -37.408 -30.764  38.605  1.00 43.78           H
ATOM   3689  HA  HIS A 222     -39.998 -29.683  37.659  1.00 43.83           H
ATOM   3690  HB3 HIS A 222     -38.575 -27.982  36.516  1.00 36.65           H
ATOM   3691  HB2 HIS A 222     -37.155 -28.757  37.139  1.00 36.65           H
ATOM   3692  HD2 HIS A 222     -36.814 -28.528  39.886  1.00 44.63           H
ATOM   3693  HE1 HIS A 222     -39.769 -25.424  40.285  1.00 43.17           H
ATOM   3694  HE2 HIS A 222     -37.743 -26.713  41.523  1.00 40.26           H
ATOM   3695  N   GLY A 223     -38.590 -31.847  36.008  1.00 46.23           N
ATOM   3696  CA  GLY A 223     -38.522 -32.581  34.759  1.00 41.66           C
ATOM   3697  C   GLY A 223     -37.627 -31.900  33.742  1.00 48.64           C
ATOM   3698  O   GLY A 223     -36.498 -31.531  34.051  1.00 52.45           O
ATOM   3699  H   GLY A 223     -38.374 -32.337  36.865  1.00 46.23           H
ATOM   3700  HA3 GLY A 223     -39.525 -32.687  34.346  1.00 41.66           H
ATOM   3701  HA2 GLY A 223     -38.152 -33.588  34.950  1.00 41.66           H
ATOM   3702  N   ASN A 224     -38.146 -31.709  32.534  1.00 48.73           N
ATOM   3703  CA  ASN A 224     -37.374 -31.109  31.453  1.00 43.43           C
ATOM   3704  C   ASN A 224     -37.731 -29.650  31.194  1.00 40.94           C
ATOM   3705  O   ASN A 224     -37.580 -29.153  30.077  1.00 48.20           O
ATOM   3706  CB  ASN A 224     -37.562 -31.917  30.169  1.00 52.46           C
ATOM   3707  CG  ASN A 224     -36.440 -32.907  29.936  1.00 68.60           C
ATOM   3708  OD1 ASN A 224     -35.660 -32.678  28.884  1.00 63.52           O
ATOM   3709  ND2 ASN A 224     -36.274 -33.867  30.690  1.00 76.23           N
ATOM   3710  H   ASN A 224     -39.100 -31.982  32.345  1.00 48.73           H
ATOM   3711  HA  ASN A 224     -36.320 -31.154  31.727  1.00 43.43           H
ATOM   3712  HB3 ASN A 224     -37.628 -31.237  29.319  1.00 52.46           H
ATOM   3713  HB2 ASN A 224     -38.512 -32.450  30.212  1.00 52.46           H
ATOM   3714 HD22 ASN A 224     -35.521 -34.518  30.520  1.00 76.23           H
ATOM   3715 HD21 ASN A 224     -36.891 -34.003  31.478  1.00 76.23           H
ATOM   3716  N   LYS A 225     -38.196 -28.961  32.229  1.00 41.94           N
ATOM   3717  CA  LYS A 225     -38.602 -27.568  32.091  1.00 39.87           C
ATOM   3718  C   LYS A 225     -37.513 -26.611  32.574  1.00 32.57           C
ATOM   3719  O   LYS A 225     -37.788 -25.464  32.917  1.00 40.11           O
ATOM   3720  CB  LYS A 225     -39.906 -27.321  32.856  1.00 45.04           C
ATOM   3721  CG  LYS A 225     -41.108 -28.032  32.252  1.00 50.50           C
ATOM   3722  CD  LYS A 225     -42.396 -27.691  32.990  1.00 64.16           C
ATOM   3723  CE  LYS A 225     -42.475 -28.389  34.339  1.00 63.79           C
ATOM   3724  NZ  LYS A 225     -42.515 -29.871  34.201  1.00 73.61           N1+
ATOM   3725  H   LYS A 225     -38.274 -29.401  33.135  1.00 41.94           H
ATOM   3726  HA  LYS A 225     -38.785 -27.370  31.035  1.00 39.87           H
ATOM   3727  HB3 LYS A 225     -40.103 -26.250  32.899  1.00 45.04           H
ATOM   3728  HB2 LYS A 225     -39.783 -27.636  33.892  1.00 45.04           H
ATOM   3729  HG3 LYS A 225     -40.946 -29.109  32.284  1.00 50.50           H
ATOM   3730  HG2 LYS A 225     -41.206 -27.752  31.203  1.00 50.50           H
ATOM   3731  HD3 LYS A 225     -43.251 -27.982  32.380  1.00 64.16           H
ATOM   3732  HD2 LYS A 225     -42.456 -26.612  33.136  1.00 64.16           H
ATOM   3733  HE3 LYS A 225     -43.364 -28.050  34.871  1.00 63.79           H
ATOM   3734  HE2 LYS A 225     -41.615 -28.104  34.945  1.00 63.79           H
ATOM   3735  HZ1 LYS A 225     -41.665 -30.192  33.760  1.00 73.61           H
ATOM   3736  HZ2 LYS A 225     -42.599 -30.293  35.115  1.00 73.61           H
ATOM   3737  HZ3 LYS A 225     -43.308 -30.136  33.634  1.00 73.61           H
ATOM   3738  N   LEU A 226     -36.276 -27.094  32.593  1.00 33.45           N
ATOM   3739  CA  LEU A 226     -35.137 -26.308  33.060  1.00 28.45           C
ATOM   3740  C   LEU A 226     -34.325 -25.769  31.874  1.00 30.31           C
ATOM   3741  O   LEU A 226     -34.481 -26.249  30.756  1.00 24.87           O
ATOM   3742  CB  LEU A 226     -34.258 -27.166  33.973  1.00 32.89           C
ATOM   3743  CG  LEU A 226     -34.892 -27.617  35.292  1.00 28.43           C
ATOM   3744  CD1 LEU A 226     -33.925 -28.484  36.081  1.00 27.47           C
ATOM   3745  CD2 LEU A 226     -35.334 -26.411  36.105  1.00 23.70           C
ATOM   3746  H   LEU A 226     -36.097 -28.036  32.277  1.00 33.45           H
ATOM   3747  HA  LEU A 226     -35.513 -25.462  33.636  1.00 28.45           H
ATOM   3748  HB3 LEU A 226     -33.331 -26.633  34.184  1.00 32.89           H
ATOM   3749  HB2 LEU A 226     -33.914 -28.041  33.422  1.00 32.89           H
ATOM   3750  HG  LEU A 226     -35.774 -28.214  35.060  1.00 28.43           H
ATOM   3751 HD11 LEU A 226     -34.394 -28.795  37.015  1.00 27.47           H
ATOM   3752 HD12 LEU A 226     -33.665 -29.365  35.495  1.00 27.47           H
ATOM   3753 HD13 LEU A 226     -33.022 -27.915  36.300  1.00 27.47           H
ATOM   3754 HD21 LEU A 226     -35.783 -26.747  37.040  1.00 23.70           H
ATOM   3755 HD22 LEU A 226     -34.470 -25.782  36.322  1.00 23.70           H
ATOM   3756 HD23 LEU A 226     -36.066 -25.838  35.537  1.00 23.70           H
ATOM   3757  N   PRO A 227     -33.460 -24.764  32.108  1.00 32.08           N
ATOM   3758  CA  PRO A 227     -32.594 -24.300  31.017  1.00 20.79           C
ATOM   3759  C   PRO A 227     -31.585 -25.381  30.642  1.00 26.03           C
ATOM   3760  O   PRO A 227     -31.402 -26.308  31.429  1.00 27.12           O
ATOM   3761  CB  PRO A 227     -31.895 -23.067  31.612  1.00 25.66           C
ATOM   3762  CG  PRO A 227     -32.671 -22.720  32.853  1.00 26.40           C
ATOM   3763  CD  PRO A 227     -33.236 -24.000  33.348  1.00 28.50           C
ATOM   3764  HA  PRO A 227     -33.191 -24.018  30.150  1.00 20.79           H
ATOM   3765  HB3 PRO A 227     -31.955 -22.240  30.904  1.00 25.66           H
ATOM   3766  HB2 PRO A 227     -30.873 -23.328  31.886  1.00 25.66           H
ATOM   3767  HG3 PRO A 227     -33.484 -22.042  32.594  1.00 26.40           H
ATOM   3768  HG2 PRO A 227     -31.993 -22.310  33.601  1.00 26.40           H
ATOM   3769  HD2 PRO A 227     -32.489 -24.511  33.956  1.00 28.50           H
ATOM   3770  HD3 PRO A 227     -34.195 -23.807  33.830  1.00 28.50           H
ATOM   3771  N   PRO A 228     -30.945 -25.276  29.461  1.00 23.03           N
ATOM   3772  CA  PRO A 228     -29.969 -26.297  29.061  1.00 24.51           C
ATOM   3773  C   PRO A 228     -28.866 -26.481  30.104  1.00 24.79           C
ATOM   3774  O   PRO A 228     -28.420 -25.495  30.689  1.00 25.98           O
ATOM   3775  CB  PRO A 228     -29.392 -25.742  27.753  1.00 25.99           C
ATOM   3776  CG  PRO A 228     -30.442 -24.829  27.228  1.00 28.76           C
ATOM   3777  CD  PRO A 228     -31.079 -24.216  28.446  1.00 30.59           C
ATOM   3778  HA  PRO A 228     -30.473 -27.246  28.876  1.00 24.51           H
ATOM   3779  HB3 PRO A 228     -29.240 -26.560  27.049  1.00 25.99           H
ATOM   3780  HB2 PRO A 228     -28.491 -25.169  27.970  1.00 25.99           H
ATOM   3781  HG3 PRO A 228     -31.187 -25.410  26.684  1.00 28.76           H
ATOM   3782  HG2 PRO A 228     -29.975 -24.046  26.631  1.00 28.76           H
ATOM   3783  HD2 PRO A 228     -30.500 -23.346  28.756  1.00 30.59           H
ATOM   3784  HD3 PRO A 228     -32.136 -24.039  28.248  1.00 30.59           H
ATOM   3785  N   GLN A 229     -28.444 -27.722  30.332  1.00 23.49           N
ATOM   3786  CA  GLN A 229     -27.363 -28.002  31.272  1.00 29.37           C
ATOM   3787  C   GLN A 229     -26.081 -27.276  30.872  1.00 24.04           C
ATOM   3788  O   GLN A 229     -25.322 -26.813  31.728  1.00 21.23           O
ATOM   3789  CB  GLN A 229     -27.102 -29.507  31.365  1.00 30.37           C
ATOM   3790  CG  GLN A 229     -26.026 -29.878  32.382  1.00 28.46           C
ATOM   3791  CD  GLN A 229     -25.815 -31.377  32.493  1.00 36.99           C
ATOM   3792  OE1 GLN A 229     -26.291 -32.016  33.434  1.00 35.62           O
ATOM   3793  NE2 GLN A 229     -25.094 -31.945  31.537  1.00 27.76           N
ATOM   3794  H   GLN A 229     -28.874 -28.498  29.849  1.00 23.49           H
ATOM   3795  HA  GLN A 229     -27.665 -27.646  32.257  1.00 29.37           H
ATOM   3796  HB3 GLN A 229     -26.818 -29.886  30.383  1.00 30.37           H
ATOM   3797  HB2 GLN A 229     -28.030 -30.020  31.617  1.00 30.37           H
ATOM   3798  HG3 GLN A 229     -26.297 -29.477  33.359  1.00 28.46           H
ATOM   3799  HG2 GLN A 229     -25.086 -29.399  32.106  1.00 28.46           H
ATOM   3800 HE22 GLN A 229     -24.921 -32.940  31.559  1.00 27.76           H
ATOM   3801 HE21 GLN A 229     -24.718 -31.383  30.787  1.00 27.76           H
ATOM   3802  N   TYR A 230     -25.858 -27.177  29.565  1.00 22.62           N
ATOM   3803  CA  TYR A 230     -24.696 -26.490  29.012  1.00 23.16           C
ATOM   3804  C   TYR A 230     -24.643 -25.033  29.473  1.00 21.49           C
ATOM   3805  O   TYR A 230     -23.563 -24.474  29.645  1.00 22.92           O
ATOM   3806  CB  TYR A 230     -24.720 -26.580  27.479  1.00 25.46           C
ATOM   3807  CG  TYR A 230     -23.509 -26.014  26.755  1.00 21.03           C
ATOM   3808  CD1 TYR A 230     -22.222 -26.213  27.234  1.00 22.59           C
ATOM   3809  CD2 TYR A 230     -23.661 -25.315  25.560  1.00 27.09           C
ATOM   3810  CE1 TYR A 230     -21.120 -25.703  26.559  1.00 19.85           C
ATOM   3811  CE2 TYR A 230     -22.570 -24.806  24.880  1.00 27.75           C
ATOM   3812  CZ  TYR A 230     -21.300 -25.000  25.386  1.00 24.77           C
ATOM   3813  OH  TYR A 230     -20.214 -24.490  24.705  1.00 24.69           O
ATOM   3814  H   TYR A 230     -26.507 -27.587  28.909  1.00 22.62           H
ATOM   3815  HA  TYR A 230     -23.798 -26.994  29.370  1.00 23.16           H
ATOM   3816  HB3 TYR A 230     -25.622 -26.095  27.105  1.00 25.46           H
ATOM   3817  HB2 TYR A 230     -24.863 -27.619  27.182  1.00 25.46           H
ATOM   3818  HD1 TYR A 230     -22.065 -26.772  28.145  1.00 22.59           H
ATOM   3819  HD2 TYR A 230     -24.647 -25.161  25.146  1.00 27.09           H
ATOM   3820  HE1 TYR A 230     -20.126 -25.858  26.953  1.00 19.85           H
ATOM   3821  HE2 TYR A 230     -22.714 -24.261  23.959  1.00 27.75           H
ATOM   3822  HH  TYR A 230     -20.516 -24.033  23.917  1.00 24.69           H
ATOM   3823  N   ALA A 231     -25.808 -24.425  29.688  1.00 21.95           N
ATOM   3824  CA  ALA A 231     -25.862 -23.050  30.183  1.00 23.65           C
ATOM   3825  C   ALA A 231     -25.236 -22.940  31.568  1.00 23.38           C
ATOM   3826  O   ALA A 231     -24.576 -21.953  31.881  1.00 27.04           O
ATOM   3827  CB  ALA A 231     -27.301 -22.543  30.216  1.00 19.62           C
ATOM   3828  H   ALA A 231     -26.673 -24.914  29.509  1.00 21.95           H
ATOM   3829  HA  ALA A 231     -25.293 -22.419  29.500  1.00 23.65           H
ATOM   3830  HB1 ALA A 231     -27.317 -21.518  30.587  1.00 19.62           H
ATOM   3831  HB2 ALA A 231     -27.720 -22.571  29.210  1.00 19.62           H
ATOM   3832  HB3 ALA A 231     -27.895 -23.177  30.874  1.00 19.62           H
ATOM   3833  N   LEU A 232     -25.446 -23.957  32.396  1.00 21.96           N
ATOM   3834  CA  LEU A 232     -24.931 -23.939  33.764  1.00 24.03           C
ATOM   3835  C   LEU A 232     -23.434 -24.229  33.766  1.00 20.93           C
ATOM   3836  O   LEU A 232     -22.698 -23.723  34.608  1.00 25.59           O
ATOM   3837  CB  LEU A 232     -25.673 -24.948  34.640  1.00 23.66           C
ATOM   3838  CG  LEU A 232     -27.015 -24.519  35.244  1.00 27.80           C
ATOM   3839  CD1 LEU A 232     -26.838 -23.343  36.208  1.00 30.31           C
ATOM   3840  CD2 LEU A 232     -28.030 -24.182  34.163  1.00 22.13           C
ATOM   3841  H   LEU A 232     -25.970 -24.762  32.084  1.00 21.96           H
ATOM   3842  HA  LEU A 232     -25.089 -22.943  34.178  1.00 24.03           H
ATOM   3843  HB3 LEU A 232     -25.012 -25.282  35.440  1.00 23.66           H
ATOM   3844  HB2 LEU A 232     -25.812 -25.873  34.080  1.00 23.66           H
ATOM   3845  HG  LEU A 232     -27.406 -25.361  35.816  1.00 27.80           H
ATOM   3846 HD11 LEU A 232     -27.807 -23.061  36.620  1.00 30.31           H
ATOM   3847 HD12 LEU A 232     -26.170 -23.634  37.018  1.00 30.31           H
ATOM   3848 HD13 LEU A 232     -26.411 -22.495  35.673  1.00 30.31           H
ATOM   3849 HD21 LEU A 232     -28.970 -23.882  34.627  1.00 22.13           H
ATOM   3850 HD22 LEU A 232     -27.651 -23.364  33.550  1.00 22.13           H
ATOM   3851 HD23 LEU A 232     -28.198 -25.058  33.536  1.00 22.13           H
ATOM   3852  N   GLU A 233     -22.985 -25.037  32.810  1.00 22.92           N
ATOM   3853  CA  GLU A 233     -21.560 -25.291  32.646  1.00 23.66           C
ATOM   3854  C   GLU A 233     -20.822 -24.006  32.278  1.00 27.51           C
ATOM   3855  O   GLU A 233     -19.743 -23.729  32.809  1.00 24.78           O
ATOM   3856  CB  GLU A 233     -21.317 -26.364  31.586  1.00 27.43           C
ATOM   3857  CG  GLU A 233     -19.849 -26.562  31.240  1.00 25.06           C
ATOM   3858  CD  GLU A 233     -19.597 -27.851  30.484  1.00 35.03           C
ATOM   3859  OE1 GLU A 233     -19.807 -27.873  29.253  1.00 33.05           O
ATOM   3860  OE2 GLU A 233     -19.191 -28.844  31.122  1.00 38.62           O1-
ATOM   3861  H   GLU A 233     -23.636 -25.487  32.182  1.00 22.92           H
ATOM   3862  HA  GLU A 233     -21.165 -25.652  33.596  1.00 23.66           H
ATOM   3863  HB3 GLU A 233     -21.871 -26.111  30.682  1.00 27.43           H
ATOM   3864  HB2 GLU A 233     -21.739 -27.310  31.925  1.00 27.43           H
ATOM   3865  HG3 GLU A 233     -19.257 -26.557  32.155  1.00 25.06           H
ATOM   3866  HG2 GLU A 233     -19.500 -25.718  30.644  1.00 25.06           H
ATOM   3867  N   LEU A 234     -21.407 -23.221  31.377  1.00 20.64           N
ATOM   3868  CA  LEU A 234     -20.801 -21.962  30.955  1.00 18.57           C
ATOM   3869  C   LEU A 234     -20.887 -20.908  32.048  1.00 19.45           C
ATOM   3870  O   LEU A 234     -19.978 -20.094  32.204  1.00 21.37           O
ATOM   3871  CB  LEU A 234     -21.468 -21.435  29.678  1.00 17.94           C
ATOM   3872  CG  LEU A 234     -21.255 -22.264  28.411  1.00 17.81           C
ATOM   3873  CD1 LEU A 234     -22.086 -21.707  27.259  1.00 18.64           C
ATOM   3874  CD2 LEU A 234     -19.786 -22.306  28.037  1.00 21.22           C
ATOM   3875  H   LEU A 234     -22.290 -23.492  30.969  1.00 20.64           H
ATOM   3876  HA  LEU A 234     -19.748 -22.145  30.740  1.00 18.57           H
ATOM   3877  HB3 LEU A 234     -21.139 -20.412  29.497  1.00 17.94           H
ATOM   3878  HB2 LEU A 234     -22.537 -21.316  29.854  1.00 17.94           H
ATOM   3879  HG  LEU A 234     -21.586 -23.283  28.610  1.00 17.81           H
ATOM   3880 HD11 LEU A 234     -21.921 -22.310  26.366  1.00 18.64           H
ATOM   3881 HD12 LEU A 234     -23.143 -21.735  27.526  1.00 18.64           H
ATOM   3882 HD13 LEU A 234     -21.789 -20.677  27.061  1.00 18.64           H
ATOM   3883 HD21 LEU A 234     -19.658 -22.901  27.133  1.00 21.22           H
ATOM   3884 HD22 LEU A 234     -19.427 -21.292  27.858  1.00 21.22           H
ATOM   3885 HD23 LEU A 234     -19.216 -22.755  28.851  1.00 21.22           H
ATOM   3886  N   LEU A 235     -21.988 -20.917  32.794  1.00 22.34           N
ATOM   3887  CA  LEU A 235     -22.168 -19.983  33.900  1.00 22.59           C
ATOM   3888  C   LEU A 235     -21.123 -20.219  34.987  1.00 22.37           C
ATOM   3889  O   LEU A 235     -20.706 -19.285  35.668  1.00 22.33           O
ATOM   3890  CB  LEU A 235     -23.578 -20.109  34.488  1.00 26.65           C
ATOM   3891  CG  LEU A 235     -24.004 -19.097  35.553  1.00 24.04           C
ATOM   3892  CD1 LEU A 235     -23.838 -17.681  35.038  1.00 27.85           C
ATOM   3893  CD2 LEU A 235     -25.443 -19.340  35.968  1.00 32.42           C
ATOM   3894  H   LEU A 235     -22.724 -21.581  32.600  1.00 22.34           H
ATOM   3895  HA  LEU A 235     -22.044 -18.970  33.518  1.00 22.59           H
ATOM   3896  HB3 LEU A 235     -23.713 -21.117  34.879  1.00 26.65           H
ATOM   3897  HB2 LEU A 235     -24.305 -20.101  33.676  1.00 26.65           H
ATOM   3898  HG  LEU A 235     -23.365 -19.225  36.427  1.00 24.04           H
ATOM   3899 HD11 LEU A 235     -24.146 -16.975  35.809  1.00 27.85           H
ATOM   3900 HD12 LEU A 235     -22.793 -17.507  34.783  1.00 27.85           H
ATOM   3901 HD13 LEU A 235     -24.456 -17.542  34.151  1.00 27.85           H
ATOM   3902 HD21 LEU A 235     -25.731 -18.612  36.726  1.00 32.42           H
ATOM   3903 HD22 LEU A 235     -26.094 -19.237  35.100  1.00 32.42           H
ATOM   3904 HD23 LEU A 235     -25.539 -20.346  36.376  1.00 32.42           H
ATOM   3905  N   THR A 236     -20.702 -21.471  35.143  1.00 21.90           N
ATOM   3906  CA  THR A 236     -19.697 -21.821  36.146  1.00 24.62           C
ATOM   3907  C   THR A 236     -18.310 -21.339  35.711  1.00 21.91           C
ATOM   3908  O   THR A 236     -17.526 -20.843  36.528  1.00 20.00           O
ATOM   3909  CB  THR A 236     -19.670 -23.347  36.409  1.00 21.31           C
ATOM   3910  OG1 THR A 236     -20.962 -23.780  36.853  1.00 21.24           O
ATOM   3911  CG2 THR A 236     -18.647 -23.693  37.476  1.00 23.86           C
ATOM   3912  H   THR A 236     -21.078 -22.206  34.561  1.00 21.90           H
ATOM   3913  HA  THR A 236     -19.956 -21.319  37.078  1.00 24.62           H
ATOM   3914  HB  THR A 236     -19.415 -23.866  35.485  1.00 21.31           H
ATOM   3915  HG1 THR A 236     -21.574 -23.772  36.114  1.00 21.24           H
ATOM   3916 HG21 THR A 236     -18.646 -24.770  37.644  1.00 23.86           H
ATOM   3917 HG22 THR A 236     -17.657 -23.376  37.147  1.00 23.86           H
ATOM   3918 HG23 THR A 236     -18.902 -23.182  38.404  1.00 23.86           H
ATOM   3919  N   VAL A 237     -18.015 -21.476  34.421  1.00 22.95           N
ATOM   3920  CA  VAL A 237     -16.772 -20.954  33.860  1.00 22.65           C
ATOM   3921  C   VAL A 237     -16.703 -19.447  34.070  1.00 24.80           C
ATOM   3922  O   VAL A 237     -15.683 -18.916  34.510  1.00 28.36           O
ATOM   3923  CB  VAL A 237     -16.648 -21.265  32.356  1.00 23.41           C
ATOM   3924  CG1 VAL A 237     -15.459 -20.530  31.753  1.00 20.24           C
ATOM   3925  CG2 VAL A 237     -16.527 -22.765  32.130  1.00 23.70           C
ATOM   3926  H   VAL A 237     -18.658 -21.951  33.804  1.00 22.95           H
ATOM   3927  HA  VAL A 237     -15.934 -21.417  34.381  1.00 22.65           H
ATOM   3928  HB  VAL A 237     -17.553 -20.916  31.859  1.00 23.41           H
ATOM   3929 HG11 VAL A 237     -15.388 -20.762  30.690  1.00 20.24           H
ATOM   3930 HG12 VAL A 237     -15.592 -19.456  31.881  1.00 20.24           H
ATOM   3931 HG13 VAL A 237     -14.544 -20.845  32.255  1.00 20.24           H
ATOM   3932 HG21 VAL A 237     -16.440 -22.966  31.062  1.00 23.70           H
ATOM   3933 HG22 VAL A 237     -15.641 -23.140  32.643  1.00 23.70           H
ATOM   3934 HG23 VAL A 237     -17.413 -23.265  32.523  1.00 23.70           H
ATOM   3935  N   TYR A 238     -17.807 -18.773  33.762  1.00 21.42           N
ATOM   3936  CA  TYR A 238     -17.931 -17.333  33.955  1.00 27.23           C
ATOM   3937  C   TYR A 238     -17.698 -16.921  35.410  1.00 24.31           C
ATOM   3938  O   TYR A 238     -16.986 -15.957  35.684  1.00 26.01           O
ATOM   3939  CB  TYR A 238     -19.313 -16.863  33.504  1.00 18.34           C
ATOM   3940  CG  TYR A 238     -19.580 -15.397  33.760  1.00 26.93           C
ATOM   3941  CD1 TYR A 238     -19.047 -14.421  32.928  1.00 28.18           C
ATOM   3942  CD2 TYR A 238     -20.372 -14.989  34.822  1.00 27.96           C
ATOM   3943  CE1 TYR A 238     -19.291 -13.083  33.153  1.00 27.88           C
ATOM   3944  CE2 TYR A 238     -20.621 -13.652  35.053  1.00 34.71           C
ATOM   3945  CZ  TYR A 238     -20.079 -12.704  34.214  1.00 29.67           C
ATOM   3946  OH  TYR A 238     -20.322 -11.370  34.439  1.00 46.70           O
ATOM   3947  H   TYR A 238     -18.604 -19.259  33.377  1.00 21.42           H
ATOM   3948  HA  TYR A 238     -17.183 -16.839  33.335  1.00 27.23           H
ATOM   3949  HB3 TYR A 238     -20.078 -17.461  33.999  1.00 18.34           H
ATOM   3950  HB2 TYR A 238     -19.437 -17.073  32.442  1.00 18.34           H
ATOM   3951  HD1 TYR A 238     -18.430 -14.705  32.088  1.00 28.18           H
ATOM   3952  HD2 TYR A 238     -20.806 -15.723  35.485  1.00 27.96           H
ATOM   3953  HE1 TYR A 238     -18.864 -12.339  32.497  1.00 27.88           H
ATOM   3954  HE2 TYR A 238     -21.238 -13.354  35.888  1.00 34.71           H
ATOM   3955  HH  TYR A 238     -19.873 -10.846  33.772  1.00 46.70           H
ATOM   3956  N   ALA A 239     -18.314 -17.650  36.334  1.00 19.93           N
ATOM   3957  CA  ALA A 239     -18.175 -17.356  37.757  1.00 24.41           C
ATOM   3958  C   ALA A 239     -16.711 -17.426  38.183  1.00 24.72           C
ATOM   3959  O   ALA A 239     -16.222 -16.565  38.912  1.00 23.71           O
ATOM   3960  CB  ALA A 239     -19.017 -18.317  38.583  1.00 21.15           C
ATOM   3961  H   ALA A 239     -18.895 -18.429  36.058  1.00 19.93           H
ATOM   3962  HA  ALA A 239     -18.536 -16.343  37.935  1.00 24.41           H
ATOM   3963  HB1 ALA A 239     -18.902 -18.084  39.642  1.00 21.15           H
ATOM   3964  HB2 ALA A 239     -20.065 -18.217  38.301  1.00 21.15           H
ATOM   3965  HB3 ALA A 239     -18.688 -19.340  38.399  1.00 21.15           H
ATOM   3966  N   TRP A 240     -16.008 -18.444  37.704  1.00 21.24           N
ATOM   3967  CA  TRP A 240     -14.614 -18.646  38.077  1.00 27.30           C
ATOM   3968  C   TRP A 240     -13.698 -17.617  37.421  1.00 27.34           C
ATOM   3969  O   TRP A 240     -12.747 -17.139  38.039  1.00 26.15           O
ATOM   3970  CB  TRP A 240     -14.174 -20.062  37.712  1.00 23.71           C
ATOM   3971  CG  TRP A 240     -12.735 -20.348  37.989  1.00 26.63           C
ATOM   3972  CD1 TRP A 240     -12.187 -20.742  39.179  1.00 22.26           C
ATOM   3973  CD2 TRP A 240     -11.654 -20.278  37.052  1.00 20.13           C
ATOM   3974  NE1 TRP A 240     -10.831 -20.914  39.039  1.00 21.67           N
ATOM   3975  CE2 TRP A 240     -10.478 -20.638  37.742  1.00 23.13           C
ATOM   3976  CE3 TRP A 240     -11.564 -19.938  35.698  1.00 26.41           C
ATOM   3977  CZ2 TRP A 240      -9.231 -20.670  37.125  1.00 26.19           C
ATOM   3978  CZ3 TRP A 240     -10.323 -19.974  35.084  1.00 26.28           C
ATOM   3979  CH2 TRP A 240      -9.173 -20.336  35.798  1.00 30.57           C
ATOM   3980  H   TRP A 240     -16.438 -19.099  37.067  1.00 21.24           H
ATOM   3981  HA  TRP A 240     -14.532 -18.533  39.158  1.00 27.30           H
ATOM   3982  HB3 TRP A 240     -14.382 -20.244  36.658  1.00 23.71           H
ATOM   3983  HB2 TRP A 240     -14.795 -20.782  38.246  1.00 23.71           H
ATOM   3984  HD1 TRP A 240     -12.817 -20.871  40.047  1.00 22.26           H
ATOM   3985  HE1 TRP A 240     -10.274 -21.201  39.831  1.00 21.67           H
ATOM   3986  HE3 TRP A 240     -12.452 -19.655  35.152  1.00 26.41           H
ATOM   3987  HZ2 TRP A 240      -8.355 -20.951  37.691  1.00 26.19           H
ATOM   3988  HZ3 TRP A 240     -10.230 -19.721  34.038  1.00 26.28           H
ATOM   3989  HH2 TRP A 240      -8.226 -20.348  35.279  1.00 30.57           H
ATOM   3990  N   GLU A 241     -13.989 -17.274  36.170  1.00 23.74           N
ATOM   3991  CA  GLU A 241     -13.180 -16.304  35.440  1.00 24.18           C
ATOM   3992  C   GLU A 241     -13.313 -14.888  36.012  1.00 25.40           C
ATOM   3993  O   GLU A 241     -12.368 -14.109  35.976  1.00 26.77           O
ATOM   3994  CB  GLU A 241     -13.556 -16.300  33.955  1.00 24.17           C
ATOM   3995  CG  GLU A 241     -13.070 -17.522  33.180  1.00 23.81           C
ATOM   3996  CD  GLU A 241     -13.352 -17.429  31.690  1.00 31.71           C
ATOM   3997  OE1 GLU A 241     -12.702 -18.163  30.915  1.00 30.55           O
ATOM   3998  OE2 GLU A 241     -14.223 -16.626  31.291  1.00 31.01           O1-
ATOM   3999  H   GLU A 241     -14.785 -17.687  35.705  1.00 23.74           H
ATOM   4000  HA  GLU A 241     -12.136 -16.605  35.523  1.00 24.18           H
ATOM   4001  HB3 GLU A 241     -13.166 -15.396  33.486  1.00 24.17           H
ATOM   4002  HB2 GLU A 241     -14.638 -16.217  33.857  1.00 24.17           H
ATOM   4003  HG3 GLU A 241     -13.543 -18.418  33.583  1.00 23.81           H
ATOM   4004  HG2 GLU A 241     -11.999 -17.649  33.339  1.00 23.81           H
ATOM   4005  N   GLN A 242     -14.483 -14.552  36.534  1.00 22.98           N
ATOM   4006  CA  GLN A 242     -14.699 -13.211  37.058  1.00 28.24           C
ATOM   4007  C   GLN A 242     -14.466 -13.148  38.569  1.00 32.18           C
ATOM   4008  O   GLN A 242     -14.287 -12.069  39.132  1.00 34.03           O
ATOM   4009  CB  GLN A 242     -16.111 -12.726  36.727  1.00 31.13           C
ATOM   4010  CG  GLN A 242     -16.427 -12.703  35.235  1.00 37.69           C
ATOM   4011  CD  GLN A 242     -15.435 -11.874  34.438  1.00 36.92           C
ATOM   4012  OE1 GLN A 242     -14.912 -12.323  33.419  1.00 45.71           O
ATOM   4013  NE2 GLN A 242     -15.174 -10.657  34.899  1.00 48.34           N
ATOM   4014  H   GLN A 242     -15.233 -15.228  36.570  1.00 22.98           H
ATOM   4015  HA  GLN A 242     -13.988 -12.540  36.577  1.00 28.24           H
ATOM   4016  HB3 GLN A 242     -16.257 -11.729  37.143  1.00 31.13           H
ATOM   4017  HB2 GLN A 242     -16.839 -13.354  37.241  1.00 31.13           H
ATOM   4018  HG3 GLN A 242     -17.432 -12.309  35.084  1.00 37.69           H
ATOM   4019  HG2 GLN A 242     -16.437 -13.723  34.851  1.00 37.69           H
ATOM   4020 HE22 GLN A 242     -14.522 -10.061  34.410  1.00 48.34           H
ATOM   4021 HE21 GLN A 242     -15.627 -10.327  35.739  1.00 48.34           H
ATOM   4022  N   GLY A 243     -14.451 -14.306  39.220  1.00 26.59           N
ATOM   4023  CA  GLY A 243     -14.408 -14.345  40.669  1.00 31.07           C
ATOM   4024  C   GLY A 243     -13.222 -15.031  41.317  1.00 28.37           C
ATOM   4025  O   GLY A 243     -13.029 -14.901  42.526  1.00 28.76           O
ATOM   4026  H   GLY A 243     -14.470 -15.175  38.705  1.00 26.59           H
ATOM   4027  HA3 GLY A 243     -15.329 -14.794  41.042  1.00 31.07           H
ATOM   4028  HA2 GLY A 243     -14.490 -13.330  41.057  1.00 31.07           H
ATOM   4029  N   SER A 244     -12.425 -15.759  40.538  1.00 27.72           N
ATOM   4030  CA  SER A 244     -11.299 -16.497  41.115  1.00 31.10           C
ATOM   4031  C   SER A 244     -10.049 -16.503  40.239  1.00 31.95           C
ATOM   4032  O   SER A 244      -9.027 -15.922  40.608  1.00 28.87           O
ATOM   4033  CB  SER A 244     -11.716 -17.938  41.415  1.00 29.76           C
ATOM   4034  OG  SER A 244     -10.591 -18.736  41.745  1.00 26.46           O
ATOM   4035  H   SER A 244     -12.595 -15.805  39.543  1.00 27.72           H
ATOM   4036  HA  SER A 244     -11.040 -16.022  42.061  1.00 31.10           H
ATOM   4037  HB3 SER A 244     -12.217 -18.360  40.544  1.00 29.76           H
ATOM   4038  HB2 SER A 244     -12.423 -17.946  42.245  1.00 29.76           H
ATOM   4039  HG  SER A 244     -10.854 -19.658  41.789  1.00 26.46           H
ATOM   4040  N   ARG A 245     -10.138 -17.178  39.094  1.00 25.32           N
ATOM   4041  CA  ARG A 245      -9.018 -17.355  38.168  1.00 28.69           C
ATOM   4042  C   ARG A 245      -7.836 -18.079  38.803  1.00 29.06           C
ATOM   4043  O   ARG A 245      -6.708 -17.952  38.335  1.00 37.22           O
ATOM   4044  CB  ARG A 245      -8.543 -16.012  37.610  1.00 31.32           C
ATOM   4045  CG  ARG A 245      -9.633 -15.178  36.979  1.00 37.63           C
ATOM   4046  CD  ARG A 245      -9.159 -14.563  35.672  1.00 52.23           C
ATOM   4047  NE  ARG A 245      -9.024 -15.560  34.611  1.00 49.91           N
ATOM   4048  CZ  ARG A 245      -9.582 -15.450  33.408  1.00 49.94           C
ATOM   4049  NH1 ARG A 245     -10.313 -14.383  33.112  1.00 53.55           N
ATOM   4050  NH2 ARG A 245      -9.409 -16.403  32.498  1.00 40.64           N1+
ATOM   4051  H   ARG A 245     -11.014 -17.602  38.824  1.00 25.32           H
ATOM   4052  HA  ARG A 245      -9.369 -17.959  37.331  1.00 28.69           H
ATOM   4053  HB3 ARG A 245      -7.752 -16.184  36.880  1.00 31.32           H
ATOM   4054  HB2 ARG A 245      -8.065 -15.440  38.405  1.00 31.32           H
ATOM   4055  HG3 ARG A 245      -9.928 -14.386  37.667  1.00 37.63           H
ATOM   4056  HG2 ARG A 245     -10.505 -15.804  36.790  1.00 37.63           H
ATOM   4057  HD3 ARG A 245      -8.200 -14.070  35.830  1.00 52.23           H
ATOM   4058  HD2 ARG A 245      -9.863 -13.792  35.358  1.00 52.23           H
ATOM   4059 HH22 ARG A 245      -9.835 -16.314  31.587  1.00 40.64           H
ATOM   4060 HH21 ARG A 245      -8.852 -17.216  32.718  1.00 40.64           H
ATOM   4061 HH12 ARG A 245     -10.737 -14.299  32.199  1.00 53.55           H
ATOM   4062 HH11 ARG A 245     -10.446 -13.655  33.800  1.00 53.55           H
ATOM   4063  HE  ARG A 245      -8.466 -16.371  34.837  1.00 49.91           H
ATOM   4064  N   LYS A 246      -8.089 -18.843  39.858  1.00 27.59           N
ATOM   4065  CA  LYS A 246      -7.015 -19.579  40.510  1.00 31.43           C
ATOM   4066  C   LYS A 246      -7.264 -21.082  40.477  1.00 30.21           C
ATOM   4067  O   LYS A 246      -8.402 -21.529  40.337  1.00 26.02           O
ATOM   4068  CB  LYS A 246      -6.836 -19.088  41.947  1.00 29.45           C
ATOM   4069  CG  LYS A 246      -6.323 -17.658  42.004  1.00 32.97           C
ATOM   4070  CD  LYS A 246      -5.934 -17.227  43.400  1.00 42.22           C
ATOM   4071  CE  LYS A 246      -4.735 -16.291  43.343  1.00 52.54           C
ATOM   4072  NZ  LYS A 246      -4.868 -15.271  42.265  1.00 41.33           N1+
ATOM   4073  H   LYS A 246      -9.031 -18.917  40.214  1.00 27.59           H
ATOM   4074  HA  LYS A 246      -6.091 -19.378  39.968  1.00 31.43           H
ATOM   4075  HB3 LYS A 246      -6.140 -19.744  42.470  1.00 29.45           H
ATOM   4076  HB2 LYS A 246      -7.788 -19.153  42.473  1.00 29.45           H
ATOM   4077  HG3 LYS A 246      -7.087 -16.984  41.616  1.00 32.97           H
ATOM   4078  HG2 LYS A 246      -5.464 -17.555  41.341  1.00 32.97           H
ATOM   4079  HD3 LYS A 246      -5.681 -18.105  43.994  1.00 42.22           H
ATOM   4080  HD2 LYS A 246      -6.774 -16.713  43.869  1.00 42.22           H
ATOM   4081  HE3 LYS A 246      -3.828 -16.873  43.181  1.00 52.54           H
ATOM   4082  HE2 LYS A 246      -4.620 -15.790  44.304  1.00 52.54           H
ATOM   4083  HZ1 LYS A 246      -5.694 -14.713  42.429  1.00 41.33           H
ATOM   4084  HZ2 LYS A 246      -4.053 -14.674  42.264  1.00 41.33           H
ATOM   4085  HZ3 LYS A 246      -4.947 -15.734  41.371  1.00 41.33           H
ATOM   4086  N   THR A 247      -6.186 -21.853  40.580  1.00 31.46           N
ATOM   4087  CA  THR A 247      -6.277 -23.306  40.551  1.00 34.60           C
ATOM   4088  C   THR A 247      -6.836 -23.828  41.861  1.00 29.61           C
ATOM   4089  O   THR A 247      -7.493 -24.867  41.896  1.00 27.52           O
ATOM   4090  CB  THR A 247      -4.911 -23.959  40.293  1.00 33.89           C
ATOM   4091  OG1 THR A 247      -3.984 -23.537  41.301  1.00 30.00           O
ATOM   4092  CG2 THR A 247      -4.382 -23.569  38.921  1.00 24.89           C
ATOM   4093  H   THR A 247      -5.273 -21.433  40.682  1.00 31.46           H
ATOM   4094  HA  THR A 247      -6.955 -23.594  39.747  1.00 34.60           H
ATOM   4095  HB  THR A 247      -5.019 -25.043  40.339  1.00 33.89           H
ATOM   4096  HG1 THR A 247      -3.871 -24.239  41.946  1.00 30.00           H
ATOM   4097 HG21 THR A 247      -3.414 -24.041  38.757  1.00 24.89           H
ATOM   4098 HG22 THR A 247      -5.082 -23.900  38.154  1.00 24.89           H
ATOM   4099 HG23 THR A 247      -4.271 -22.486  38.868  1.00 24.89           H
ATOM   4100  N   ASP A 248      -6.563 -23.106  42.942  1.00 30.77           N
ATOM   4101  CA  ASP A 248      -7.099 -23.471  44.243  1.00 35.59           C
ATOM   4102  C   ASP A 248      -8.058 -22.396  44.735  1.00 39.36           C
ATOM   4103  O   ASP A 248      -7.706 -21.220  44.824  1.00 40.40           O
ATOM   4104  CB  ASP A 248      -5.980 -23.694  45.263  1.00 33.91           C
ATOM   4105  CG  ASP A 248      -6.476 -24.377  46.528  1.00 55.14           C
ATOM   4106  OD1 ASP A 248      -7.609 -24.910  46.511  1.00 49.21           O
ATOM   4107  OD2 ASP A 248      -5.735 -24.391  47.535  1.00 67.11           O1-
ATOM   4108  H   ASP A 248      -5.974 -22.289  42.868  1.00 30.77           H
ATOM   4109  HA  ASP A 248      -7.655 -24.402  44.135  1.00 35.59           H
ATOM   4110  HB3 ASP A 248      -5.529 -22.736  45.521  1.00 33.91           H
ATOM   4111  HB2 ASP A 248      -5.192 -24.297  44.811  1.00 33.91           H
ATOM   4112  N   PHE A 249      -9.275 -22.823  45.043  1.00 35.04           N
ATOM   4113  CA  PHE A 249     -10.327 -21.939  45.516  1.00 27.42           C
ATOM   4114  C   PHE A 249     -11.270 -22.760  46.375  1.00 25.95           C
ATOM   4115  O   PHE A 249     -11.159 -23.985  46.422  1.00 25.07           O
ATOM   4116  CB  PHE A 249     -11.079 -21.296  44.343  1.00 26.97           C
ATOM   4117  CG  PHE A 249     -11.642 -22.294  43.362  1.00 25.36           C
ATOM   4118  CD1 PHE A 249     -12.863 -22.909  43.596  1.00 23.32           C
ATOM   4119  CD2 PHE A 249     -10.945 -22.619  42.210  1.00 24.93           C
ATOM   4120  CE1 PHE A 249     -13.378 -23.829  42.703  1.00 27.16           C
ATOM   4121  CE2 PHE A 249     -11.452 -23.539  41.311  1.00 21.87           C
ATOM   4122  CZ  PHE A 249     -12.671 -24.145  41.555  1.00 20.85           C
ATOM   4123  H   PHE A 249      -9.504 -23.802  44.953  1.00 35.04           H
ATOM   4124  HA  PHE A 249      -9.883 -21.153  46.127  1.00 27.42           H
ATOM   4125  HB3 PHE A 249     -10.413 -20.610  43.819  1.00 26.97           H
ATOM   4126  HB2 PHE A 249     -11.886 -20.673  44.729  1.00 26.97           H
ATOM   4127  HD1 PHE A 249     -13.426 -22.671  44.487  1.00 23.32           H
ATOM   4128  HD2 PHE A 249      -9.993 -22.152  42.005  1.00 24.93           H
ATOM   4129  HE1 PHE A 249     -14.330 -24.300  42.901  1.00 27.16           H
ATOM   4130  HE2 PHE A 249     -10.896 -23.784  40.418  1.00 21.87           H
ATOM   4131  HZ  PHE A 249     -13.072 -24.862  40.854  1.00 20.85           H
ATOM   4132  N   SER A 250     -12.196 -22.093  47.050  1.00 27.28           N
ATOM   4133  CA  SER A 250     -13.197 -22.797  47.837  1.00 24.97           C
ATOM   4134  C   SER A 250     -14.325 -23.297  46.948  1.00 23.50           C
ATOM   4135  O   SER A 250     -14.989 -22.505  46.278  1.00 26.36           O
ATOM   4136  CB  SER A 250     -13.763 -21.895  48.932  1.00 25.70           C
ATOM   4137  OG  SER A 250     -14.828 -22.545  49.600  1.00 22.50           O
ATOM   4138  H   SER A 250     -12.212 -21.084  47.022  1.00 27.28           H
ATOM   4139  HA  SER A 250     -12.723 -23.657  48.309  1.00 24.97           H
ATOM   4140  HB3 SER A 250     -14.125 -20.968  48.488  1.00 25.70           H
ATOM   4141  HB2 SER A 250     -12.977 -21.657  49.648  1.00 25.70           H
ATOM   4142  HG  SER A 250     -14.540 -22.816  50.475  1.00 22.50           H
ATOM   4143  N   THR A 251     -14.531 -24.612  46.941  1.00 21.59           N
ATOM   4144  CA  THR A 251     -15.611 -25.223  46.174  1.00 26.20           C
ATOM   4145  C   THR A 251     -16.968 -24.673  46.607  1.00 25.79           C
ATOM   4146  O   THR A 251     -17.833 -24.390  45.774  1.00 21.70           O
ATOM   4147  CB  THR A 251     -15.597 -26.760  46.323  1.00 29.52           C
ATOM   4148  OG1 THR A 251     -14.422 -27.288  45.695  1.00 27.79           O
ATOM   4149  CG2 THR A 251     -16.827 -27.383  45.684  1.00 24.50           C
ATOM   4150  H   THR A 251     -13.930 -25.220  47.478  1.00 21.59           H
ATOM   4151  HA  THR A 251     -15.463 -24.980  45.122  1.00 26.20           H
ATOM   4152  HB  THR A 251     -15.579 -27.015  47.383  1.00 29.52           H
ATOM   4153  HG1 THR A 251     -14.156 -28.096  46.140  1.00 27.79           H
ATOM   4154 HG21 THR A 251     -16.790 -28.466  45.804  1.00 24.50           H
ATOM   4155 HG22 THR A 251     -17.724 -26.995  46.166  1.00 24.50           H
ATOM   4156 HG23 THR A 251     -16.850 -27.136  44.623  1.00 24.50           H
ATOM   4157  N   ALA A 252     -17.140 -24.503  47.914  1.00 22.59           N
ATOM   4158  CA  ALA A 252     -18.385 -23.981  48.471  1.00 23.83           C
ATOM   4159  C   ALA A 252     -18.672 -22.554  48.026  1.00 24.25           C
ATOM   4160  O   ALA A 252     -19.823 -22.199  47.776  1.00 23.32           O
ATOM   4161  CB  ALA A 252     -18.352 -24.051  49.998  1.00 26.40           C
ATOM   4162  H   ALA A 252     -16.396 -24.737  48.556  1.00 22.59           H
ATOM   4163  HA  ALA A 252     -19.201 -24.613  48.122  1.00 23.83           H
ATOM   4164  HB1 ALA A 252     -19.286 -23.659  50.400  1.00 26.40           H
ATOM   4165  HB2 ALA A 252     -18.228 -25.087  50.312  1.00 26.40           H
ATOM   4166  HB3 ALA A 252     -17.518 -23.457  50.372  1.00 26.40           H
ATOM   4167  N   GLN A 253     -17.630 -21.731  47.948  1.00 21.35           N
ATOM   4168  CA  GLN A 253     -17.798 -20.352  47.509  1.00 23.37           C
ATOM   4169  C   GLN A 253     -18.134 -20.283  46.021  1.00 26.58           C
ATOM   4170  O   GLN A 253     -18.884 -19.410  45.587  1.00 25.05           O
ATOM   4171  CB  GLN A 253     -16.541 -19.530  47.787  1.00 23.52           C
ATOM   4172  CG  GLN A 253     -16.321 -19.191  49.249  1.00 34.31           C
ATOM   4173  CD  GLN A 253     -15.285 -18.100  49.425  1.00 51.75           C
ATOM   4174  OE1 GLN A 253     -14.098 -18.309  49.174  1.00 40.06           O
ATOM   4175  NE2 GLN A 253     -15.733 -16.920  49.839  1.00 58.95           N
ATOM   4176  H   GLN A 253     -16.707 -22.060  48.195  1.00 21.35           H
ATOM   4177  HA  GLN A 253     -18.625 -19.913  48.068  1.00 23.37           H
ATOM   4178  HB3 GLN A 253     -16.575 -18.610  47.204  1.00 23.52           H
ATOM   4179  HB2 GLN A 253     -15.670 -20.062  47.405  1.00 23.52           H
ATOM   4180  HG3 GLN A 253     -16.001 -20.085  49.784  1.00 34.31           H
ATOM   4181  HG2 GLN A 253     -17.264 -18.871  49.693  1.00 34.31           H
ATOM   4182 HE22 GLN A 253     -15.088 -16.154  49.974  1.00 58.95           H
ATOM   4183 HE21 GLN A 253     -16.718 -16.789  50.018  1.00 58.95           H
ATOM   4184  N   GLY A 254     -17.565 -21.198  45.245  1.00 22.54           N
ATOM   4185  CA  GLY A 254     -17.847 -21.262  43.820  1.00 23.67           C
ATOM   4186  C   GLY A 254     -19.279 -21.689  43.573  1.00 19.69           C
ATOM   4187  O   GLY A 254     -19.965 -21.148  42.705  1.00 26.89           O
ATOM   4188  H   GLY A 254     -16.922 -21.868  45.642  1.00 22.54           H
ATOM   4189  HA3 GLY A 254     -17.170 -21.973  43.348  1.00 23.67           H
ATOM   4190  HA2 GLY A 254     -17.678 -20.283  43.372  1.00 23.67           H
ATOM   4191  N   PHE A 255     -19.726 -22.665  44.354  1.00 22.99           N
ATOM   4192  CA  PHE A 255     -21.077 -23.190  44.252  1.00 18.54           C
ATOM   4193  C   PHE A 255     -22.100 -22.127  44.633  1.00 29.00           C
ATOM   4194  O   PHE A 255     -23.109 -21.964  43.949  1.00 24.51           O
ATOM   4195  CB  PHE A 255     -21.230 -24.430  45.138  1.00 27.76           C
ATOM   4196  CG  PHE A 255     -22.559 -25.117  45.004  1.00 35.04           C
ATOM   4197  CD1 PHE A 255     -23.083 -25.407  43.755  1.00 30.83           C
ATOM   4198  CD2 PHE A 255     -23.276 -25.494  46.132  1.00 28.05           C
ATOM   4199  CE1 PHE A 255     -24.304 -26.047  43.629  1.00 27.48           C
ATOM   4200  CE2 PHE A 255     -24.492 -26.137  46.017  1.00 28.50           C
ATOM   4201  CZ  PHE A 255     -25.009 -26.413  44.762  1.00 27.15           C
ATOM   4202  H   PHE A 255     -19.119 -23.071  45.052  1.00 22.99           H
ATOM   4203  HA  PHE A 255     -21.255 -23.483  43.217  1.00 18.54           H
ATOM   4204  HB3 PHE A 255     -21.070 -24.152  46.180  1.00 27.76           H
ATOM   4205  HB2 PHE A 255     -20.433 -25.138  44.910  1.00 27.76           H
ATOM   4206  HD1 PHE A 255     -22.538 -25.133  42.864  1.00 30.83           H
ATOM   4207  HD2 PHE A 255     -22.884 -25.285  47.116  1.00 28.05           H
ATOM   4208  HE1 PHE A 255     -24.704 -26.259  42.648  1.00 27.48           H
ATOM   4209  HE2 PHE A 255     -25.037 -26.423  46.904  1.00 28.50           H
ATOM   4210  HZ  PHE A 255     -25.961 -26.913  44.667  1.00 27.15           H
ATOM   4211  N   GLN A 256     -21.845 -21.405  45.723  1.00 26.35           N
ATOM   4212  CA  GLN A 256     -22.751 -20.337  46.133  1.00 23.19           C
ATOM   4213  C   GLN A 256     -22.781 -19.232  45.085  1.00 21.62           C
ATOM   4214  O   GLN A 256     -23.832 -18.656  44.813  1.00 24.89           O
ATOM   4215  CB  GLN A 256     -22.358 -19.752  47.493  1.00 25.46           C
ATOM   4216  CG  GLN A 256     -23.296 -18.639  47.944  1.00 27.15           C
ATOM   4217  CD  GLN A 256     -22.935 -18.039  49.296  1.00 32.34           C
ATOM   4218  OE1 GLN A 256     -22.241 -18.654  50.108  1.00 29.06           O
ATOM   4219  NE2 GLN A 256     -23.413 -16.826  49.540  1.00 31.08           N
ATOM   4220  H   GLN A 256     -21.019 -21.595  46.273  1.00 26.35           H
ATOM   4221  HA  GLN A 256     -23.754 -20.754  46.218  1.00 23.19           H
ATOM   4222  HB3 GLN A 256     -21.339 -19.368  47.442  1.00 25.46           H
ATOM   4223  HB2 GLN A 256     -22.351 -20.545  48.240  1.00 25.46           H
ATOM   4224  HG3 GLN A 256     -24.317 -19.019  47.978  1.00 27.15           H
ATOM   4225  HG2 GLN A 256     -23.310 -17.851  47.191  1.00 27.15           H
ATOM   4226 HE22 GLN A 256     -23.211 -16.371  50.419  1.00 31.08           H
ATOM   4227 HE21 GLN A 256     -23.979 -16.358  48.847  1.00 31.08           H
ATOM   4228  N   THR A 257     -21.624 -18.943  44.499  1.00 23.82           N
ATOM   4229  CA  THR A 257     -21.530 -17.939  43.443  1.00 25.65           C
ATOM   4230  C   THR A 257     -22.431 -18.283  42.257  1.00 24.22           C
ATOM   4231  O   THR A 257     -23.116 -17.414  41.723  1.00 26.71           O
ATOM   4232  CB  THR A 257     -20.084 -17.775  42.946  1.00 23.98           C
ATOM   4233  OG1 THR A 257     -19.237 -17.414  44.045  1.00 26.66           O
ATOM   4234  CG2 THR A 257     -20.006 -16.693  41.880  1.00 30.77           C
ATOM   4235  H   THR A 257     -20.781 -19.422  44.782  1.00 23.82           H
ATOM   4236  HA  THR A 257     -21.858 -16.984  43.853  1.00 25.65           H
ATOM   4237  HB  THR A 257     -19.741 -18.720  42.524  1.00 23.98           H
ATOM   4238  HG1 THR A 257     -19.113 -18.175  44.617  1.00 26.66           H
ATOM   4239 HG21 THR A 257     -18.975 -16.591  41.540  1.00 30.77           H
ATOM   4240 HG22 THR A 257     -20.641 -16.966  41.037  1.00 30.77           H
ATOM   4241 HG23 THR A 257     -20.346 -15.745  42.298  1.00 30.77           H
ATOM   4242  N   VAL A 258     -22.441 -19.551  41.855  1.00 24.08           N
ATOM   4243  CA  VAL A 258     -23.257 -19.978  40.722  1.00 24.04           C
ATOM   4244  C   VAL A 258     -24.743 -19.908  41.070  1.00 25.02           C
ATOM   4245  O   VAL A 258     -25.557 -19.436  40.270  1.00 22.39           O
ATOM   4246  CB  VAL A 258     -22.883 -21.404  40.264  1.00 25.08           C
ATOM   4247  CG1 VAL A 258     -23.818 -21.880  39.168  1.00 20.36           C
ATOM   4248  CG2 VAL A 258     -21.438 -21.436  39.774  1.00 19.57           C
ATOM   4249  H   VAL A 258     -21.878 -20.238  42.336  1.00 24.08           H
ATOM   4250  HA  VAL A 258     -23.070 -19.295  39.893  1.00 24.04           H
ATOM   4251  HB  VAL A 258     -22.976 -22.078  41.116  1.00 25.08           H
ATOM   4252 HG11 VAL A 258     -23.536 -22.887  38.861  1.00 20.36           H
ATOM   4253 HG12 VAL A 258     -24.842 -21.888  39.541  1.00 20.36           H
ATOM   4254 HG13 VAL A 258     -23.749 -21.207  38.313  1.00 20.36           H
ATOM   4255 HG21 VAL A 258     -21.185 -22.447  39.453  1.00 19.57           H
ATOM   4256 HG22 VAL A 258     -21.323 -20.750  38.935  1.00 19.57           H
ATOM   4257 HG23 VAL A 258     -20.773 -21.135  40.583  1.00 19.57           H
ATOM   4258  N   LEU A 259     -25.090 -20.352  42.274  1.00 23.75           N
ATOM   4259  CA  LEU A 259     -26.468 -20.269  42.745  1.00 27.85           C
ATOM   4260  C   LEU A 259     -26.974 -18.826  42.743  1.00 26.32           C
ATOM   4261  O   LEU A 259     -28.134 -18.573  42.421  1.00 26.68           O
ATOM   4262  CB  LEU A 259     -26.597 -20.866  44.149  1.00 23.74           C
ATOM   4263  CG  LEU A 259     -26.326 -22.365  44.290  1.00 25.51           C
ATOM   4264  CD1 LEU A 259     -26.379 -22.793  45.755  1.00 26.30           C
ATOM   4265  CD2 LEU A 259     -27.316 -23.170  43.463  1.00 27.76           C
ATOM   4266  H   LEU A 259     -24.393 -20.757  42.883  1.00 23.75           H
ATOM   4267  HA  LEU A 259     -27.095 -20.851  42.069  1.00 27.85           H
ATOM   4268  HB3 LEU A 259     -27.588 -20.642  44.544  1.00 23.74           H
ATOM   4269  HB2 LEU A 259     -25.948 -20.318  44.833  1.00 23.74           H
ATOM   4270  HG  LEU A 259     -25.324 -22.567  43.912  1.00 25.51           H
ATOM   4271 HD11 LEU A 259     -26.183 -23.863  45.829  1.00 26.30           H
ATOM   4272 HD12 LEU A 259     -25.625 -22.246  46.321  1.00 26.30           H
ATOM   4273 HD13 LEU A 259     -27.367 -22.576  46.162  1.00 26.30           H
ATOM   4274 HD21 LEU A 259     -27.106 -24.233  43.577  1.00 27.76           H
ATOM   4275 HD22 LEU A 259     -28.330 -22.962  43.805  1.00 27.76           H
ATOM   4276 HD23 LEU A 259     -27.223 -22.893  42.413  1.00 27.76           H
ATOM   4277  N   GLU A 260     -26.101 -17.884  43.088  1.00 24.19           N
ATOM   4278  CA  GLU A 260     -26.496 -16.480  43.146  1.00 26.78           C
ATOM   4279  C   GLU A 260     -26.580 -15.874  41.748  1.00 31.35           C
ATOM   4280  O   GLU A 260     -27.382 -14.973  41.500  1.00 24.63           O
ATOM   4281  CB  GLU A 260     -25.527 -15.674  44.018  1.00 27.78           C
ATOM   4282  CG  GLU A 260     -25.605 -16.021  45.498  1.00 33.71           C
ATOM   4283  CD  GLU A 260     -24.909 -15.003  46.380  1.00 45.32           C
ATOM   4284  OE1 GLU A 260     -24.362 -14.018  45.838  1.00 49.17           O
ATOM   4285  OE2 GLU A 260     -24.913 -15.190  47.616  1.00 46.22           O1-
ATOM   4286  H   GLU A 260     -25.149 -18.136  43.314  1.00 24.19           H
ATOM   4287  HA  GLU A 260     -27.486 -16.425  43.599  1.00 26.78           H
ATOM   4288  HB3 GLU A 260     -25.721 -14.610  43.885  1.00 27.78           H
ATOM   4289  HB2 GLU A 260     -24.508 -15.828  43.664  1.00 27.78           H
ATOM   4290  HG3 GLU A 260     -25.165 -17.004  45.663  1.00 33.71           H
ATOM   4291  HG2 GLU A 260     -26.650 -16.104  45.796  1.00 33.71           H
ATOM   4292  N   LEU A 261     -25.754 -16.372  40.835  1.00 24.95           N
ATOM   4293  CA  LEU A 261     -25.815 -15.931  39.450  1.00 23.85           C
ATOM   4294  C   LEU A 261     -27.119 -16.391  38.800  1.00 26.85           C
ATOM   4295  O   LEU A 261     -27.696 -15.678  37.983  1.00 26.05           O
ATOM   4296  CB  LEU A 261     -24.612 -16.449  38.665  1.00 21.57           C
ATOM   4297  CG  LEU A 261     -23.270 -15.784  38.973  1.00 23.54           C
ATOM   4298  CD1 LEU A 261     -22.149 -16.485  38.228  1.00 28.73           C
ATOM   4299  CD2 LEU A 261     -23.302 -14.303  38.615  1.00 26.89           C
ATOM   4300  H   LEU A 261     -25.071 -17.068  41.098  1.00 24.95           H
ATOM   4301  HA  LEU A 261     -25.790 -14.841  39.436  1.00 23.85           H
ATOM   4302  HB3 LEU A 261     -24.817 -16.367  37.598  1.00 21.57           H
ATOM   4303  HB2 LEU A 261     -24.522 -17.525  38.813  1.00 21.57           H
ATOM   4304  HG  LEU A 261     -23.080 -15.874  40.043  1.00 23.54           H
ATOM   4305 HD11 LEU A 261     -21.200 -16.000  38.458  1.00 28.73           H
ATOM   4306 HD12 LEU A 261     -22.106 -17.530  38.535  1.00 28.73           H
ATOM   4307 HD13 LEU A 261     -22.335 -16.429  37.155  1.00 28.73           H
ATOM   4308 HD21 LEU A 261     -22.336 -13.853  38.843  1.00 26.89           H
ATOM   4309 HD22 LEU A 261     -23.513 -14.190  37.552  1.00 26.89           H
ATOM   4310 HD23 LEU A 261     -24.080 -13.805  39.194  1.00 26.89           H
ATOM   4311  N   VAL A 262     -27.584 -17.580  39.173  1.00 22.91           N
ATOM   4312  CA  VAL A 262     -28.863 -18.085  38.683  1.00 25.65           C
ATOM   4313  C   VAL A 262     -30.004 -17.167  39.132  1.00 31.71           C
ATOM   4314  O   VAL A 262     -30.924 -16.880  38.358  1.00 24.75           O
ATOM   4315  CB  VAL A 262     -29.123 -19.538  39.162  1.00 28.32           C
ATOM   4316  CG1 VAL A 262     -30.550 -19.969  38.850  1.00 23.61           C
ATOM   4317  CG2 VAL A 262     -28.132 -20.495  38.508  1.00 22.22           C
ATOM   4318  H   VAL A 262     -27.049 -18.155  39.809  1.00 22.91           H
ATOM   4319  HA  VAL A 262     -28.834 -18.085  37.593  1.00 25.65           H
ATOM   4320  HB  VAL A 262     -28.979 -19.577  40.242  1.00 28.32           H
ATOM   4321 HG11 VAL A 262     -30.705 -20.991  39.196  1.00 23.61           H
ATOM   4322 HG12 VAL A 262     -31.250 -19.304  39.356  1.00 23.61           H
ATOM   4323 HG13 VAL A 262     -30.718 -19.921  37.774  1.00 23.61           H
ATOM   4324 HG21 VAL A 262     -28.326 -21.511  38.853  1.00 22.22           H
ATOM   4325 HG22 VAL A 262     -28.245 -20.452  37.425  1.00 22.22           H
ATOM   4326 HG23 VAL A 262     -27.116 -20.207  38.778  1.00 22.22           H
ATOM   4327  N   LEU A 263     -29.926 -16.690  40.374  1.00 26.49           N
ATOM   4328  CA  LEU A 263     -30.921 -15.760  40.909  1.00 28.17           C
ATOM   4329  C   LEU A 263     -30.961 -14.444  40.141  1.00 28.66           C
ATOM   4330  O   LEU A 263     -32.002 -13.793  40.072  1.00 26.91           O
ATOM   4331  CB  LEU A 263     -30.654 -15.472  42.389  1.00 26.13           C
ATOM   4332  CG  LEU A 263     -30.888 -16.644  43.338  1.00 28.21           C
ATOM   4333  CD1 LEU A 263     -30.814 -16.178  44.792  1.00 32.26           C
ATOM   4334  CD2 LEU A 263     -32.223 -17.298  43.041  1.00 27.94           C
ATOM   4335  H   LEU A 263     -29.164 -16.969  40.975  1.00 26.49           H
ATOM   4336  HA  LEU A 263     -31.901 -16.229  40.827  1.00 28.17           H
ATOM   4337  HB3 LEU A 263     -31.262 -14.625  42.706  1.00 26.13           H
ATOM   4338  HB2 LEU A 263     -29.632 -15.111  42.507  1.00 26.13           H
ATOM   4339  HG  LEU A 263     -30.101 -17.380  43.174  1.00 28.21           H
ATOM   4340 HD11 LEU A 263     -30.983 -17.026  45.455  1.00 32.26           H
ATOM   4341 HD12 LEU A 263     -29.829 -15.755  44.989  1.00 32.26           H
ATOM   4342 HD13 LEU A 263     -31.577 -15.420  44.971  1.00 32.26           H
ATOM   4343 HD21 LEU A 263     -32.379 -18.133  43.724  1.00 27.94           H
ATOM   4344 HD22 LEU A 263     -33.022 -16.568  43.171  1.00 27.94           H
ATOM   4345 HD23 LEU A 263     -32.229 -17.664  42.014  1.00 27.94           H
ATOM   4346  N   LYS A 264     -29.823 -14.055  39.576  1.00 27.14           N
ATOM   4347  CA  LYS A 264     -29.727 -12.816  38.812  1.00 26.02           C
ATOM   4348  C   LYS A 264     -29.790 -13.057  37.307  1.00 26.47           C
ATOM   4349  O   LYS A 264     -29.185 -12.311  36.539  1.00 28.16           O
ATOM   4350  CB  LYS A 264     -28.428 -12.081  39.146  1.00 27.33           C
ATOM   4351  CG  LYS A 264     -28.237 -11.786  40.618  1.00 29.18           C
ATOM   4352  CD  LYS A 264     -26.848 -11.222  40.882  1.00 37.11           C
ATOM   4353  CE  LYS A 264     -26.540 -11.222  42.372  1.00 44.67           C
ATOM   4354  NZ  LYS A 264     -25.233 -10.582  42.684  1.00 56.07           N1+
ATOM   4355  H   LYS A 264     -28.993 -14.623  39.670  1.00 27.14           H
ATOM   4356  HA  LYS A 264     -30.564 -12.176  39.091  1.00 26.02           H
ATOM   4357  HB3 LYS A 264     -28.385 -11.149  38.582  1.00 27.33           H
ATOM   4358  HB2 LYS A 264     -27.581 -12.661  38.781  1.00 27.33           H
ATOM   4359  HG3 LYS A 264     -28.372 -12.703  41.192  1.00 29.18           H
ATOM   4360  HG2 LYS A 264     -28.989 -11.067  40.945  1.00 29.18           H
ATOM   4361  HD3 LYS A 264     -26.791 -10.203  40.500  1.00 37.11           H
ATOM   4362  HD2 LYS A 264     -26.106 -11.824  40.358  1.00 37.11           H
ATOM   4363  HE3 LYS A 264     -26.539 -12.247  42.742  1.00 44.67           H
ATOM   4364  HE2 LYS A 264     -27.335 -10.702  42.906  1.00 44.67           H
ATOM   4365  HZ1 LYS A 264     -25.244  -9.622  42.369  1.00 56.07           H
ATOM   4366  HZ2 LYS A 264     -25.075 -10.607  43.681  1.00 56.07           H
ATOM   4367  HZ3 LYS A 264     -24.492 -11.082  42.214  1.00 56.07           H
ATOM   4368  N   HIS A 265     -30.516 -14.090  36.886  1.00 29.33           N
ATOM   4369  CA  HIS A 265     -30.556 -14.453  35.469  1.00 32.88           C
ATOM   4370  C   HIS A 265     -31.116 -13.325  34.605  1.00 28.79           C
ATOM   4371  O   HIS A 265     -30.784 -13.217  33.426  1.00 29.85           O
ATOM   4372  CB  HIS A 265     -31.372 -15.731  35.258  1.00 22.17           C
ATOM   4373  CG  HIS A 265     -32.804 -15.614  35.677  1.00 30.34           C
ATOM   4374  ND1 HIS A 265     -33.227 -15.873  36.961  1.00 34.94           N
ATOM   4375  CD2 HIS A 265     -33.912 -15.269  34.976  1.00 31.44           C
ATOM   4376  CE1 HIS A 265     -34.535 -15.692  37.038  1.00 38.51           C
ATOM   4377  NE2 HIS A 265     -34.973 -15.323  35.846  1.00 35.71           N
ATOM   4378  H   HIS A 265     -31.049 -14.636  37.548  1.00 29.33           H
ATOM   4379  HA  HIS A 265     -29.534 -14.649  35.144  1.00 32.88           H
ATOM   4380  HB3 HIS A 265     -30.903 -16.553  35.799  1.00 22.17           H
ATOM   4381  HB2 HIS A 265     -31.325 -16.021  34.208  1.00 22.17           H
ATOM   4382  HD1 HIS A 265     -32.560 -16.153  37.666  1.00 34.94           H
ATOM   4383  HD2 HIS A 265     -33.832 -15.020  33.928  1.00 31.44           H
ATOM   4384  HE1 HIS A 265     -35.048 -15.851  37.975  1.00 38.51           H
ATOM   4385  N   GLN A 266     -31.948 -12.474  35.200  1.00 35.48           N
ATOM   4386  CA  GLN A 266     -32.552 -11.353  34.479  1.00 35.60           C
ATOM   4387  C   GLN A 266     -31.523 -10.293  34.102  1.00 33.02           C
ATOM   4388  O   GLN A 266     -31.825  -9.362  33.356  1.00 35.85           O
ATOM   4389  CB  GLN A 266     -33.657 -10.707  35.319  1.00 39.22           C
ATOM   4390  CG  GLN A 266     -34.922 -10.393  34.547  1.00 53.90           C
ATOM   4391  CD  GLN A 266     -35.647 -11.646  34.106  1.00 57.22           C
ATOM   4392  OE1 GLN A 266     -36.294 -11.584  32.949  1.00 64.73           O
ATOM   4393  NE2 GLN A 266     -35.621 -12.663  34.798  1.00 52.10           N
ATOM   4394  H   GLN A 266     -32.179 -12.592  36.176  1.00 35.48           H
ATOM   4395  HA  GLN A 266     -32.999 -11.737  33.562  1.00 35.60           H
ATOM   4396  HB3 GLN A 266     -33.276  -9.793  35.776  1.00 39.22           H
ATOM   4397  HB2 GLN A 266     -33.899 -11.358  36.159  1.00 39.22           H
ATOM   4398  HG3 GLN A 266     -34.673  -9.791  33.673  1.00 53.90           H
ATOM   4399  HG2 GLN A 266     -35.585  -9.790  35.167  1.00 53.90           H
ATOM   4400 HE22 GLN A 266     -36.109 -13.494  34.494  1.00 52.10           H
ATOM   4401 HE21 GLN A 266     -35.112 -12.667  35.670  1.00 52.10           H
ATOM   4402  N   LYS A 267     -30.313 -10.426  34.632  1.00 30.98           N
ATOM   4403  CA  LYS A 267     -29.264  -9.449  34.376  1.00 35.00           C
ATOM   4404  C   LYS A 267     -28.040 -10.085  33.728  1.00 30.27           C
ATOM   4405  O   LYS A 267     -27.040  -9.412  33.489  1.00 36.69           O
ATOM   4406  CB  LYS A 267     -28.864  -8.747  35.672  1.00 37.82           C
ATOM   4407  CG  LYS A 267     -29.903  -7.767  36.186  1.00 49.49           C
ATOM   4408  CD  LYS A 267     -30.209  -6.708  35.139  1.00 50.73           C
ATOM   4409  CE  LYS A 267     -31.258  -5.727  35.630  1.00 58.45           C
ATOM   4410  NZ  LYS A 267     -31.562  -4.694  34.603  1.00 47.66           N1+
ATOM   4411  H   LYS A 267     -30.106 -11.216  35.226  1.00 30.98           H
ATOM   4412  HA  LYS A 267     -29.659  -8.698  33.691  1.00 35.00           H
ATOM   4413  HB3 LYS A 267     -27.918  -8.226  35.524  1.00 37.82           H
ATOM   4414  HB2 LYS A 267     -28.660  -9.494  36.440  1.00 37.82           H
ATOM   4415  HG3 LYS A 267     -29.532  -7.286  37.091  1.00 49.49           H
ATOM   4416  HG2 LYS A 267     -30.817  -8.305  36.436  1.00 49.49           H
ATOM   4417  HD3 LYS A 267     -30.562  -7.190  34.227  1.00 50.73           H
ATOM   4418  HD2 LYS A 267     -29.295  -6.168  34.891  1.00 50.73           H
ATOM   4419  HE3 LYS A 267     -30.903  -5.241  36.539  1.00 58.45           H
ATOM   4420  HE2 LYS A 267     -32.170  -6.268  35.882  1.00 58.45           H
ATOM   4421  HZ1 LYS A 267     -31.910  -5.142  33.767  1.00 47.66           H
ATOM   4422  HZ2 LYS A 267     -32.261  -4.059  34.960  1.00 47.66           H
ATOM   4423  HZ3 LYS A 267     -30.721  -4.179  34.384  1.00 47.66           H
ATOM   4424  N   LEU A 268     -28.120 -11.379  33.442  1.00 29.52           N
ATOM   4425  CA  LEU A 268     -27.005 -12.086  32.831  1.00 25.89           C
ATOM   4426  C   LEU A 268     -26.877 -11.797  31.340  1.00 29.86           C
ATOM   4427  O   LEU A 268     -27.801 -12.043  30.567  1.00 31.46           O
ATOM   4428  CB  LEU A 268     -27.144 -13.590  33.042  1.00 29.95           C
ATOM   4429  CG  LEU A 268     -26.933 -14.101  34.461  1.00 31.86           C
ATOM   4430  CD1 LEU A 268     -27.046 -15.619  34.478  1.00 33.43           C
ATOM   4431  CD2 LEU A 268     -25.580 -13.639  34.983  1.00 33.65           C
ATOM   4432  H   LEU A 268     -28.966 -11.890  33.649  1.00 29.52           H
ATOM   4433  HA  LEU A 268     -26.087 -11.759  33.320  1.00 25.89           H
ATOM   4434  HB3 LEU A 268     -26.464 -14.111  32.368  1.00 29.95           H
ATOM   4435  HB2 LEU A 268     -28.122 -13.914  32.686  1.00 29.95           H
ATOM   4436  HG  LEU A 268     -27.713 -13.687  35.100  1.00 31.86           H
ATOM   4437 HD11 LEU A 268     -26.895 -15.984  35.494  1.00 33.43           H
ATOM   4438 HD12 LEU A 268     -28.036 -15.914  34.130  1.00 33.43           H
ATOM   4439 HD13 LEU A 268     -26.288 -16.048  33.822  1.00 33.43           H
ATOM   4440 HD21 LEU A 268     -25.436 -14.008  35.998  1.00 33.65           H
ATOM   4441 HD22 LEU A 268     -24.790 -14.028  34.340  1.00 33.65           H
ATOM   4442 HD23 LEU A 268     -25.543 -12.550  34.985  1.00 33.65           H
ATOM   4443  N   CYS A 269     -25.721 -11.273  30.951  1.00 27.54           N
ATOM   4444  CA  CYS A 269     -25.375 -11.102  29.547  1.00 29.64           C
ATOM   4445  C   CYS A 269     -23.923 -11.527  29.381  1.00 28.12           C
ATOM   4446  O   CYS A 269     -23.003 -10.725  29.542  1.00 32.44           O
ATOM   4447  CB  CYS A 269     -25.588  -9.659  29.092  1.00 30.85           C
ATOM   4448  SG  CYS A 269     -25.453  -9.414  27.292  1.00 36.25           S
ATOM   4449  H   CYS A 269     -25.044 -10.976  31.639  1.00 27.54           H
ATOM   4450  HA  CYS A 269     -26.005 -11.758  28.946  1.00 29.64           H
ATOM   4451  HB3 CYS A 269     -24.873  -9.011  29.599  1.00 30.85           H
ATOM   4452  HB2 CYS A 269     -26.565  -9.314  29.431  1.00 30.85           H
ATOM   4453  HG  CYS A 269     -26.295  -8.450  26.909  1.00 36.25           H
ATOM   4454  N   ILE A 270     -23.731 -12.807  29.085  1.00 24.25           N
ATOM   4455  CA  ILE A 270     -22.409 -13.419  29.085  1.00 24.09           C
ATOM   4456  C   ILE A 270     -21.987 -13.831  27.679  1.00 32.21           C
ATOM   4457  O   ILE A 270     -22.762 -14.452  26.951  1.00 28.20           O
ATOM   4458  CB  ILE A 270     -22.384 -14.654  30.014  1.00 25.53           C
ATOM   4459  CG1 ILE A 270     -22.765 -14.252  31.438  1.00 28.79           C
ATOM   4460  CG2 ILE A 270     -21.023 -15.312  30.004  1.00 31.44           C
ATOM   4461  CD1 ILE A 270     -23.071 -15.429  32.329  1.00 26.87           C
ATOM   4462  H   ILE A 270     -24.518 -13.394  28.849  1.00 24.25           H
ATOM   4463  HA  ILE A 270     -21.691 -12.690  29.461  1.00 24.09           H
ATOM   4464  HB  ILE A 270     -23.118 -15.374  29.651  1.00 25.53           H
ATOM   4465 HG13 ILE A 270     -23.628 -13.587  31.408  1.00 28.79           H
ATOM   4466 HG12 ILE A 270     -21.957 -13.666  31.877  1.00 28.79           H
ATOM   4467 HG21 ILE A 270     -21.033 -16.178  30.666  1.00 31.44           H
ATOM   4468 HG22 ILE A 270     -20.781 -15.632  28.991  1.00 31.44           H
ATOM   4469 HG23 ILE A 270     -20.272 -14.601  30.348  1.00 31.44           H
ATOM   4470 HD11 ILE A 270     -23.334 -15.073  33.325  1.00 26.87           H
ATOM   4471 HD12 ILE A 270     -23.906 -15.993  31.913  1.00 26.87           H
ATOM   4472 HD13 ILE A 270     -22.195 -16.074  32.394  1.00 26.87           H
ATOM   4473  N   PHE A 271     -20.766 -13.472  27.291  1.00 26.67           N
ATOM   4474  CA  PHE A 271     -20.220 -13.922  26.016  1.00 28.23           C
ATOM   4475  C   PHE A 271     -18.697 -13.939  26.059  1.00 29.00           C
ATOM   4476  O   PHE A 271     -18.082 -13.352  26.954  1.00 26.89           O
ATOM   4477  CB  PHE A 271     -20.722 -13.043  24.862  1.00 30.54           C
ATOM   4478  CG  PHE A 271     -20.097 -11.672  24.809  1.00 28.23           C
ATOM   4479  CD1 PHE A 271     -20.535 -10.658  25.646  1.00 29.15           C
ATOM   4480  CD2 PHE A 271     -19.091 -11.392  23.900  1.00 31.18           C
ATOM   4481  CE1 PHE A 271     -19.969  -9.394  25.589  1.00 28.12           C
ATOM   4482  CE2 PHE A 271     -18.522 -10.128  23.837  1.00 33.91           C
ATOM   4483  CZ  PHE A 271     -18.963  -9.130  24.682  1.00 30.90           C
ATOM   4484  H   PHE A 271     -20.202 -12.879  27.883  1.00 26.67           H
ATOM   4485  HA  PHE A 271     -20.565 -14.941  25.841  1.00 28.23           H
ATOM   4486  HB3 PHE A 271     -21.805 -12.944  24.929  1.00 30.54           H
ATOM   4487  HB2 PHE A 271     -20.549 -13.556  23.916  1.00 30.54           H
ATOM   4488  HD1 PHE A 271     -21.328 -10.847  26.355  1.00 29.15           H
ATOM   4489  HD2 PHE A 271     -18.740 -12.162  23.229  1.00 31.18           H
ATOM   4490  HE1 PHE A 271     -20.315  -8.617  26.254  1.00 28.12           H
ATOM   4491  HE2 PHE A 271     -17.734  -9.925  23.127  1.00 33.91           H
ATOM   4492  HZ  PHE A 271     -18.523  -8.145  24.635  1.00 30.90           H
ATOM   4493  N   TRP A 272     -18.098 -14.632  25.095  1.00 25.53           N
ATOM   4494  CA  TRP A 272     -16.646 -14.736  25.002  1.00 26.66           C
ATOM   4495  C   TRP A 272     -16.154 -14.406  23.606  1.00 27.65           C
ATOM   4496  O   TRP A 272     -16.901 -14.494  22.636  1.00 31.76           O
ATOM   4497  CB  TRP A 272     -16.172 -16.141  25.373  1.00 24.49           C
ATOM   4498  CG  TRP A 272     -16.280 -16.478  26.828  1.00 25.70           C
ATOM   4499  CD1 TRP A 272     -15.323 -16.296  27.787  1.00 23.92           C
ATOM   4500  CD2 TRP A 272     -17.397 -17.080  27.485  1.00 19.36           C
ATOM   4501  NE1 TRP A 272     -15.781 -16.742  29.002  1.00 24.66           N
ATOM   4502  CE2 TRP A 272     -17.052 -17.231  28.845  1.00 25.05           C
ATOM   4503  CE3 TRP A 272     -18.657 -17.509  27.057  1.00 24.05           C
ATOM   4504  CZ2 TRP A 272     -17.922 -17.787  29.781  1.00 22.62           C
ATOM   4505  CZ3 TRP A 272     -19.522 -18.064  27.992  1.00 27.28           C
ATOM   4506  CH2 TRP A 272     -19.147 -18.198  29.334  1.00 22.50           C
ATOM   4507  H   TRP A 272     -18.651 -15.108  24.397  1.00 25.53           H
ATOM   4508  HA  TRP A 272     -16.203 -14.026  25.701  1.00 26.66           H
ATOM   4509  HB3 TRP A 272     -15.140 -16.271  25.048  1.00 24.49           H
ATOM   4510  HB2 TRP A 272     -16.729 -16.875  24.790  1.00 24.49           H
ATOM   4511  HD1 TRP A 272     -14.373 -15.855  27.525  1.00 23.92           H
ATOM   4512  HE1 TRP A 272     -15.192 -16.674  29.820  1.00 24.66           H
ATOM   4513  HE3 TRP A 272     -18.939 -17.405  26.020  1.00 24.05           H
ATOM   4514  HZ2 TRP A 272     -17.618 -17.879  30.813  1.00 22.62           H
ATOM   4515  HZ3 TRP A 272     -20.502 -18.401  27.688  1.00 27.28           H
ATOM   4516  HH2 TRP A 272     -19.853 -18.639  30.022  1.00 22.50           H
ATOM   4517  N   GLU A 273     -14.880 -14.046  23.511  1.00 34.99           N
ATOM   4518  CA  GLU A 273     -14.260 -13.800  22.220  1.00 30.64           C
ATOM   4519  C   GLU A 273     -13.130 -14.795  21.996  1.00 31.92           C
ATOM   4520  O   GLU A 273     -12.088 -14.462  21.433  1.00 34.05           O
ATOM   4521  CB  GLU A 273     -13.762 -12.357  22.130  1.00 27.56           C
ATOM   4522  CG  GLU A 273     -14.889 -11.342  22.278  1.00 33.33           C
ATOM   4523  CD  GLU A 273     -14.466  -9.917  21.964  1.00 44.49           C
ATOM   4524  OE1 GLU A 273     -13.505  -9.729  21.188  1.00 47.01           O
ATOM   4525  OE2 GLU A 273     -15.101  -8.983  22.498  1.00 45.52           O1-
ATOM   4526  H   GLU A 273     -14.322 -13.938  24.346  1.00 34.99           H
ATOM   4527  HA  GLU A 273     -15.010 -13.953  21.444  1.00 30.64           H
ATOM   4528  HB3 GLU A 273     -13.261 -12.205  21.174  1.00 27.56           H
ATOM   4529  HB2 GLU A 273     -13.014 -12.183  22.903  1.00 27.56           H
ATOM   4530  HG3 GLU A 273     -15.285 -11.387  23.293  1.00 33.33           H
ATOM   4531  HG2 GLU A 273     -15.718 -11.625  21.629  1.00 33.33           H
ATOM   4532  N   ALA A 274     -13.362 -16.030  22.434  1.00 32.17           N
ATOM   4533  CA  ALA A 274     -12.372 -17.089  22.330  1.00 23.75           C
ATOM   4534  C   ALA A 274     -12.176 -17.557  20.886  1.00 31.32           C
ATOM   4535  O   ALA A 274     -11.059 -17.872  20.482  1.00 27.10           O
ATOM   4536  CB  ALA A 274     -12.768 -18.266  23.220  1.00 23.90           C
ATOM   4537  H   ALA A 274     -14.251 -16.257  22.856  1.00 32.17           H
ATOM   4538  HA  ALA A 274     -11.420 -16.698  22.690  1.00 23.75           H
ATOM   4539  HB1 ALA A 274     -12.020 -19.054  23.135  1.00 23.90           H
ATOM   4540  HB2 ALA A 274     -12.829 -17.934  24.256  1.00 23.90           H
ATOM   4541  HB3 ALA A 274     -13.738 -18.651  22.904  1.00 23.90           H
ATOM   4542  N   TYR A 275     -13.253 -17.601  20.105  1.00 26.98           N
ATOM   4543  CA  TYR A 275     -13.162 -18.147  18.753  1.00 28.54           C
ATOM   4544  C   TYR A 275     -13.725 -17.210  17.684  1.00 31.31           C
ATOM   4545  O   TYR A 275     -13.622 -17.486  16.487  1.00 31.33           O
ATOM   4546  CB  TYR A 275     -13.864 -19.507  18.696  1.00 27.45           C
ATOM   4547  CG  TYR A 275     -13.385 -20.451  19.774  1.00 25.48           C
ATOM   4548  CD1 TYR A 275     -12.143 -21.067  19.684  1.00 24.01           C
ATOM   4549  CD2 TYR A 275     -14.168 -20.714  20.889  1.00 24.80           C
ATOM   4550  CE1 TYR A 275     -11.692 -21.921  20.674  1.00 24.87           C
ATOM   4551  CE2 TYR A 275     -13.729 -21.569  21.884  1.00 26.10           C
ATOM   4552  CZ  TYR A 275     -12.491 -22.167  21.773  1.00 31.15           C
ATOM   4553  OH  TYR A 275     -12.055 -23.019  22.762  1.00 34.52           O
ATOM   4554  H   TYR A 275     -14.139 -17.256  20.446  1.00 26.98           H
ATOM   4555  HA  TYR A 275     -12.107 -18.308  18.531  1.00 28.54           H
ATOM   4556  HB3 TYR A 275     -13.698 -19.960  17.718  1.00 27.45           H
ATOM   4557  HB2 TYR A 275     -14.940 -19.364  18.792  1.00 27.45           H
ATOM   4558  HD1 TYR A 275     -11.509 -20.883  18.829  1.00 24.01           H
ATOM   4559  HD2 TYR A 275     -15.137 -20.248  20.990  1.00 24.80           H
ATOM   4560  HE1 TYR A 275     -10.723 -22.389  20.583  1.00 24.87           H
ATOM   4561  HE2 TYR A 275     -14.355 -21.765  22.742  1.00 26.10           H
ATOM   4562  HH  TYR A 275     -11.189 -23.362  22.530  1.00 34.52           H
ATOM   4563  N   TYR A 276     -14.315 -16.103  18.121  1.00 33.10           N
ATOM   4564  CA  TYR A 276     -14.770 -15.055  17.212  1.00 29.03           C
ATOM   4565  C   TYR A 276     -14.723 -13.726  17.948  1.00 32.70           C
ATOM   4566  O   TYR A 276     -14.541 -13.698  19.161  1.00 32.42           O
ATOM   4567  CB  TYR A 276     -16.185 -15.337  16.688  1.00 29.56           C
ATOM   4568  CG  TYR A 276     -17.189 -15.683  17.768  1.00 30.02           C
ATOM   4569  CD1 TYR A 276     -17.761 -14.693  18.559  1.00 27.62           C
ATOM   4570  CD2 TYR A 276     -17.571 -17.000  17.991  1.00 26.17           C
ATOM   4571  CE1 TYR A 276     -18.676 -15.004  19.551  1.00 28.27           C
ATOM   4572  CE2 TYR A 276     -18.491 -17.322  18.981  1.00 25.45           C
ATOM   4573  CZ  TYR A 276     -19.037 -16.320  19.759  1.00 30.82           C
ATOM   4574  OH  TYR A 276     -19.949 -16.631  20.743  1.00 23.87           O
ATOM   4575  H   TYR A 276     -14.461 -15.966  19.111  1.00 33.10           H
ATOM   4576  HA  TYR A 276     -14.087 -15.008  16.364  1.00 29.03           H
ATOM   4577  HB3 TYR A 276     -16.146 -16.146  15.959  1.00 29.56           H
ATOM   4578  HB2 TYR A 276     -16.541 -14.473  16.127  1.00 29.56           H
ATOM   4579  HD1 TYR A 276     -17.494 -13.658  18.406  1.00 27.62           H
ATOM   4580  HD2 TYR A 276     -17.151 -17.793  17.390  1.00 26.17           H
ATOM   4581  HE1 TYR A 276     -19.103 -14.219  20.157  1.00 28.27           H
ATOM   4582  HE2 TYR A 276     -18.776 -18.352  19.139  1.00 25.45           H
ATOM   4583  HH  TYR A 276     -20.028 -17.585  20.817  1.00 23.87           H
ATOM   4584  N   ASP A 277     -14.888 -12.630  17.216  1.00 29.61           N
ATOM   4585  CA  ASP A 277     -14.895 -11.301  17.821  1.00 36.17           C
ATOM   4586  C   ASP A 277     -15.563 -10.284  16.897  1.00 40.18           C
ATOM   4587  O   ASP A 277     -16.046 -10.633  15.818  1.00 36.19           O
ATOM   4588  CB  ASP A 277     -13.471 -10.854  18.161  1.00 39.12           C
ATOM   4589  CG  ASP A 277     -12.498 -11.090  17.020  1.00 37.79           C
ATOM   4590  OD1 ASP A 277     -12.701 -10.509  15.936  1.00 37.69           O
ATOM   4591  OD2 ASP A 277     -11.528 -11.854  17.204  1.00 39.29           O1-
ATOM   4592  H   ASP A 277     -15.013 -12.704  16.216  1.00 29.61           H
ATOM   4593  HA  ASP A 277     -15.468 -11.350  18.747  1.00 36.17           H
ATOM   4594  HB3 ASP A 277     -13.126 -11.386  19.047  1.00 39.12           H
ATOM   4595  HB2 ASP A 277     -13.476  -9.795  18.420  1.00 39.12           H
ATOM   4596  N   PHE A 278     -15.575  -9.024  17.322  1.00 36.87           N
ATOM   4597  CA  PHE A 278     -16.274  -7.969  16.595  1.00 38.31           C
ATOM   4598  C   PHE A 278     -15.501  -7.420  15.392  1.00 43.25           C
ATOM   4599  O   PHE A 278     -15.957  -6.474  14.752  1.00 53.83           O
ATOM   4600  CB  PHE A 278     -16.604  -6.810  17.538  1.00 43.54           C
ATOM   4601  CG  PHE A 278     -17.537  -7.176  18.659  1.00 41.46           C
ATOM   4602  CD1 PHE A 278     -18.908  -7.160  18.468  1.00 37.07           C
ATOM   4603  CD2 PHE A 278     -17.043  -7.512  19.906  1.00 35.56           C
ATOM   4604  CE1 PHE A 278     -19.769  -7.483  19.495  1.00 31.64           C
ATOM   4605  CE2 PHE A 278     -17.900  -7.837  20.942  1.00 38.86           C
ATOM   4606  CZ  PHE A 278     -19.266  -7.824  20.736  1.00 40.58           C
ATOM   4607  H   PHE A 278     -15.090  -8.773  18.172  1.00 36.87           H
ATOM   4608  HA  PHE A 278     -17.214  -8.381  16.229  1.00 38.31           H
ATOM   4609  HB3 PHE A 278     -17.033  -5.988  16.964  1.00 43.54           H
ATOM   4610  HB2 PHE A 278     -15.680  -6.408  17.954  1.00 43.54           H
ATOM   4611  HD1 PHE A 278     -19.316  -6.892  17.505  1.00 37.07           H
ATOM   4612  HD2 PHE A 278     -15.977  -7.523  20.080  1.00 35.56           H
ATOM   4613  HE1 PHE A 278     -20.836  -7.469  19.329  1.00 31.64           H
ATOM   4614  HE2 PHE A 278     -17.501  -8.100  21.910  1.00 38.86           H
ATOM   4615  HZ  PHE A 278     -19.940  -8.079  21.540  1.00 40.58           H
ATOM   4616  N   THR A 279     -14.342  -8.000  15.087  1.00 44.57           N
ATOM   4617  CA  THR A 279     -13.529  -7.531  13.962  1.00 47.17           C
ATOM   4618  C   THR A 279     -14.286  -7.628  12.647  1.00 46.54           C
ATOM   4619  O   THR A 279     -14.431  -6.639  11.928  1.00 55.15           O
ATOM   4620  CB  THR A 279     -12.217  -8.323  13.830  1.00 45.65           C
ATOM   4621  OG1 THR A 279     -11.399  -8.089  14.982  1.00 44.93           O
ATOM   4622  CG2 THR A 279     -11.458  -7.899  12.579  1.00 47.60           C
ATOM   4623  H   THR A 279     -14.008  -8.779  15.636  1.00 44.57           H
ATOM   4624  HA  THR A 279     -13.279  -6.484  14.135  1.00 47.17           H
ATOM   4625  HB  THR A 279     -12.447  -9.387  13.765  1.00 45.65           H
ATOM   4626  HG1 THR A 279     -11.558  -8.777  15.633  1.00 44.93           H
ATOM   4627 HG21 THR A 279     -10.533  -8.471  12.503  1.00 47.60           H
ATOM   4628 HG22 THR A 279     -12.073  -8.087  11.699  1.00 47.60           H
ATOM   4629 HG23 THR A 279     -11.224  -6.836  12.638  1.00 47.60           H
ATOM   4630  N   ASN A 280     -14.762  -8.826  12.330  1.00 49.21           N
ATOM   4631  CA  ASN A 280     -15.594  -9.009  11.153  1.00 35.53           C
ATOM   4632  C   ASN A 280     -16.963  -8.392  11.400  1.00 42.17           C
ATOM   4633  O   ASN A 280     -17.642  -8.746  12.364  1.00 42.98           O
ATOM   4634  CB  ASN A 280     -15.723 -10.490  10.801  1.00 30.30           C
ATOM   4635  CG  ASN A 280     -16.424 -10.712   9.478  1.00 40.86           C
ATOM   4636  OD1 ASN A 280     -17.644 -10.578   9.378  1.00 43.41           O
ATOM   4637  ND2 ASN A 280     -15.655 -11.056   8.452  1.00 40.38           N
ATOM   4638  H   ASN A 280     -14.547  -9.624  12.910  1.00 49.21           H
ATOM   4639  HA  ASN A 280     -15.127  -8.493  10.314  1.00 35.53           H
ATOM   4640  HB3 ASN A 280     -16.270 -11.004  11.592  1.00 30.30           H
ATOM   4641  HB2 ASN A 280     -14.732 -10.942  10.766  1.00 30.30           H
ATOM   4642 HD22 ASN A 280     -16.067 -11.217   7.544  1.00 40.38           H
ATOM   4643 HD21 ASN A 280     -14.658 -11.156   8.579  1.00 40.38           H
ATOM   4644  N   PRO A 281     -17.369  -7.455  10.532  1.00 43.69           N
ATOM   4645  CA  PRO A 281     -18.611  -6.692  10.708  1.00 41.56           C
ATOM   4646  C   PRO A 281     -19.861  -7.569  10.706  1.00 30.44           C
ATOM   4647  O   PRO A 281     -20.821  -7.255  11.405  1.00 34.75           O
ATOM   4648  CB  PRO A 281     -18.610  -5.739   9.507  1.00 41.00           C
ATOM   4649  CG  PRO A 281     -17.732  -6.400   8.497  1.00 46.90           C
ATOM   4650  CD  PRO A 281     -16.666  -7.084   9.293  1.00 45.68           C
ATOM   4651  HA  PRO A 281     -18.564  -6.119  11.634  1.00 41.56           H
ATOM   4652  HB3 PRO A 281     -18.168  -4.787   9.802  1.00 41.00           H
ATOM   4653  HB2 PRO A 281     -19.621  -5.659   9.109  1.00 41.00           H
ATOM   4654  HG3 PRO A 281     -17.277  -5.641   7.861  1.00 46.90           H
ATOM   4655  HG2 PRO A 281     -18.309  -7.145   7.949  1.00 46.90           H
ATOM   4656  HD2 PRO A 281     -16.354  -7.989   8.772  1.00 45.68           H
ATOM   4657  HD3 PRO A 281     -15.878  -6.369   9.527  1.00 45.68           H
ATOM   4658  N   VAL A 282     -19.850  -8.646   9.927  1.00 33.62           N
ATOM   4659  CA  VAL A 282     -20.981  -9.566   9.885  1.00 35.54           C
ATOM   4660  C   VAL A 282     -21.086 -10.352  11.193  1.00 39.25           C
ATOM   4661  O   VAL A 282     -22.170 -10.477  11.765  1.00 33.20           O
ATOM   4662  CB  VAL A 282     -20.871 -10.542   8.700  1.00 33.59           C
ATOM   4663  CG1 VAL A 282     -21.999 -11.566   8.736  1.00 25.64           C
ATOM   4664  CG2 VAL A 282     -20.880  -9.771   7.378  1.00 36.96           C
ATOM   4665  H   VAL A 282     -19.046  -8.842   9.347  1.00 33.62           H
ATOM   4666  HA  VAL A 282     -21.893  -8.982   9.763  1.00 35.54           H
ATOM   4667  HB  VAL A 282     -19.923 -11.073   8.780  1.00 33.59           H
ATOM   4668 HG11 VAL A 282     -21.901 -12.245   7.889  1.00 25.64           H
ATOM   4669 HG12 VAL A 282     -21.945 -12.134   9.665  1.00 25.64           H
ATOM   4670 HG13 VAL A 282     -22.959 -11.052   8.680  1.00 25.64           H
ATOM   4671 HG21 VAL A 282     -20.802 -10.472   6.547  1.00 36.96           H
ATOM   4672 HG22 VAL A 282     -21.809  -9.208   7.291  1.00 36.96           H
ATOM   4673 HG23 VAL A 282     -20.035  -9.083   7.353  1.00 36.96           H
ATOM   4674  N   VAL A 283     -19.954 -10.870  11.666  1.00 33.56           N
ATOM   4675  CA  VAL A 283     -19.918 -11.600  12.932  1.00 24.14           C
ATOM   4676  C   VAL A 283     -20.243 -10.680  14.104  1.00 31.79           C
ATOM   4677  O   VAL A 283     -20.990 -11.053  15.010  1.00 33.39           O
ATOM   4678  CB  VAL A 283     -18.542 -12.260  13.167  1.00 28.61           C
ATOM   4679  CG1 VAL A 283     -18.484 -12.913  14.545  1.00 24.92           C
ATOM   4680  CG2 VAL A 283     -18.256 -13.282  12.083  1.00 35.86           C
ATOM   4681  H   VAL A 283     -19.094 -10.763  11.147  1.00 33.56           H
ATOM   4682  HA  VAL A 283     -20.672 -12.386  12.895  1.00 24.14           H
ATOM   4683  HB  VAL A 283     -17.776 -11.486  13.121  1.00 28.61           H
ATOM   4684 HG11 VAL A 283     -17.506 -13.372  14.689  1.00 24.92           H
ATOM   4685 HG12 VAL A 283     -18.647 -12.157  15.313  1.00 24.92           H
ATOM   4686 HG13 VAL A 283     -19.258 -13.677  14.618  1.00 24.92           H
ATOM   4687 HG21 VAL A 283     -17.283 -13.739  12.262  1.00 35.86           H
ATOM   4688 HG22 VAL A 283     -19.027 -14.053  12.097  1.00 35.86           H
ATOM   4689 HG23 VAL A 283     -18.253 -12.790  11.111  1.00 35.86           H
ATOM   4690  N   GLY A 284     -19.684  -9.476  14.082  1.00 33.13           N
ATOM   4691  CA  GLY A 284     -19.928  -8.512  15.139  1.00 31.49           C
ATOM   4692  C   GLY A 284     -21.398  -8.152  15.248  1.00 36.00           C
ATOM   4693  O   GLY A 284     -21.940  -8.037  16.348  1.00 35.39           O
ATOM   4694  H   GLY A 284     -19.075  -9.216  13.319  1.00 33.13           H
ATOM   4695  HA3 GLY A 284     -19.347  -7.610  14.948  1.00 31.49           H
ATOM   4696  HA2 GLY A 284     -19.583  -8.920  16.089  1.00 31.49           H
ATOM   4697  N   ARG A 285     -22.046  -7.981  14.099  1.00 41.84           N
ATOM   4698  CA  ARG A 285     -23.460  -7.629  14.059  1.00 36.45           C
ATOM   4699  C   ARG A 285     -24.309  -8.760  14.633  1.00 33.81           C
ATOM   4700  O   ARG A 285     -25.270  -8.518  15.363  1.00 30.98           O
ATOM   4701  CB  ARG A 285     -23.891  -7.303  12.623  1.00 36.46           C
ATOM   4702  CG  ARG A 285     -25.282  -6.695  12.512  1.00 43.39           C
ATOM   4703  CD  ARG A 285     -25.581  -6.202  11.099  1.00 58.82           C
ATOM   4704  NE  ARG A 285     -25.571  -7.282  10.115  1.00 64.55           N
ATOM   4705  CZ  ARG A 285     -24.628  -7.447   9.191  1.00 61.75           C
ATOM   4706  NH1 ARG A 285     -23.611  -6.597   9.116  1.00 60.22           N
ATOM   4707  NH2 ARG A 285     -24.704  -8.460   8.336  1.00 55.53           N1+
ATOM   4708  H   ARG A 285     -21.558  -8.095  13.222  1.00 41.84           H
ATOM   4709  HA  ARG A 285     -23.610  -6.741  14.673  1.00 36.45           H
ATOM   4710  HB3 ARG A 285     -23.843  -8.208  12.017  1.00 36.46           H
ATOM   4711  HB2 ARG A 285     -23.164  -6.627  12.172  1.00 36.46           H
ATOM   4712  HG3 ARG A 285     -25.372  -5.865  13.212  1.00 43.39           H
ATOM   4713  HG2 ARG A 285     -26.026  -7.437  12.802  1.00 43.39           H
ATOM   4714  HD3 ARG A 285     -24.847  -5.447  10.816  1.00 58.82           H
ATOM   4715  HD2 ARG A 285     -26.553  -5.709  11.086  1.00 58.82           H
ATOM   4716 HH22 ARG A 285     -23.987  -8.584   7.635  1.00 55.53           H
ATOM   4717 HH21 ARG A 285     -25.478  -9.106   8.387  1.00 55.53           H
ATOM   4718 HH12 ARG A 285     -22.897  -6.725   8.413  1.00 60.22           H
ATOM   4719 HH11 ARG A 285     -23.552  -5.822   9.761  1.00 60.22           H
ATOM   4720  HE  ARG A 285     -26.345  -7.928  10.167  1.00 64.55           H
ATOM   4721  N   CYS A 286     -23.946  -9.996  14.303  1.00 30.18           N
ATOM   4722  CA  CYS A 286     -24.642 -11.159  14.838  1.00 31.55           C
ATOM   4723  C   CYS A 286     -24.493 -11.233  16.353  1.00 32.96           C
ATOM   4724  O   CYS A 286     -25.481 -11.419  17.068  1.00 27.97           O
ATOM   4725  CB  CYS A 286     -24.123 -12.444  14.195  1.00 32.89           C
ATOM   4726  SG  CYS A 286     -24.790 -13.957  14.932  1.00 35.02           S
ATOM   4727  H   CYS A 286     -23.173 -10.143  13.669  1.00 30.18           H
ATOM   4728  HA  CYS A 286     -25.702 -11.062  14.602  1.00 31.55           H
ATOM   4729  HB3 CYS A 286     -23.035 -12.463  14.253  1.00 32.89           H
ATOM   4730  HB2 CYS A 286     -24.349 -12.431  13.129  1.00 32.89           H
ATOM   4731  HG  CYS A 286     -24.463 -14.004  16.227  1.00 35.02           H
ATOM   4732  N   MET A 287     -23.259 -11.087  16.836  1.00 31.11           N
ATOM   4733  CA  MET A 287     -22.997 -11.059  18.274  1.00 29.18           C
ATOM   4734  C   MET A 287     -23.815  -9.966  18.946  1.00 32.08           C
ATOM   4735  O   MET A 287     -24.454 -10.199  19.968  1.00 32.14           O
ATOM   4736  CB  MET A 287     -21.513 -10.824  18.567  1.00 28.29           C
ATOM   4737  CG  MET A 287     -20.562 -11.872  18.014  1.00 27.61           C
ATOM   4738  SD  MET A 287     -18.846 -11.359  18.245  1.00 38.49           S
ATOM   4739  CE  MET A 287     -18.768 -11.267  20.037  1.00 30.49           C
ATOM   4740  H   MET A 287     -22.477 -10.992  16.204  1.00 31.11           H
ATOM   4741  HA  MET A 287     -23.287 -12.020  18.699  1.00 29.18           H
ATOM   4742  HB3 MET A 287     -21.368 -10.738  19.644  1.00 28.29           H
ATOM   4743  HB2 MET A 287     -21.223  -9.842  18.193  1.00 28.29           H
ATOM   4744  HG3 MET A 287     -20.758 -12.015  16.951  1.00 27.61           H
ATOM   4745  HG2 MET A 287     -20.729 -12.820  18.525  1.00 27.61           H
ATOM   4746  HE1 MET A 287     -17.767 -10.961  20.342  1.00 30.49           H
ATOM   4747  HE2 MET A 287     -19.495 -10.539  20.396  1.00 30.49           H
ATOM   4748  HE3 MET A 287     -18.994 -12.245  20.462  1.00 30.49           H
ATOM   4749  N   LEU A 288     -23.784  -8.771  18.361  1.00 33.89           N
ATOM   4750  CA  LEU A 288     -24.478  -7.623  18.927  1.00 33.90           C
ATOM   4751  C   LEU A 288     -25.978  -7.882  19.036  1.00 35.63           C
ATOM   4752  O   LEU A 288     -26.605  -7.532  20.035  1.00 34.97           O
ATOM   4753  CB  LEU A 288     -24.211  -6.375  18.086  1.00 35.59           C
ATOM   4754  CG  LEU A 288     -24.655  -5.042  18.687  1.00 45.96           C
ATOM   4755  CD1 LEU A 288     -24.148  -4.904  20.113  1.00 46.43           C
ATOM   4756  CD2 LEU A 288     -24.162  -3.884  17.829  1.00 42.60           C
ATOM   4757  H   LEU A 288     -23.269  -8.643  17.501  1.00 33.89           H
ATOM   4758  HA  LEU A 288     -24.088  -7.449  19.930  1.00 33.90           H
ATOM   4759  HB3 LEU A 288     -24.671  -6.498  17.105  1.00 35.59           H
ATOM   4760  HB2 LEU A 288     -23.149  -6.325  17.845  1.00 35.59           H
ATOM   4761  HG  LEU A 288     -25.745  -5.018  18.705  1.00 45.96           H
ATOM   4762 HD11 LEU A 288     -24.474  -3.949  20.524  1.00 46.43           H
ATOM   4763 HD12 LEU A 288     -24.547  -5.716  20.721  1.00 46.43           H
ATOM   4764 HD13 LEU A 288     -23.059  -4.948  20.118  1.00 46.43           H
ATOM   4765 HD21 LEU A 288     -24.486  -2.941  18.270  1.00 42.60           H
ATOM   4766 HD22 LEU A 288     -23.073  -3.906  17.779  1.00 42.60           H
ATOM   4767 HD23 LEU A 288     -24.573  -3.975  16.824  1.00 42.60           H
ATOM   4768  N   GLN A 289     -26.542  -8.514  18.012  1.00 33.60           N
ATOM   4769  CA  GLN A 289     -27.961  -8.849  18.007  1.00 34.91           C
ATOM   4770  C   GLN A 289     -28.302  -9.842  19.116  1.00 32.18           C
ATOM   4771  O   GLN A 289     -29.308  -9.686  19.807  1.00 31.80           O
ATOM   4772  CB  GLN A 289     -28.372  -9.413  16.643  1.00 37.22           C
ATOM   4773  CG  GLN A 289     -29.853  -9.750  16.517  1.00 39.39           C
ATOM   4774  CD  GLN A 289     -30.215 -10.280  15.136  1.00 55.42           C
ATOM   4775  OE1 GLN A 289     -29.370 -10.351  14.244  1.00 53.12           O
ATOM   4776  NE2 GLN A 289     -31.478 -10.652  14.956  1.00 46.66           N
ATOM   4777  H   GLN A 289     -25.985  -8.775  17.211  1.00 33.60           H
ATOM   4778  HA  GLN A 289     -28.528  -7.935  18.182  1.00 34.91           H
ATOM   4779  HB3 GLN A 289     -27.780 -10.302  16.427  1.00 37.22           H
ATOM   4780  HB2 GLN A 289     -28.095  -8.705  15.862  1.00 37.22           H
ATOM   4781  HG3 GLN A 289     -30.446  -8.861  16.731  1.00 39.39           H
ATOM   4782  HG2 GLN A 289     -30.122 -10.490  17.271  1.00 39.39           H
ATOM   4783 HE22 GLN A 289     -31.776 -11.011  14.060  1.00 46.66           H
ATOM   4784 HE21 GLN A 289     -32.140 -10.575  15.715  1.00 46.66           H
ATOM   4785  N   GLN A 290     -27.464 -10.860  19.288  1.00 26.30           N
ATOM   4786  CA  GLN A 290     -27.659 -11.826  20.368  1.00 32.10           C
ATOM   4787  C   GLN A 290     -27.616 -11.139  21.733  1.00 26.92           C
ATOM   4788  O   GLN A 290     -28.412 -11.438  22.620  1.00 28.40           O
ATOM   4789  CB  GLN A 290     -26.598 -12.927  20.310  1.00 29.45           C
ATOM   4790  CG  GLN A 290     -26.695 -13.830  19.095  1.00 29.50           C
ATOM   4791  CD  GLN A 290     -27.937 -14.698  19.108  1.00 38.96           C
ATOM   4792  OE1 GLN A 290     -28.385 -15.146  20.163  1.00 36.34           O
ATOM   4793  NE2 GLN A 290     -28.502 -14.938  17.932  1.00 46.95           N
ATOM   4794  H   GLN A 290     -26.676 -10.976  18.667  1.00 26.30           H
ATOM   4795  HA  GLN A 290     -28.639 -12.286  20.245  1.00 32.10           H
ATOM   4796  HB3 GLN A 290     -26.656 -13.532  21.215  1.00 29.45           H
ATOM   4797  HB2 GLN A 290     -25.607 -12.475  20.346  1.00 29.45           H
ATOM   4798  HG3 GLN A 290     -25.810 -14.464  19.044  1.00 29.50           H
ATOM   4799  HG2 GLN A 290     -26.687 -13.222  18.190  1.00 29.50           H
ATOM   4800 HE22 GLN A 290     -29.333 -15.510  17.878  1.00 46.95           H
ATOM   4801 HE21 GLN A 290     -28.102 -14.548  17.091  1.00 46.95           H
ATOM   4802  N   LEU A 291     -26.688 -10.202  21.884  1.00 26.79           N
ATOM   4803  CA  LEU A 291     -26.492  -9.509  23.153  1.00 30.41           C
ATOM   4804  C   LEU A 291     -27.625  -8.537  23.468  1.00 32.12           C
ATOM   4805  O   LEU A 291     -27.680  -7.979  24.565  1.00 36.33           O
ATOM   4806  CB  LEU A 291     -25.156  -8.770  23.139  1.00 23.95           C
ATOM   4807  CG  LEU A 291     -23.941  -9.685  23.016  1.00 25.08           C
ATOM   4808  CD1 LEU A 291     -22.669  -8.877  22.811  1.00 32.51           C
ATOM   4809  CD2 LEU A 291     -23.828 -10.573  24.245  1.00 35.03           C
ATOM   4810  H   LEU A 291     -26.093  -9.951  21.108  1.00 26.79           H
ATOM   4811  HA  LEU A 291     -26.457 -10.257  23.945  1.00 30.41           H
ATOM   4812  HB3 LEU A 291     -25.066  -8.169  24.044  1.00 23.95           H
ATOM   4813  HB2 LEU A 291     -25.150  -8.050  22.321  1.00 23.95           H
ATOM   4814  HG  LEU A 291     -24.083 -10.325  22.145  1.00 25.08           H
ATOM   4815 HD11 LEU A 291     -21.818  -9.553  22.726  1.00 32.51           H
ATOM   4816 HD12 LEU A 291     -22.756  -8.287  21.899  1.00 32.51           H
ATOM   4817 HD13 LEU A 291     -22.520  -8.211  23.661  1.00 32.51           H
ATOM   4818 HD21 LEU A 291     -22.958 -11.222  24.146  1.00 35.03           H
ATOM   4819 HD22 LEU A 291     -23.719  -9.952  25.134  1.00 35.03           H
ATOM   4820 HD23 LEU A 291     -24.727 -11.183  24.337  1.00 35.03           H
ATOM   4821  N   LYS A 292     -28.523  -8.342  22.505  1.00 31.89           N
ATOM   4822  CA  LYS A 292     -29.677  -7.456  22.667  1.00 33.98           C
ATOM   4823  C   LYS A 292     -30.960  -8.228  22.969  1.00 31.76           C
ATOM   4824  O   LYS A 292     -32.050  -7.659  22.953  1.00 31.58           O
ATOM   4825  CB  LYS A 292     -29.887  -6.609  21.408  1.00 38.44           C
ATOM   4826  CG  LYS A 292     -28.801  -5.584  21.132  1.00 44.90           C
ATOM   4827  CD  LYS A 292     -28.833  -4.462  22.146  1.00 48.20           C
ATOM   4828  CE  LYS A 292     -27.931  -3.319  21.722  1.00 51.62           C
ATOM   4829  NZ  LYS A 292     -28.095  -2.142  22.618  1.00 55.86           N1+
ATOM   4830  H   LYS A 292     -28.423  -8.815  21.618  1.00 31.89           H
ATOM   4831  HA  LYS A 292     -29.478  -6.784  23.502  1.00 33.98           H
ATOM   4832  HB3 LYS A 292     -30.851  -6.105  21.470  1.00 38.44           H
ATOM   4833  HB2 LYS A 292     -29.990  -7.266  20.545  1.00 38.44           H
ATOM   4834  HG3 LYS A 292     -28.936  -5.173  20.132  1.00 44.90           H
ATOM   4835  HG2 LYS A 292     -27.826  -6.071  21.161  1.00 44.90           H
ATOM   4836  HD3 LYS A 292     -28.509  -4.840  23.116  1.00 48.20           H
ATOM   4837  HD2 LYS A 292     -29.855  -4.098  22.252  1.00 48.20           H
ATOM   4838  HE3 LYS A 292     -28.167  -3.031  20.698  1.00 51.62           H
ATOM   4839  HE2 LYS A 292     -26.892  -3.649  21.743  1.00 51.62           H
ATOM   4840  HZ1 LYS A 292     -27.859  -2.404  23.565  1.00 55.86           H
ATOM   4841  HZ2 LYS A 292     -27.484  -1.398  22.313  1.00 55.86           H
ATOM   4842  HZ3 LYS A 292     -29.053  -1.825  22.586  1.00 55.86           H
ATOM   4843  N   LYS A 293     -30.828  -9.526  23.222  1.00 31.13           N
ATOM   4844  CA  LYS A 293     -31.979 -10.383  23.500  1.00 29.29           C
ATOM   4845  C   LYS A 293     -32.432 -10.253  24.951  1.00 29.72           C
ATOM   4846  O   LYS A 293     -31.664  -9.796  25.802  1.00 28.65           O
ATOM   4847  CB  LYS A 293     -31.642 -11.848  23.204  1.00 29.60           C
ATOM   4848  CG  LYS A 293     -31.586 -12.225  21.736  1.00 35.47           C
ATOM   4849  CD  LYS A 293     -31.332 -13.720  21.600  1.00 33.66           C
ATOM   4850  CE  LYS A 293     -31.467 -14.190  20.157  1.00 42.00           C
ATOM   4851  NZ  LYS A 293     -31.189 -15.652  20.045  1.00 39.82           N1+
ATOM   4852  H   LYS A 293     -29.911  -9.949  23.226  1.00 31.13           H
ATOM   4853  HA  LYS A 293     -32.801 -10.079  22.852  1.00 29.29           H
ATOM   4854  HB3 LYS A 293     -32.358 -12.492  23.714  1.00 29.60           H
ATOM   4855  HB2 LYS A 293     -30.693 -12.102  23.677  1.00 29.60           H
ATOM   4856  HG3 LYS A 293     -30.781 -11.674  21.250  1.00 35.47           H
ATOM   4857  HG2 LYS A 293     -32.534 -11.973  21.260  1.00 35.47           H
ATOM   4858  HD3 LYS A 293     -32.037 -14.266  22.227  1.00 33.66           H
ATOM   4859  HD2 LYS A 293     -30.332 -13.953  21.965  1.00 33.66           H
ATOM   4860  HE3 LYS A 293     -30.768 -13.638  19.529  1.00 42.00           H
ATOM   4861  HE2 LYS A 293     -32.477 -13.984  19.801  1.00 42.00           H
ATOM   4862  HZ1 LYS A 293     -30.191 -15.808  20.060  1.00 39.82           H
ATOM   4863  HZ2 LYS A 293     -31.616 -16.137  20.821  1.00 39.82           H
ATOM   4864  HZ3 LYS A 293     -31.571 -16.002  19.178  1.00 39.82           H
ATOM   4865  N   PRO A 294     -33.684 -10.651  25.238  1.00 27.24           N
ATOM   4866  CA  PRO A 294     -34.128 -10.747  26.634  1.00 28.81           C
ATOM   4867  C   PRO A 294     -33.199 -11.636  27.460  1.00 25.72           C
ATOM   4868  O   PRO A 294     -32.738 -12.667  26.970  1.00 26.01           O
ATOM   4869  CB  PRO A 294     -35.525 -11.363  26.515  1.00 27.79           C
ATOM   4870  CG  PRO A 294     -36.005 -10.923  25.170  1.00 29.73           C
ATOM   4871  CD  PRO A 294     -34.781 -10.927  24.290  1.00 31.60           C
ATOM   4872  HA  PRO A 294     -34.191  -9.754  27.078  1.00 28.81           H
ATOM   4873  HB3 PRO A 294     -36.172 -10.942  27.284  1.00 27.79           H
ATOM   4874  HB2 PRO A 294     -35.443 -12.450  26.531  1.00 27.79           H
ATOM   4875  HG3 PRO A 294     -36.397  -9.908  25.240  1.00 29.73           H
ATOM   4876  HG2 PRO A 294     -36.726 -11.646  24.789  1.00 29.73           H
ATOM   4877  HD2 PRO A 294     -34.647 -11.922  23.864  1.00 31.60           H
ATOM   4878  HD3 PRO A 294     -34.851 -10.109  23.573  1.00 31.60           H
ATOM   4879  N   ARG A 295     -32.922 -11.227  28.694  1.00 28.60           N
ATOM   4880  CA  ARG A 295     -31.995 -11.946  29.561  1.00 26.27           C
ATOM   4881  C   ARG A 295     -32.631 -13.221  30.110  1.00 27.45           C
ATOM   4882  O   ARG A 295     -33.845 -13.274  30.303  1.00 34.31           O
ATOM   4883  CB  ARG A 295     -31.541 -11.049  30.718  1.00 32.50           C
ATOM   4884  CG  ARG A 295     -31.081  -9.660  30.311  1.00 37.47           C
ATOM   4885  CD  ARG A 295     -30.084  -9.703  29.179  1.00 35.64           C
ATOM   4886  NE  ARG A 295     -29.274  -8.493  29.142  1.00 34.39           N
ATOM   4887  CZ  ARG A 295     -28.839  -7.916  28.029  1.00 35.93           C
ATOM   4888  NH1 ARG A 295     -29.150  -8.428  26.839  1.00 33.83           N
ATOM   4889  NH2 ARG A 295     -28.100  -6.818  28.106  1.00 35.48           N1+
ATOM   4890  H   ARG A 295     -33.359 -10.393  29.060  1.00 28.60           H
ATOM   4891  HA  ARG A 295     -31.119 -12.223  28.975  1.00 26.27           H
ATOM   4892  HB3 ARG A 295     -30.742 -11.547  31.268  1.00 32.50           H
ATOM   4893  HB2 ARG A 295     -32.348 -10.963  31.446  1.00 32.50           H
ATOM   4894  HG3 ARG A 295     -30.633  -9.160  31.170  1.00 37.47           H
ATOM   4895  HG2 ARG A 295     -31.944  -9.065  30.012  1.00 37.47           H
ATOM   4896  HD3 ARG A 295     -30.614  -9.814  28.233  1.00 35.64           H
ATOM   4897  HD2 ARG A 295     -29.435 -10.570  29.300  1.00 35.64           H
ATOM   4898 HH22 ARG A 295     -27.766  -6.374  27.263  1.00 35.48           H
ATOM   4899 HH21 ARG A 295     -27.871  -6.425  29.008  1.00 35.48           H
ATOM   4900 HH12 ARG A 295     -28.816  -7.984  25.995  1.00 33.83           H
ATOM   4901 HH11 ARG A 295     -29.720  -9.260  26.780  1.00 33.83           H
ATOM   4902  HE  ARG A 295     -29.046  -8.092  30.041  1.00 34.39           H
ATOM   4903  N   PRO A 296     -31.814 -14.246  30.398  1.00 30.59           N
ATOM   4904  CA  PRO A 296     -30.350 -14.255  30.301  1.00 25.33           C
ATOM   4905  C   PRO A 296     -29.825 -14.570  28.909  1.00 30.35           C
ATOM   4906  O   PRO A 296     -30.390 -15.396  28.192  1.00 26.34           O
ATOM   4907  CB  PRO A 296     -29.950 -15.357  31.284  1.00 29.83           C
ATOM   4908  CG  PRO A 296     -31.083 -16.312  31.226  1.00 27.53           C
ATOM   4909  CD  PRO A 296     -32.326 -15.483  31.016  1.00 28.63           C
ATOM   4910  HA  PRO A 296     -29.952 -13.298  30.638  1.00 25.33           H
ATOM   4911  HB3 PRO A 296     -29.883 -14.938  32.288  1.00 29.83           H
ATOM   4912  HB2 PRO A 296     -29.046 -15.849  30.926  1.00 29.83           H
ATOM   4913  HG3 PRO A 296     -31.158 -16.843  32.175  1.00 27.53           H
ATOM   4914  HG2 PRO A 296     -30.948 -16.983  30.378  1.00 27.53           H
ATOM   4915  HD2 PRO A 296     -32.984 -15.992  30.311  1.00 28.63           H
ATOM   4916  HD3 PRO A 296     -32.768 -15.246  31.984  1.00 28.63           H
ATOM   4917  N   VAL A 297     -28.745 -13.898  28.531  1.00 23.76           N
ATOM   4918  CA  VAL A 297     -28.020 -14.259  27.328  1.00 26.90           C
ATOM   4919  C   VAL A 297     -26.709 -14.914  27.722  1.00 28.45           C
ATOM   4920  O   VAL A 297     -25.875 -14.302  28.391  1.00 27.50           O
ATOM   4921  CB  VAL A 297     -27.731 -13.045  26.428  1.00 26.16           C
ATOM   4922  CG1 VAL A 297     -26.965 -13.491  25.185  1.00 25.88           C
ATOM   4923  CG2 VAL A 297     -29.025 -12.342  26.048  1.00 27.68           C
ATOM   4924  H   VAL A 297     -28.415 -13.120  29.084  1.00 23.76           H
ATOM   4925  HA  VAL A 297     -28.614 -14.978  26.764  1.00 26.90           H
ATOM   4926  HB  VAL A 297     -27.108 -12.344  26.984  1.00 26.16           H
ATOM   4927 HG11 VAL A 297     -26.764 -12.627  24.552  1.00 25.88           H
ATOM   4928 HG12 VAL A 297     -26.022 -13.950  25.484  1.00 25.88           H
ATOM   4929 HG13 VAL A 297     -27.561 -14.216  24.631  1.00 25.88           H
ATOM   4930 HG21 VAL A 297     -28.801 -11.486  25.411  1.00 27.68           H
ATOM   4931 HG22 VAL A 297     -29.671 -13.035  25.509  1.00 27.68           H
ATOM   4932 HG23 VAL A 297     -29.532 -12.000  26.950  1.00 27.68           H
ATOM   4933  N   ILE A 298     -26.547 -16.168  27.323  1.00 26.15           N
ATOM   4934  CA  ILE A 298     -25.305 -16.892  27.536  1.00 22.75           C
ATOM   4935  C   ILE A 298     -24.852 -17.443  26.191  1.00 27.40           C
ATOM   4936  O   ILE A 298     -25.289 -18.509  25.761  1.00 24.69           O
ATOM   4937  CB  ILE A 298     -25.471 -18.027  28.565  1.00 30.43           C
ATOM   4938  CG1 ILE A 298     -25.990 -17.463  29.890  1.00 20.82           C
ATOM   4939  CG2 ILE A 298     -24.151 -18.747  28.779  1.00 25.82           C
ATOM   4940  CD1 ILE A 298     -26.523 -18.512  30.845  1.00 23.89           C
ATOM   4941  H   ILE A 298     -27.301 -16.650  26.855  1.00 26.15           H
ATOM   4942  HA  ILE A 298     -24.551 -16.195  27.901  1.00 22.75           H
ATOM   4943  HB  ILE A 298     -26.199 -18.741  28.181  1.00 30.43           H
ATOM   4944 HG13 ILE A 298     -26.769 -16.728  29.689  1.00 20.82           H
ATOM   4945 HG12 ILE A 298     -25.195 -16.900  30.379  1.00 20.82           H
ATOM   4946 HG21 ILE A 298     -24.286 -19.545  29.509  1.00 25.82           H
ATOM   4947 HG22 ILE A 298     -23.811 -19.172  27.835  1.00 25.82           H
ATOM   4948 HG23 ILE A 298     -23.407 -18.041  29.148  1.00 25.82           H
ATOM   4949 HD11 ILE A 298     -26.871 -18.029  31.758  1.00 23.89           H
ATOM   4950 HD12 ILE A 298     -27.352 -19.043  30.377  1.00 23.89           H
ATOM   4951 HD13 ILE A 298     -25.730 -19.220  31.088  1.00 23.89           H
ATOM   4952  N   LEU A 299     -23.985 -16.693  25.522  1.00 24.51           N
ATOM   4953  CA  LEU A 299     -23.625 -16.990  24.141  1.00 25.65           C
ATOM   4954  C   LEU A 299     -22.577 -18.095  24.059  1.00 28.63           C
ATOM   4955  O   LEU A 299     -21.524 -18.005  24.690  1.00 26.77           O
ATOM   4956  CB  LEU A 299     -23.123 -15.717  23.454  1.00 30.82           C
ATOM   4957  CG  LEU A 299     -22.982 -15.707  21.933  1.00 26.52           C
ATOM   4958  CD1 LEU A 299     -24.308 -16.049  21.265  1.00 31.87           C
ATOM   4959  CD2 LEU A 299     -22.482 -14.349  21.460  1.00 28.50           C
ATOM   4960  H   LEU A 299     -23.557 -15.895  25.969  1.00 24.51           H
ATOM   4961  HA  LEU A 299     -24.520 -17.329  23.620  1.00 25.65           H
ATOM   4962  HB3 LEU A 299     -22.174 -15.422  23.901  1.00 30.82           H
ATOM   4963  HB2 LEU A 299     -23.748 -14.878  23.759  1.00 30.82           H
ATOM   4964  HG  LEU A 299     -22.249 -16.462  21.650  1.00 26.52           H
ATOM   4965 HD11 LEU A 299     -24.184 -16.036  20.182  1.00 31.87           H
ATOM   4966 HD12 LEU A 299     -24.630 -17.041  21.581  1.00 31.87           H
ATOM   4967 HD13 LEU A 299     -25.060 -15.315  21.553  1.00 31.87           H
ATOM   4968 HD21 LEU A 299     -22.386 -14.355  20.374  1.00 28.50           H
ATOM   4969 HD22 LEU A 299     -23.191 -13.576  21.757  1.00 28.50           H
ATOM   4970 HD23 LEU A 299     -21.511 -14.142  21.909  1.00 28.50           H
ATOM   4971  N   ASP A 300     -22.882 -19.142  23.294  1.00 22.14           N
ATOM   4972  CA  ASP A 300     -21.952 -20.248  23.068  1.00 26.64           C
ATOM   4973  C   ASP A 300     -20.635 -19.717  22.510  1.00 23.56           C
ATOM   4974  O   ASP A 300     -20.617 -19.116  21.435  1.00 24.43           O
ATOM   4975  CB  ASP A 300     -22.563 -21.278  22.104  1.00 23.80           C
ATOM   4976  CG  ASP A 300     -21.736 -22.560  21.989  1.00 24.97           C
ATOM   4977  OD1 ASP A 300     -20.620 -22.627  22.547  1.00 23.92           O
ATOM   4978  OD2 ASP A 300     -22.203 -23.508  21.316  1.00 22.88           O1-
ATOM   4979  H   ASP A 300     -23.785 -19.193  22.844  1.00 22.14           H
ATOM   4980  HA  ASP A 300     -21.754 -20.738  24.022  1.00 26.64           H
ATOM   4981  HB3 ASP A 300     -22.674 -20.829  21.117  1.00 23.80           H
ATOM   4982  HB2 ASP A 300     -23.572 -21.527  22.432  1.00 23.80           H
ATOM   4983  N   PRO A 301     -19.530 -19.929  23.244  1.00 23.39           N
ATOM   4984  CA  PRO A 301     -18.213 -19.481  22.778  1.00 20.12           C
ATOM   4985  C   PRO A 301     -17.841 -20.055  21.411  1.00 21.13           C
ATOM   4986  O   PRO A 301     -17.051 -19.448  20.689  1.00 24.72           O
ATOM   4987  CB  PRO A 301     -17.253 -19.990  23.869  1.00 25.58           C
ATOM   4988  CG  PRO A 301     -18.048 -20.962  24.691  1.00 25.94           C
ATOM   4989  CD  PRO A 301     -19.468 -20.510  24.596  1.00 22.97           C
ATOM   4990  HA  PRO A 301     -18.185 -18.392  22.741  1.00 20.12           H
ATOM   4991  HB3 PRO A 301     -16.943 -19.155  24.496  1.00 25.58           H
ATOM   4992  HB2 PRO A 301     -16.417 -20.510  23.401  1.00 25.58           H
ATOM   4993  HG3 PRO A 301     -17.720 -20.911  25.729  1.00 25.94           H
ATOM   4994  HG2 PRO A 301     -17.956 -21.959  24.261  1.00 25.94           H
ATOM   4995  HD2 PRO A 301     -20.125 -21.378  24.644  1.00 22.97           H
ATOM   4996  HD3 PRO A 301     -19.645 -19.726  25.332  1.00 22.97           H
ATOM   4997  N   ALA A 302     -18.418 -21.197  21.055  1.00 24.72           N
ATOM   4998  CA  ALA A 302     -18.110 -21.843  19.782  1.00 24.85           C
ATOM   4999  C   ALA A 302     -19.030 -21.409  18.638  1.00 23.76           C
ATOM   5000  O   ALA A 302     -18.735 -21.668  17.471  1.00 28.59           O
ATOM   5001  CB  ALA A 302     -18.172 -23.351  19.943  1.00 22.34           C
ATOM   5002  H   ALA A 302     -19.087 -21.638  21.670  1.00 24.72           H
ATOM   5003  HA  ALA A 302     -17.089 -21.577  19.510  1.00 24.85           H
ATOM   5004  HB1 ALA A 302     -17.941 -23.828  18.991  1.00 22.34           H
ATOM   5005  HB2 ALA A 302     -17.446 -23.667  20.692  1.00 22.34           H
ATOM   5006  HB3 ALA A 302     -19.173 -23.642  20.262  1.00 22.34           H
ATOM   5007  N   ASP A 303     -20.138 -20.754  18.970  1.00 27.11           N
ATOM   5008  CA  ASP A 303     -21.198 -20.484  17.992  1.00 25.05           C
ATOM   5009  C   ASP A 303     -21.888 -19.155  18.279  1.00 19.92           C
ATOM   5010  O   ASP A 303     -22.718 -19.071  19.181  1.00 25.29           O
ATOM   5011  CB  ASP A 303     -22.220 -21.629  18.009  1.00 23.94           C
ATOM   5012  CG  ASP A 303     -23.316 -21.483  16.952  1.00 32.92           C
ATOM   5013  OD1 ASP A 303     -23.451 -20.414  16.316  1.00 27.18           O
ATOM   5014  OD2 ASP A 303     -24.065 -22.463  16.768  1.00 36.39           O1-
ATOM   5015  H   ASP A 303     -20.267 -20.428  19.917  1.00 27.11           H
ATOM   5016  HA  ASP A 303     -20.750 -20.434  17.000  1.00 25.05           H
ATOM   5017  HB3 ASP A 303     -22.676 -21.692  18.997  1.00 23.94           H
ATOM   5018  HB2 ASP A 303     -21.703 -22.578  17.865  1.00 23.94           H
ATOM   5019  N   PRO A 304     -21.578 -18.121  17.483  1.00 22.25           N
ATOM   5020  CA  PRO A 304     -22.133 -16.783  17.716  1.00 23.97           C
ATOM   5021  C   PRO A 304     -23.647 -16.696  17.497  1.00 26.82           C
ATOM   5022  O   PRO A 304     -24.236 -15.667  17.822  1.00 27.41           O
ATOM   5023  CB  PRO A 304     -21.387 -15.917  16.698  1.00 27.28           C
ATOM   5024  CG  PRO A 304     -21.045 -16.857  15.593  1.00 31.93           C
ATOM   5025  CD  PRO A 304     -20.753 -18.174  16.261  1.00 25.69           C
ATOM   5026  HA  PRO A 304     -21.889 -16.455  18.726  1.00 23.97           H
ATOM   5027  HB3 PRO A 304     -20.469 -15.540  17.149  1.00 27.28           H
ATOM   5028  HB2 PRO A 304     -22.058 -15.145  16.321  1.00 27.28           H
ATOM   5029  HG3 PRO A 304     -20.149 -16.504  15.082  1.00 31.93           H
ATOM   5030  HG2 PRO A 304     -21.906 -16.969  14.934  1.00 31.93           H
ATOM   5031  HD2 PRO A 304     -21.105 -18.986  15.624  1.00 25.69           H
ATOM   5032  HD3 PRO A 304     -19.700 -18.210  16.539  1.00 25.69           H
ATOM   5033  N   THR A 305     -24.265 -17.747  16.960  1.00 29.40           N
ATOM   5034  CA  THR A 305     -25.714 -17.751  16.752  1.00 25.09           C
ATOM   5035  C   THR A 305     -26.458 -18.479  17.871  1.00 34.69           C
ATOM   5036  O   THR A 305     -27.688 -18.483  17.906  1.00 35.25           O
ATOM   5037  CB  THR A 305     -26.104 -18.411  15.414  1.00 29.16           C
ATOM   5038  OG1 THR A 305     -25.800 -19.812  15.456  1.00 28.75           O
ATOM   5039  CG2 THR A 305     -25.368 -17.759  14.253  1.00 30.83           C
ATOM   5040  H   THR A 305     -23.733 -18.561  16.688  1.00 29.40           H
ATOM   5041  HA  THR A 305     -26.057 -16.717  16.733  1.00 25.09           H
ATOM   5042  HB  THR A 305     -27.176 -18.289  15.262  1.00 29.16           H
ATOM   5043  HG1 THR A 305     -24.908 -19.937  15.788  1.00 28.75           H
ATOM   5044 HG21 THR A 305     -25.660 -18.242  13.320  1.00 30.83           H
ATOM   5045 HG22 THR A 305     -25.623 -16.700  14.209  1.00 30.83           H
ATOM   5046 HG23 THR A 305     -24.293 -17.867  14.397  1.00 30.83           H
ATOM   5047  N   GLY A 306     -25.715 -19.094  18.785  1.00 27.30           N
ATOM   5048  CA  GLY A 306     -26.327 -19.908  19.820  1.00 25.22           C
ATOM   5049  C   GLY A 306     -26.402 -19.283  21.202  1.00 27.68           C
ATOM   5050  O   GLY A 306     -25.411 -19.261  21.930  1.00 29.50           O
ATOM   5051  H   GLY A 306     -24.710 -18.999  18.766  1.00 27.30           H
ATOM   5052  HA3 GLY A 306     -25.803 -20.861  19.885  1.00 25.22           H
ATOM   5053  HA2 GLY A 306     -27.328 -20.200  19.503  1.00 25.22           H
ATOM   5054  N   ASN A 307     -27.577 -18.772  21.563  1.00 26.69           N
ATOM   5055  CA  ASN A 307     -27.834 -18.354  22.936  1.00 30.73           C
ATOM   5056  C   ASN A 307     -28.184 -19.571  23.789  1.00 30.54           C
ATOM   5057  O   ASN A 307     -29.309 -20.065  23.756  1.00 32.24           O
ATOM   5058  CB  ASN A 307     -28.961 -17.316  23.001  1.00 26.03           C
ATOM   5059  CG  ASN A 307     -29.289 -16.890  24.431  1.00 32.18           C
ATOM   5060  OD1 ASN A 307     -28.481 -17.057  25.348  1.00 32.16           O
ATOM   5061  ND2 ASN A 307     -30.477 -16.331  24.621  1.00 34.37           N
[truncated: 155,044 more chars]
