# Supplementary material for: The Enzymatic Mechanism of OAS: How Metal Ions and Quantum Effects Help Activate Innate Immunity
Source: ACS Omega. 2026 Apr 13;11(16):24250–68. doi: 10.1021/acsomega.5c13236 (PMC13129866; doi:10.1021/acsomega.5c13236)
Supplement: Supplementary file 8 [file ao5c13236_si_008.pdb]

ATOM      1  N   MET A   1     -22.820 -40.588  50.825  1.00 65.41           N
ATOM      2  CA  MET A   1     -24.003 -39.760  51.124  1.00 64.88           C
ATOM      3  C   MET A   1     -24.170 -38.697  50.005  1.00 55.83           C
ATOM      4  O   MET A   1     -23.188 -38.171  49.477  1.00 53.56           O
ATOM      5  CB  MET A   1     -23.920 -39.147  52.548  1.00 75.95           C
ATOM      6  CG  MET A   1     -25.055 -38.183  52.954  1.00 87.71           C
ATOM      7  SD  MET A   1     -26.755 -38.821  52.824  1.00101.99           S
ATOM      8  CE  MET A   1     -26.770 -40.008  54.192  1.00 98.69           C
ATOM      9  H1  MET A   1     -22.701 -41.307  51.523  1.00 65.41           H
ATOM     10  H2  MET A   1     -22.934 -41.072  49.945  1.00 65.41           H
ATOM     11  HA  MET A   1     -24.877 -40.414  51.099  1.00 64.88           H
ATOM     12  HB3 MET A   1     -22.975 -38.610  52.650  1.00 75.95           H
ATOM     13  HB2 MET A   1     -23.870 -39.953  53.280  1.00 75.95           H
ATOM     14  HG3 MET A   1     -24.989 -37.283  52.344  1.00 87.71           H
ATOM     15  HG2 MET A   1     -24.898 -37.851  53.980  1.00 87.71           H
ATOM     16  HE1 MET A   1     -27.757 -40.461  54.281  1.00 98.69           H
ATOM     17  HE2 MET A   1     -26.042 -40.800  54.021  1.00 98.69           H
ATOM     18  HE3 MET A   1     -26.533 -39.511  55.132  1.00 98.69           H
ATOM     19  N   GLU A   2     -25.444 -38.392  49.700  1.00 47.38           N
ATOM     20  CA  GLU A   2     -25.936 -37.390  48.748  1.00 47.40           C
ATOM     21  C   GLU A   2     -25.335 -35.987  48.946  1.00 42.63           C
ATOM     22  O   GLU A   2     -25.043 -35.604  50.082  1.00 38.71           O
ATOM     23  CB  GLU A   2     -27.470 -37.301  48.902  1.00 54.93           C
ATOM     24  CG  GLU A   2     -28.211 -38.632  48.651  1.00 61.00           C
ATOM     25  CD  GLU A   2     -29.719 -38.528  48.905  1.00 68.19           C
ATOM     26  OE1 GLU A   2     -30.092 -38.188  50.052  1.00 66.39           O
ATOM     27  OE2 GLU A   2     -30.484 -38.798  47.953  1.00 81.46           O1-
ATOM     28  H   GLU A   2     -26.173 -38.874  50.206  1.00 47.38           H
ATOM     29  HA  GLU A   2     -25.689 -37.738  47.743  1.00 47.40           H
ATOM     30  HB3 GLU A   2     -27.863 -36.546  48.218  1.00 54.93           H
ATOM     31  HB2 GLU A   2     -27.698 -36.937  49.906  1.00 54.93           H
ATOM     32  HG3 GLU A   2     -27.828 -39.418  49.302  1.00 61.00           H
ATOM     33  HG2 GLU A   2     -28.022 -38.967  47.629  1.00 61.00           H
ATOM     34  N   LEU A   3     -25.210 -35.233  47.837  1.00 39.13           N
ATOM     35  CA  LEU A   3     -24.674 -33.867  47.813  1.00 37.00           C
ATOM     36  C   LEU A   3     -25.439 -32.890  48.724  1.00 36.51           C
ATOM     37  O   LEU A   3     -24.788 -32.086  49.385  1.00 35.15           O
ATOM     38  CB  LEU A   3     -24.600 -33.335  46.359  1.00 36.46           C
ATOM     39  CG  LEU A   3     -23.923 -31.946  46.202  1.00 36.87           C
ATOM     40  CD1 LEU A   3     -22.444 -31.969  46.605  1.00 40.02           C
ATOM     41  CD2 LEU A   3     -24.139 -31.341  44.799  1.00 38.33           C
ATOM     42  H   LEU A   3     -25.482 -35.619  46.945  1.00 39.13           H
ATOM     43  HA  LEU A   3     -23.654 -33.940  48.191  1.00 37.00           H
ATOM     44  HB3 LEU A   3     -25.613 -33.290  45.957  1.00 36.46           H
ATOM     45  HB2 LEU A   3     -24.067 -34.057  45.741  1.00 36.46           H
ATOM     46  HG  LEU A   3     -24.388 -31.241  46.887  1.00 36.87           H
ATOM     47 HD11 LEU A   3     -21.899 -31.142  46.153  1.00 40.02           H
ATOM     48 HD12 LEU A   3     -22.338 -31.864  47.685  1.00 40.02           H
ATOM     49 HD13 LEU A   3     -21.958 -32.899  46.315  1.00 40.02           H
ATOM     50 HD21 LEU A   3     -24.459 -30.301  44.872  1.00 38.33           H
ATOM     51 HD22 LEU A   3     -23.230 -31.356  44.198  1.00 38.33           H
ATOM     52 HD23 LEU A   3     -24.910 -31.868  44.236  1.00 38.33           H
ATOM     53  N   ARG A   4     -26.782 -32.994  48.772  1.00 37.39           N
ATOM     54  CA  ARG A   4     -27.651 -32.116  49.568  1.00 41.92           C
ATOM     55  C   ARG A   4     -27.485 -32.226  51.099  1.00 39.23           C
ATOM     56  O   ARG A   4     -28.048 -31.394  51.808  1.00 44.89           O
ATOM     57  CB  ARG A   4     -29.123 -32.274  49.127  1.00 43.82           C
ATOM     58  CG  ARG A   4     -29.912 -33.471  49.692  1.00 51.82           C
ATOM     59  CD  ARG A   4     -31.421 -33.316  49.428  1.00 60.13           C
ATOM     60  NE  ARG A   4     -32.208 -34.331  50.151  1.00 72.09           N
ATOM     61  CZ  ARG A   4     -32.587 -35.554  49.732  1.00 84.58           C
ATOM     62  NH1 ARG A   4     -32.319 -36.009  48.500  1.00 90.17           N
ATOM     63  NH2 ARG A   4     -33.251 -36.346  50.582  1.00 84.96           N1+
ATOM     64  H   ARG A   4     -27.247 -33.696  48.216  1.00 37.39           H
ATOM     65  HA  ARG A   4     -27.363 -31.098  49.305  1.00 41.92           H
ATOM     66  HB3 ARG A   4     -29.201 -32.262  48.041  1.00 43.82           H
ATOM     67  HB2 ARG A   4     -29.640 -31.380  49.464  1.00 43.82           H
ATOM     68  HG3 ARG A   4     -29.737 -33.636  50.754  1.00 51.82           H
ATOM     69  HG2 ARG A   4     -29.548 -34.367  49.186  1.00 51.82           H
ATOM     70  HD3 ARG A   4     -31.608 -33.438  48.361  1.00 60.13           H
ATOM     71  HD2 ARG A   4     -31.770 -32.312  49.670  1.00 60.13           H
ATOM     72 HH22 ARG A   4     -33.510 -37.282  50.305  1.00 84.96           H
ATOM     73 HH21 ARG A   4     -33.462 -36.032  51.519  1.00 84.96           H
ATOM     74 HH12 ARG A   4     -32.519 -36.968  48.250  1.00 90.17           H
ATOM     75 HH11 ARG A   4     -31.816 -35.428  47.846  1.00 90.17           H
ATOM     76  HE  ARG A   4     -32.408 -34.093  51.112  1.00 72.09           H
ATOM     77  N   HIS A   5     -26.746 -33.243  51.571  1.00 41.07           N
ATOM     78  CA  HIS A   5     -26.409 -33.475  52.976  1.00 43.54           C
ATOM     79  C   HIS A   5     -24.892 -33.368  53.232  1.00 41.25           C
ATOM     80  O   HIS A   5     -24.495 -33.334  54.396  1.00 45.72           O
ATOM     81  CB  HIS A   5     -26.937 -34.867  53.377  1.00 42.60           C
ATOM     82  CG  HIS A   5     -28.436 -35.034  53.288  1.00 46.70           C
ATOM     83  ND1 HIS A   5     -29.028 -36.203  52.844  1.00 54.54           N
ATOM     84  CD2 HIS A   5     -29.479 -34.181  53.584  1.00 49.12           C
ATOM     85  CE1 HIS A   5     -30.349 -36.018  52.888  1.00 51.50           C
ATOM     86  NE2 HIS A   5     -30.698 -34.813  53.323  1.00 52.51           N
ATOM     87  H   HIS A   5     -26.351 -33.901  50.914  1.00 41.07           H
ATOM     88  HA  HIS A   5     -26.882 -32.726  53.613  1.00 43.54           H
ATOM     89  HB3 HIS A   5     -26.642 -35.101  54.400  1.00 42.60           H
ATOM     90  HB2 HIS A   5     -26.475 -35.624  52.744  1.00 42.60           H
ATOM     91  HD1 HIS A   5     -28.554 -37.042  52.539  1.00 54.54           H
ATOM     92  HD2 HIS A   5     -29.445 -33.167  53.955  1.00 49.12           H
ATOM     93  HE1 HIS A   5     -31.060 -36.775  52.595  1.00 51.50           H
ATOM     94  N   THR A   6     -24.075 -33.304  52.164  1.00 40.17           N
ATOM     95  CA  THR A   6     -22.620 -33.150  52.222  1.00 38.03           C
ATOM     96  C   THR A   6     -22.265 -31.672  52.521  1.00 36.86           C
ATOM     97  O   THR A   6     -22.693 -30.805  51.756  1.00 36.11           O
ATOM     98  CB  THR A   6     -21.993 -33.510  50.845  1.00 35.97           C
ATOM     99  OG1 THR A   6     -22.225 -34.877  50.567  1.00 38.51           O
ATOM    100  CG2 THR A   6     -20.475 -33.289  50.727  1.00 38.62           C
ATOM    101  H   THR A   6     -24.476 -33.297  51.237  1.00 40.17           H
ATOM    102  HA  THR A   6     -22.240 -33.845  52.970  1.00 38.03           H
ATOM    103  HB  THR A   6     -22.472 -32.932  50.057  1.00 35.97           H
ATOM    104  HG1 THR A   6     -23.173 -35.033  50.513  1.00 38.51           H
ATOM    105 HG21 THR A   6     -20.129 -33.539  49.727  1.00 38.62           H
ATOM    106 HG22 THR A   6     -20.183 -32.254  50.893  1.00 38.62           H
ATOM    107 HG23 THR A   6     -19.926 -33.908  51.438  1.00 38.62           H
ATOM    108  N   PRO A   7     -21.511 -31.396  53.611  1.00 37.86           N
ATOM    109  CA  PRO A   7     -21.080 -30.025  53.943  1.00 38.77           C
ATOM    110  C   PRO A   7     -19.961 -29.485  53.028  1.00 35.84           C
ATOM    111  O   PRO A   7     -19.344 -30.257  52.295  1.00 36.94           O
ATOM    112  CB  PRO A   7     -20.624 -30.142  55.400  1.00 39.62           C
ATOM    113  CG  PRO A   7     -20.086 -31.556  55.506  1.00 42.94           C
ATOM    114  CD  PRO A   7     -21.027 -32.352  54.610  1.00 41.59           C
ATOM    115  HA  PRO A   7     -21.930 -29.354  53.889  1.00 38.77           H
ATOM    116  HB3 PRO A   7     -21.484 -30.022  56.062  1.00 39.62           H
ATOM    117  HB2 PRO A   7     -19.885 -29.392  55.681  1.00 39.62           H
ATOM    118  HG3 PRO A   7     -20.037 -31.936  56.525  1.00 42.94           H
ATOM    119  HG2 PRO A   7     -19.079 -31.578  55.090  1.00 42.94           H
ATOM    120  HD2 PRO A   7     -20.509 -33.205  54.171  1.00 41.59           H
ATOM    121  HD3 PRO A   7     -21.878 -32.722  55.184  1.00 41.59           H
ATOM    122  N   ALA A   8     -19.715 -28.165  53.118  1.00 34.97           N
ATOM    123  CA  ALA A   8     -18.706 -27.413  52.358  1.00 36.01           C
ATOM    124  C   ALA A   8     -17.283 -28.001  52.370  1.00 37.00           C
ATOM    125  O   ALA A   8     -16.626 -28.010  51.329  1.00 35.63           O
ATOM    126  CB  ALA A   8     -18.668 -25.969  52.877  1.00 39.13           C
ATOM    127  H   ALA A   8     -20.286 -27.608  53.740  1.00 34.97           H
ATOM    128  HA  ALA A   8     -19.040 -27.393  51.324  1.00 36.01           H
ATOM    129  HB1 ALA A   8     -17.884 -25.385  52.397  1.00 39.13           H
ATOM    130  HB2 ALA A   8     -19.615 -25.461  52.693  1.00 39.13           H
ATOM    131  HB3 ALA A   8     -18.462 -25.939  53.947  1.00 39.13           H
ATOM    132  N   ARG A   9     -16.855 -28.491  53.543  1.00 38.39           N
ATOM    133  CA  ARG A   9     -15.542 -29.090  53.788  1.00 38.40           C
ATOM    134  C   ARG A   9     -15.356 -30.486  53.151  1.00 37.29           C
ATOM    135  O   ARG A   9     -14.211 -30.886  52.946  1.00 38.92           O
ATOM    136  CB  ARG A   9     -15.306 -29.108  55.316  1.00 40.64           C
ATOM    137  CG  ARG A   9     -16.232 -30.060  56.097  1.00 41.88           C
ATOM    138  CD  ARG A   9     -16.098 -29.939  57.621  1.00 46.88           C
ATOM    139  NE  ARG A   9     -17.089 -30.777  58.319  1.00 51.09           N
ATOM    140  CZ  ARG A   9     -18.364 -30.464  58.623  1.00 51.96           C
ATOM    141  NH1 ARG A   9     -18.905 -29.274  58.316  1.00 50.21           N
ATOM    142  NH2 ARG A   9     -19.117 -31.374  59.253  1.00 59.51           N1+
ATOM    143  H   ARG A   9     -17.473 -28.448  54.340  1.00 38.39           H
ATOM    144  HA  ARG A   9     -14.794 -28.431  53.343  1.00 38.40           H
ATOM    145  HB3 ARG A   9     -15.424 -28.094  55.701  1.00 40.64           H
ATOM    146  HB2 ARG A   9     -14.268 -29.381  55.516  1.00 40.64           H
ATOM    147  HG3 ARG A   9     -15.907 -31.065  55.834  1.00 41.88           H
ATOM    148  HG2 ARG A   9     -17.274 -29.994  55.780  1.00 41.88           H
ATOM    149  HD3 ARG A   9     -16.075 -28.905  57.965  1.00 46.88           H
ATOM    150  HD2 ARG A   9     -15.140 -30.373  57.908  1.00 46.88           H
ATOM    151 HH22 ARG A   9     -20.076 -31.170  59.493  1.00 59.51           H
ATOM    152 HH21 ARG A   9     -18.735 -32.281  59.480  1.00 59.51           H
ATOM    153 HH12 ARG A   9     -19.865 -29.066  58.552  1.00 50.21           H
ATOM    154 HH11 ARG A   9     -18.350 -28.580  57.839  1.00 50.21           H
ATOM    155  HE  ARG A   9     -16.778 -31.717  58.518  1.00 51.09           H
ATOM    156  N   ASP A  10     -16.465 -31.190  52.862  1.00 35.90           N
ATOM    157  CA  ASP A  10     -16.496 -32.555  52.323  1.00 36.45           C
ATOM    158  C   ASP A  10     -16.920 -32.602  50.841  1.00 35.78           C
ATOM    159  O   ASP A  10     -17.134 -33.702  50.335  1.00 35.97           O
ATOM    160  CB  ASP A  10     -17.395 -33.502  53.171  1.00 37.00           C
ATOM    161  CG  ASP A  10     -17.006 -33.694  54.650  1.00 42.34           C
ATOM    162  OD1 ASP A  10     -15.805 -33.569  54.977  1.00 45.38           O
ATOM    163  OD2 ASP A  10     -17.901 -34.123  55.411  1.00 50.44           O1-
ATOM    164  H   ASP A  10     -17.370 -30.773  53.036  1.00 35.90           H
ATOM    165  HA  ASP A  10     -15.486 -32.970  52.333  1.00 36.45           H
ATOM    166  HB3 ASP A  10     -17.418 -34.500  52.731  1.00 37.00           H
ATOM    167  HB2 ASP A  10     -18.416 -33.120  53.143  1.00 37.00           H
ATOM    168  N   LEU A  11     -17.025 -31.449  50.148  1.00 35.14           N
ATOM    169  CA  LEU A  11     -17.371 -31.398  48.719  1.00 32.74           C
ATOM    170  C   LEU A  11     -16.322 -32.062  47.811  1.00 32.55           C
ATOM    171  O   LEU A  11     -16.711 -32.752  46.873  1.00 32.63           O
ATOM    172  CB  LEU A  11     -17.600 -29.947  48.246  1.00 32.86           C
ATOM    173  CG  LEU A  11     -18.878 -29.260  48.768  1.00 32.92           C
ATOM    174  CD1 LEU A  11     -18.931 -27.808  48.255  1.00 32.60           C
ATOM    175  CD2 LEU A  11     -20.172 -30.031  48.433  1.00 34.96           C
ATOM    176  H   LEU A  11     -16.845 -30.567  50.607  1.00 35.14           H
ATOM    177  HA  LEU A  11     -18.292 -31.966  48.592  1.00 32.74           H
ATOM    178  HB3 LEU A  11     -17.639 -29.932  47.156  1.00 32.86           H
ATOM    179  HB2 LEU A  11     -16.730 -29.345  48.515  1.00 32.86           H
ATOM    180  HG  LEU A  11     -18.802 -29.218  49.853  1.00 32.92           H
ATOM    181 HD11 LEU A  11     -18.922 -27.115  49.091  1.00 32.60           H
ATOM    182 HD12 LEU A  11     -18.070 -27.557  47.639  1.00 32.60           H
ATOM    183 HD13 LEU A  11     -19.817 -27.587  47.660  1.00 32.60           H
ATOM    184 HD21 LEU A  11     -20.964 -29.391  48.048  1.00 34.96           H
ATOM    185 HD22 LEU A  11     -20.001 -30.805  47.686  1.00 34.96           H
ATOM    186 HD23 LEU A  11     -20.572 -30.515  49.324  1.00 34.96           H
ATOM    187  N   ASP A  12     -15.028 -31.862  48.115  1.00 34.61           N
ATOM    188  CA  ASP A  12     -13.905 -32.478  47.399  1.00 33.95           C
ATOM    189  C   ASP A  12     -13.768 -33.985  47.664  1.00 33.63           C
ATOM    190  O   ASP A  12     -13.375 -34.709  46.749  1.00 33.29           O  
ATOM    191  CB  ASP A  12     -12.569 -31.745  47.652  1.00 32.43           C  
ATOM    192  CG  ASP A  12     -12.531 -30.276  47.206  1.00 35.30           C  
ATOM    193  OD1 ASP A  12     -13.137 -29.973  46.154  1.00 36.16           O  
ATOM    194  OD2 ASP A  12     -11.757 -29.508  47.819  1.00 35.92           O1-
ATOM    195  H   ASP A  12     -14.785 -31.275  48.900  1.00 34.61           H  
ATOM    196  HA  ASP A  12     -14.121 -32.402  46.333  1.00 33.95           H  
ATOM    197  HB3 ASP A  12     -11.779 -32.255  47.106  1.00 32.43           H  
ATOM    198  HB2 ASP A  12     -12.320 -31.797  48.714  1.00 32.43           H  
ATOM    199  N   LYS A  13     -14.162 -34.442  48.866  1.00 31.47           N  
ATOM    200  CA  LYS A  13     -14.312 -35.863  49.178  1.00 33.17           C  
ATOM    201  C   LYS A  13     -15.482 -36.504  48.411  1.00 34.66           C  
ATOM    202  O   LYS A  13     -15.309 -37.601  47.887  1.00 34.26           O  
ATOM    203  CB  LYS A  13     -14.409 -36.075  50.704  1.00 35.18           C  
ATOM    204  CG  LYS A  13     -14.573 -37.554  51.096  1.00 39.24           C  
ATOM    205  CD  LYS A  13     -14.454 -37.812  52.604  1.00 45.15           C  
ATOM    206  CE  LYS A  13     -14.711 -39.279  53.000  1.00 45.56           C  
ATOM    207  NZ  LYS A  13     -13.739 -40.213  52.399  1.00 48.87           N1+
ATOM    208  H   LYS A  13     -14.463 -33.791  49.577  1.00 31.47           H  
ATOM    209  HA  LYS A  13     -13.405 -36.368  48.841  1.00 33.17           H  
ATOM    210  HB3 LYS A  13     -15.239 -35.499  51.116  1.00 35.18           H  
ATOM    211  HB2 LYS A  13     -13.505 -35.680  51.170  1.00 35.18           H  
ATOM    212  HG3 LYS A  13     -13.827 -38.142  50.557  1.00 39.24           H  
ATOM    213  HG2 LYS A  13     -15.547 -37.916  50.766  1.00 39.24           H  
ATOM    214  HD3 LYS A  13     -15.169 -37.176  53.130  1.00 45.15           H  
ATOM    215  HD2 LYS A  13     -13.471 -37.493  52.951  1.00 45.15           H  
ATOM    216  HE3 LYS A  13     -15.716 -39.580  52.703  1.00 45.56           H  
ATOM    217  HE2 LYS A  13     -14.654 -39.379  54.084  1.00 45.56           H  
ATOM    218  HZ1 LYS A  13     -12.806 -39.935  52.684  1.00 48.87           H  
ATOM    219  HZ2 LYS A  13     -13.926 -41.154  52.711  1.00 48.87           H  
ATOM    220  HZ3 LYS A  13     -13.816 -40.170  51.391  1.00 48.87           H  
ATOM    221  N   PHE A  14     -16.626 -35.803  48.319  1.00 32.32           N  
ATOM    222  CA  PHE A  14     -17.780 -36.218  47.519  1.00 31.64           C  
ATOM    223  C   PHE A  14     -17.455 -36.341  46.020  1.00 31.29           C  
ATOM    224  O   PHE A  14     -17.880 -37.310  45.396  1.00 32.71           O  
ATOM    225  CB  PHE A  14     -18.991 -35.298  47.800  1.00 32.70           C  
ATOM    226  CG  PHE A  14     -20.231 -35.578  46.964  1.00 33.54           C  
ATOM    227  CD1 PHE A  14     -20.366 -35.027  45.671  1.00 32.74           C  
ATOM    228  CD2 PHE A  14     -21.151 -36.559  47.388  1.00 36.39           C  
ATOM    229  CE1 PHE A  14     -21.398 -35.443  44.842  1.00 35.05           C  
ATOM    230  CE2 PHE A  14     -22.182 -36.956  46.548  1.00 38.08           C  
ATOM    231  CZ  PHE A  14     -22.296 -36.409  45.278  1.00 37.23           C  
ATOM    232  H   PHE A  14     -16.707 -34.915  48.798  1.00 32.32           H  
ATOM    233  HA  PHE A  14     -18.054 -37.219  47.861  1.00 31.64           H  
ATOM    234  HB3 PHE A  14     -18.712 -34.253  47.668  1.00 32.70           H  
ATOM    235  HB2 PHE A  14     -19.265 -35.410  48.849  1.00 32.70           H  
ATOM    236  HD1 PHE A  14     -19.648 -34.304  45.311  1.00 32.74           H  
ATOM    237  HD2 PHE A  14     -21.041 -37.023  48.356  1.00 36.39           H  
ATOM    238  HE1 PHE A  14     -21.491 -35.030  43.849  1.00 35.05           H  
ATOM    239  HE2 PHE A  14     -22.877 -37.716  46.871  1.00 38.08           H  
ATOM    240  HZ  PHE A  14     -23.078 -36.755  44.622  1.00 37.23           H  
ATOM    241  N   ILE A  15     -16.683 -35.378  45.486  1.00 29.11           N  
ATOM    242  CA  ILE A  15     -16.207 -35.377  44.105  1.00 29.13           C  
ATOM    243  C   ILE A  15     -15.267 -36.560  43.804  1.00 29.92           C  
ATOM    244  O   ILE A  15     -15.449 -37.193  42.770  1.00 30.32           O  
ATOM    245  CB  ILE A  15     -15.547 -34.022  43.712  1.00 30.50           C  
ATOM    246  CG1 ILE A  15     -16.613 -32.906  43.617  1.00 30.44           C  
ATOM    247  CG2 ILE A  15     -14.715 -34.052  42.414  1.00 30.23           C  
ATOM    248  CD1 ILE A  15     -16.065 -31.491  43.841  1.00 30.08           C  
ATOM    249  H   ILE A  15     -16.385 -34.602  46.063  1.00 29.11           H  
ATOM    250  HA  ILE A  15     -17.087 -35.504  43.474  1.00 29.13           H  
ATOM    251  HB  ILE A  15     -14.866 -33.751  44.519  1.00 30.50           H  
ATOM    252 HG13 ILE A  15     -17.399 -33.078  44.351  1.00 30.44           H  
ATOM    253 HG12 ILE A  15     -17.106 -32.950  42.646  1.00 30.44           H  
ATOM    254 HG21 ILE A  15     -14.436 -33.053  42.103  1.00 30.23           H  
ATOM    255 HG22 ILE A  15     -13.784 -34.602  42.546  1.00 30.23           H  
ATOM    256 HG23 ILE A  15     -15.269 -34.500  41.588  1.00 30.23           H  
ATOM    257 HD11 ILE A  15     -16.881 -30.785  44.000  1.00 30.08           H  
ATOM    258 HD12 ILE A  15     -15.422 -31.442  44.718  1.00 30.08           H  
ATOM    259 HD13 ILE A  15     -15.487 -31.140  42.989  1.00 30.08           H  
ATOM    260  N   GLU A  16     -14.338 -36.882  44.723  1.00 29.84           N  
ATOM    261  CA  GLU A  16     -13.468 -38.059  44.634  1.00 31.17           C  
ATOM    262  C   GLU A  16     -14.265 -39.379  44.642  1.00 34.04           C  
ATOM    263  O   GLU A  16     -14.085 -40.207  43.749  1.00 34.69           O  
ATOM    264  CB  GLU A  16     -12.420 -38.012  45.773  1.00 33.80           C  
ATOM    265  CG  GLU A  16     -11.366 -39.149  45.751  1.00 37.49           C  
ATOM    266  CD  GLU A  16     -10.285 -39.008  44.665  1.00 37.96           C  
ATOM    267  OE1 GLU A  16      -9.750 -37.888  44.509  1.00 41.57           O  
ATOM    268  OE2 GLU A  16      -9.993 -40.035  44.014  1.00 40.67           O1-
ATOM    269  H   GLU A  16     -14.232 -36.311  45.552  1.00 29.84           H  
ATOM    270  HA  GLU A  16     -12.941 -38.005  43.683  1.00 31.17           H  
ATOM    271  HB3 GLU A  16     -12.934 -38.053  46.734  1.00 33.80           H  
ATOM    272  HB2 GLU A  16     -11.929 -37.040  45.773  1.00 33.80           H  
ATOM    273  HG3 GLU A  16     -11.851 -40.123  45.678  1.00 37.49           H  
ATOM    274  HG2 GLU A  16     -10.852 -39.171  46.709  1.00 37.49           H  
ATOM    275  N   ASP A  17     -15.134 -39.528  45.654  1.00 33.55           N  
ATOM    276  CA  ASP A  17     -15.877 -40.751  45.963  1.00 37.58           C  
ATOM    277  C   ASP A  17     -17.086 -41.024  45.047  1.00 36.73           C  
ATOM    278  O   ASP A  17     -17.621 -42.129  45.139  1.00 39.25           O  
ATOM    279  CB  ASP A  17     -16.325 -40.821  47.451  1.00 40.00           C  
ATOM    280  CG  ASP A  17     -15.229 -40.725  48.534  1.00 41.43           C  
ATOM    281  OD1 ASP A  17     -14.027 -40.859  48.215  1.00 42.66           O  
ATOM    282  OD2 ASP A  17     -15.633 -40.607  49.711  1.00 45.67           O1-
ATOM    283  H   ASP A  17     -15.206 -38.791  46.345  1.00 33.55           H  
ATOM    284  HA  ASP A  17     -15.194 -41.587  45.798  1.00 37.58           H  
ATOM    285  HB3 ASP A  17     -16.862 -41.753  47.634  1.00 40.00           H  
ATOM    286  HB2 ASP A  17     -17.033 -40.011  47.641  1.00 40.00           H  
ATOM    287  N   HIS A  18     -17.511 -40.065  44.201  1.00 33.62           N  
ATOM    288  CA  HIS A  18     -18.713 -40.203  43.363  1.00 35.61           C  
ATOM    289  C   HIS A  18     -18.530 -39.734  41.911  1.00 34.61           C  
ATOM    290  O   HIS A  18     -19.082 -40.381  41.022  1.00 35.28           O  
ATOM    291  CB  HIS A  18     -19.931 -39.491  44.001  1.00 36.83           C  
ATOM    292  CG  HIS A  18     -20.323 -39.959  45.382  1.00 45.09           C  
ATOM    293  ND1 HIS A  18     -19.740 -39.468  46.538  1.00 48.69           N  
ATOM    294  CD2 HIS A  18     -21.272 -40.864  45.806  1.00 50.66           C  
ATOM    295  CE1 HIS A  18     -20.329 -40.076  47.570  1.00 48.84           C  
ATOM    296  NE2 HIS A  18     -21.270 -40.938  47.201  1.00 54.65           N  
ATOM    297  H   HIS A  18     -17.043 -39.170  44.187  1.00 33.62           H  
ATOM    298  HA  HIS A  18     -18.980 -41.258  43.286  1.00 35.61           H  
ATOM    299  HB3 HIS A  18     -20.804 -39.622  43.360  1.00 36.83           H  
ATOM    300  HB2 HIS A  18     -19.762 -38.415  44.041  1.00 36.83           H  
ATOM    301  HD1 HIS A  18     -19.008 -38.773  46.585  1.00 48.69           H  
ATOM    302  HD2 HIS A  18     -21.952 -41.463  45.219  1.00 50.66           H  
ATOM    303  HE1 HIS A  18     -20.072 -39.880  48.601  1.00 48.84           H  
ATOM    304  N   LEU A  19     -17.832 -38.606  41.689  1.00 30.61           N  
ATOM    305  CA  LEU A  19     -17.884 -37.881  40.413  1.00 32.94           C  
ATOM    306  C   LEU A  19     -16.652 -38.100  39.522  1.00 32.46           C  
ATOM    307  O   LEU A  19     -16.827 -38.208  38.309  1.00 30.36           O  
ATOM    308  CB  LEU A  19     -18.110 -36.373  40.664  1.00 31.89           C  
ATOM    309  CG  LEU A  19     -19.308 -36.023  41.579  1.00 31.75           C  
ATOM    310  CD1 LEU A  19     -19.453 -34.496  41.728  1.00 33.70           C  
ATOM    311  CD2 LEU A  19     -20.626 -36.682  41.128  1.00 33.14           C  
ATOM    312  H   LEU A  19     -17.371 -38.131  42.453  1.00 30.61           H  
ATOM    313  HA  LEU A  19     -18.739 -38.232  39.830  1.00 32.94           H  
ATOM    314  HB3 LEU A  19     -18.254 -35.889  39.699  1.00 31.89           H  
ATOM    315  HB2 LEU A  19     -17.206 -35.934  41.085  1.00 31.89           H  
ATOM    316  HG  LEU A  19     -19.092 -36.409  42.576  1.00 31.75           H  
ATOM    317 HD11 LEU A  19     -19.373 -34.205  42.775  1.00 33.70           H  
ATOM    318 HD12 LEU A  19     -18.679 -33.955  41.183  1.00 33.70           H  
ATOM    319 HD13 LEU A  19     -20.410 -34.128  41.361  1.00 33.70           H  
ATOM    320 HD21 LEU A  19     -21.495 -36.091  41.411  1.00 33.14           H  
ATOM    321 HD22 LEU A  19     -20.661 -36.829  40.049  1.00 33.14           H  
ATOM    322 HD23 LEU A  19     -20.753 -37.656  41.600  1.00 33.14           H  
ATOM    323  N   LEU A  20     -15.440 -38.168  40.106  1.00 32.06           N  
ATOM    324  CA  LEU A  20     -14.194 -38.426  39.376  1.00 34.43           C  
ATOM    325  C   LEU A  20     -14.211 -39.858  38.799  1.00 32.26           C  
ATOM    326  O   LEU A  20     -14.494 -40.790  39.555  1.00 31.94           O  
ATOM    327  CB  LEU A  20     -12.973 -38.271  40.316  1.00 33.50           C  
ATOM    328  CG  LEU A  20     -12.621 -36.826  40.737  1.00 33.87           C  
ATOM    329  CD1 LEU A  20     -11.427 -36.814  41.713  1.00 34.20           C  
ATOM    330  CD2 LEU A  20     -12.388 -35.869  39.551  1.00 34.92           C  
ATOM    331  H   LEU A  20     -15.358 -38.051  41.109  1.00 32.06           H  
ATOM    332  HA  LEU A  20     -14.150 -37.677  38.589  1.00 34.43           H  
ATOM    333  HB3 LEU A  20     -12.093 -38.689  39.823  1.00 33.50           H  
ATOM    334  HB2 LEU A  20     -13.128 -38.881  41.209  1.00 33.50           H  
ATOM    335  HG  LEU A  20     -13.481 -36.447  41.284  1.00 33.87           H  
ATOM    336 HD11 LEU A  20     -11.672 -36.266  42.623  1.00 34.20           H  
ATOM    337 HD12 LEU A  20     -11.140 -37.823  42.010  1.00 34.20           H  
ATOM    338 HD13 LEU A  20     -10.532 -36.356  41.291  1.00 34.20           H  
ATOM    339 HD21 LEU A  20     -11.484 -35.271  39.656  1.00 34.92           H  
ATOM    340 HD22 LEU A  20     -12.307 -36.396  38.601  1.00 34.92           H  
ATOM    341 HD23 LEU A  20     -13.215 -35.166  39.474  1.00 34.92           H  
ATOM    342  N   PRO A  21     -13.955 -40.012  37.479  1.00 34.79           N  
ATOM    343  CA  PRO A  21     -13.995 -41.324  36.814  1.00 35.92           C  
ATOM    344  C   PRO A  21     -12.857 -42.234  37.297  1.00 36.58           C  
ATOM    345  O   PRO A  21     -11.712 -41.795  37.311  1.00 33.49           O  
ATOM    346  CB  PRO A  21     -13.861 -40.964  35.326  1.00 36.72           C  
ATOM    347  CG  PRO A  21     -13.024 -39.700  35.314  1.00 35.51           C  
ATOM    348  CD  PRO A  21     -13.510 -38.965  36.555  1.00 36.15           C  
ATOM    349  HA  PRO A  21     -14.951 -41.816  36.981  1.00 35.92           H  
ATOM    350  HB3 PRO A  21     -14.849 -40.746  34.920  1.00 36.72           H  
ATOM    351  HB2 PRO A  21     -13.421 -41.760  34.723  1.00 36.72           H  
ATOM    352  HG3 PRO A  21     -13.104 -39.117  34.400  1.00 35.51           H  
ATOM    353  HG2 PRO A  21     -11.978 -39.974  35.435  1.00 35.51           H  
ATOM    354  HD2 PRO A  21     -12.713 -38.346  36.969  1.00 36.15           H  
ATOM    355  HD3 PRO A  21     -14.362 -38.330  36.312  1.00 36.15           H  
ATOM    356  N   ASN A  22     -13.182 -43.476  37.687  1.00 36.16           N  
ATOM    357  CA  ASN A  22     -12.171 -44.489  38.005  1.00 40.40           C  
ATOM    358  C   ASN A  22     -11.532 -45.052  36.720  1.00 40.39           C  
ATOM    359  O   ASN A  22     -12.048 -44.816  35.624  1.00 38.26           O  
ATOM    360  CB  ASN A  22     -12.757 -45.582  38.941  1.00 41.15           C  
ATOM    361  CG  ASN A  22     -13.738 -46.594  38.326  1.00 43.58           C  
ATOM    362  OD1 ASN A  22     -14.320 -46.371  37.269  1.00 43.02           O  
ATOM    363  ND2 ASN A  22     -13.951 -47.712  39.021  1.00 45.36           N  
ATOM    364  H   ASN A  22     -14.140 -43.790  37.648  1.00 36.16           H  
ATOM    365  HA  ASN A  22     -11.347 -44.024  38.550  1.00 40.40           H  
ATOM    366  HB3 ASN A  22     -13.242 -45.108  39.796  1.00 41.15           H  
ATOM    367  HB2 ASN A  22     -11.927 -46.156  39.357  1.00 41.15           H  
ATOM    368 HD22 ASN A  22     -14.600 -48.406  38.679  1.00 45.36           H  
ATOM    369 HD21 ASN A  22     -13.476 -47.871  39.898  1.00 45.36           H  
ATOM    370  N   THR A  23     -10.430 -45.800  36.890  1.00 37.54           N  
ATOM    371  CA  THR A  23      -9.662 -46.427  35.810  1.00 38.08           C  
ATOM    372  C   THR A  23     -10.505 -47.307  34.870  1.00 36.79           C  
ATOM    373  O   THR A  23     -10.340 -47.210  33.656  1.00 37.16           O  
ATOM    374  CB  THR A  23      -8.498 -47.302  36.350  1.00 41.47           C  
ATOM    375  OG1 THR A  23      -7.816 -46.620  37.382  1.00 39.84           O  
ATOM    376  CG2 THR A  23      -7.466 -47.707  35.283  1.00 42.60           C  
ATOM    377  H   THR A  23     -10.044 -45.924  37.816  1.00 37.54           H  
ATOM    378  HA  THR A  23      -9.249 -45.624  35.199  1.00 38.08           H  
ATOM    379  HB  THR A  23      -8.900 -48.211  36.803  1.00 41.47           H  
ATOM    380  HG1 THR A  23      -7.545 -45.757  37.043  1.00 39.84           H  
ATOM    381 HG21 THR A  23      -6.632 -48.249  35.730  1.00 42.60           H  
ATOM    382 HG22 THR A  23      -7.899 -48.359  34.523  1.00 42.60           H  
ATOM    383 HG23 THR A  23      -7.058 -46.832  34.776  1.00 42.60           H  
ATOM    384  N   CYS A  24     -11.424 -48.095  35.457  1.00 39.21           N  
ATOM    385  CA  CYS A  24     -12.354 -48.971  34.751  1.00 39.29           C  
ATOM    386  C   CYS A  24     -13.312 -48.197  33.836  1.00 37.53           C  
ATOM    387  O   CYS A  24     -13.393 -48.542  32.661  1.00 39.30           O  
ATOM    388  CB  CYS A  24     -13.152 -49.868  35.714  1.00 47.36           C  
ATOM    389  SG  CYS A  24     -12.035 -51.041  36.531  1.00 72.43           S  
ATOM    390  H   CYS A  24     -11.495 -48.098  36.464  1.00 39.21           H  
ATOM    391  HA  CYS A  24     -11.755 -49.621  34.108  1.00 39.29           H  
ATOM    392  HB3 CYS A  24     -13.909 -50.441  35.176  1.00 47.36           H  
ATOM    393  HB2 CYS A  24     -13.668 -49.276  36.469  1.00 47.36           H  
ATOM    394  HG  CYS A  24     -12.980 -51.688  37.217  1.00 72.43           H  
ATOM    395  N   PHE A  25     -13.996 -47.163  34.363  1.00 36.08           N  
ATOM    396  CA  PHE A  25     -14.974 -46.369  33.615  1.00 37.30           C  
ATOM    397  C   PHE A  25     -14.397 -45.651  32.386  1.00 35.81           C  
ATOM    398  O   PHE A  25     -14.968 -45.781  31.305  1.00 35.43           O  
ATOM    399  CB  PHE A  25     -15.763 -45.427  34.552  1.00 38.89           C  
ATOM    400  CG  PHE A  25     -16.740 -44.489  33.857  1.00 39.44           C  
ATOM    401  CD1 PHE A  25     -17.918 -45.001  33.276  1.00 42.91           C  
ATOM    402  CD2 PHE A  25     -16.409 -43.134  33.649  1.00 41.71           C  
ATOM    403  CE1 PHE A  25     -18.762 -44.162  32.559  1.00 41.32           C  
ATOM    404  CE2 PHE A  25     -17.272 -42.307  32.944  1.00 38.47           C  
ATOM    405  CZ  PHE A  25     -18.447 -42.818  32.409  1.00 40.01           C  
ATOM    406  H   PHE A  25     -13.864 -46.911  35.334  1.00 36.08           H  
ATOM    407  HA  PHE A  25     -15.700 -47.082  33.221  1.00 37.30           H  
ATOM    408  HB3 PHE A  25     -15.075 -44.839  35.162  1.00 38.89           H  
ATOM    409  HB2 PHE A  25     -16.340 -46.034  35.249  1.00 38.89           H  
ATOM    410  HD1 PHE A  25     -18.167 -46.045  33.384  1.00 42.91           H  
ATOM    411  HD2 PHE A  25     -15.483 -42.743  34.035  1.00 41.71           H  
ATOM    412  HE1 PHE A  25     -19.668 -44.554  32.120  1.00 41.32           H  
ATOM    413  HE2 PHE A  25     -17.024 -41.266  32.801  1.00 38.47           H  
ATOM    414  HZ  PHE A  25     -19.111 -42.172  31.859  1.00 40.01           H  
ATOM    415  N   ARG A  26     -13.270 -44.939  32.564  1.00 37.31           N  
ATOM    416  CA  ARG A  26     -12.628 -44.198  31.480  1.00 41.53           C  
ATOM    417  C   ARG A  26     -11.982 -45.108  30.418  1.00 39.94           C  
ATOM    418  O   ARG A  26     -12.067 -44.764  29.243  1.00 37.80           O  
ATOM    419  CB  ARG A  26     -11.656 -43.143  32.046  1.00 45.21           C  
ATOM    420  CG  ARG A  26     -10.360 -43.690  32.665  1.00 48.08           C  
ATOM    421  CD  ARG A  26      -9.476 -42.559  33.199  1.00 50.96           C  
ATOM    422  NE  ARG A  26      -8.152 -43.047  33.610  1.00 45.98           N  
ATOM    423  CZ  ARG A  26      -7.061 -43.225  32.843  1.00 45.85           C  
ATOM    424  NH1 ARG A  26      -7.063 -42.965  31.527  1.00 49.38           N  
ATOM    425  NH2 ARG A  26      -5.941 -43.682  33.416  1.00 50.67           N1+
ATOM    426  H   ARG A  26     -12.838 -44.889  33.477  1.00 37.31           H  
ATOM    427  HA  ARG A  26     -13.420 -43.640  30.976  1.00 41.53           H  
ATOM    428  HB3 ARG A  26     -12.179 -42.529  32.780  1.00 45.21           H  
ATOM    429  HB2 ARG A  26     -11.387 -42.463  31.237  1.00 45.21           H  
ATOM    430  HG3 ARG A  26      -9.799 -44.340  31.994  1.00 48.08           H  
ATOM    431  HG2 ARG A  26     -10.659 -44.314  33.506  1.00 48.08           H  
ATOM    432  HD3 ARG A  26      -9.918 -42.190  34.125  1.00 50.96           H  
ATOM    433  HD2 ARG A  26      -9.438 -41.708  32.520  1.00 50.96           H  
ATOM    434 HH22 ARG A  26      -5.104 -43.832  32.871  1.00 50.67           H  
ATOM    435 HH21 ARG A  26      -5.915 -43.849  34.414  1.00 50.67           H  
ATOM    436 HH12 ARG A  26      -6.233 -43.114  30.972  1.00 49.38           H  
ATOM    437 HH11 ARG A  26      -7.897 -42.599  31.093  1.00 49.38           H  
ATOM    438  HE  ARG A  26      -8.073 -43.307  34.589  1.00 45.98           H  
ATOM    439  N   THR A  27     -11.396 -46.252  30.819  1.00 39.96           N  
ATOM    440  CA  THR A  27     -10.806 -47.222  29.886  1.00 42.54           C  
ATOM    441  C   THR A  27     -11.875 -47.956  29.054  1.00 40.68           C  
ATOM    442  O   THR A  27     -11.658 -48.166  27.863  1.00 40.08           O  
ATOM    443  CB  THR A  27      -9.931 -48.282  30.611  1.00 48.72           C  
ATOM    444  OG1 THR A  27      -8.863 -47.627  31.266  1.00 52.77           O  
ATOM    445  CG2 THR A  27      -9.312 -49.371  29.712  1.00 56.14           C  
ATOM    446  H   THR A  27     -11.367 -46.492  31.800  1.00 39.96           H  
ATOM    447  HA  THR A  27     -10.164 -46.674  29.193  1.00 42.54           H  
ATOM    448  HB  THR A  27     -10.526 -48.774  31.382  1.00 48.72           H  
ATOM    449  HG1 THR A  27      -9.219 -47.167  32.033  1.00 52.77           H  
ATOM    450 HG21 THR A  27      -8.619 -49.996  30.275  1.00 56.14           H  
ATOM    451 HG22 THR A  27     -10.067 -50.036  29.293  1.00 56.14           H  
ATOM    452 HG23 THR A  27      -8.758 -48.929  28.883  1.00 56.14           H  
ATOM    453  N   GLN A  28     -13.017 -48.291  29.680  1.00 40.60           N  
ATOM    454  CA  GLN A  28     -14.166 -48.931  29.037  1.00 42.09           C  
ATOM    455  C   GLN A  28     -14.915 -48.020  28.052  1.00 41.07           C  
ATOM    456  O   GLN A  28     -15.334 -48.502  27.001  1.00 42.86           O  
ATOM    457  CB  GLN A  28     -15.116 -49.477  30.121  1.00 43.19           C  
ATOM    458  CG  GLN A  28     -14.577 -50.738  30.831  1.00 46.18           C  
ATOM    459  CD  GLN A  28     -14.656 -51.973  29.942  1.00 51.00           C  
ATOM    460  OE1 GLN A  28     -15.722 -52.275  29.415  1.00 55.39           O  
ATOM    461  NE2 GLN A  28     -13.548 -52.696  29.780  1.00 53.26           N  
ATOM    462  H   GLN A  28     -13.121 -48.092  30.666  1.00 40.60           H  
ATOM    463  HA  GLN A  28     -13.787 -49.769  28.449  1.00 42.09           H  
ATOM    464  HB3 GLN A  28     -16.092 -49.693  29.684  1.00 43.19           H  
ATOM    465  HB2 GLN A  28     -15.306 -48.698  30.859  1.00 43.19           H  
ATOM    466  HG3 GLN A  28     -15.168 -50.935  31.726  1.00 46.18           H  
ATOM    467  HG2 GLN A  28     -13.550 -50.591  31.165  1.00 46.18           H  
ATOM    468 HE22 GLN A  28     -13.546 -53.490  29.155  1.00 53.26           H  
ATOM    469 HE21 GLN A  28     -12.681 -52.413  30.213  1.00 53.26           H  
ATOM    470  N   VAL A  29     -15.037 -46.724  28.389  1.00 37.50           N  
ATOM    471  CA  VAL A  29     -15.592 -45.689  27.513  1.00 37.00           C  
ATOM    472  C   VAL A  29     -14.683 -45.405  26.300  1.00 37.30           C  
ATOM    473  O   VAL A  29     -15.203 -45.257  25.197  1.00 39.26           O  
ATOM    474  CB  VAL A  29     -15.898 -44.382  28.307  1.00 34.49           C  
ATOM    475  CG1 VAL A  29     -16.074 -43.099  27.467  1.00 34.03           C  
ATOM    476  CG2 VAL A  29     -17.146 -44.573  29.189  1.00 39.57           C  
ATOM    477  H   VAL A  29     -14.694 -46.408  29.286  1.00 37.50           H  
ATOM    478  HA  VAL A  29     -16.536 -46.064  27.116  1.00 37.00           H  
ATOM    479  HB  VAL A  29     -15.058 -44.200  28.980  1.00 34.49           H  
ATOM    480 HG11 VAL A  29     -16.391 -42.261  28.091  1.00 34.03           H  
ATOM    481 HG12 VAL A  29     -15.144 -42.793  26.986  1.00 34.03           H  
ATOM    482 HG13 VAL A  29     -16.830 -43.237  26.696  1.00 34.03           H  
ATOM    483 HG21 VAL A  29     -17.300 -43.713  29.841  1.00 39.57           H  
ATOM    484 HG22 VAL A  29     -18.043 -44.689  28.582  1.00 39.57           H  
ATOM    485 HG23 VAL A  29     -17.069 -45.454  29.824  1.00 39.57           H  
ATOM    486  N   LYS A  30     -13.355 -45.389  26.514  1.00 34.46           N  
ATOM    487  CA  LYS A  30     -12.344 -45.243  25.462  1.00 37.63           C  
ATOM    488  C   LYS A  30     -12.240 -46.468  24.534  1.00 38.13           C  
ATOM    489  O   LYS A  30     -12.060 -46.282  23.331  1.00 37.25           O  
ATOM    490  CB  LYS A  30     -10.994 -44.865  26.103  1.00 39.01           C  
ATOM    491  CG  LYS A  30     -10.971 -43.398  26.577  1.00 41.18           C  
ATOM    492  CD  LYS A  30      -9.603 -42.942  27.110  1.00 48.38           C  
ATOM    493  CE  LYS A  30      -8.716 -42.349  26.004  1.00 57.45           C  
ATOM    494  NZ  LYS A  30      -7.382 -41.978  26.507  1.00 61.54           N1+
ATOM    495  H   LYS A  30     -13.001 -45.510  27.452  1.00 34.46           H  
ATOM    496  HA  LYS A  30     -12.654 -44.406  24.836  1.00 37.63           H  
ATOM    497  HB3 LYS A  30     -10.185 -45.007  25.388  1.00 39.01           H  
ATOM    498  HB2 LYS A  30     -10.763 -45.541  26.928  1.00 39.01           H  
ATOM    499  HG3 LYS A  30     -11.724 -43.243  27.347  1.00 41.18           H  
ATOM    500  HG2 LYS A  30     -11.280 -42.744  25.765  1.00 41.18           H  
ATOM    501  HD3 LYS A  30      -9.098 -43.789  27.578  1.00 48.38           H  
ATOM    502  HD2 LYS A  30      -9.757 -42.207  27.902  1.00 48.38           H  
ATOM    503  HE3 LYS A  30      -9.183 -41.455  25.594  1.00 57.45           H  
ATOM    504  HE2 LYS A  30      -8.605 -43.053  25.178  1.00 57.45           H  
ATOM    505  HZ1 LYS A  30      -6.901 -42.823  26.790  1.00 61.54           H  
ATOM    506  HZ2 LYS A  30      -6.855 -41.546  25.762  1.00 61.54           H  
ATOM    507  HZ3 LYS A  30      -7.463 -41.343  27.288  1.00 61.54           H  
ATOM    508  N   GLU A  31     -12.414 -47.684  25.081  1.00 40.40           N  
ATOM    509  CA  GLU A  31     -12.472 -48.937  24.322  1.00 44.73           C  
ATOM    510  C   GLU A  31     -13.744 -49.041  23.459  1.00 41.76           C  
ATOM    511  O   GLU A  31     -13.657 -49.488  22.315  1.00 42.49           O  
ATOM    512  CB  GLU A  31     -12.311 -50.129  25.289  1.00 49.53           C  
ATOM    513  CG  GLU A  31     -12.321 -51.520  24.607  1.00 54.94           C  
ATOM    514  CD  GLU A  31     -12.079 -52.717  25.544  1.00 59.98           C  
ATOM    515  OE1 GLU A  31     -12.057 -52.533  26.782  1.00 58.13           O  
ATOM    516  OE2 GLU A  31     -11.929 -53.827  24.988  1.00 69.21           O1-
ATOM    517  H   GLU A  31     -12.523 -47.768  26.084  1.00 40.40           H  
ATOM    518  HA  GLU A  31     -11.617 -48.948  23.644  1.00 44.73           H  
ATOM    519  HB3 GLU A  31     -13.096 -50.086  26.045  1.00 49.53           H  
ATOM    520  HB2 GLU A  31     -11.369 -50.009  25.825  1.00 49.53           H  
ATOM    521  HG3 GLU A  31     -11.564 -51.537  23.823  1.00 54.94           H  
ATOM    522  HG2 GLU A  31     -13.278 -51.689  24.111  1.00 54.94           H  
ATOM    523  N   ALA A  32     -14.887 -48.587  24.004  1.00 40.67           N  
ATOM    524  CA  ALA A  32     -16.162 -48.486  23.293  1.00 40.59           C  
ATOM    525  C   ALA A  32     -16.123 -47.439  22.169  1.00 38.43           C  
ATOM    526  O   ALA A  32     -16.693 -47.683  21.107  1.00 38.52           O  
ATOM    527  CB  ALA A  32     -17.281 -48.166  24.292  1.00 39.12           C  
ATOM    528  H   ALA A  32     -14.885 -48.260  24.961  1.00 40.67           H  
ATOM    529  HA  ALA A  32     -16.374 -49.459  22.849  1.00 40.59           H  
ATOM    530  HB1 ALA A  32     -18.259 -48.223  23.815  1.00 39.12           H  
ATOM    531  HB2 ALA A  32     -17.286 -48.873  25.120  1.00 39.12           H  
ATOM    532  HB3 ALA A  32     -17.173 -47.167  24.719  1.00 39.12           H  
ATOM    533  N   ILE A  33     -15.435 -46.308  22.413  1.00 36.00           N  
ATOM    534  CA  ILE A  33     -15.171 -45.256  21.428  1.00 34.61           C  
ATOM    535  C   ILE A  33     -14.304 -45.754  20.263  1.00 36.80           C  
ATOM    536  O   ILE A  33     -14.613 -45.419  19.126  1.00 36.39           O  
ATOM    537  CB  ILE A  33     -14.551 -43.982  22.086  1.00 35.76           C  
ATOM    538  CG1 ILE A  33     -15.662 -43.174  22.787  1.00 36.58           C  
ATOM    539  CG2 ILE A  33     -13.741 -43.046  21.159  1.00 37.37           C  
ATOM    540  CD1 ILE A  33     -15.157 -42.151  23.815  1.00 36.88           C  
ATOM    541  H   ILE A  33     -15.025 -46.168  23.327  1.00 36.00           H  
ATOM    542  HA  ILE A  33     -16.135 -44.977  20.997  1.00 34.61           H  
ATOM    543  HB  ILE A  33     -13.861 -44.323  22.856  1.00 35.76           H  
ATOM    544 HG13 ILE A  33     -16.355 -43.850  23.288  1.00 36.58           H  
ATOM    545 HG12 ILE A  33     -16.251 -42.658  22.029  1.00 36.58           H  
ATOM    546 HG21 ILE A  33     -13.400 -42.156  21.688  1.00 37.37           H  
ATOM    547 HG22 ILE A  33     -12.846 -43.528  20.768  1.00 37.37           H  
ATOM    548 HG23 ILE A  33     -14.340 -42.714  20.312  1.00 37.37           H  
ATOM    549 HD11 ILE A  33     -15.788 -42.149  24.703  1.00 36.88           H  
ATOM    550 HD12 ILE A  33     -14.135 -42.355  24.137  1.00 36.88           H  
ATOM    551 HD13 ILE A  33     -15.187 -41.147  23.398  1.00 36.88           H  
ATOM    552  N   ASP A  34     -13.290 -46.585  20.557  1.00 39.05           N  
ATOM    553  CA  ASP A  34     -12.454 -47.273  19.574  1.00 41.04           C  
ATOM    554  C   ASP A  34     -13.250 -48.253  18.690  1.00 40.64           C  
ATOM    555  O   ASP A  34     -13.048 -48.246  17.479  1.00 40.12           O  
ATOM    556  CB  ASP A  34     -11.201 -47.876  20.250  1.00 43.10           C  
ATOM    557  CG  ASP A  34     -10.377 -48.888  19.447  1.00 47.28           C  
ATOM    558  OD1 ASP A  34      -9.655 -48.440  18.530  1.00 45.72           O  
ATOM    559  OD2 ASP A  34     -10.590 -50.103  19.667  1.00 55.47           O1-
ATOM    560  H   ASP A  34     -13.093 -46.799  21.526  1.00 39.05           H  
ATOM    561  HA  ASP A  34     -12.087 -46.498  18.898  1.00 41.04           H  
ATOM    562  HB3 ASP A  34     -11.448 -48.293  21.227  1.00 43.10           H  
ATOM    563  HB2 ASP A  34     -10.541 -47.040  20.443  1.00 43.10           H  
ATOM    564  N   ILE A  35     -14.169 -49.028  19.293  1.00 41.37           N  
ATOM    565  CA  ILE A  35     -15.088 -49.930  18.588  1.00 39.91           C  
ATOM    566  C   ILE A  35     -16.013 -49.190  17.593  1.00 40.25           C  
ATOM    567  O   ILE A  35     -16.181 -49.674  16.474  1.00 41.31           O  
ATOM    568  CB  ILE A  35     -15.920 -50.798  19.589  1.00 42.39           C  
ATOM    569  CG1 ILE A  35     -15.015 -51.851  20.273  1.00 45.66           C  
ATOM    570  CG2 ILE A  35     -17.178 -51.487  19.003  1.00 44.19           C  
ATOM    571  CD1 ILE A  35     -15.610 -52.464  21.552  1.00 48.81           C  
ATOM    572  H   ILE A  35     -14.261 -48.991  20.299  1.00 41.37           H  
ATOM    573  HA  ILE A  35     -14.468 -50.607  17.996  1.00 39.91           H  
ATOM    574  HB  ILE A  35     -16.273 -50.130  20.373  1.00 42.39           H  
ATOM    575 HG13 ILE A  35     -14.050 -51.412  20.526  1.00 45.66           H  
ATOM    576 HG12 ILE A  35     -14.791 -52.649  19.564  1.00 45.66           H  
ATOM    577 HG21 ILE A  35     -17.673 -52.110  19.748  1.00 44.19           H  
ATOM    578 HG22 ILE A  35     -17.926 -50.769  18.667  1.00 44.19           H  
ATOM    579 HG23 ILE A  35     -16.921 -52.128  18.159  1.00 44.19           H  
ATOM    580 HD11 ILE A  35     -14.821 -52.758  22.246  1.00 48.81           H  
ATOM    581 HD12 ILE A  35     -16.257 -51.762  22.078  1.00 48.81           H  
ATOM    582 HD13 ILE A  35     -16.196 -53.354  21.328  1.00 48.81           H  
ATOM    583  N   VAL A  36     -16.552 -48.026  18.000  1.00 36.86           N  
ATOM    584  CA  VAL A  36     -17.418 -47.183  17.171  1.00 37.90           C  
ATOM    585  C   VAL A  36     -16.633 -46.364  16.118  1.00 36.08           C  
ATOM    586  O   VAL A  36     -17.123 -46.230  14.997  1.00 35.74           O  
ATOM    587  CB  VAL A  36     -18.313 -46.248  18.041  1.00 37.74           C  
ATOM    588  CG1 VAL A  36     -19.098 -45.175  17.257  1.00 39.29           C  
ATOM    589  CG2 VAL A  36     -19.312 -47.077  18.872  1.00 38.16           C  
ATOM    590  H   VAL A  36     -16.371 -47.697  18.939  1.00 36.86           H  
ATOM    591  HA  VAL A  36     -18.092 -47.844  16.624  1.00 37.90           H  
ATOM    592  HB  VAL A  36     -17.667 -45.721  18.747  1.00 37.74           H  
ATOM    593 HG11 VAL A  36     -19.785 -44.635  17.909  1.00 39.29           H  
ATOM    594 HG12 VAL A  36     -18.441 -44.430  16.812  1.00 39.29           H  
ATOM    595 HG13 VAL A  36     -19.690 -45.621  16.457  1.00 39.29           H  
ATOM    596 HG21 VAL A  36     -19.926 -46.438  19.508  1.00 38.16           H  
ATOM    597 HG22 VAL A  36     -19.986 -47.643  18.231  1.00 38.16           H  
ATOM    598 HG23 VAL A  36     -18.808 -47.788  19.525  1.00 38.16           H  
ATOM    599  N   CYS A  37     -15.430 -45.868  16.462  1.00 36.16           N  
ATOM    600  CA  CYS A  37     -14.538 -45.125  15.561  1.00 36.82           C  
ATOM    601  C   CYS A  37     -13.997 -46.016  14.434  1.00 38.61           C  
ATOM    602  O   CYS A  37     -14.106 -45.625  13.274  1.00 38.65           O  
ATOM    603  CB  CYS A  37     -13.363 -44.441  16.291  1.00 36.26           C  
ATOM    604  SG  CYS A  37     -13.946 -43.003  17.227  1.00 38.00           S  
ATOM    605  H   CYS A  37     -15.095 -45.993  17.410  1.00 36.16           H  
ATOM    606  HA  CYS A  37     -15.134 -44.343  15.086  1.00 36.82           H  
ATOM    607  HB3 CYS A  37     -12.616 -44.083  15.580  1.00 36.26           H  
ATOM    608  HB2 CYS A  37     -12.855 -45.134  16.962  1.00 36.26           H  
ATOM    609  HG  CYS A  37     -14.552 -43.712  18.186  1.00 38.00           H  
ATOM    610  N   ARG A  38     -13.472 -47.207  14.781  1.00 39.15           N  
ATOM    611  CA  ARG A  38     -13.041 -48.223  13.817  1.00 41.48           C  
ATOM    612  C   ARG A  38     -14.198 -48.761  12.962  1.00 43.14           C  
ATOM    613  O   ARG A  38     -13.964 -49.055  11.795  1.00 42.19           O  
ATOM    614  CB  ARG A  38     -12.317 -49.385  14.522  1.00 44.71           C  
ATOM    615  CG  ARG A  38     -10.939 -48.999  15.093  1.00 46.70           C  
ATOM    616  CD  ARG A  38     -10.076 -50.199  15.525  1.00 55.58           C  
ATOM    617  NE  ARG A  38     -10.703 -51.002  16.589  1.00 64.57           N  
ATOM    618  CZ  ARG A  38     -11.394 -52.150  16.490  1.00 72.97           C  
ATOM    619  NH1 ARG A  38     -11.587 -52.775  15.318  1.00 81.06           N  
ATOM    620  NH2 ARG A  38     -11.899 -52.679  17.612  1.00 78.13           N1+
ATOM    621  H   ARG A  38     -13.413 -47.469  15.758  1.00 39.15           H  
ATOM    622  HA  ARG A  38     -12.336 -47.753  13.127  1.00 41.48           H  
ATOM    623  HB3 ARG A  38     -12.161 -50.190  13.804  1.00 44.71           H  
ATOM    624  HB2 ARG A  38     -12.957 -49.804  15.300  1.00 44.71           H  
ATOM    625  HG3 ARG A  38     -10.991 -48.244  15.878  1.00 46.70           H  
ATOM    626  HG2 ARG A  38     -10.403 -48.510  14.279  1.00 46.70           H  
ATOM    627  HD3 ARG A  38      -9.173 -49.803  15.991  1.00 55.58           H  
ATOM    628  HD2 ARG A  38      -9.727 -50.787  14.675  1.00 55.58           H  
ATOM    629 HH22 ARG A  38     -12.417 -53.544  17.590  1.00 78.13           H  
ATOM    630 HH21 ARG A  38     -11.742 -52.211  18.496  1.00 78.13           H  
ATOM    631 HH12 ARG A  38     -12.103 -53.640  15.269  1.00 81.06           H  
ATOM    632 HH11 ARG A  38     -11.208 -52.375  14.470  1.00 81.06           H  
ATOM    633  HE  ARG A  38     -10.608 -50.594  17.514  1.00 64.57           H  
ATOM    634  N   PHE A  39     -15.424 -48.824  13.510  1.00 42.42           N  
ATOM    635  CA  PHE A  39     -16.631 -49.091  12.730  1.00 39.64           C  
ATOM    636  C   PHE A  39     -16.900 -48.035  11.636  1.00 39.46           C  
ATOM    637  O   PHE A  39     -17.099 -48.419  10.487  1.00 43.70           O  
ATOM    638  CB  PHE A  39     -17.836 -49.391  13.652  1.00 36.94           C  
ATOM    639  CG  PHE A  39     -19.201 -49.215  13.015  1.00 37.91           C  
ATOM    640  CD1 PHE A  39     -19.690 -50.183  12.114  1.00 40.05           C  
ATOM    641  CD2 PHE A  39     -19.879 -47.985  13.141  1.00 39.47           C  
ATOM    642  CE1 PHE A  39     -20.850 -49.934  11.395  1.00 42.75           C  
ATOM    643  CE2 PHE A  39     -21.035 -47.755  12.412  1.00 41.84           C  
ATOM    644  CZ  PHE A  39     -21.520 -48.726  11.549  1.00 41.55           C  
ATOM    645  H   PHE A  39     -15.555 -48.589  14.484  1.00 42.42           H  
ATOM    646  HA  PHE A  39     -16.445 -50.019  12.186  1.00 39.64           H  
ATOM    647  HB3 PHE A  39     -17.797 -48.762  14.539  1.00 36.94           H  
ATOM    648  HB2 PHE A  39     -17.758 -50.417  14.013  1.00 36.94           H  
ATOM    649  HD1 PHE A  39     -19.151 -51.107  11.961  1.00 40.05           H  
ATOM    650  HD2 PHE A  39     -19.493 -47.212  13.790  1.00 39.47           H  
ATOM    651  HE1 PHE A  39     -21.220 -50.675  10.703  1.00 42.75           H  
ATOM    652  HE2 PHE A  39     -21.555 -46.817  12.515  1.00 41.84           H  
ATOM    653  HZ  PHE A  39     -22.421 -48.529  10.991  1.00 41.55           H  
ATOM    654  N   LEU A  40     -16.870 -46.740  12.002  1.00 39.15           N  
ATOM    655  CA  LEU A  40     -17.086 -45.615  11.084  1.00 40.22           C  
ATOM    656  C   LEU A  40     -16.028 -45.530   9.965  1.00 40.58           C  
ATOM    657  O   LEU A  40     -16.388 -45.260   8.819  1.00 39.40           O  
ATOM    658  CB  LEU A  40     -17.164 -44.289  11.879  1.00 39.51           C  
ATOM    659  CG  LEU A  40     -18.462 -44.113  12.702  1.00 41.03           C  
ATOM    660  CD1 LEU A  40     -18.312 -42.981  13.737  1.00 40.96           C  
ATOM    661  CD2 LEU A  40     -19.700 -43.914  11.800  1.00 42.35           C  
ATOM    662  H   LEU A  40     -16.699 -46.501  12.970  1.00 39.15           H  
ATOM    663  HA  LEU A  40     -18.047 -45.775  10.603  1.00 40.22           H  
ATOM    664  HB3 LEU A  40     -17.069 -43.436  11.206  1.00 39.51           H  
ATOM    665  HB2 LEU A  40     -16.302 -44.233  12.546  1.00 39.51           H  
ATOM    666  HG  LEU A  40     -18.633 -45.027  13.268  1.00 41.03           H  
ATOM    667 HD11 LEU A  40     -19.239 -42.433  13.901  1.00 40.96           H  
ATOM    668 HD12 LEU A  40     -18.005 -43.381  14.703  1.00 40.96           H  
ATOM    669 HD13 LEU A  40     -17.558 -42.256  13.434  1.00 40.96           H  
ATOM    670 HD21 LEU A  40     -20.225 -42.980  12.001  1.00 42.35           H  
ATOM    671 HD22 LEU A  40     -19.441 -43.902  10.741  1.00 42.35           H  
ATOM    672 HD23 LEU A  40     -20.417 -44.722  11.943  1.00 42.35           H  
ATOM    673  N   LYS A  41     -14.760 -45.775  10.323  1.00 41.30           N  
ATOM    674  CA  LYS A  41     -13.593 -45.660   9.452  1.00 43.66           C  
ATOM    675  C   LYS A  41     -13.372 -46.877   8.533  1.00 41.99           C  
ATOM    676  O   LYS A  41     -13.104 -46.678   7.348  1.00 42.84           O  
ATOM    677  CB  LYS A  41     -12.365 -45.384  10.345  1.00 43.63           C  
ATOM    678  CG  LYS A  41     -12.314 -43.929  10.856  1.00 42.92           C  
ATOM    679  CD  LYS A  41     -11.542 -43.721  12.172  1.00 45.72           C  
ATOM    680  CE  LYS A  41     -10.147 -44.365  12.232  1.00 45.72           C  
ATOM    681  NZ  LYS A  41      -9.552 -44.207  13.570  1.00 46.52           N1+
ATOM    682  H   LYS A  41     -14.562 -45.988  11.292  1.00 41.30           H  
ATOM    683  HA  LYS A  41     -13.737 -44.792   8.804  1.00 43.66           H  
ATOM    684  HB3 LYS A  41     -11.441 -45.585   9.801  1.00 43.63           H  
ATOM    685  HB2 LYS A  41     -12.369 -46.087  11.181  1.00 43.63           H  
ATOM    686  HG3 LYS A  41     -13.327 -43.551  11.002  1.00 42.92           H  
ATOM    687  HG2 LYS A  41     -11.884 -43.297  10.078  1.00 42.92           H  
ATOM    688  HD3 LYS A  41     -12.150 -44.075  13.003  1.00 45.72           H  
ATOM    689  HD2 LYS A  41     -11.440 -42.647  12.332  1.00 45.72           H  
ATOM    690  HE3 LYS A  41      -9.486 -43.915  11.492  1.00 45.72           H  
ATOM    691  HE2 LYS A  41     -10.196 -45.432  12.016  1.00 45.72           H  
ATOM    692  HZ1 LYS A  41      -9.498 -43.227  13.806  1.00 46.52           H  
ATOM    693  HZ2 LYS A  41     -10.108 -44.693  14.259  1.00 46.52           H  
ATOM    694  HZ3 LYS A  41      -8.617 -44.595  13.559  1.00 46.52           H  
ATOM    695  N   GLU A  42     -13.468 -48.098   9.086  1.00 44.03           N  
ATOM    696  CA  GLU A  42     -13.033 -49.339   8.430  1.00 44.09           C  
ATOM    697  C   GLU A  42     -14.184 -50.165   7.825  1.00 45.17           C  
ATOM    698  O   GLU A  42     -13.881 -51.138   7.134  1.00 44.02           O  
ATOM    699  CB  GLU A  42     -12.265 -50.224   9.444  1.00 42.69           C  
ATOM    700  CG  GLU A  42     -11.111 -49.516  10.195  1.00 46.94           C  
ATOM    701  CD  GLU A  42     -10.476 -50.318  11.346  1.00 47.33           C  
ATOM    702  OE1 GLU A  42     -10.886 -51.474  11.601  1.00 46.79           O  
ATOM    703  OE2 GLU A  42      -9.577 -49.734  11.989  1.00 45.70           O1-
ATOM    704  H   GLU A  42     -13.711 -48.187  10.064  1.00 44.03           H  
ATOM    705  HA  GLU A  42     -12.345 -49.100   7.616  1.00 44.09           H  
ATOM    706  HB3 GLU A  42     -11.838 -51.074   8.909  1.00 42.69           H  
ATOM    707  HB2 GLU A  42     -12.972 -50.660  10.150  1.00 42.69           H  
ATOM    708  HG3 GLU A  42     -11.456 -48.573  10.621  1.00 46.94           H  
ATOM    709  HG2 GLU A  42     -10.331 -49.259   9.477  1.00 46.94           H  
ATOM    710  N   ARG A  43     -15.457 -49.818   8.099  1.00 43.65           N  
ATOM    711  CA  ARG A  43     -16.596 -50.674   7.749  1.00 44.72           C  
ATOM    712  C   ARG A  43     -17.825 -49.908   7.233  1.00 43.71           C  
ATOM    713  O   ARG A  43     -18.346 -50.283   6.182  1.00 45.51           O  
ATOM    714  CB  ARG A  43     -16.924 -51.611   8.938  1.00 43.80           C  
ATOM    715  CG  ARG A  43     -18.233 -52.417   8.818  1.00 45.65           C  
ATOM    716  CD  ARG A  43     -18.342 -53.276   7.543  1.00 46.47           C  
ATOM    717  NE  ARG A  43     -19.710 -53.793   7.359  1.00 48.38           N  
ATOM    718  CZ  ARG A  43     -20.235 -54.930   7.850  1.00 48.61           C  
ATOM    719  NH1 ARG A  43     -19.519 -55.778   8.601  1.00 46.81           N  
ATOM    720  NH2 ARG A  43     -21.510 -55.227   7.579  1.00 50.99           N1+
ATOM    721  H   ARG A  43     -15.647 -49.010   8.675  1.00 43.65           H  
ATOM    722  HA  ARG A  43     -16.306 -51.312   6.913  1.00 44.72           H  
ATOM    723  HB3 ARG A  43     -16.990 -51.023   9.853  1.00 43.80           H  
ATOM    724  HB2 ARG A  43     -16.089 -52.296   9.091  1.00 43.80           H  
ATOM    725  HG3 ARG A  43     -19.113 -51.786   8.957  1.00 45.65           H  
ATOM    726  HG2 ARG A  43     -18.235 -53.092   9.675  1.00 45.65           H  
ATOM    727  HD3 ARG A  43     -17.684 -54.137   7.654  1.00 46.47           H  
ATOM    728  HD2 ARG A  43     -17.991 -52.780   6.642  1.00 46.47           H  
ATOM    729 HH22 ARG A  43     -21.902 -56.106   7.897  1.00 50.99           H  
ATOM    730 HH21 ARG A  43     -22.078 -54.600   7.027  1.00 50.99           H  
ATOM    731 HH12 ARG A  43     -19.939 -56.642   8.935  1.00 46.81           H  
ATOM    732 HH11 ARG A  43     -18.559 -55.563   8.820  1.00 46.81           H  
ATOM    733  HE  ARG A  43     -20.325 -53.183   6.839  1.00 48.38           H  
ATOM    734  N   CYS A  44     -18.295 -48.901   7.987  1.00 42.63           N  
ATOM    735  CA  CYS A  44     -19.580 -48.214   7.804  1.00 44.19           C  
ATOM    736  C   CYS A  44     -19.826 -47.709   6.372  1.00 44.89           C  
ATOM    737  O   CYS A  44     -20.895 -47.954   5.821  1.00 46.43           O  
ATOM    738  CB  CYS A  44     -19.739 -47.071   8.826  1.00 43.76           C  
ATOM    739  SG  CYS A  44     -21.370 -46.277   8.755  1.00 44.55           S  
ATOM    740  H   CYS A  44     -17.804 -48.670   8.844  1.00 42.63           H  
ATOM    741  HA  CYS A  44     -20.350 -48.957   8.019  1.00 44.19           H  
ATOM    742  HB3 CYS A  44     -18.983 -46.306   8.650  1.00 43.76           H  
ATOM    743  HB2 CYS A  44     -19.591 -47.445   9.837  1.00 43.76           H  
ATOM    744  HG  CYS A  44     -21.205 -45.719   7.552  1.00 44.55           H  
ATOM    745  N   PHE A  45     -18.815 -47.048   5.795  1.00 42.99           N  
ATOM    746  CA  PHE A  45     -18.904 -46.453   4.465  1.00 45.42           C  
ATOM    747  C   PHE A  45     -18.012 -47.170   3.436  1.00 49.01           C  
ATOM    748  O   PHE A  45     -17.842 -46.647   2.336  1.00 47.73           O  
ATOM    749  CB  PHE A  45     -18.550 -44.963   4.575  1.00 46.44           C  
ATOM    750  CG  PHE A  45     -19.409 -44.159   5.534  1.00 49.10           C  
ATOM    751  CD1 PHE A  45     -20.765 -43.905   5.241  1.00 50.61           C  
ATOM    752  CD2 PHE A  45     -18.887 -43.754   6.781  1.00 51.56           C  
ATOM    753  CE1 PHE A  45     -21.551 -43.209   6.151  1.00 53.92           C  
ATOM    754  CE2 PHE A  45     -19.687 -43.055   7.674  1.00 49.41           C  
ATOM    755  CZ  PHE A  45     -21.009 -42.774   7.353  1.00 50.98           C  
ATOM    756  H   PHE A  45     -17.958 -46.893   6.305  1.00 42.99           H  
ATOM    757  HA  PHE A  45     -19.922 -46.518   4.081  1.00 45.42           H  
ATOM    758  HB3 PHE A  45     -18.679 -44.523   3.591  1.00 46.44           H  
ATOM    759  HB2 PHE A  45     -17.498 -44.835   4.837  1.00 46.44           H  
ATOM    760  HD1 PHE A  45     -21.194 -44.243   4.309  1.00 50.61           H  
ATOM    761  HD2 PHE A  45     -17.863 -43.978   7.039  1.00 51.56           H  
ATOM    762  HE1 PHE A  45     -22.587 -43.006   5.922  1.00 53.92           H  
ATOM    763  HE2 PHE A  45     -19.279 -42.726   8.618  1.00 49.41           H  
ATOM    764  HZ  PHE A  45     -21.623 -42.223   8.050  1.00 50.98           H  
ATOM    765  N   GLN A  46     -17.468 -48.351   3.783  1.00 48.82           N  
ATOM    766  CA  GLN A  46     -16.552 -49.126   2.939  1.00 48.69           C  
ATOM    767  C   GLN A  46     -17.225 -49.738   1.692  1.00 48.06           C  
ATOM    768  O   GLN A  46     -16.519 -50.038   0.730  1.00 50.89           O  
ATOM    769  CB  GLN A  46     -15.873 -50.219   3.805  1.00 53.78           C  
ATOM    770  CG  GLN A  46     -14.342 -50.305   3.639  1.00 63.05           C  
ATOM    771  CD  GLN A  46     -13.535 -49.159   4.273  1.00 70.03           C  
ATOM    772  OE1 GLN A  46     -12.310 -49.165   4.197  1.00 73.36           O  
ATOM    773  NE2 GLN A  46     -14.186 -48.182   4.913  1.00 77.41           N  
ATOM    774  H   GLN A  46     -17.691 -48.751   4.685  1.00 48.82           H  
ATOM    775  HA  GLN A  46     -15.790 -48.435   2.575  1.00 48.69           H  
ATOM    776  HB3 GLN A  46     -16.301 -51.197   3.577  1.00 53.78           H  
ATOM    777  HB2 GLN A  46     -16.093 -50.072   4.861  1.00 53.78           H  
ATOM    778  HG3 GLN A  46     -14.084 -50.375   2.581  1.00 63.05           H  
ATOM    779  HG2 GLN A  46     -13.991 -51.230   4.099  1.00 63.05           H  
ATOM    780 HE22 GLN A  46     -13.663 -47.448   5.373  1.00 77.41           H  
ATOM    781 HE21 GLN A  46     -15.193 -48.189   4.972  1.00 77.41           H  
ATOM    782  N   GLY A  47     -18.560 -49.900   1.723  1.00 44.19           N  
ATOM    783  CA  GLY A  47     -19.354 -50.480   0.638  1.00 46.01           C  
ATOM    784  C   GLY A  47     -19.945 -49.423  -0.310  1.00 46.30           C  
ATOM    785  O   GLY A  47     -20.613 -49.810  -1.268  1.00 48.02           O  
ATOM    786  H   GLY A  47     -19.064 -49.622   2.554  1.00 44.19           H  
ATOM    787  HA3 GLY A  47     -20.176 -51.041   1.084  1.00 46.01           H  
ATOM    788  HA2 GLY A  47     -18.767 -51.195   0.061  1.00 46.01           H  
ATOM    789  N   THR A  48     -19.734 -48.116  -0.062  1.00 47.37           N  
ATOM    790  CA  THR A  48     -20.264 -47.026  -0.890  1.00 48.87           C  
ATOM    791  C   THR A  48     -19.478 -46.897  -2.216  1.00 45.36           C  
ATOM    792  O   THR A  48     -18.250 -46.797  -2.203  1.00 47.08           O  
ATOM    793  CB  THR A  48     -20.257 -45.668  -0.134  1.00 50.06           C  
ATOM    794  OG1 THR A  48     -18.958 -45.197   0.167  1.00 45.06           O  
ATOM    795  CG2 THR A  48     -21.078 -45.709   1.166  1.00 49.06           C  
ATOM    796  H   THR A  48     -19.163 -47.844   0.726  1.00 47.37           H  
ATOM    797  HA  THR A  48     -21.305 -47.260  -1.123  1.00 48.87           H  
ATOM    798  HB  THR A  48     -20.711 -44.916  -0.782  1.00 50.06           H  
ATOM    799  HG1 THR A  48     -18.580 -45.758   0.852  1.00 45.06           H  
ATOM    800 HG21 THR A  48     -21.081 -44.741   1.666  1.00 49.06           H  
ATOM    801 HG22 THR A  48     -22.115 -45.973   0.962  1.00 49.06           H  
ATOM    802 HG23 THR A  48     -20.687 -46.443   1.868  1.00 49.06           H  
ATOM    803  N   ALA A  49     -20.224 -46.950  -3.337  1.00 42.27           N  
ATOM    804  CA  ALA A  49     -19.701 -46.968  -4.708  1.00 41.53           C  
ATOM    805  C   ALA A  49     -19.012 -45.659  -5.128  1.00 41.76           C  
ATOM    806  O   ALA A  49     -17.940 -45.718  -5.727  1.00 42.27           O  
ATOM    807  CB  ALA A  49     -20.838 -47.325  -5.678  1.00 45.41           C  
ATOM    808  H   ALA A  49     -21.225 -47.052  -3.254  1.00 42.27           H  
ATOM    809  HA  ALA A  49     -18.955 -47.763  -4.762  1.00 41.53           H  
ATOM    810  HB1 ALA A  49     -20.481 -47.365  -6.708  1.00 45.41           H  
ATOM    811  HB2 ALA A  49     -21.259 -48.303  -5.441  1.00 45.41           H  
ATOM    812  HB3 ALA A  49     -21.647 -46.595  -5.635  1.00 45.41           H  
ATOM    813  N   ASP A  50     -19.618 -44.519  -4.755  1.00 41.70           N  
ATOM    814  CA  ASP A  50     -18.980 -43.205  -4.706  1.00 45.92           C  
ATOM    815  C   ASP A  50     -18.454 -43.075  -3.259  1.00 46.04           C  
ATOM    816  O   ASP A  50     -19.299 -42.965  -2.367  1.00 44.48           O  
ATOM    817  CB  ASP A  50     -19.999 -42.084  -5.055  1.00 47.56           C  
ATOM    818  CG  ASP A  50     -19.483 -40.630  -5.003  1.00 51.83           C  
ATOM    819  OD1 ASP A  50     -18.251 -40.415  -5.066  1.00 49.83           O  
ATOM    820  OD2 ASP A  50     -20.350 -39.730  -5.010  1.00 53.69           O1-
ATOM    821  H   ASP A  50     -20.507 -44.580  -4.281  1.00 41.70           H  
ATOM    822  HA  ASP A  50     -18.192 -43.149  -5.456  1.00 45.92           H  
ATOM    823  HB3 ASP A  50     -20.881 -42.176  -4.418  1.00 47.56           H  
ATOM    824  HB2 ASP A  50     -20.367 -42.262  -6.066  1.00 47.56           H  
ATOM    825  N   PRO A  51     -17.118 -43.170  -3.031  1.00 49.21           N  
ATOM    826  CA  PRO A  51     -16.532 -43.246  -1.677  1.00 50.90           C  
ATOM    827  C   PRO A  51     -16.928 -42.112  -0.715  1.00 46.88           C  
ATOM    828  O   PRO A  51     -16.383 -41.010  -0.796  1.00 47.14           O  
ATOM    829  CB  PRO A  51     -15.012 -43.306  -1.922  1.00 50.93           C  
ATOM    830  CG  PRO A  51     -14.878 -43.907  -3.305  1.00 50.08           C  
ATOM    831  CD  PRO A  51     -16.068 -43.311  -4.045  1.00 49.84           C  
ATOM    832  HA  PRO A  51     -16.844 -44.204  -1.258  1.00 50.90           H  
ATOM    833  HB3 PRO A  51     -14.489 -43.899  -1.172  1.00 50.93           H  
ATOM    834  HB2 PRO A  51     -14.561 -42.313  -1.928  1.00 50.93           H  
ATOM    835  HG3 PRO A  51     -14.996 -44.990  -3.243  1.00 50.08           H  
ATOM    836  HG2 PRO A  51     -13.921 -43.697  -3.782  1.00 50.08           H  
ATOM    837  HD2 PRO A  51     -15.828 -42.322  -4.436  1.00 49.84           H  
ATOM    838  HD3 PRO A  51     -16.321 -43.957  -4.882  1.00 49.84           H  
ATOM    839  N   VAL A  52     -17.855 -42.430   0.203  1.00 46.92           N  
ATOM    840  CA  VAL A  52     -18.143 -41.625   1.385  1.00 49.43           C  
ATOM    841  C   VAL A  52     -17.025 -41.915   2.399  1.00 48.26           C  
ATOM    842  O   VAL A  52     -16.847 -43.070   2.783  1.00 46.95           O  
ATOM    843  CB  VAL A  52     -19.515 -41.977   2.031  1.00 51.75           C  
ATOM    844  CG1 VAL A  52     -19.808 -41.170   3.316  1.00 54.22           C  
ATOM    845  CG2 VAL A  52     -20.694 -41.843   1.051  1.00 49.92           C  
ATOM    846  H   VAL A  52     -18.288 -43.345   0.173  1.00 46.92           H  
ATOM    847  HA  VAL A  52     -18.130 -40.572   1.114  1.00 49.43           H  
ATOM    848  HB  VAL A  52     -19.498 -43.028   2.306  1.00 51.75           H  
ATOM    849 HG11 VAL A  52     -20.791 -41.416   3.715  1.00 54.22           H  
ATOM    850 HG12 VAL A  52     -19.092 -41.378   4.110  1.00 54.22           H  
ATOM    851 HG13 VAL A  52     -19.789 -40.097   3.123  1.00 54.22           H  
ATOM    852 HG21 VAL A  52     -21.623 -42.175   1.515  1.00 49.92           H  
ATOM    853 HG22 VAL A  52     -20.845 -40.816   0.727  1.00 49.92           H  
ATOM    854 HG23 VAL A  52     -20.550 -42.455   0.160  1.00 49.92           H  
ATOM    855  N   ARG A  53     -16.251 -40.882   2.751  1.00 44.69           N  
ATOM    856  CA  ARG A  53     -15.071 -41.011   3.604  1.00 47.96           C  
ATOM    857  C   ARG A  53     -15.272 -40.215   4.895  1.00 43.92           C  
ATOM    858  O   ARG A  53     -15.940 -39.181   4.889  1.00 43.76           O  
ATOM    859  CB  ARG A  53     -13.841 -40.468   2.854  1.00 53.06           C  
ATOM    860  CG  ARG A  53     -13.409 -41.179   1.554  1.00 58.32           C  
ATOM    861  CD  ARG A  53     -12.923 -42.637   1.693  1.00 63.14           C  
ATOM    862  NE  ARG A  53     -13.994 -43.646   1.701  1.00 66.62           N  
ATOM    863  CZ  ARG A  53     -13.851 -44.968   1.484  1.00 62.06           C  
ATOM    864  NH1 ARG A  53     -12.650 -45.539   1.300  1.00 72.31           N  
ATOM    865  NH2 ARG A  53     -14.945 -45.737   1.446  1.00 54.62           N1+
ATOM    866  H   ARG A  53     -16.446 -39.956   2.399  1.00 44.69           H  
ATOM    867  HA  ARG A  53     -14.885 -42.049   3.881  1.00 47.96           H  
ATOM    868  HB3 ARG A  53     -12.996 -40.459   3.538  1.00 53.06           H  
ATOM    869  HB2 ARG A  53     -14.009 -39.423   2.611  1.00 53.06           H  
ATOM    870  HG3 ARG A  53     -12.639 -40.595   1.049  1.00 58.32           H  
ATOM    871  HG2 ARG A  53     -14.265 -41.157   0.878  1.00 58.32           H  
ATOM    872  HD3 ARG A  53     -12.485 -42.746   2.684  1.00 63.14           H  
ATOM    873  HD2 ARG A  53     -12.135 -42.848   0.972  1.00 63.14           H  
ATOM    874 HH22 ARG A  53     -14.869 -46.726   1.265  1.00 54.62           H  
ATOM    875 HH21 ARG A  53     -15.859 -45.335   1.607  1.00 54.62           H  
ATOM    876 HH12 ARG A  53     -12.561 -46.530   1.135  1.00 72.31           H  
ATOM    877 HH11 ARG A  53     -11.810 -44.979   1.395  1.00 72.31           H  
ATOM    878  HE  ARG A  53     -14.925 -43.298   1.891  1.00 66.62           H  
ATOM    879  N   VAL A  54     -14.630 -40.707   5.964  1.00 38.73           N  
ATOM    880  CA  VAL A  54     -14.584 -40.072   7.273  1.00 37.53           C  
ATOM    881  C   VAL A  54     -13.244 -39.329   7.395  1.00 34.85           C  
ATOM    882  O   VAL A  54     -12.200 -39.976   7.472  1.00 34.99           O  
ATOM    883  CB  VAL A  54     -14.688 -41.144   8.396  1.00 38.28           C  
ATOM    884  CG1 VAL A  54     -14.433 -40.609   9.816  1.00 41.38           C  
ATOM    885  CG2 VAL A  54     -16.054 -41.851   8.360  1.00 41.78           C  
ATOM    886  H   VAL A  54     -14.084 -41.552   5.871  1.00 38.73           H  
ATOM    887  HA  VAL A  54     -15.409 -39.368   7.384  1.00 37.53           H  
ATOM    888  HB  VAL A  54     -13.938 -41.915   8.211  1.00 38.28           H  
ATOM    889 HG11 VAL A  54     -14.645 -41.387  10.545  1.00 41.38           H  
ATOM    890 HG12 VAL A  54     -13.396 -40.309   9.968  1.00 41.38           H  
ATOM    891 HG13 VAL A  54     -15.071 -39.753  10.038  1.00 41.38           H  
ATOM    892 HG21 VAL A  54     -16.126 -42.603   9.143  1.00 41.78           H  
ATOM    893 HG22 VAL A  54     -16.870 -41.147   8.508  1.00 41.78           H  
ATOM    894 HG23 VAL A  54     -16.216 -42.357   7.409  1.00 41.78           H  
ATOM    895  N   SER A  55     -13.284 -37.987   7.410  1.00 35.76           N  
ATOM    896  CA  SER A  55     -12.089 -37.158   7.595  1.00 36.81           C  
ATOM    897  C   SER A  55     -11.509 -37.228   9.020  1.00 36.21           C  
ATOM    898  O   SER A  55     -10.302 -37.053   9.173  1.00 37.06           O  
ATOM    899  CB  SER A  55     -12.362 -35.713   7.121  1.00 37.51           C  
ATOM    900  OG  SER A  55     -13.200 -34.991   8.002  1.00 36.85           O  
ATOM    901  H   SER A  55     -14.170 -37.501   7.372  1.00 35.76           H  
ATOM    902  HA  SER A  55     -11.327 -37.569   6.934  1.00 36.81           H  
ATOM    903  HB3 SER A  55     -12.807 -35.714   6.126  1.00 37.51           H  
ATOM    904  HB2 SER A  55     -11.420 -35.169   7.038  1.00 37.51           H  
ATOM    905  HG  SER A  55     -13.121 -34.054   7.797  1.00 36.85           H  
ATOM    906  N   LYS A  56     -12.371 -37.518  10.010  1.00 36.80           N  
ATOM    907  CA  LYS A  56     -12.074 -37.680  11.435  1.00 37.83           C  
ATOM    908  C   LYS A  56     -13.379 -37.980  12.187  1.00 36.56           C  
ATOM    909  O   LYS A  56     -14.453 -37.577  11.740  1.00 37.29           O  
ATOM    910  CB  LYS A  56     -11.366 -36.428  12.015  1.00 37.91           C  
ATOM    911  CG  LYS A  56     -12.119 -35.104  11.816  1.00 36.74           C  
ATOM    912  CD  LYS A  56     -11.287 -33.882  12.210  1.00 36.39           C  
ATOM    913  CE  LYS A  56     -12.000 -32.584  11.821  1.00 37.85           C  
ATOM    914  NZ  LYS A  56     -11.126 -31.418  11.995  1.00 37.31           N1+
ATOM    915  H   LYS A  56     -13.347 -37.632   9.771  1.00 36.80           H  
ATOM    916  HA  LYS A  56     -11.412 -38.542  11.537  1.00 37.83           H  
ATOM    917  HB3 LYS A  56     -10.368 -36.339  11.585  1.00 37.91           H  
ATOM    918  HB2 LYS A  56     -11.203 -36.569  13.081  1.00 37.91           H  
ATOM    919  HG3 LYS A  56     -13.037 -35.116  12.399  1.00 36.74           H  
ATOM    920  HG2 LYS A  56     -12.416 -34.999  10.775  1.00 36.74           H  
ATOM    921  HD3 LYS A  56     -10.310 -33.940  11.726  1.00 36.39           H  
ATOM    922  HD2 LYS A  56     -11.102 -33.890  13.284  1.00 36.39           H  
ATOM    923  HE3 LYS A  56     -12.909 -32.446  12.407  1.00 37.85           H  
ATOM    924  HE2 LYS A  56     -12.293 -32.633  10.774  1.00 37.85           H  
ATOM    925  HZ1 LYS A  56     -11.602 -30.594  11.650  1.00 37.31           H  
ATOM    926  HZ2 LYS A  56     -10.915 -31.289  12.978  1.00 37.31           H  
ATOM    927  HZ3 LYS A  56     -10.272 -31.544  11.473  1.00 37.31           H  
ATOM    928  N   VAL A  57     -13.256 -38.653  13.340  1.00 36.68           N  
ATOM    929  CA  VAL A  57     -14.350 -38.856  14.287  1.00 35.97           C  
ATOM    930  C   VAL A  57     -13.899 -38.200  15.598  1.00 33.50           C  
ATOM    931  O   VAL A  57     -13.151 -38.824  16.347  1.00 33.12           O  
ATOM    932  CB  VAL A  57     -14.648 -40.363  14.564  1.00 37.11           C  
ATOM    933  CG1 VAL A  57     -15.865 -40.553  15.494  1.00 37.65           C  
ATOM    934  CG2 VAL A  57     -14.852 -41.172  13.279  1.00 40.47           C  
ATOM    935  H   VAL A  57     -12.338 -38.933  13.658  1.00 36.68           H  
ATOM    936  HA  VAL A  57     -15.266 -38.370  13.955  1.00 35.97           H  
ATOM    937  HB  VAL A  57     -13.789 -40.825  15.052  1.00 37.11           H  
ATOM    938 HG11 VAL A  57     -16.111 -41.608  15.615  1.00 37.65           H  
ATOM    939 HG12 VAL A  57     -15.682 -40.155  16.492  1.00 37.65           H  
ATOM    940 HG13 VAL A  57     -16.749 -40.055  15.093  1.00 37.65           H  
ATOM    941 HG21 VAL A  57     -15.102 -42.210  13.497  1.00 40.47           H  
ATOM    942 HG22 VAL A  57     -15.654 -40.751  12.675  1.00 40.47           H  
ATOM    943 HG23 VAL A  57     -13.940 -41.187  12.682  1.00 40.47           H  
ATOM    944  N   VAL A  58     -14.295 -36.938  15.827  1.00 32.98           N  
ATOM    945  CA  VAL A  58     -13.878 -36.183  17.010  1.00 32.26           C  
ATOM    946  C   VAL A  58     -14.736 -36.570  18.224  1.00 32.17           C  
ATOM    947  O   VAL A  58     -15.956 -36.424  18.175  1.00 32.40           O  
ATOM    948  CB  VAL A  58     -13.977 -34.645  16.807  1.00 34.28           C  
ATOM    949  CG1 VAL A  58     -13.680 -33.830  18.087  1.00 33.83           C  
ATOM    950  CG2 VAL A  58     -13.041 -34.175  15.682  1.00 37.16           C  
ATOM    951  H   VAL A  58     -14.921 -36.473  15.183  1.00 32.98           H  
ATOM    952  HA  VAL A  58     -12.834 -36.419  17.219  1.00 32.26           H  
ATOM    953  HB  VAL A  58     -14.996 -34.408  16.500  1.00 34.28           H  
ATOM    954 HG11 VAL A  58     -13.604 -32.768  17.870  1.00 33.83           H  
ATOM    955 HG12 VAL A  58     -14.462 -33.932  18.839  1.00 33.83           H  
ATOM    956 HG13 VAL A  58     -12.735 -34.134  18.541  1.00 33.83           H  
ATOM    957 HG21 VAL A  58     -13.180 -33.116  15.468  1.00 37.16           H  
ATOM    958 HG22 VAL A  58     -11.996 -34.319  15.958  1.00 37.16           H  
ATOM    959 HG23 VAL A  58     -13.219 -34.715  14.753  1.00 37.16           H  
ATOM    960  N   LYS A  59     -14.060 -36.991  19.301  1.00 31.54           N  
ATOM    961  CA  LYS A  59     -14.612 -37.174  20.636  1.00 30.53           C  
ATOM    962  C   LYS A  59     -14.816 -35.800  21.289  1.00 30.67           C  
ATOM    963  O   LYS A  59     -13.870 -35.237  21.843  1.00 31.87           O  
ATOM    964  CB  LYS A  59     -13.663 -38.094  21.433  1.00 30.59           C  
ATOM    965  CG  LYS A  59     -14.079 -38.352  22.892  1.00 33.62           C  
ATOM    966  CD  LYS A  59     -13.063 -39.201  23.672  1.00 36.26           C  
ATOM    967  CE  LYS A  59     -11.678 -38.541  23.795  1.00 34.55           C  
ATOM    968  NZ  LYS A  59     -10.908 -39.090  24.922  1.00 36.86           N1+
ATOM    969  H   LYS A  59     -13.047 -37.026  19.251  1.00 31.54           H  
ATOM    970  HA  LYS A  59     -15.578 -37.671  20.555  1.00 30.53           H  
ATOM    971  HB3 LYS A  59     -12.665 -37.657  21.419  1.00 30.59           H  
ATOM    972  HB2 LYS A  59     -13.584 -39.053  20.920  1.00 30.59           H  
ATOM    973  HG3 LYS A  59     -15.051 -38.846  22.902  1.00 33.62           H  
ATOM    974  HG2 LYS A  59     -14.223 -37.413  23.427  1.00 33.62           H  
ATOM    975  HD3 LYS A  59     -12.959 -40.164  23.175  1.00 36.26           H  
ATOM    976  HD2 LYS A  59     -13.469 -39.420  24.658  1.00 36.26           H  
ATOM    977  HE3 LYS A  59     -11.777 -37.472  23.953  1.00 34.55           H  
ATOM    978  HE2 LYS A  59     -11.109 -38.671  22.873  1.00 34.55           H  
ATOM    979  HZ1 LYS A  59     -10.797 -40.086  24.769  1.00 36.86           H  
ATOM    980  HZ2 LYS A  59     -10.001 -38.649  24.961  1.00 36.86           H  
ATOM    981  HZ3 LYS A  59     -11.409 -38.925  25.784  1.00 36.86           H  
ATOM    982  N   GLY A  60     -15.975 -35.196  21.008  1.00 30.77           N  
ATOM    983  CA  GLY A  60     -16.351 -33.929  21.653  1.00 34.52           C  
ATOM    984  C   GLY A  60     -16.839 -34.286  23.033  1.00 34.46           C  
ATOM    985  O   GLY A  60     -16.332 -35.273  23.589  1.00 31.86           O  
ATOM    986  H   GLY A  60     -16.588 -35.521  20.411  1.00 30.77           H  
ATOM    987  HA3 GLY A  60     -17.076 -33.497  21.141  1.00 34.52           H  
ATOM    988  HA2 GLY A  60     -15.572 -33.323  21.705  1.00 34.52           H  
ATOM    989  N   GLY A  61     -17.853 -33.604  23.544  1.00 33.44           N  
ATOM    990  CA  GLY A  61     -18.399 -33.999  24.847  1.00 30.69           C  
ATOM    991  C   GLY A  61     -17.365 -33.857  25.919  1.00 31.46           C  
ATOM    992  O   GLY A  61     -16.414 -33.130  25.679  1.00 31.09           O  
ATOM    993  H   GLY A  61     -18.248 -32.896  23.131  1.00 33.44           H  
ATOM    994  HA3 GLY A  61     -18.699 -34.940  24.802  1.00 30.69           H  
ATOM    995  HA2 GLY A  61     -19.143 -33.464  25.076  1.00 30.69           H  
ATOM    996  N   SER A  62     -17.577 -34.485  27.060  1.00 29.49           N  
ATOM    997  CA  SER A  62     -16.649 -34.528  28.211  1.00 30.62           C  
ATOM    998  C   SER A  62     -15.771 -35.751  28.074  1.00 32.48           C  
ATOM    999  O   SER A  62     -14.857 -35.929  28.855  1.00 30.91           O  
ATOM   1000  CB  SER A  62     -17.428 -34.594  29.430  1.00 30.68           C  
ATOM   1001  OG  SER A  62     -16.765 -35.245  30.447  1.00 32.63           O  
ATOM   1002  H   SER A  62     -18.341 -34.962  27.216  1.00 29.49           H  
ATOM   1003  HA  SER A  62     -16.087 -33.718  28.207  1.00 30.62           H  
ATOM   1004  HB3 SER A  62     -18.256 -35.087  29.213  1.00 30.68           H  
ATOM   1005  HB2 SER A  62     -17.670 -33.682  29.723  1.00 30.68           H  
ATOM   1006  HG  SER A  62     -17.342 -35.795  30.681  1.00 32.63           H  
ATOM   1007  N   SER A  63     -16.110 -36.632  27.157  1.00 30.28           N  
ATOM   1008  CA  SER A  63     -15.200 -37.735  26.851  1.00 30.94           C  
ATOM   1009  C   SER A  63     -14.011 -36.940  26.340  1.00 29.14           C  
ATOM   1010  O   SER A  63     -12.891 -37.361  26.605  1.00 32.34           O  
ATOM   1011  CB  SER A  63     -15.805 -38.689  25.875  1.00 33.07           C  
ATOM   1012  OG  SER A  63     -16.983 -39.251  26.426  1.00 35.46           O  
ATOM   1013  H   SER A  63     -16.885 -36.639  26.673  1.00 30.28           H  
ATOM   1014  HA  SER A  63     -14.959 -38.209  27.684  1.00 30.94           H  
ATOM   1015  HB3 SER A  63     -15.161 -39.412  25.674  1.00 33.07           H  
ATOM   1016  HB2 SER A  63     -16.018 -38.214  25.034  1.00 33.07           H  
ATOM   1017  HG  SER A  63     -17.635 -38.752  26.253  1.00 35.46           H  
ATOM   1018  N   GLY A  64     -14.259 -35.724  25.809  1.00 29.37           N  
ATOM   1019  CA  GLY A  64     -13.164 -34.977  25.191  1.00 30.91           C  
ATOM   1020  C   GLY A  64     -12.612 -33.899  26.133  1.00 30.35           C  
ATOM   1021  O   GLY A  64     -11.423 -33.587  26.068  1.00 33.02           O  
ATOM   1022  H   GLY A  64     -15.188 -35.339  25.698  1.00 29.37           H  
ATOM   1023  HA3 GLY A  64     -13.555 -34.482  24.304  1.00 30.91           H  
ATOM   1024  HA2 GLY A  64     -12.355 -35.627  24.868  1.00 30.91           H  
ATOM   1025  N   LYS A  65     -13.479 -33.325  26.981  1.00 28.65           N  
ATOM   1026  CA  LYS A  65     -13.179 -32.221  27.892  1.00 31.00           C  
ATOM   1027  C   LYS A  65     -12.488 -32.651  29.189  1.00 32.50           C  
ATOM   1028  O   LYS A  65     -11.875 -31.798  29.825  1.00 30.34           O  
ATOM   1029  CB  LYS A  65     -14.494 -31.494  28.220  1.00 29.79           C  
ATOM   1030  CG  LYS A  65     -15.046 -30.704  27.031  1.00 30.30           C  
ATOM   1031  CD  LYS A  65     -16.443 -30.136  27.295  1.00 30.39           C  
ATOM   1032  CE  LYS A  65     -16.833 -29.103  26.235  1.00 33.17           C  
ATOM   1033  NZ  LYS A  65     -17.775 -28.107  26.758  1.00 33.39           N1+
ATOM   1034  H   LYS A  65     -14.447 -33.620  26.961  1.00 28.65           H  
ATOM   1035  HA  LYS A  65     -12.514 -31.520  27.383  1.00 31.00           H  
ATOM   1036  HB3 LYS A  65     -14.342 -30.791  29.041  1.00 29.79           H  
ATOM   1037  HB2 LYS A  65     -15.231 -32.211  28.578  1.00 29.79           H  
ATOM   1038  HG3 LYS A  65     -15.066 -31.313  26.129  1.00 30.30           H  
ATOM   1039  HG2 LYS A  65     -14.351 -29.901  26.808  1.00 30.30           H  
ATOM   1040  HD3 LYS A  65     -16.478 -29.687  28.287  1.00 30.39           H  
ATOM   1041  HD2 LYS A  65     -17.169 -30.952  27.310  1.00 30.39           H  
ATOM   1042  HE3 LYS A  65     -17.277 -29.584  25.363  1.00 33.17           H  
ATOM   1043  HE2 LYS A  65     -15.937 -28.581  25.910  1.00 33.17           H  
ATOM   1044  HZ1 LYS A  65     -17.396 -27.674  27.591  1.00 33.39           H  
ATOM   1045  HZ2 LYS A  65     -17.961 -27.401  26.059  1.00 33.39           H  
ATOM   1046  HZ3 LYS A  65     -18.646 -28.562  27.007  1.00 33.39           H  
ATOM   1047  N   GLY A  66     -12.611 -33.933  29.575  1.00 31.38           N  
ATOM   1048  CA  GLY A  66     -12.075 -34.465  30.827  1.00 31.42           C  
ATOM   1049  C   GLY A  66     -12.908 -34.032  32.041  1.00 30.48           C  
ATOM   1050  O   GLY A  66     -12.340 -33.852  33.115  1.00 31.98           O  
ATOM   1051  H   GLY A  66     -13.146 -34.570  29.001  1.00 31.38           H  
ATOM   1052  HA3 GLY A  66     -11.051 -34.127  30.962  1.00 31.42           H  
ATOM   1053  HA2 GLY A  66     -12.053 -35.554  30.775  1.00 31.42           H  
ATOM   1054  N   THR A  67     -14.226 -33.835  31.866  1.00 28.74           N  
ATOM   1055  CA  THR A  67     -15.167 -33.371  32.892  1.00 30.45           C  
ATOM   1056  C   THR A  67     -16.285 -34.413  33.156  1.00 30.13           C  
ATOM   1057  O   THR A  67     -17.338 -34.046  33.680  1.00 30.76           O  
ATOM   1058  CB  THR A  67     -15.796 -32.006  32.480  1.00 30.96           C  
ATOM   1059  OG1 THR A  67     -16.629 -32.106  31.337  1.00 30.86           O  
ATOM   1060  CG2 THR A  67     -14.761 -30.892  32.250  1.00 31.12           C  
ATOM   1061  H   THR A  67     -14.626 -33.988  30.950  1.00 28.74           H  
ATOM   1062  HA  THR A  67     -14.654 -33.233  33.846  1.00 30.45           H  
ATOM   1063  HB  THR A  67     -16.435 -31.666  33.293  1.00 30.96           H  
ATOM   1064  HG1 THR A  67     -16.914 -31.220  31.086  1.00 30.86           H  
ATOM   1065 HG21 THR A  67     -15.242 -29.946  32.003  1.00 31.12           H  
ATOM   1066 HG22 THR A  67     -14.167 -30.732  33.149  1.00 31.12           H  
ATOM   1067 HG23 THR A  67     -14.076 -31.133  31.438  1.00 31.12           H  
ATOM   1068  N   THR A  68     -16.034 -35.693  32.819  1.00 32.40           N  
ATOM   1069  CA  THR A  68     -16.980 -36.806  32.952  1.00 32.64           C  
ATOM   1070  C   THR A  68     -17.383 -37.118  34.411  1.00 33.86           C  
ATOM   1071  O   THR A  68     -16.532 -37.141  35.300  1.00 33.63           O  
ATOM   1072  CB  THR A  68     -16.407 -38.125  32.357  1.00 33.71           C  
ATOM   1073  OG1 THR A  68     -15.291 -38.613  33.078  1.00 30.61           O  
ATOM   1074  CG2 THR A  68     -16.012 -38.036  30.881  1.00 34.90           C  
ATOM   1075  H   THR A  68     -15.141 -35.930  32.410  1.00 32.40           H  
ATOM   1076  HA  THR A  68     -17.875 -36.532  32.391  1.00 32.64           H  
ATOM   1077  HB  THR A  68     -17.175 -38.894  32.437  1.00 33.71           H  
ATOM   1078  HG1 THR A  68     -15.561 -38.764  33.988  1.00 30.61           H  
ATOM   1079 HG21 THR A  68     -15.707 -39.010  30.498  1.00 34.90           H  
ATOM   1080 HG22 THR A  68     -16.850 -37.697  30.274  1.00 34.90           H  
ATOM   1081 HG23 THR A  68     -15.178 -37.351  30.733  1.00 34.90           H  
ATOM   1082  N   LEU A  69     -18.672 -37.437  34.588  1.00 31.73           N  
ATOM   1083  CA  LEU A  69     -19.253 -38.035  35.786  1.00 33.46           C  
ATOM   1084  C   LEU A  69     -19.132 -39.566  35.675  1.00 32.91           C  
ATOM   1085  O   LEU A  69     -19.466 -40.120  34.626  1.00 31.32           O  
ATOM   1086  CB  LEU A  69     -20.740 -37.616  35.891  1.00 34.81           C  
ATOM   1087  CG  LEU A  69     -20.998 -36.094  36.008  1.00 40.87           C  
ATOM   1088  CD1 LEU A  69     -22.506 -35.773  35.906  1.00 43.49           C  
ATOM   1089  CD2 LEU A  69     -20.348 -35.475  37.263  1.00 49.23           C  
ATOM   1090  H   LEU A  69     -19.284 -37.431  33.779  1.00 31.73           H  
ATOM   1091  HA  LEU A  69     -18.713 -37.692  36.667  1.00 33.46           H  
ATOM   1092  HB3 LEU A  69     -21.195 -38.115  36.748  1.00 34.81           H  
ATOM   1093  HB2 LEU A  69     -21.268 -37.989  35.011  1.00 34.81           H  
ATOM   1094  HG  LEU A  69     -20.534 -35.619  35.142  1.00 40.87           H  
ATOM   1095 HD11 LEU A  69     -22.696 -35.072  35.093  1.00 43.49           H  
ATOM   1096 HD12 LEU A  69     -23.100 -36.663  35.700  1.00 43.49           H  
ATOM   1097 HD13 LEU A  69     -22.911 -35.326  36.814  1.00 43.49           H  
ATOM   1098 HD21 LEU A  69     -21.059 -34.939  37.888  1.00 49.23           H  
ATOM   1099 HD22 LEU A  69     -19.878 -36.223  37.898  1.00 49.23           H  
ATOM   1100 HD23 LEU A  69     -19.577 -34.763  36.974  1.00 49.23           H  
ATOM   1101  N   ARG A  70     -18.657 -40.221  36.749  1.00 32.88           N  
ATOM   1102  CA  ARG A  70     -18.402 -41.664  36.769  1.00 34.21           C  
ATOM   1103  C   ARG A  70     -19.684 -42.503  36.616  1.00 36.10           C  
ATOM   1104  O   ARG A  70     -20.643 -42.288  37.358  1.00 36.27           O  
ATOM   1105  CB  ARG A  70     -17.636 -42.054  38.049  1.00 34.96           C  
ATOM   1106  CG  ARG A  70     -17.075 -43.494  37.984  1.00 37.62           C  
ATOM   1107  CD  ARG A  70     -16.257 -43.933  39.205  1.00 43.30           C  
ATOM   1108  NE  ARG A  70     -17.069 -44.050  40.427  1.00 53.92           N  
ATOM   1109  CZ  ARG A  70     -16.903 -43.438  41.613  1.00 62.16           C  
ATOM   1110  NH1 ARG A  70     -15.948 -42.519  41.834  1.00 61.50           N  
ATOM   1111  NH2 ARG A  70     -17.727 -43.776  42.609  1.00 63.61           N1+
ATOM   1112  H   ARG A  70     -18.394 -39.705  37.576  1.00 32.88           H  
ATOM   1113  HA  ARG A  70     -17.747 -41.868  35.919  1.00 34.21           H  
ATOM   1114  HB3 ARG A  70     -18.286 -41.942  38.918  1.00 34.96           H  
ATOM   1115  HB2 ARG A  70     -16.814 -41.359  38.206  1.00 34.96           H  
ATOM   1116  HG3 ARG A  70     -16.438 -43.581  37.102  1.00 37.62           H  
ATOM   1117  HG2 ARG A  70     -17.873 -44.218  37.820  1.00 37.62           H  
ATOM   1118  HD3 ARG A  70     -15.404 -43.271  39.343  1.00 43.30           H  
ATOM   1119  HD2 ARG A  70     -15.842 -44.919  39.012  1.00 43.30           H  
ATOM   1120 HH22 ARG A  70     -17.642 -43.330  43.516  1.00 63.61           H  
ATOM   1121 HH21 ARG A  70     -18.447 -44.469  42.471  1.00 63.61           H  
ATOM   1122 HH12 ARG A  70     -15.836 -42.093  42.744  1.00 61.50           H  
ATOM   1123 HH11 ARG A  70     -15.342 -42.222  41.080  1.00 61.50           H  
ATOM   1124  HE  ARG A  70     -17.836 -44.702  40.352  1.00 53.92           H  
ATOM   1125  N   GLY A  71     -19.658 -43.507  35.734  1.00 37.11           N  
ATOM   1126  CA  GLY A  71     -20.849 -44.329  35.446  1.00 38.52           C  
ATOM   1127  C   GLY A  71     -22.029 -43.422  35.190  1.00 39.15           C  
ATOM   1128  O   GLY A  71     -23.164 -43.859  35.464  1.00 44.91           O  
ATOM   1129  H   GLY A  71     -18.910 -43.761  35.309  1.00 37.11           H  
ATOM   1130  HA3 GLY A  71     -21.038 -44.916  36.219  1.00 38.52           H  
ATOM   1131  HA2 GLY A  71     -20.676 -44.890  34.650  1.00 38.52           H  
ATOM   1132  N   ARG A  72     -21.781 -42.212  34.682  1.00 35.25           N  
ATOM   1133  CA  ARG A  72     -22.834 -41.189  34.467  1.00 39.65           C  
ATOM   1134  C   ARG A  72     -22.484 -40.367  33.224  1.00 38.89           C  
ATOM   1135  O   ARG A  72     -22.930 -39.203  33.152  1.00 39.79           O  
ATOM   1136  CB  ARG A  72     -22.920 -40.302  35.713  1.00 45.23           C  
ATOM   1137  CG  ARG A  72     -23.577 -40.949  36.921  1.00 51.86           C  
ATOM   1138  CD  ARG A  72     -23.428 -40.025  38.106  1.00 59.66           C  
ATOM   1139  NE  ARG A  72     -24.445 -38.986  38.028  1.00 61.48           N  
ATOM   1140  CZ  ARG A  72     -24.275 -37.689  38.273  1.00 55.79           C  
ATOM   1141  NH1 ARG A  72     -23.107 -37.192  38.651  1.00 50.88           N  
ATOM   1142  NH2 ARG A  72     -25.310 -36.880  38.144  1.00 49.87           N1+
ATOM   1143  H   ARG A  72     -20.946 -41.945  34.425  1.00 35.25           H  
ATOM   1144  HA  ARG A  72     -23.703 -41.638  34.324  1.00 39.65           H  
ATOM   1145  HB3 ARG A  72     -23.421 -39.478  35.495  1.00 45.23           H  
ATOM   1146  HB2 ARG A  72     -22.001 -40.038  35.964  1.00 45.23           H  
ATOM   1147  HG3 ARG A  72     -23.148 -41.817  37.123  1.00 51.86           H  
ATOM   1148  HG2 ARG A  72     -24.536 -41.104  36.740  1.00 51.86           H  
ATOM   1149  HD3 ARG A  72     -22.524 -39.624  38.094  1.00 59.66           H  
ATOM   1150  HD2 ARG A  72     -23.534 -40.535  38.947  1.00 59.66           H  
ATOM   1151 HH22 ARG A  72     -25.217 -36.003  38.309  1.00 49.87           H  
ATOM   1152 HH21 ARG A  72     -26.108 -37.210  37.892  1.00 49.87           H  
ATOM   1153 HH12 ARG A  72     -23.036 -36.310  38.804  1.00 50.88           H  
ATOM   1154 HH11 ARG A  72     -22.383 -37.716  38.742  1.00 50.88           H  
ATOM   1155  HE  ARG A  72     -25.268 -39.243  37.775  1.00 61.48           H  
ATOM   1156  N   SER A  73     -21.724 -40.933  32.277  1.00 35.53           N  
ATOM   1157  CA  SER A  73     -21.277 -40.192  31.069  1.00 33.43           C  
ATOM   1158  C   SER A  73     -21.478 -40.937  29.775  1.00 34.72           C  
ATOM   1159  O   SER A  73     -21.269 -42.168  29.766  1.00 35.49           O  
ATOM   1160  CB  SER A  73     -19.837 -39.883  31.065  1.00 30.61           C  
ATOM   1161  OG  SER A  73     -19.501 -39.109  32.183  1.00 29.75           O  
ATOM   1162  H   SER A  73     -21.422 -41.795  32.303  1.00 35.53           H  
ATOM   1163  HA  SER A  73     -21.778 -39.342  31.012  1.00 33.43           H  
ATOM   1164  HB3 SER A  73     -19.614 -39.440  30.212  1.00 30.61           H  
ATOM   1165  HB2 SER A  73     -19.296 -40.706  31.049  1.00 30.61           H  
ATOM   1166  HG  SER A  73     -20.142 -38.590  32.332  1.00 29.75           H  
ATOM   1167  N   ASP A  74     -21.852 -40.195  28.742  1.00 33.19           N  
ATOM   1168  CA  ASP A  74     -21.882 -40.751  27.393  1.00 35.35           C  
ATOM   1169  C   ASP A  74     -20.621 -40.373  26.589  1.00 34.16           C  
ATOM   1170  O   ASP A  74     -19.877 -39.463  26.961  1.00 30.51           O  
ATOM   1171  CB  ASP A  74     -23.180 -40.348  26.639  1.00 35.01           C  
ATOM   1172  CG  ASP A  74     -23.595 -38.868  26.646  1.00 32.94           C  
ATOM   1173  OD1 ASP A  74     -22.759 -37.988  26.953  1.00 31.20           O  
ATOM   1174  OD2 ASP A  74     -24.745 -38.614  26.230  1.00 35.14           O1-
ATOM   1175  H   ASP A  74     -22.361 -39.328  28.859  1.00 33.19           H  
ATOM   1176  HA  ASP A  74     -21.893 -41.839  27.487  1.00 35.35           H  
ATOM   1177  HB3 ASP A  74     -24.003 -40.896  27.097  1.00 35.01           H  
ATOM   1178  HB2 ASP A  74     -23.143 -40.688  25.603  1.00 35.01           H  
ATOM   1179  N   ALA A  75     -20.440 -41.086  25.472  1.00 35.28           N  
ATOM   1180  CA  ALA A  75     -19.380 -40.884  24.496  1.00 35.29           C  
ATOM   1181  C   ALA A  75     -19.936 -40.125  23.284  1.00 34.07           C  
ATOM   1182  O   ALA A  75     -20.424 -40.746  22.338  1.00 35.23           O  
ATOM   1183  CB  ALA A  75     -18.845 -42.266  24.107  1.00 36.09           C  
ATOM   1184  H   ALA A  75     -21.105 -41.815  25.243  1.00 35.28           H  
ATOM   1185  HA  ALA A  75     -18.557 -40.308  24.923  1.00 35.29           H  
ATOM   1186  HB1 ALA A  75     -18.177 -42.193  23.252  1.00 36.09           H  
ATOM   1187  HB2 ALA A  75     -18.293 -42.724  24.926  1.00 36.09           H  
ATOM   1188  HB3 ALA A  75     -19.658 -42.943  23.842  1.00 36.09           H  
ATOM   1189  N   ASP A  76     -19.862 -38.787  23.345  1.00 29.95           N  
ATOM   1190  CA  ASP A  76     -20.273 -37.891  22.263  1.00 31.64           C  
ATOM   1191  C   ASP A  76     -19.206 -37.873  21.158  1.00 33.31           C  
ATOM   1192  O   ASP A  76     -18.077 -37.463  21.423  1.00 31.42           O  
ATOM   1193  CB  ASP A  76     -20.581 -36.455  22.750  1.00 31.86           C  
ATOM   1194  CG  ASP A  76     -21.521 -36.401  23.963  1.00 28.84           C  
ATOM   1195  OD1 ASP A  76     -22.712 -36.730  23.771  1.00 33.63           O  
ATOM   1196  OD2 ASP A  76     -21.026 -36.140  25.085  1.00 31.94           O1-
ATOM   1197  H   ASP A  76     -19.476 -38.342  24.165  1.00 29.95           H  
ATOM   1198  HA  ASP A  76     -21.199 -38.286  21.836  1.00 31.64           H  
ATOM   1199  HB3 ASP A  76     -21.053 -35.906  21.938  1.00 31.86           H  
ATOM   1200  HB2 ASP A  76     -19.663 -35.923  23.001  1.00 31.86           H  
ATOM   1201  N   LEU A  77     -19.586 -38.321  19.952  1.00 33.29           N  
ATOM   1202  CA  LEU A  77     -18.735 -38.344  18.766  1.00 32.98           C  
ATOM   1203  C   LEU A  77     -19.384 -37.510  17.656  1.00 34.02           C  
ATOM   1204  O   LEU A  77     -20.590 -37.614  17.443  1.00 32.16           O  
ATOM   1205  CB  LEU A  77     -18.545 -39.799  18.268  1.00 35.21           C  
ATOM   1206  CG  LEU A  77     -17.790 -40.754  19.220  1.00 34.94           C  
ATOM   1207  CD1 LEU A  77     -17.739 -42.175  18.620  1.00 34.37           C  
ATOM   1208  CD2 LEU A  77     -16.379 -40.244  19.581  1.00 33.36           C  
ATOM   1209  H   LEU A  77     -20.538 -38.641  19.815  1.00 33.29           H  
ATOM   1210  HA  LEU A  77     -17.765 -37.910  18.995  1.00 32.98           H  
ATOM   1211  HB3 LEU A  77     -18.014 -39.774  17.316  1.00 35.21           H  
ATOM   1212  HB2 LEU A  77     -19.524 -40.229  18.047  1.00 35.21           H  
ATOM   1213  HG  LEU A  77     -18.356 -40.824  20.151  1.00 34.94           H  
ATOM   1214 HD11 LEU A  77     -16.822 -42.712  18.869  1.00 34.37           H  
ATOM   1215 HD12 LEU A  77     -18.566 -42.776  18.989  1.00 34.37           H  
ATOM   1216 HD13 LEU A  77     -17.817 -42.158  17.533  1.00 34.37           H  
ATOM   1217 HD21 LEU A  77     -15.603 -40.994  19.434  1.00 33.36           H  
ATOM   1218 HD22 LEU A  77     -16.084 -39.390  18.973  1.00 33.36           H  
ATOM   1219 HD23 LEU A  77     -16.335 -39.940  20.628  1.00 33.36           H  
ATOM   1220  N   VAL A  78     -18.560 -36.745  16.925  1.00 33.25           N  
ATOM   1221  CA  VAL A  78     -18.962 -36.051  15.706  1.00 32.79           C  
ATOM   1222  C   VAL A  78     -18.139 -36.644  14.550  1.00 33.13           C  
ATOM   1223  O   VAL A  78     -16.937 -36.386  14.461  1.00 32.19           O  
ATOM   1224  CB  VAL A  78     -18.717 -34.517  15.784  1.00 32.70           C  
ATOM   1225  CG1 VAL A  78     -19.066 -33.780  14.474  1.00 33.84           C  
ATOM   1226  CG2 VAL A  78     -19.498 -33.877  16.950  1.00 32.28           C  
ATOM   1227  H   VAL A  78     -17.580 -36.687  17.170  1.00 33.25           H  
ATOM   1228  HA  VAL A  78     -20.021 -36.213  15.501  1.00 32.79           H  
ATOM   1229  HB  VAL A  78     -17.657 -34.349  15.976  1.00 32.70           H  
ATOM   1230 HG11 VAL A  78     -18.842 -32.721  14.555  1.00 33.84           H  
ATOM   1231 HG12 VAL A  78     -18.503 -34.146  13.615  1.00 33.84           H  
ATOM   1232 HG13 VAL A  78     -20.126 -33.870  14.238  1.00 33.84           H  
ATOM   1233 HG21 VAL A  78     -19.378 -32.795  16.964  1.00 32.28           H  
ATOM   1234 HG22 VAL A  78     -20.565 -34.082  16.874  1.00 32.28           H  
ATOM   1235 HG23 VAL A  78     -19.157 -34.253  17.915  1.00 32.28           H  
ATOM   1236  N   VAL A  79     -18.806 -37.445  13.702  1.00 34.04           N  
ATOM   1237  CA  VAL A  79     -18.222 -38.067  12.517  1.00 35.38           C  
ATOM   1238  C   VAL A  79     -18.231 -37.082  11.331  1.00 35.03           C  
ATOM   1239  O   VAL A  79     -19.250 -36.894  10.671  1.00 35.39           O  
ATOM   1240  CB  VAL A  79     -18.913 -39.425  12.179  1.00 35.35           C  
ATOM   1241  CG1 VAL A  79     -20.440 -39.368  11.976  1.00 36.81           C  
ATOM   1242  CG2 VAL A  79     -18.265 -40.144  10.980  1.00 34.91           C  
ATOM   1243  H   VAL A  79     -19.796 -37.593  13.839  1.00 34.04           H  
ATOM   1244  HA  VAL A  79     -17.181 -38.308  12.736  1.00 35.38           H  
ATOM   1245  HB  VAL A  79     -18.744 -40.059  13.049  1.00 35.35           H  
ATOM   1246 HG11 VAL A  79     -20.852 -40.376  11.970  1.00 36.81           H  
ATOM   1247 HG12 VAL A  79     -20.941 -38.821  12.774  1.00 36.81           H  
ATOM   1248 HG13 VAL A  79     -20.713 -38.917  11.025  1.00 36.81           H  
ATOM   1249 HG21 VAL A  79     -18.665 -41.151  10.863  1.00 34.91           H  
ATOM   1250 HG22 VAL A  79     -18.447 -39.612  10.046  1.00 34.91           H  
ATOM   1251 HG23 VAL A  79     -17.188 -40.233  11.103  1.00 34.91           H  
ATOM   1252  N   PHE A  80     -17.079 -36.439  11.100  1.00 32.96           N  
ATOM   1253  CA  PHE A  80     -16.869 -35.508   9.996  1.00 33.84           C  
ATOM   1254  C   PHE A  80     -16.751 -36.255   8.662  1.00 33.41           C  
ATOM   1255  O   PHE A  80     -15.893 -37.130   8.545  1.00 36.14           O  
ATOM   1256  CB  PHE A  80     -15.625 -34.651  10.271  1.00 33.69           C  
ATOM   1257  CG  PHE A  80     -15.811 -33.606  11.352  1.00 29.72           C  
ATOM   1258  CD1 PHE A  80     -16.398 -32.372  11.018  1.00 33.41           C  
ATOM   1259  CD2 PHE A  80     -15.558 -33.896  12.710  1.00 30.62           C  
ATOM   1260  CE1 PHE A  80     -16.603 -31.409  11.992  1.00 34.88           C  
ATOM   1261  CE2 PHE A  80     -15.781 -32.921  13.676  1.00 30.70           C  
ATOM   1262  CZ  PHE A  80     -16.283 -31.677  13.315  1.00 31.80           C  
ATOM   1263  H   PHE A  80     -16.267 -36.640  11.670  1.00 32.96           H  
ATOM   1264  HA  PHE A  80     -17.728 -34.840   9.947  1.00 33.84           H  
ATOM   1265  HB3 PHE A  80     -15.340 -34.125   9.360  1.00 33.69           H  
ATOM   1266  HB2 PHE A  80     -14.775 -35.283  10.525  1.00 33.69           H  
ATOM   1267  HD1 PHE A  80     -16.672 -32.175   9.994  1.00 33.41           H  
ATOM   1268  HD2 PHE A  80     -15.184 -34.865  13.003  1.00 30.62           H  
ATOM   1269  HE1 PHE A  80     -17.010 -30.450  11.716  1.00 34.88           H  
ATOM   1270  HE2 PHE A  80     -15.572 -33.129  14.712  1.00 30.70           H  
ATOM   1271  HZ  PHE A  80     -16.444 -30.920  14.067  1.00 31.80           H  
ATOM   1272  N   LEU A  81     -17.622 -35.907   7.701  1.00 37.01           N  
ATOM   1273  CA  LEU A  81     -17.713 -36.562   6.396  1.00 38.75           C  
ATOM   1274  C   LEU A  81     -17.243 -35.612   5.290  1.00 40.00           C  
ATOM   1275  O   LEU A  81     -17.608 -34.436   5.298  1.00 40.91           O  
ATOM   1276  CB  LEU A  81     -19.170 -37.012   6.139  1.00 38.19           C  
ATOM   1277  CG  LEU A  81     -19.685 -38.092   7.115  1.00 41.44           C  
ATOM   1278  CD1 LEU A  81     -21.163 -38.431   6.844  1.00 45.65           C  
ATOM   1279  CD2 LEU A  81     -18.807 -39.356   7.103  1.00 42.72           C  
ATOM   1280  H   LEU A  81     -18.283 -35.161   7.872  1.00 37.01           H  
ATOM   1281  HA  LEU A  81     -17.067 -37.439   6.373  1.00 38.75           H  
ATOM   1282  HB3 LEU A  81     -19.253 -37.396   5.120  1.00 38.19           H  
ATOM   1283  HB2 LEU A  81     -19.828 -36.142   6.184  1.00 38.19           H  
ATOM   1284  HG  LEU A  81     -19.645 -37.681   8.125  1.00 41.44           H  
ATOM   1285 HD11 LEU A  81     -21.769 -38.260   7.732  1.00 45.65           H  
ATOM   1286 HD12 LEU A  81     -21.581 -37.821   6.043  1.00 45.65           H  
ATOM   1287 HD13 LEU A  81     -21.301 -39.473   6.553  1.00 45.65           H  
ATOM   1288 HD21 LEU A  81     -19.351 -40.236   7.441  1.00 42.72           H  
ATOM   1289 HD22 LEU A  81     -18.419 -39.570   6.106  1.00 42.72           H  
ATOM   1290 HD23 LEU A  81     -17.952 -39.232   7.767  1.00 42.72           H  
ATOM   1291  N   THR A  82     -16.473 -36.164   4.336  1.00 44.71           N  
ATOM   1292  CA  THR A  82     -15.963 -35.458   3.155  1.00 45.85           C  
ATOM   1293  C   THR A  82     -17.063 -35.088   2.132  1.00 43.85           C  
ATOM   1294  O   THR A  82     -16.866 -34.144   1.368  1.00 43.43           O  
ATOM   1295  CB  THR A  82     -14.894 -36.308   2.411  1.00 46.73           C  
ATOM   1296  OG1 THR A  82     -15.447 -37.455   1.786  1.00 44.21           O  
ATOM   1297  CG2 THR A  82     -13.702 -36.718   3.293  1.00 45.76           C  
ATOM   1298  H   THR A  82     -16.224 -37.142   4.401  1.00 44.71           H  
ATOM   1299  HA  THR A  82     -15.495 -34.530   3.492  1.00 45.85           H  
ATOM   1300  HB  THR A  82     -14.486 -35.697   1.603  1.00 46.73           H  
ATOM   1301  HG1 THR A  82     -14.736 -37.932   1.351  1.00 44.21           H  
ATOM   1302 HG21 THR A  82     -12.948 -37.252   2.712  1.00 45.76           H  
ATOM   1303 HG22 THR A  82     -13.215 -35.841   3.718  1.00 45.76           H  
ATOM   1304 HG23 THR A  82     -14.003 -37.363   4.117  1.00 45.76           H  
ATOM   1305  N   LYS A  83     -18.191 -35.819   2.147  1.00 41.48           N  
ATOM   1306  CA  LYS A  83     -19.327 -35.611   1.247  1.00 45.89           C  
ATOM   1307  C   LYS A  83     -20.306 -34.538   1.755  1.00 44.62           C  
ATOM   1308  O   LYS A  83     -21.135 -34.097   0.964  1.00 48.90           O  
ATOM   1309  CB  LYS A  83     -20.057 -36.949   1.018  1.00 50.79           C  
ATOM   1310  CG  LYS A  83     -19.147 -38.098   0.544  1.00 58.87           C  
ATOM   1311  CD  LYS A  83     -18.333 -37.853  -0.739  1.00 64.04           C  
ATOM   1312  CE  LYS A  83     -19.197 -37.679  -1.998  1.00 67.97           C  
ATOM   1313  NZ  LYS A  83     -18.372 -37.580  -3.215  1.00 68.17           N1+
ATOM   1314  H   LYS A  83     -18.273 -36.583   2.801  1.00 41.48           H  
ATOM   1315  HA  LYS A  83     -18.958 -35.254   0.284  1.00 45.89           H  
ATOM   1316  HB3 LYS A  83     -20.865 -36.808   0.299  1.00 50.79           H  
ATOM   1317  HB2 LYS A  83     -20.537 -37.262   1.946  1.00 50.79           H  
ATOM   1318  HG3 LYS A  83     -19.763 -38.979   0.393  1.00 58.87           H  
ATOM   1319  HG2 LYS A  83     -18.459 -38.355   1.350  1.00 58.87           H  
ATOM   1320  HD3 LYS A  83     -17.658 -38.699  -0.876  1.00 64.04           H  
ATOM   1321  HD2 LYS A  83     -17.682 -36.987  -0.605  1.00 64.04           H  
ATOM   1322  HE3 LYS A  83     -19.815 -36.785  -1.918  1.00 67.97           H  
ATOM   1323  HE2 LYS A  83     -19.870 -38.530  -2.112  1.00 67.97           H  
ATOM   1324  HZ1 LYS A  83     -17.830 -38.426  -3.324  1.00 68.17           H  
ATOM   1325  HZ2 LYS A  83     -18.976 -37.486  -4.021  1.00 68.17           H  
ATOM   1326  HZ3 LYS A  83     -17.754 -36.783  -3.155  1.00 68.17           H  
ATOM   1327  N   LEU A  84     -20.181 -34.123   3.029  1.00 37.96           N  
ATOM   1328  CA  LEU A  84     -20.871 -32.970   3.604  1.00 40.93           C  
ATOM   1329  C   LEU A  84     -19.952 -31.754   3.423  1.00 41.03           C  
ATOM   1330  O   LEU A  84     -18.962 -31.637   4.142  1.00 48.50           O  
ATOM   1331  CB  LEU A  84     -21.198 -33.256   5.090  1.00 43.75           C  
ATOM   1332  CG  LEU A  84     -22.342 -34.281   5.276  1.00 46.01           C  
ATOM   1333  CD1 LEU A  84     -22.498 -34.702   6.750  1.00 48.65           C  
ATOM   1334  CD2 LEU A  84     -23.673 -33.775   4.690  1.00 46.08           C  
ATOM   1335  H   LEU A  84     -19.459 -34.530   3.607  1.00 37.96           H  
ATOM   1336  HA  LEU A  84     -21.800 -32.780   3.069  1.00 40.93           H  
ATOM   1337  HB3 LEU A  84     -21.480 -32.329   5.590  1.00 43.75           H  
ATOM   1338  HB2 LEU A  84     -20.297 -33.605   5.598  1.00 43.75           H  
ATOM   1339  HG  LEU A  84     -22.063 -35.185   4.731  1.00 46.01           H  
ATOM   1340 HD11 LEU A  84     -22.761 -35.757   6.824  1.00 48.65           H  
ATOM   1341 HD12 LEU A  84     -21.575 -34.566   7.310  1.00 48.65           H  
ATOM   1342 HD13 LEU A  84     -23.275 -34.131   7.260  1.00 48.65           H  
ATOM   1343 HD21 LEU A  84     -24.529 -34.046   5.310  1.00 46.08           H  
ATOM   1344 HD22 LEU A  84     -23.674 -32.691   4.585  1.00 46.08           H  
ATOM   1345 HD23 LEU A  84     -23.845 -34.188   3.697  1.00 46.08           H  
ATOM   1346  N   THR A  85     -20.267 -30.924   2.415  1.00 42.93           N  
ATOM   1347  CA  THR A  85     -19.387 -29.872   1.891  1.00 43.71           C  
ATOM   1348  C   THR A  85     -19.775 -28.441   2.330  1.00 42.16           C  
ATOM   1349  O   THR A  85     -19.033 -27.514   2.006  1.00 37.88           O  
ATOM   1350  CB  THR A  85     -19.347 -29.912   0.334  1.00 45.12           C  
ATOM   1351  OG1 THR A  85     -20.510 -29.375  -0.273  1.00 46.29           O  
ATOM   1352  CG2 THR A  85     -19.073 -31.309  -0.246  1.00 42.73           C  
ATOM   1353  H   THR A  85     -21.097 -31.111   1.862  1.00 42.93           H  
ATOM   1354  HA  THR A  85     -18.370 -30.039   2.249  1.00 43.71           H  
ATOM   1355  HB  THR A  85     -18.521 -29.277   0.012  1.00 45.12           H  
ATOM   1356  HG1 THR A  85     -20.549 -28.435  -0.080  1.00 46.29           H  
ATOM   1357 HG21 THR A  85     -18.910 -31.260  -1.322  1.00 42.73           H  
ATOM   1358 HG22 THR A  85     -18.185 -31.755   0.205  1.00 42.73           H  
ATOM   1359 HG23 THR A  85     -19.910 -31.984  -0.075  1.00 42.73           H  
ATOM   1360  N   SER A  86     -20.888 -28.273   3.062  1.00 39.88           N  
ATOM   1361  CA  SER A  86     -21.313 -26.991   3.631  1.00 41.89           C  
ATOM   1362  C   SER A  86     -22.266 -27.206   4.816  1.00 39.82           C  
ATOM   1363  O   SER A  86     -22.738 -28.324   5.036  1.00 40.80           O  
ATOM   1364  CB  SER A  86     -21.906 -26.068   2.536  1.00 44.28           C  
ATOM   1365  OG  SER A  86     -23.193 -26.473   2.114  1.00 42.30           O  
ATOM   1366  H   SER A  86     -21.451 -29.075   3.311  1.00 39.88           H  
ATOM   1367  HA  SER A  86     -20.425 -26.501   4.033  1.00 41.89           H  
ATOM   1368  HB3 SER A  86     -21.249 -26.006   1.668  1.00 44.28           H  
ATOM   1369  HB2 SER A  86     -21.990 -25.051   2.921  1.00 44.28           H  
ATOM   1370  HG  SER A  86     -23.094 -27.226   1.525  1.00 42.30           H  
ATOM   1371  N   PHE A  87     -22.544 -26.111   5.546  1.00 36.62           N  
ATOM   1372  CA  PHE A  87     -23.535 -26.061   6.627  1.00 36.28           C  
ATOM   1373  C   PHE A  87     -24.959 -26.382   6.128  1.00 39.20           C  
ATOM   1374  O   PHE A  87     -25.688 -27.095   6.814  1.00 37.03           O  
ATOM   1375  CB  PHE A  87     -23.523 -24.669   7.287  1.00 36.49           C  
ATOM   1376  CG  PHE A  87     -22.220 -24.221   7.925  1.00 35.43           C  
ATOM   1377  CD1 PHE A  87     -21.729 -24.855   9.084  1.00 35.66           C  
ATOM   1378  CD2 PHE A  87     -21.468 -23.183   7.338  1.00 37.32           C  
ATOM   1379  CE1 PHE A  87     -20.534 -24.429   9.651  1.00 36.33           C  
ATOM   1380  CE2 PHE A  87     -20.278 -22.773   7.920  1.00 37.10           C  
ATOM   1381  CZ  PHE A  87     -19.814 -23.392   9.071  1.00 35.36           C  
ATOM   1382  H   PHE A  87     -22.089 -25.237   5.324  1.00 36.62           H  
ATOM   1383  HA  PHE A  87     -23.260 -26.808   7.373  1.00 36.28           H  
ATOM   1384  HB3 PHE A  87     -24.290 -24.630   8.063  1.00 36.49           H  
ATOM   1385  HB2 PHE A  87     -23.798 -23.923   6.542  1.00 36.49           H  
ATOM   1386  HD1 PHE A  87     -22.282 -25.666   9.535  1.00 35.66           H  
ATOM   1387  HD2 PHE A  87     -21.822 -22.696   6.441  1.00 37.32           H  
ATOM   1388  HE1 PHE A  87     -20.161 -24.904  10.546  1.00 36.33           H  
ATOM   1389  HE2 PHE A  87     -19.707 -21.970   7.477  1.00 37.10           H  
ATOM   1390  HZ  PHE A  87     -18.884 -23.064   9.510  1.00 35.36           H  
ATOM   1391  N   GLU A  88     -25.306 -25.894   4.922  1.00 41.64           N  
ATOM   1392  CA  GLU A  88     -26.548 -26.207   4.212  1.00 44.38           C  
ATOM   1393  C   GLU A  88     -26.647 -27.681   3.793  1.00 43.21           C  
ATOM   1394  O   GLU A  88     -27.722 -28.266   3.917  1.00 42.61           O  
ATOM   1395  CB  GLU A  88     -26.708 -25.241   3.011  1.00 47.19           C  
ATOM   1396  CG  GLU A  88     -27.905 -25.488   2.053  1.00 49.67           C  
ATOM   1397  CD  GLU A  88     -29.318 -25.305   2.635  1.00 59.51           C  
ATOM   1398  OE1 GLU A  88     -29.458 -24.805   3.773  1.00 56.36           O  
ATOM   1399  OE2 GLU A  88     -30.274 -25.650   1.907  1.00 70.04           O1-
ATOM   1400  H   GLU A  88     -24.643 -25.328   4.412  1.00 41.64           H  
ATOM   1401  HA  GLU A  88     -27.365 -26.040   4.912  1.00 44.38           H  
ATOM   1402  HB3 GLU A  88     -25.795 -25.272   2.416  1.00 47.19           H  
ATOM   1403  HB2 GLU A  88     -26.760 -24.217   3.379  1.00 47.19           H  
ATOM   1404  HG3 GLU A  88     -27.833 -26.481   1.608  1.00 49.67           H  
ATOM   1405  HG2 GLU A  88     -27.815 -24.793   1.217  1.00 49.67           H  
ATOM   1406  N   ASP A  89     -25.521 -28.258   3.341  1.00 44.04           N  
ATOM   1407  CA  ASP A  89     -25.415 -29.661   2.941  1.00 43.94           C  
ATOM   1408  C   ASP A  89     -25.643 -30.602   4.139  1.00 43.28           C  
ATOM   1409  O   ASP A  89     -26.366 -31.585   3.995  1.00 45.89           O  
ATOM   1410  CB  ASP A  89     -24.048 -29.961   2.268  1.00 43.87           C  
ATOM   1411  CG  ASP A  89     -24.050 -31.042   1.174  1.00 46.58           C  
ATOM   1412  OD1 ASP A  89     -25.078 -31.205   0.484  1.00 42.33           O  
ATOM   1413  OD2 ASP A  89     -22.951 -31.582   0.930  1.00 48.62           O1-
ATOM   1414  H   ASP A  89     -24.677 -27.707   3.270  1.00 44.04           H  
ATOM   1415  HA  ASP A  89     -26.237 -29.827   2.243  1.00 43.94           H  
ATOM   1416  HB3 ASP A  89     -23.304 -30.214   3.025  1.00 43.87           H  
ATOM   1417  HB2 ASP A  89     -23.668 -29.053   1.802  1.00 43.87           H  
ATOM   1418  N   GLN A  90     -25.078 -30.240   5.306  1.00 41.27           N  
ATOM   1419  CA  GLN A  90     -25.315 -30.892   6.592  1.00 38.53           C  
ATOM   1420  C   GLN A  90     -26.781 -30.818   7.041  1.00 37.51           C  
ATOM   1421  O   GLN A  90     -27.325 -31.849   7.426  1.00 39.29           O  
ATOM   1422  CB  GLN A  90     -24.336 -30.335   7.647  1.00 37.63           C  
ATOM   1423  CG  GLN A  90     -24.611 -30.794   9.099  1.00 39.03           C  
ATOM   1424  CD  GLN A  90     -23.589 -30.258  10.096  1.00 39.49           C  
ATOM   1425  OE1 GLN A  90     -22.585 -29.666   9.713  1.00 42.28           O  
ATOM   1426  NE2 GLN A  90     -23.826 -30.499  11.385  1.00 34.81           N  
ATOM   1427  H   GLN A  90     -24.487 -29.419   5.329  1.00 41.27           H  
ATOM   1428  HA  GLN A  90     -25.079 -31.949   6.466  1.00 38.53           H  
ATOM   1429  HB3 GLN A  90     -24.347 -29.245   7.614  1.00 37.63           H  
ATOM   1430  HB2 GLN A  90     -23.325 -30.631   7.359  1.00 37.63           H  
ATOM   1431  HG3 GLN A  90     -24.607 -31.884   9.149  1.00 39.03           H  
ATOM   1432  HG2 GLN A  90     -25.593 -30.461   9.433  1.00 39.03           H  
ATOM   1433 HE22 GLN A  90     -23.154 -30.213  12.086  1.00 34.81           H  
ATOM   1434 HE21 GLN A  90     -24.644 -31.017  11.670  1.00 34.81           H  
ATOM   1435  N   LEU A  91     -27.394 -29.623   6.965  1.00 37.69           N  
ATOM   1436  CA  LEU A  91     -28.782 -29.364   7.362  1.00 38.57           C  
ATOM   1437  C   LEU A  91     -29.801 -30.288   6.665  1.00 42.10           C  
ATOM   1438  O   LEU A  91     -30.708 -30.780   7.331  1.00 44.25           O  
ATOM   1439  CB  LEU A  91     -29.110 -27.871   7.121  1.00 39.02           C  
ATOM   1440  CG  LEU A  91     -30.463 -27.375   7.689  1.00 41.23           C  
ATOM   1441  CD1 LEU A  91     -30.540 -27.492   9.224  1.00 44.30           C  
ATOM   1442  CD2 LEU A  91     -30.757 -25.939   7.219  1.00 45.93           C  
ATOM   1443  H   LEU A  91     -26.871 -28.822   6.636  1.00 37.69           H  
ATOM   1444  HA  LEU A  91     -28.837 -29.566   8.433  1.00 38.57           H  
ATOM   1445  HB3 LEU A  91     -29.089 -27.682   6.048  1.00 39.02           H  
ATOM   1446  HB2 LEU A  91     -28.314 -27.256   7.537  1.00 39.02           H  
ATOM   1447  HG  LEU A  91     -31.255 -27.994   7.268  1.00 41.23           H  
ATOM   1448 HD11 LEU A  91     -31.020 -26.628   9.684  1.00 44.30           H  
ATOM   1449 HD12 LEU A  91     -31.117 -28.370   9.515  1.00 44.30           H  
ATOM   1450 HD13 LEU A  91     -29.551 -27.580   9.671  1.00 44.30           H  
ATOM   1451 HD21 LEU A  91     -31.814 -25.810   6.986  1.00 45.93           H  
ATOM   1452 HD22 LEU A  91     -30.486 -25.199   7.973  1.00 45.93           H  
ATOM   1453 HD23 LEU A  91     -30.199 -25.685   6.319  1.00 45.93           H  
ATOM   1454  N   ARG A  92     -29.607 -30.523   5.357  1.00 45.35           N  
ATOM   1455  CA  ARG A  92     -30.479 -31.362   4.537  1.00 48.61           C  
ATOM   1456  C   ARG A  92     -30.156 -32.866   4.624  1.00 46.93           C  
ATOM   1457  O   ARG A  92     -31.097 -33.658   4.623  1.00 48.56           O  
ATOM   1458  CB  ARG A  92     -30.423 -30.880   3.070  1.00 55.37           C  
ATOM   1459  CG  ARG A  92     -30.809 -29.403   2.844  1.00 63.27           C  
ATOM   1460  CD  ARG A  92     -32.266 -29.060   3.199  1.00 69.97           C  
ATOM   1461  NE  ARG A  92     -32.520 -27.615   3.084  1.00 73.15           N  
ATOM   1462  CZ  ARG A  92     -33.660 -26.957   3.357  1.00 78.51           C  
ATOM   1463  NH1 ARG A  92     -34.758 -27.582   3.811  1.00 82.14           N  
ATOM   1464  NH2 ARG A  92     -33.694 -25.633   3.164  1.00 78.82           N1+
ATOM   1465  H   ARG A  92     -28.828 -30.085   4.883  1.00 45.35           H  
ATOM   1466  HA  ARG A  92     -31.502 -31.250   4.894  1.00 48.61           H  
ATOM   1467  HB3 ARG A  92     -31.078 -31.504   2.461  1.00 55.37           H  
ATOM   1468  HB2 ARG A  92     -29.416 -31.033   2.678  1.00 55.37           H  
ATOM   1469  HG3 ARG A  92     -30.681 -29.234   1.774  1.00 63.27           H  
ATOM   1470  HG2 ARG A  92     -30.118 -28.714   3.327  1.00 63.27           H  
ATOM   1471  HD3 ARG A  92     -32.573 -29.456   4.165  1.00 69.97           H  
ATOM   1472  HD2 ARG A  92     -32.913 -29.518   2.449  1.00 69.97           H  
ATOM   1473 HH22 ARG A  92     -34.535 -25.105   3.345  1.00 78.82           H  
ATOM   1474 HH21 ARG A  92     -32.875 -25.161   2.805  1.00 78.82           H  
ATOM   1475 HH12 ARG A  92     -35.606 -27.068   4.000  1.00 82.14           H  
ATOM   1476 HH11 ARG A  92     -34.743 -28.582   3.949  1.00 82.14           H  
ATOM   1477  HE  ARG A  92     -31.737 -27.069   2.738  1.00 73.15           H  
ATOM   1478  N   ARG A  93     -28.863 -33.238   4.659  1.00 44.16           N  
ATOM   1479  CA  ARG A  93     -28.420 -34.619   4.416  1.00 46.14           C  
ATOM   1480  C   ARG A  93     -27.943 -35.388   5.657  1.00 43.04           C  
ATOM   1481  O   ARG A  93     -27.683 -36.581   5.515  1.00 44.68           O  
ATOM   1482  CB  ARG A  93     -27.309 -34.636   3.352  1.00 46.75           C  
ATOM   1483  CG  ARG A  93     -27.722 -34.030   1.998  1.00 47.55           C  
ATOM   1484  CD  ARG A  93     -26.577 -34.042   0.977  1.00 47.45           C  
ATOM   1485  NE  ARG A  93     -26.202 -35.401   0.546  1.00 57.09           N  
ATOM   1486  CZ  ARG A  93     -25.023 -35.780   0.017  1.00 55.52           C  
ATOM   1487  NH1 ARG A  93     -24.020 -34.911  -0.193  1.00 50.04           N  
ATOM   1488  NH2 ARG A  93     -24.846 -37.067  -0.304  1.00 62.30           N1+
ATOM   1489  H   ARG A  93     -28.136 -32.535   4.669  1.00 44.16           H  
ATOM   1490  HA  ARG A  93     -29.248 -35.200   4.008  1.00 46.14           H  
ATOM   1491  HB3 ARG A  93     -26.997 -35.668   3.183  1.00 46.75           H  
ATOM   1492  HB2 ARG A  93     -26.428 -34.123   3.733  1.00 46.75           H  
ATOM   1493  HG3 ARG A  93     -28.114 -33.018   2.091  1.00 47.55           H  
ATOM   1494  HG2 ARG A  93     -28.546 -34.630   1.615  1.00 47.55           H  
ATOM   1495  HD3 ARG A  93     -25.702 -33.644   1.489  1.00 47.45           H  
ATOM   1496  HD2 ARG A  93     -26.781 -33.383   0.135  1.00 47.45           H  
ATOM   1497 HH22 ARG A  93     -23.981 -37.380  -0.717  1.00 62.30           H  
ATOM   1498 HH21 ARG A  93     -25.592 -37.732  -0.149  1.00 62.30           H  
ATOM   1499 HH12 ARG A  93     -23.133 -35.211  -0.568  1.00 50.04           H  
ATOM   1500 HH11 ARG A  93     -24.137 -33.935   0.053  1.00 50.04           H  
ATOM   1501  HE  ARG A  93     -26.918 -36.106   0.679  1.00 57.09           H  
ATOM   1502  N   ARG A  94     -27.843 -34.758   6.841  1.00 37.48           N  
ATOM   1503  CA  ARG A  94     -27.454 -35.441   8.087  1.00 39.80           C  
ATOM   1504  C   ARG A  94     -28.394 -36.598   8.479  1.00 39.86           C  
ATOM   1505  O   ARG A  94     -27.913 -37.562   9.065  1.00 38.96           O  
ATOM   1506  CB  ARG A  94     -27.320 -34.427   9.240  1.00 39.86           C  
ATOM   1507  CG  ARG A  94     -28.642 -33.760   9.654  1.00 40.98           C  
ATOM   1508  CD  ARG A  94     -28.421 -32.559  10.572  1.00 41.07           C  
ATOM   1509  NE  ARG A  94     -29.708 -32.031  11.042  1.00 42.30           N  
ATOM   1510  CZ  ARG A  94     -29.977 -30.781  11.454  1.00 41.72           C  
ATOM   1511  NH1 ARG A  94     -29.051 -29.808  11.455  1.00 43.58           N  
ATOM   1512  NH2 ARG A  94     -31.212 -30.503  11.883  1.00 43.87           N1+
ATOM   1513  H   ARG A  94     -28.041 -33.767   6.906  1.00 37.48           H  
ATOM   1514  HA  ARG A  94     -26.466 -35.872   7.916  1.00 39.80           H  
ATOM   1515  HB3 ARG A  94     -26.580 -33.674   8.972  1.00 39.86           H  
ATOM   1516  HB2 ARG A  94     -26.908 -34.925  10.116  1.00 39.86           H  
ATOM   1517  HG3 ARG A  94     -29.338 -34.471  10.104  1.00 40.98           H  
ATOM   1518  HG2 ARG A  94     -29.130 -33.397   8.749  1.00 40.98           H  
ATOM   1519  HD3 ARG A  94     -27.949 -31.773   9.983  1.00 41.07           H  
ATOM   1520  HD2 ARG A  94     -27.741 -32.787  11.393  1.00 41.07           H  
ATOM   1521 HH22 ARG A  94     -31.421 -29.572  12.229  1.00 43.87           H  
ATOM   1522 HH21 ARG A  94     -31.917 -31.226  11.944  1.00 43.87           H  
ATOM   1523 HH12 ARG A  94     -29.294 -28.886  11.794  1.00 43.58           H  
ATOM   1524 HH11 ARG A  94     -28.113 -29.995  11.135  1.00 43.58           H  
ATOM   1525  HE  ARG A  94     -30.461 -32.706  11.062  1.00 42.30           H  
ATOM   1526  N   GLY A  95     -29.686 -36.500   8.113  1.00 43.16           N  
ATOM   1527  CA  GLY A  95     -30.690 -37.543   8.314  1.00 44.88           C  
ATOM   1528  C   GLY A  95     -30.430 -38.765   7.416  1.00 46.93           C  
ATOM   1529  O   GLY A  95     -30.687 -39.886   7.848  1.00 45.95           O  
ATOM   1530  H   GLY A  95     -29.991 -35.668   7.628  1.00 43.16           H  
ATOM   1531  HA3 GLY A  95     -31.672 -37.135   8.076  1.00 44.88           H  
ATOM   1532  HA2 GLY A  95     -30.716 -37.842   9.363  1.00 44.88           H  
ATOM   1533  N   GLU A  96     -29.888 -38.561   6.200  1.00 47.95           N  
ATOM   1534  CA  GLU A  96     -29.478 -39.622   5.274  1.00 50.33           C  
ATOM   1535  C   GLU A  96     -28.297 -40.433   5.832  1.00 44.65           C  
ATOM   1536  O   GLU A  96     -28.339 -41.663   5.790  1.00 46.83           O  
ATOM   1537  CB  GLU A  96     -29.097 -39.041   3.892  1.00 56.64           C  
ATOM   1538  CG  GLU A  96     -30.157 -38.116   3.251  1.00 58.89           C  
ATOM   1539  CD  GLU A  96     -29.741 -37.461   1.920  1.00 61.26           C  
ATOM   1540  OE1 GLU A  96     -28.600 -37.681   1.450  1.00 60.17           O  
ATOM   1541  OE2 GLU A  96     -30.590 -36.713   1.386  1.00 69.00           O1-
ATOM   1542  H   GLU A  96     -29.673 -37.619   5.906  1.00 47.95           H  
ATOM   1543  HA  GLU A  96     -30.328 -40.296   5.141  1.00 50.33           H  
ATOM   1544  HB3 GLU A  96     -28.912 -39.874   3.211  1.00 56.64           H  
ATOM   1545  HB2 GLU A  96     -28.145 -38.516   3.964  1.00 56.64           H  
ATOM   1546  HG3 GLU A  96     -30.415 -37.312   3.940  1.00 58.89           H  
ATOM   1547  HG2 GLU A  96     -31.074 -38.682   3.086  1.00 58.89           H  
ATOM   1548  N   PHE A  97     -27.285 -39.722   6.362  1.00 42.75           N  
ATOM   1549  CA  PHE A  97     -26.094 -40.312   6.970  1.00 43.14           C  
ATOM   1550  C   PHE A  97     -26.365 -40.976   8.331  1.00 40.56           C  
ATOM   1551  O   PHE A  97     -25.796 -42.034   8.578  1.00 43.96           O  
ATOM   1552  CB  PHE A  97     -24.945 -39.286   7.032  1.00 42.36           C  
ATOM   1553  CG  PHE A  97     -24.388 -38.897   5.670  1.00 46.04           C  
ATOM   1554  CD1 PHE A  97     -23.682 -39.842   4.893  1.00 47.47           C  
ATOM   1555  CD2 PHE A  97     -24.650 -37.624   5.121  1.00 50.15           C  
ATOM   1556  CE1 PHE A  97     -23.232 -39.505   3.623  1.00 47.33           C  
ATOM   1557  CE2 PHE A  97     -24.203 -37.312   3.843  1.00 48.55           C  
ATOM   1558  CZ  PHE A  97     -23.489 -38.244   3.102  1.00 49.66           C  
ATOM   1559  H   PHE A  97     -27.327 -38.712   6.345  1.00 42.75           H  
ATOM   1560  HA  PHE A  97     -25.766 -41.119   6.311  1.00 43.14           H  
ATOM   1561  HB3 PHE A  97     -24.121 -39.690   7.623  1.00 42.36           H  
ATOM   1562  HB2 PHE A  97     -25.274 -38.386   7.555  1.00 42.36           H  
ATOM   1563  HD1 PHE A  97     -23.490 -40.830   5.284  1.00 47.47           H  
ATOM   1564  HD2 PHE A  97     -25.192 -36.886   5.691  1.00 50.15           H  
ATOM   1565  HE1 PHE A  97     -22.692 -40.228   3.032  1.00 47.33           H  
ATOM   1566  HE2 PHE A  97     -24.414 -36.341   3.421  1.00 48.55           H  
ATOM   1567  HZ  PHE A  97     -23.142 -37.990   2.112  1.00 49.66           H  
ATOM   1568  N   ILE A  98     -27.270 -40.403   9.150  1.00 43.63           N  
ATOM   1569  CA  ILE A  98     -27.790 -40.995  10.393  1.00 43.47           C  
ATOM   1570  C   ILE A  98     -28.451 -42.369  10.166  1.00 48.07           C  
ATOM   1571  O   ILE A  98     -28.171 -43.300  10.921  1.00 49.19           O  
ATOM   1572  CB  ILE A  98     -28.783 -40.024  11.121  1.00 43.07           C  
ATOM   1573  CG1 ILE A  98     -28.002 -38.979  11.947  1.00 45.19           C  
ATOM   1574  CG2 ILE A  98     -29.882 -40.659  12.006  1.00 42.68           C  
ATOM   1575  CD1 ILE A  98     -28.798 -37.711  12.288  1.00 44.74           C  
ATOM   1576  H   ILE A  98     -27.681 -39.517   8.886  1.00 43.63           H  
ATOM   1577  HA  ILE A  98     -26.931 -41.163  11.046  1.00 43.47           H  
ATOM   1578  HB  ILE A  98     -29.314 -39.483  10.339  1.00 43.07           H  
ATOM   1579 HG13 ILE A  98     -27.116 -38.675  11.401  1.00 45.19           H  
ATOM   1580 HG12 ILE A  98     -27.633 -39.432  12.868  1.00 45.19           H  
ATOM   1581 HG21 ILE A  98     -30.483 -39.899  12.503  1.00 42.68           H  
ATOM   1582 HG22 ILE A  98     -30.580 -41.263  11.426  1.00 42.68           H  
ATOM   1583 HG23 ILE A  98     -29.452 -41.292  12.778  1.00 42.68           H  
ATOM   1584 HD11 ILE A  98     -28.131 -36.861  12.427  1.00 44.74           H  
ATOM   1585 HD12 ILE A  98     -29.501 -37.446  11.498  1.00 44.74           H  
ATOM   1586 HD13 ILE A  98     -29.368 -37.834  13.209  1.00 44.74           H  
ATOM   1587  N   GLN A  99     -29.283 -42.469   9.115  1.00 50.33           N  
ATOM   1588  CA  GLN A  99     -29.966 -43.701   8.728  1.00 52.53           C  
ATOM   1589  C   GLN A  99     -29.049 -44.736   8.056  1.00 52.19           C  
ATOM   1590  O   GLN A  99     -29.291 -45.927   8.243  1.00 52.26           O  
ATOM   1591  CB  GLN A  99     -31.197 -43.374   7.855  1.00 58.51           C  
ATOM   1592  CG  GLN A  99     -32.365 -42.682   8.595  1.00 69.56           C  
ATOM   1593  CD  GLN A  99     -32.891 -43.471   9.796  1.00 79.98           C  
ATOM   1594  OE1 GLN A  99     -32.624 -43.119  10.942  1.00 87.18           O  
ATOM   1595  NE2 GLN A  99     -33.632 -44.551   9.538  1.00 84.69           N  
ATOM   1596  H   GLN A  99     -29.470 -41.654   8.545  1.00 50.33           H  
ATOM   1597  HA  GLN A  99     -30.309 -44.179   9.646  1.00 52.53           H  
ATOM   1598  HB3 GLN A  99     -31.578 -44.294   7.410  1.00 58.51           H  
ATOM   1599  HB2 GLN A  99     -30.890 -42.749   7.015  1.00 58.51           H  
ATOM   1600  HG3 GLN A  99     -33.186 -42.499   7.902  1.00 69.56           H  
ATOM   1601  HG2 GLN A  99     -32.050 -41.704   8.957  1.00 69.56           H  
ATOM   1602 HE22 GLN A  99     -33.998 -45.104  10.299  1.00 84.69           H  
ATOM   1603 HE21 GLN A  99     -33.835 -44.819   8.587  1.00 84.69           H  
ATOM   1604  N   GLU A 100     -28.005 -44.295   7.330  1.00 48.14           N  
ATOM   1605  CA  GLU A 100     -26.994 -45.188   6.756  1.00 48.92           C  
ATOM   1606  C   GLU A 100     -26.079 -45.799   7.832  1.00 46.15           C  
ATOM   1607  O   GLU A 100     -25.835 -47.003   7.789  1.00 45.38           O  
ATOM   1608  CB  GLU A 100     -26.210 -44.474   5.629  1.00 50.61           C  
ATOM   1609  CG  GLU A 100     -25.072 -45.294   4.961  1.00 54.10           C  
ATOM   1610  CD  GLU A 100     -25.489 -46.602   4.256  1.00 58.88           C  
ATOM   1611  OE1 GLU A 100     -26.680 -46.747   3.895  1.00 64.04           O  
ATOM   1612  OE2 GLU A 100     -24.589 -47.450   4.070  1.00 57.79           O1-
ATOM   1613  H   GLU A 100     -27.867 -43.303   7.192  1.00 48.14           H  
ATOM   1614  HA  GLU A 100     -27.533 -46.023   6.308  1.00 48.92           H  
ATOM   1615  HB3 GLU A 100     -25.779 -43.555   6.028  1.00 50.61           H  
ATOM   1616  HB2 GLU A 100     -26.910 -44.144   4.860  1.00 50.61           H  
ATOM   1617  HG3 GLU A 100     -24.296 -45.515   5.696  1.00 54.10           H  
ATOM   1618  HG2 GLU A 100     -24.589 -44.666   4.212  1.00 54.10           H  
ATOM   1619  N   ILE A 101     -25.650 -44.973   8.803  1.00 42.15           N  
ATOM   1620  CA  ILE A 101     -24.909 -45.402   9.992  1.00 43.83           C  
ATOM   1621  C   ILE A 101     -25.729 -46.379  10.863  1.00 43.60           C  
ATOM   1622  O   ILE A 101     -25.147 -47.327  11.385  1.00 44.74           O  
ATOM   1623  CB  ILE A 101     -24.425 -44.185  10.845  1.00 43.27           C  
ATOM   1624  CG1 ILE A 101     -23.389 -43.328  10.077  1.00 42.62           C  
ATOM   1625  CG2 ILE A 101     -23.829 -44.541  12.225  1.00 40.85           C  
ATOM   1626  CD1 ILE A 101     -23.261 -41.891  10.611  1.00 42.52           C  
ATOM   1627  H   ILE A 101     -25.882 -43.989   8.757  1.00 42.15           H  
ATOM   1628  HA  ILE A 101     -24.033 -45.948   9.646  1.00 43.83           H  
ATOM   1629  HB  ILE A 101     -25.303 -43.562  11.024  1.00 43.27           H  
ATOM   1630 HG13 ILE A 101     -23.629 -43.283   9.016  1.00 42.62           H  
ATOM   1631 HG12 ILE A 101     -22.413 -43.811  10.122  1.00 42.62           H  
ATOM   1632 HG21 ILE A 101     -23.547 -43.647  12.779  1.00 40.85           H  
ATOM   1633 HG22 ILE A 101     -24.523 -45.086  12.858  1.00 40.85           H  
ATOM   1634 HG23 ILE A 101     -22.937 -45.153  12.113  1.00 40.85           H  
ATOM   1635 HD11 ILE A 101     -22.867 -41.223   9.846  1.00 42.52           H  
ATOM   1636 HD12 ILE A 101     -24.221 -41.489  10.931  1.00 42.52           H  
ATOM   1637 HD13 ILE A 101     -22.583 -41.853  11.462  1.00 42.52           H  
ATOM   1638  N   ARG A 102     -27.058 -46.172  10.948  1.00 40.44           N  
ATOM   1639  CA  ARG A 102     -27.991 -47.069  11.632  1.00 43.77           C  
ATOM   1640  C   ARG A 102     -28.079 -48.461  10.984  1.00 44.97           C  
ATOM   1641  O   ARG A 102     -27.944 -49.445  11.708  1.00 44.04           O  
ATOM   1642  CB  ARG A 102     -29.378 -46.404  11.791  1.00 47.96           C  
ATOM   1643  CG  ARG A 102     -30.388 -47.304  12.523  1.00 52.21           C  
ATOM   1644  CD  ARG A 102     -31.610 -46.571  13.086  1.00 55.17           C  
ATOM   1645  NE  ARG A 102     -32.543 -47.541  13.680  1.00 56.03           N  
ATOM   1646  CZ  ARG A 102     -33.523 -47.325  14.576  1.00 61.72           C  
ATOM   1647  NH1 ARG A 102     -33.818 -46.100  15.034  1.00 61.71           N  
ATOM   1648  NH2 ARG A 102     -34.216 -48.380  15.022  1.00 64.77           N1+
ATOM   1649  H   ARG A 102     -27.464 -45.361  10.500  1.00 40.44           H  
ATOM   1650  HA  ARG A 102     -27.594 -47.216  12.638  1.00 43.77           H  
ATOM   1651  HB3 ARG A 102     -29.787 -46.155  10.814  1.00 47.96           H  
ATOM   1652  HB2 ARG A 102     -29.272 -45.459  12.320  1.00 47.96           H  
ATOM   1653  HG3 ARG A 102     -29.855 -47.729  13.371  1.00 52.21           H  
ATOM   1654  HG2 ARG A 102     -30.691 -48.154  11.911  1.00 52.21           H  
ATOM   1655  HD3 ARG A 102     -32.083 -45.920  12.349  1.00 55.17           H  
ATOM   1656  HD2 ARG A 102     -31.273 -45.937  13.907  1.00 55.17           H  
ATOM   1657 HH22 ARG A 102     -34.961 -48.265  15.693  1.00 64.77           H  
ATOM   1658 HH21 ARG A 102     -33.987 -49.307  14.688  1.00 64.77           H  
ATOM   1659 HH12 ARG A 102     -34.555 -45.963  15.711  1.00 61.71           H  
ATOM   1660 HH11 ARG A 102     -33.297 -45.302  14.701  1.00 61.71           H  
ATOM   1661  HE  ARG A 102     -32.373 -48.505  13.409  1.00 56.03           H  
ATOM   1662  N   ARG A 103     -28.271 -48.527   9.652  1.00 44.07           N  
ATOM   1663  CA  ARG A 103     -28.319 -49.783   8.888  1.00 47.93           C  
ATOM   1664  C   ARG A 103     -27.018 -50.600   8.973  1.00 43.95           C  
ATOM   1665  O   ARG A 103     -27.088 -51.827   8.976  1.00 42.44           O  
ATOM   1666  CB  ARG A 103     -28.651 -49.506   7.406  1.00 55.50           C  
ATOM   1667  CG  ARG A 103     -30.110 -49.085   7.152  1.00 64.57           C  
ATOM   1668  CD  ARG A 103     -30.445 -48.897   5.658  1.00 74.50           C  
ATOM   1669  NE  ARG A 103     -29.826 -47.697   5.062  1.00 82.28           N  
ATOM   1670  CZ  ARG A 103     -30.404 -46.501   4.838  1.00 87.76           C  
ATOM   1671  NH1 ARG A 103     -31.677 -46.244   5.169  1.00 91.50           N  
ATOM   1672  NH2 ARG A 103     -29.680 -45.536   4.258  1.00 82.54           N1+
ATOM   1673  H   ARG A 103     -28.374 -47.673   9.120  1.00 44.07           H  
ATOM   1674  HA  ARG A 103     -29.112 -50.403   9.311  1.00 47.93           H  
ATOM   1675  HB3 ARG A 103     -28.477 -50.417   6.830  1.00 55.50           H  
ATOM   1676  HB2 ARG A 103     -27.958 -48.764   7.003  1.00 55.50           H  
ATOM   1677  HG3 ARG A 103     -30.265 -48.138   7.664  1.00 64.57           H  
ATOM   1678  HG2 ARG A 103     -30.819 -49.774   7.611  1.00 64.57           H  
ATOM   1679  HD3 ARG A 103     -31.513 -48.993   5.461  1.00 74.50           H  
ATOM   1680  HD2 ARG A 103     -29.981 -49.716   5.108  1.00 74.50           H  
ATOM   1681 HH22 ARG A 103     -30.074 -44.625   4.073  1.00 82.54           H  
ATOM   1682 HH21 ARG A 103     -28.715 -45.720   4.004  1.00 82.54           H  
ATOM   1683 HH12 ARG A 103     -32.089 -45.344   4.973  1.00 91.50           H  
ATOM   1684 HH11 ARG A 103     -32.235 -46.963   5.608  1.00 91.50           H  
ATOM   1685  HE  ARG A 103     -28.850 -47.792   4.809  1.00 82.28           H  
ATOM   1686  N   GLN A 104     -25.870 -49.910   9.051  1.00 41.96           N  
ATOM   1687  CA  GLN A 104     -24.544 -50.513   9.143  1.00 44.33           C  
ATOM   1688  C   GLN A 104     -24.200 -51.006  10.561  1.00 43.57           C  
ATOM   1689  O   GLN A 104     -23.543 -52.040  10.681  1.00 43.59           O  
ATOM   1690  CB  GLN A 104     -23.514 -49.513   8.587  1.00 47.62           C  
ATOM   1691  CG  GLN A 104     -23.654 -49.272   7.069  1.00 52.81           C  
ATOM   1692  CD  GLN A 104     -23.139 -50.410   6.182  1.00 52.88           C  
ATOM   1693  OE1 GLN A 104     -22.513 -51.363   6.646  1.00 53.89           O  
ATOM   1694  NE2 GLN A 104     -23.400 -50.298   4.878  1.00 58.20           N  
ATOM   1695  H   GLN A 104     -25.898 -48.899   9.019  1.00 41.96           H  
ATOM   1696  HA  GLN A 104     -24.533 -51.396   8.503  1.00 44.33           H  
ATOM   1697  HB3 GLN A 104     -22.498 -49.834   8.817  1.00 47.62           H  
ATOM   1698  HB2 GLN A 104     -23.644 -48.556   9.094  1.00 47.62           H  
ATOM   1699  HG3 GLN A 104     -23.125 -48.359   6.808  1.00 52.81           H  
ATOM   1700  HG2 GLN A 104     -24.695 -49.087   6.806  1.00 52.81           H  
ATOM   1701 HE22 GLN A 104     -23.086 -51.005   4.230  1.00 58.20           H  
ATOM   1702 HE21 GLN A 104     -23.887 -49.480   4.528  1.00 58.20           H  
ATOM   1703  N   LEU A 105     -24.689 -50.306  11.604  1.00 43.94           N  
ATOM   1704  CA  LEU A 105     -24.645 -50.747  13.004  1.00 44.74           C  
ATOM   1705  C   LEU A 105     -25.522 -51.990  13.238  1.00 43.20           C  
ATOM   1706  O   LEU A 105     -25.088 -52.903  13.941  1.00 42.09           O  
ATOM   1707  CB  LEU A 105     -25.098 -49.598  13.935  1.00 43.43           C  
ATOM   1708  CG  LEU A 105     -24.029 -48.532  14.250  1.00 42.19           C  
ATOM   1709  CD1 LEU A 105     -24.660 -47.316  14.948  1.00 41.43           C  
ATOM   1710  CD2 LEU A 105     -22.862 -49.087  15.085  1.00 43.38           C  
ATOM   1711  H   LEU A 105     -25.196 -49.448  11.428  1.00 43.94           H  
ATOM   1712  HA  LEU A 105     -23.616 -51.023  13.245  1.00 44.74           H  
ATOM   1713  HB3 LEU A 105     -25.433 -50.003  14.888  1.00 43.43           H  
ATOM   1714  HB2 LEU A 105     -25.973 -49.122  13.494  1.00 43.43           H  
ATOM   1715  HG  LEU A 105     -23.631 -48.175  13.303  1.00 42.19           H  
ATOM   1716 HD11 LEU A 105     -24.090 -46.410  14.740  1.00 41.43           H  
ATOM   1717 HD12 LEU A 105     -25.683 -47.142  14.617  1.00 41.43           H  
ATOM   1718 HD13 LEU A 105     -24.685 -47.443  16.031  1.00 41.43           H  
ATOM   1719 HD21 LEU A 105     -22.441 -48.332  15.749  1.00 43.38           H  
ATOM   1720 HD22 LEU A 105     -23.177 -49.921  15.707  1.00 43.38           H  
ATOM   1721 HD23 LEU A 105     -22.054 -49.442  14.447  1.00 43.38           H  
ATOM   1722  N   GLU A 106     -26.716 -52.015  12.619  1.00 42.93           N  
ATOM   1723  CA  GLU A 106     -27.642 -53.150  12.601  1.00 46.75           C  
ATOM   1724  C   GLU A 106     -27.103 -54.370  11.832  1.00 48.77           C  
ATOM   1725  O   GLU A 106     -27.405 -55.496  12.227  1.00 49.87           O  
ATOM   1726  CB  GLU A 106     -29.004 -52.696  12.033  1.00 48.83           C  
ATOM   1727  CG  GLU A 106     -29.793 -51.795  13.012  1.00 52.71           C  
ATOM   1728  CD  GLU A 106     -31.078 -51.161  12.452  1.00 59.23           C  
ATOM   1729  OE1 GLU A 106     -31.280 -51.170  11.216  1.00 68.62           O  
ATOM   1730  OE2 GLU A 106     -31.853 -50.650  13.290  1.00 62.82           O1-
ATOM   1731  H   GLU A 106     -27.008 -51.206  12.086  1.00 42.93           H  
ATOM   1732  HA  GLU A 106     -27.800 -53.464  13.633  1.00 46.75           H  
ATOM   1733  HB3 GLU A 106     -29.614 -53.561  11.771  1.00 48.83           H  
ATOM   1734  HB2 GLU A 106     -28.827 -52.162  11.100  1.00 48.83           H  
ATOM   1735  HG3 GLU A 106     -29.156 -50.986  13.364  1.00 52.71           H  
ATOM   1736  HG2 GLU A 106     -30.050 -52.379  13.897  1.00 52.71           H  
ATOM   1737  N   ALA A 107     -26.299 -54.133  10.779  1.00 50.56           N  
ATOM   1738  CA  ALA A 107     -25.632 -55.175   9.999  1.00 53.24           C  
ATOM   1739  C   ALA A 107     -24.482 -55.847  10.765  1.00 51.72           C  
ATOM   1740  O   ALA A 107     -24.361 -57.068  10.701  1.00 54.67           O  
ATOM   1741  CB  ALA A 107     -25.142 -54.599   8.663  1.00 55.48           C  
ATOM   1742  H   ALA A 107     -26.120 -53.180  10.496  1.00 50.56           H  
ATOM   1743  HA  ALA A 107     -26.373 -55.945   9.783  1.00 53.24           H  
ATOM   1744  HB1 ALA A 107     -24.678 -55.373   8.050  1.00 55.48           H  
ATOM   1745  HB2 ALA A 107     -25.968 -54.181   8.089  1.00 55.48           H  
ATOM   1746  HB3 ALA A 107     -24.405 -53.810   8.810  1.00 55.48           H  
ATOM   1747  N   CYS A 108     -23.692 -55.050  11.506  1.00 49.51           N  
ATOM   1748  CA  CYS A 108     -22.629 -55.530  12.396  1.00 51.32           C  
ATOM   1749  C   CYS A 108     -23.184 -56.275  13.625  1.00 49.95           C  
ATOM   1750  O   CYS A 108     -22.543 -57.216  14.091  1.00 49.28           O  
ATOM   1751  CB  CYS A 108     -21.721 -54.377  12.856  1.00 53.80           C  
ATOM   1752  SG  CYS A 108     -20.754 -53.740  11.462  1.00 58.17           S  
ATOM   1753  H   CYS A 108     -23.845 -54.051  11.492  1.00 49.51           H  
ATOM   1754  HA  CYS A 108     -22.018 -56.244  11.839  1.00 51.32           H  
ATOM   1755  HB3 CYS A 108     -21.025 -54.709  13.628  1.00 53.80           H  
ATOM   1756  HB2 CYS A 108     -22.316 -53.566  13.278  1.00 53.80           H  
ATOM   1757  HG  CYS A 108     -21.782 -53.153  10.838  1.00 58.17           H  
ATOM   1758  N   GLN A 109     -24.376 -55.866  14.098  1.00 49.40           N  
ATOM   1759  CA  GLN A 109     -25.137 -56.528  15.158  1.00 50.21           C  
ATOM   1760  C   GLN A 109     -25.675 -57.913  14.756  1.00 51.74           C  
ATOM   1761  O   GLN A 109     -25.654 -58.822  15.586  1.00 51.19           O  
ATOM   1762  CB  GLN A 109     -26.227 -55.566  15.683  1.00 51.02           C  
ATOM   1763  CG  GLN A 109     -27.297 -56.202  16.595  1.00 57.43           C  
ATOM   1764  CD  GLN A 109     -28.263 -55.168  17.166  1.00 55.91           C  
ATOM   1765  OE1 GLN A 109     -28.270 -54.930  18.368  1.00 61.87           O  
ATOM   1766  NE2 GLN A 109     -29.085 -54.553  16.313  1.00 61.13           N  
ATOM   1767  H   GLN A 109     -24.820 -55.061  13.677  1.00 49.40           H  
ATOM   1768  HA  GLN A 109     -24.437 -56.702  15.970  1.00 50.21           H  
ATOM   1769  HB3 GLN A 109     -26.725 -55.100  14.836  1.00 51.02           H  
ATOM   1770  HB2 GLN A 109     -25.732 -54.755  16.223  1.00 51.02           H  
ATOM   1771  HG3 GLN A 109     -26.814 -56.728  17.420  1.00 57.43           H  
ATOM   1772  HG2 GLN A 109     -27.887 -56.943  16.054  1.00 57.43           H  
ATOM   1773 HE22 GLN A 109     -29.738 -53.863  16.655  1.00 61.13           H  
ATOM   1774 HE21 GLN A 109     -29.066 -54.776  15.329  1.00 61.13           H  
ATOM   1775  N   ARG A 110     -26.112 -58.055  13.492  1.00 51.81           N  
ATOM   1776  CA  ARG A 110     -26.551 -59.320  12.892  1.00 56.24           C  
ATOM   1777  C   ARG A 110     -25.415 -60.362  12.829  1.00 58.17           C  
ATOM   1778  O   ARG A 110     -25.668 -61.553  13.009  1.00 59.66           O  
ATOM   1779  CB  ARG A 110     -27.125 -59.027  11.489  1.00 63.78           C  
ATOM   1780  CG  ARG A 110     -27.995 -60.153  10.891  1.00 69.63           C  
ATOM   1781  CD  ARG A 110     -28.221 -60.059   9.369  1.00 77.36           C  
ATOM   1782  NE  ARG A 110     -28.714 -58.739   8.925  1.00 85.11           N  
ATOM   1783  CZ  ARG A 110     -28.033 -57.806   8.230  1.00 89.56           C  
ATOM   1784  NH1 ARG A 110     -26.770 -57.997   7.814  1.00 90.06           N  
ATOM   1785  NH2 ARG A 110     -28.637 -56.644   7.945  1.00 85.34           N1+
ATOM   1786  H   ARG A 110     -26.113 -57.251  12.879  1.00 51.81           H  
ATOM   1787  HA  ARG A 110     -27.351 -59.714  13.524  1.00 56.24           H  
ATOM   1788  HB3 ARG A 110     -26.311 -58.789  10.804  1.00 63.78           H  
ATOM   1789  HB2 ARG A 110     -27.743 -58.129  11.542  1.00 63.78           H  
ATOM   1790  HG3 ARG A 110     -28.931 -60.296  11.432  1.00 69.63           H  
ATOM   1791  HG2 ARG A 110     -27.436 -61.077  11.037  1.00 69.63           H  
ATOM   1792  HD3 ARG A 110     -29.057 -60.719   9.134  1.00 77.36           H  
ATOM   1793  HD2 ARG A 110     -27.380 -60.454   8.798  1.00 77.36           H  
ATOM   1794 HH22 ARG A 110     -28.151 -55.928   7.424  1.00 85.34           H  
ATOM   1795 HH21 ARG A 110     -29.584 -56.471   8.250  1.00 85.34           H  
ATOM   1796 HH12 ARG A 110     -26.284 -57.285   7.287  1.00 90.06           H  
ATOM   1797 HH11 ARG A 110     -26.292 -58.859   8.031  1.00 90.06           H  
ATOM   1798  HE  ARG A 110     -29.656 -58.519   9.211  1.00 85.11           H  
ATOM   1799  N   GLU A 111     -24.185 -59.869  12.609  1.00 58.22           N  
ATOM   1800  CA  GLU A 111     -22.935 -60.628  12.561  1.00 59.02           C  
ATOM   1801  C   GLU A 111     -22.310 -60.881  13.950  1.00 57.14           C  
ATOM   1802  O   GLU A 111     -21.246 -61.496  14.010  1.00 56.52           O  
ATOM   1803  CB  GLU A 111     -21.956 -59.879  11.636  1.00 58.68           C  
ATOM   1804  CG  GLU A 111     -22.458 -59.760  10.177  1.00 61.68           C  
ATOM   1805  CD  GLU A 111     -21.640 -58.804   9.297  1.00 61.18           C  
ATOM   1806  OE1 GLU A 111     -20.475 -58.510   9.650  1.00 60.18           O  
ATOM   1807  OE2 GLU A 111     -22.198 -58.363   8.268  1.00 65.25           O1-
ATOM   1808  H   GLU A 111     -24.086 -58.872  12.472  1.00 58.22           H  
ATOM   1809  HA  GLU A 111     -23.137 -61.607  12.123  1.00 59.02           H  
ATOM   1810  HB3 GLU A 111     -20.989 -60.385  11.637  1.00 58.68           H  
ATOM   1811  HB2 GLU A 111     -21.775 -58.885  12.046  1.00 58.68           H  
ATOM   1812  HG3 GLU A 111     -23.499 -59.440  10.151  1.00 61.68           H  
ATOM   1813  HG2 GLU A 111     -22.442 -60.745   9.710  1.00 61.68           H  
ATOM   1814  N   GLN A 112     -22.977 -60.430  15.031  1.00 57.25           N  
ATOM   1815  CA  GLN A 112     -22.649 -60.669  16.444  1.00 60.34           C  
ATOM   1816  C   GLN A 112     -21.350 -59.988  16.929  1.00 56.67           C  
ATOM   1817  O   GLN A 112     -20.789 -60.410  17.942  1.00 53.61           O  
ATOM   1818  CB  GLN A 112     -22.670 -62.190  16.773  1.00 63.39           C  
ATOM   1819  CG  GLN A 112     -23.968 -62.939  16.394  1.00 71.95           C  
ATOM   1820  CD  GLN A 112     -25.227 -62.385  17.067  1.00 76.70           C  
ATOM   1821  OE1 GLN A 112     -25.197 -61.982  18.227  1.00 80.21           O  
ATOM   1822  NE2 GLN A 112     -26.349 -62.391  16.345  1.00 81.10           N  
ATOM   1823  H   GLN A 112     -23.839 -59.925  14.880  1.00 57.25           H  
ATOM   1824  HA  GLN A 112     -23.443 -60.184  17.014  1.00 60.34           H  
ATOM   1825  HB3 GLN A 112     -22.496 -62.334  17.840  1.00 63.39           H  
ATOM   1826  HB2 GLN A 112     -21.833 -62.686  16.280  1.00 63.39           H  
ATOM   1827  HG3 GLN A 112     -23.872 -63.988  16.675  1.00 71.95           H  
ATOM   1828  HG2 GLN A 112     -24.100 -62.928  15.312  1.00 71.95           H  
ATOM   1829 HE22 GLN A 112     -27.208 -62.044  16.748  1.00 81.10           H  
ATOM   1830 HE21 GLN A 112     -26.345 -62.725  15.392  1.00 81.10           H  
ATOM   1831  N   LYS A 113     -20.897 -58.940  16.221  1.00 58.39           N  
ATOM   1832  CA  LYS A 113     -19.680 -58.182  16.538  1.00 58.08           C  
ATOM   1833  C   LYS A 113     -19.859 -57.223  17.730  1.00 52.18           C  
ATOM   1834  O   LYS A 113     -18.888 -56.931  18.428  1.00 55.26           O  
ATOM   1835  CB  LYS A 113     -19.209 -57.443  15.270  1.00 58.85           C  
ATOM   1836  CG  LYS A 113     -18.812 -58.427  14.155  1.00 64.80           C  
ATOM   1837  CD  LYS A 113     -18.301 -57.755  12.876  1.00 68.48           C  
ATOM   1838  CE  LYS A 113     -17.777 -58.805  11.881  1.00 76.63           C  
ATOM   1839  NZ  LYS A 113     -17.311 -58.198  10.625  1.00 84.53           N1+
ATOM   1840  H   LYS A 113     -21.411 -58.638  15.405  1.00 58.39           H  
ATOM   1841  HA  LYS A 113     -18.901 -58.895  16.820  1.00 58.08           H  
ATOM   1842  HB3 LYS A 113     -18.347 -56.819  15.511  1.00 58.85           H  
ATOM   1843  HB2 LYS A 113     -19.986 -56.766  14.914  1.00 58.85           H  
ATOM   1844  HG3 LYS A 113     -19.663 -59.055  13.893  1.00 64.80           H  
ATOM   1845  HG2 LYS A 113     -18.045 -59.101  14.537  1.00 64.80           H  
ATOM   1846  HD3 LYS A 113     -17.513 -57.043  13.125  1.00 68.48           H  
ATOM   1847  HD2 LYS A 113     -19.113 -57.181  12.424  1.00 68.48           H  
ATOM   1848  HE3 LYS A 113     -18.560 -59.528  11.646  1.00 76.63           H  
ATOM   1849  HE2 LYS A 113     -16.950 -59.361  12.324  1.00 76.63           H  
ATOM   1850  HZ1 LYS A 113     -18.096 -57.750  10.172  1.00 84.53           H  
ATOM   1851  HZ2 LYS A 113     -16.588 -57.521  10.818  1.00 84.53           H  
ATOM   1852  HZ3 LYS A 113     -16.949 -58.920  10.019  1.00 84.53           H  
ATOM   1853  N   PHE A 114     -21.109 -56.794  17.951  1.00 48.56           N  
ATOM   1854  CA  PHE A 114     -21.587 -55.997  19.074  1.00 50.37           C  
ATOM   1855  C   PHE A 114     -23.127 -56.010  19.089  1.00 48.26           C  
ATOM   1856  O   PHE A 114     -23.746 -56.746  18.320  1.00 49.30           O  
ATOM   1857  CB  PHE A 114     -20.935 -54.586  19.106  1.00 49.96           C  
ATOM   1858  CG  PHE A 114     -20.984 -53.766  17.825  1.00 50.19           C  
ATOM   1859  CD1 PHE A 114     -22.207 -53.263  17.329  1.00 47.70           C  
ATOM   1860  CD2 PHE A 114     -19.803 -53.547  17.084  1.00 46.87           C  
ATOM   1861  CE1 PHE A 114     -22.230 -52.545  16.143  1.00 47.60           C  
ATOM   1862  CE2 PHE A 114     -19.844 -52.807  15.910  1.00 50.59           C  
ATOM   1863  CZ  PHE A 114     -21.052 -52.302  15.445  1.00 48.76           C  
ATOM   1864  H   PHE A 114     -21.838 -57.104  17.323  1.00 48.56           H  
ATOM   1865  HA  PHE A 114     -21.289 -56.516  19.987  1.00 50.37           H  
ATOM   1866  HB3 PHE A 114     -19.896 -54.675  19.425  1.00 49.96           H  
ATOM   1867  HB2 PHE A 114     -21.398 -53.980  19.881  1.00 49.96           H  
ATOM   1868  HD1 PHE A 114     -23.128 -53.431  17.864  1.00 47.70           H  
ATOM   1869  HD2 PHE A 114     -18.860 -53.943  17.431  1.00 46.87           H  
ATOM   1870  HE1 PHE A 114     -23.170 -52.175  15.763  1.00 47.60           H  
ATOM   1871  HE2 PHE A 114     -18.936 -52.626  15.353  1.00 50.59           H  
ATOM   1872  HZ  PHE A 114     -21.078 -51.732  14.529  1.00 48.76           H  
ATOM   1873  N   LYS A 115     -23.721 -55.201  19.974  1.00 48.16           N  
ATOM   1874  CA  LYS A 115     -25.159 -54.996  20.094  1.00 50.22           C  
ATOM   1875  C   LYS A 115     -25.414 -53.499  20.317  1.00 48.93           C  
ATOM   1876  O   LYS A 115     -24.731 -52.872  21.127  1.00 45.09           O  
ATOM   1877  CB  LYS A 115     -25.700 -55.909  21.218  1.00 58.67           C  
ATOM   1878  CG  LYS A 115     -27.156 -55.650  21.653  1.00 69.65           C  
ATOM   1879  CD  LYS A 115     -27.589 -56.542  22.825  1.00 79.73           C  
ATOM   1880  CE  LYS A 115     -29.014 -56.222  23.303  1.00 84.32           C  
ATOM   1881  NZ  LYS A 115     -29.387 -57.025  24.481  1.00 90.70           N1+
ATOM   1882  H   LYS A 115     -23.154 -54.653  20.610  1.00 48.16           H  
ATOM   1883  HA  LYS A 115     -25.643 -55.279  19.158  1.00 50.22           H  
ATOM   1884  HB3 LYS A 115     -25.058 -55.803  22.090  1.00 58.67           H  
ATOM   1885  HB2 LYS A 115     -25.599 -56.950  20.908  1.00 58.67           H  
ATOM   1886  HG3 LYS A 115     -27.824 -55.814  20.807  1.00 69.65           H  
ATOM   1887  HG2 LYS A 115     -27.284 -54.609  21.950  1.00 69.65           H  
ATOM   1888  HD3 LYS A 115     -26.883 -56.420  23.647  1.00 79.73           H  
ATOM   1889  HD2 LYS A 115     -27.525 -57.588  22.519  1.00 79.73           H  
ATOM   1890  HE3 LYS A 115     -29.732 -56.408  22.504  1.00 84.32           H  
ATOM   1891  HE2 LYS A 115     -29.094 -55.166  23.568  1.00 84.32           H  
ATOM   1892  HZ1 LYS A 115     -28.747 -56.828  25.238  1.00 90.70           H  
ATOM   1893  HZ2 LYS A 115     -30.326 -56.784  24.768  1.00 90.70           H  
ATOM   1894  HZ3 LYS A 115     -29.345 -58.006  24.250  1.00 90.70           H  
ATOM   1895  N   VAL A 116     -26.411 -52.972  19.594  1.00 49.45           N  
ATOM   1896  CA  VAL A 116     -26.853 -51.584  19.650  1.00 50.04           C  
ATOM   1897  C   VAL A 116     -28.356 -51.535  19.968  1.00 49.83           C  
ATOM   1898  O   VAL A 116     -29.149 -52.244  19.347  1.00 52.35           O  
ATOM   1899  CB  VAL A 116     -26.594 -50.837  18.309  1.00 51.72           C  
ATOM   1900  CG1 VAL A 116     -25.112 -50.465  18.161  1.00 51.15           C  
ATOM   1901  CG2 VAL A 116     -27.088 -51.580  17.049  1.00 55.76           C  
ATOM   1902  H   VAL A 116     -26.953 -53.573  18.985  1.00 49.45           H  
ATOM   1903  HA  VAL A 116     -26.322 -51.057  20.443  1.00 50.04           H  
ATOM   1904  HB  VAL A 116     -27.138 -49.891  18.347  1.00 51.72           H  
ATOM   1905 HG11 VAL A 116     -24.948 -49.854  17.275  1.00 51.15           H  
ATOM   1906 HG12 VAL A 116     -24.767 -49.889  19.019  1.00 51.15           H  
ATOM   1907 HG13 VAL A 116     -24.482 -51.351  18.080  1.00 51.15           H  
ATOM   1908 HG21 VAL A 116     -26.935 -50.981  16.156  1.00 55.76           H  
ATOM   1909 HG22 VAL A 116     -26.555 -52.519  16.901  1.00 55.76           H  
ATOM   1910 HG23 VAL A 116     -28.152 -51.806  17.085  1.00 55.76           H  
ATOM   1911  N   THR A 117     -28.713 -50.683  20.937  1.00 48.76           N  
ATOM   1912  CA  THR A 117     -30.092 -50.402  21.322  1.00 47.87           C  
ATOM   1913  C   THR A 117     -30.314 -48.904  21.095  1.00 47.11           C  
ATOM   1914  O   THR A 117     -29.845 -48.094  21.892  1.00 44.21           O  
ATOM   1915  CB  THR A 117     -30.345 -50.748  22.815  1.00 51.55           C  
ATOM   1916  OG1 THR A 117     -30.195 -52.145  22.979  1.00 50.10           O  
ATOM   1917  CG2 THR A 117     -31.738 -50.359  23.348  1.00 53.28           C  
ATOM   1918  H   THR A 117     -28.002 -50.152  21.423  1.00 48.76           H  
ATOM   1919  HA  THR A 117     -30.803 -50.959  20.708  1.00 47.87           H  
ATOM   1920  HB  THR A 117     -29.587 -50.273  23.438  1.00 51.55           H  
ATOM   1921  HG1 THR A 117     -29.295 -52.377  22.740  1.00 50.10           H  
ATOM   1922 HG21 THR A 117     -31.878 -50.721  24.367  1.00 53.28           H  
ATOM   1923 HG22 THR A 117     -31.880 -49.279  23.375  1.00 53.28           H  
ATOM   1924 HG23 THR A 117     -32.531 -50.786  22.733  1.00 53.28           H  
ATOM   1925  N   PHE A 118     -30.981 -48.572  19.979  1.00 47.28           N  
ATOM   1926  CA  PHE A 118     -31.271 -47.197  19.577  1.00 49.28           C  
ATOM   1927  C   PHE A 118     -32.345 -46.570  20.470  1.00 51.70           C  
ATOM   1928  O   PHE A 118     -33.391 -47.187  20.682  1.00 54.24           O  
ATOM   1929  CB  PHE A 118     -31.717 -47.156  18.101  1.00 48.80           C  
ATOM   1930  CG  PHE A 118     -30.654 -47.609  17.121  1.00 48.91           C  
ATOM   1931  CD1 PHE A 118     -29.611 -46.733  16.757  1.00 47.98           C  
ATOM   1932  CD2 PHE A 118     -30.591 -48.958  16.713  1.00 48.87           C  
ATOM   1933  CE1 PHE A 118     -28.559 -47.190  15.976  1.00 49.93           C  
ATOM   1934  CE2 PHE A 118     -29.538 -49.393  15.924  1.00 47.17           C  
ATOM   1935  CZ  PHE A 118     -28.525 -48.515  15.561  1.00 49.25           C  
ATOM   1936  H   PHE A 118     -31.318 -49.297  19.362  1.00 47.28           H  
ATOM   1937  HA  PHE A 118     -30.356 -46.614  19.670  1.00 49.28           H  
ATOM   1938  HB3 PHE A 118     -32.003 -46.137  17.837  1.00 48.80           H  
ATOM   1939  HB2 PHE A 118     -32.612 -47.766  17.957  1.00 48.80           H  
ATOM   1940  HD1 PHE A 118     -29.619 -45.710  17.103  1.00 47.98           H  
ATOM   1941  HD2 PHE A 118     -31.356 -49.657  17.016  1.00 48.87           H  
ATOM   1942  HE1 PHE A 118     -27.761 -46.516  15.701  1.00 49.93           H  
ATOM   1943  HE2 PHE A 118     -29.500 -50.423  15.605  1.00 47.17           H  
ATOM   1944  HZ  PHE A 118     -27.707 -48.867  14.952  1.00 49.25           H  
ATOM   1945  N   GLU A 119     -32.088 -45.332  20.921  1.00 62.09           N  
ATOM   1946  CA  GLU A 119     -33.092 -44.492  21.568  1.00 74.06           C  
ATOM   1947  C   GLU A 119     -34.116 -44.027  20.524  1.00 82.83           C  
ATOM   1948  O   GLU A 119     -33.728 -43.486  19.486  1.00 92.56           O  
ATOM   1949  CB  GLU A 119     -32.435 -43.278  22.272  1.00 77.86           C  
ATOM   1950  CG  GLU A 119     -31.872 -43.550  23.684  1.00 88.31           C  
ATOM   1951  CD  GLU A 119     -30.600 -44.405  23.704  1.00 93.77           C  
ATOM   1952  OE1 GLU A 119     -30.738 -45.634  23.885  1.00 95.54           O  
ATOM   1953  OE2 GLU A 119     -29.508 -43.816  23.546  1.00 96.71           O1-
ATOM   1954  H   GLU A 119     -31.202 -44.892  20.712  1.00 62.09           H  
ATOM   1955  HA  GLU A 119     -33.611 -45.085  22.323  1.00 74.06           H  
ATOM   1956  HB3 GLU A 119     -33.151 -42.457  22.346  1.00 77.86           H  
ATOM   1957  HB2 GLU A 119     -31.633 -42.897  21.644  1.00 77.86           H  
ATOM   1958  HG3 GLU A 119     -32.639 -44.014  24.306  1.00 88.31           H  
ATOM   1959  HG2 GLU A 119     -31.648 -42.596  24.164  1.00 88.31           H  
ATOM   1960  N   VAL A 120     -35.407 -44.243  20.791  1.00 91.19           N  
ATOM   1961  CA  VAL A 120     -36.512 -43.742  19.922  1.00102.21           C  
ATOM   1962  C   VAL A 120     -37.405 -42.911  20.845  1.00115.56           C  
ATOM   1963  O   VAL A 120     -38.588 -42.710  20.507  1.00119.55           O  
ATOM   1964  CB  VAL A 120     -37.254 -44.897  19.225  1.00102.26           C  
ATOM   1965  CG1 VAL A 120     -38.094 -44.402  18.059  1.00109.30           C  
ATOM   1966  CG2 VAL A 120     -36.287 -45.977  18.761  1.00 97.12           C  
ATOM   1967  H   VAL A 120     -35.698 -44.744  21.498  1.00 91.19           H  
ATOM   1968  HA  VAL A 120     -36.144 -43.155  19.244  1.00102.21           H  
ATOM   1969  HB  VAL A 120     -37.862 -45.302  19.889  1.00102.26           H  
ATOM   1970 HG11 VAL A 120     -37.937 -44.967  17.283  1.00109.30           H  
ATOM   1971 HG12 VAL A 120     -39.036 -44.437  18.299  1.00109.30           H  
ATOM   1972 HG13 VAL A 120     -37.847 -43.486  17.848  1.00109.30           H  
ATOM   1973 HG21 VAL A 120     -36.738 -46.569  18.135  1.00 97.12           H  
ATOM   1974 HG22 VAL A 120     -35.524 -45.562  18.323  1.00 97.12           H  
ATOM   1975 HG23 VAL A 120     -35.980 -46.491  19.528  1.00 97.12           H  
ATOM   1976  N   GLN A 121     -36.851 -42.431  21.963  1.00130.23           N  
ATOM   1977  CA  GLN A 121     -37.592 -41.628  22.969  1.00144.89           C  
ATOM   1978  C   GLN A 121     -38.276 -40.442  22.290  1.00161.86           C  
ATOM   1979  O   GLN A 121     -39.504 -40.317  22.455  1.00169.80           O  
ATOM   1980  CB  GLN A 121     -36.603 -41.161  24.037  1.00140.13           C  
ATOM   1981  CG  GLN A 121     -37.158 -40.120  24.996  1.00134.87           C  
ATOM   1982  CD  GLN A 121     -36.682 -38.732  24.651  1.00122.66           C  
ATOM   1983  OE1 GLN A 121     -37.446 -37.891  24.183  1.00123.60           O  
ATOM   1984  NE2 GLN A 121     -35.402 -38.485  24.873  1.00115.31           N  
ATOM   1985  H   GLN A 121     -35.976 -42.563  22.174  1.00130.23           H  
ATOM   1986  HA  GLN A 121     -38.275 -42.197  23.388  1.00144.89           H  
ATOM   1987  HB3 GLN A 121     -35.817 -40.790  23.585  1.00140.13           H  
ATOM   1988  HB2 GLN A 121     -36.310 -41.943  24.548  1.00140.13           H  
ATOM   1989  HG3 GLN A 121     -36.872 -40.338  25.907  1.00134.87           H  
ATOM   1990  HG2 GLN A 121     -38.137 -40.143  24.976  1.00134.87           H  
ATOM   1991 HE22 GLN A 121     -34.967 -38.939  25.494  1.00115.31           H  
ATOM   1992 HE21 GLN A 121     -34.982 -37.871  24.397  1.00115.31           H  
ATOM   1993  N   SER A 122     -37.527 -39.614  21.558  1.00168.58           N  
ATOM   1994  CA  SER A 122     -38.070 -38.392  20.905  1.00167.06           C  
ATOM   1995  C   SER A 122     -37.073 -37.811  19.896  1.00173.00           C  
ATOM   1996  O   SER A 122     -37.420 -37.830  18.713  1.00174.51           O  
ATOM   1997  CB  SER A 122     -38.471 -37.358  21.926  1.00167.01           C  
ATOM   1998  OG  SER A 122     -38.590 -36.078  21.325  1.00164.47           O  
ATOM   1999  H   SER A 122     -36.647 -39.763  21.365  1.00168.58           H  
ATOM   2000  HA  SER A 122     -38.881 -38.657  20.405  1.00167.06           H  
ATOM   2001  HB3 SER A 122     -37.794 -37.323  22.645  1.00167.01           H  
ATOM   2002  HB2 SER A 122     -39.337 -37.614  22.331  1.00167.01           H  
ATOM   2003  HG  SER A 122     -39.155 -36.130  20.708  1.00164.47           H  
ATOM   2004  N   PRO A 123     -35.874 -37.309  20.280  1.00174.65           N  
ATOM   2005  CA  PRO A 123     -34.957 -36.634  19.343  1.00170.95           C  
ATOM   2006  C   PRO A 123     -35.200 -36.975  17.865  1.00163.15           C  
ATOM   2007  O   PRO A 123     -34.739 -38.016  17.430  1.00154.48           O  
ATOM   2008  CB  PRO A 123     -33.611 -37.137  19.878  1.00169.82           C  
ATOM   2009  CG  PRO A 123     -33.794 -37.033  21.372  1.00171.04           C  
ATOM   2010  CD  PRO A 123     -35.248 -37.397  21.607  1.00174.00           C  
ATOM   2011  HA  PRO A 123     -35.017 -35.655  19.478  1.00170.95           H  
ATOM   2012  HB3 PRO A 123     -32.871 -36.571  19.572  1.00169.82           H  
ATOM   2013  HB2 PRO A 123     -33.441 -38.064  19.612  1.00169.82           H  
ATOM   2014  HG3 PRO A 123     -33.610 -36.124  21.681  1.00171.04           H  
ATOM   2015  HG2 PRO A 123     -33.200 -37.654  21.840  1.00171.04           H  
ATOM   2016  HD2 PRO A 123     -35.320 -38.299  21.969  1.00174.00           H  
ATOM   2017  HD3 PRO A 123     -35.666 -36.775  22.230  1.00174.00           H  
ATOM   2018  N   ARG A 124     -35.786 -36.056  17.083  1.00156.14           N  
ATOM   2019  CA  ARG A 124     -35.943 -36.214  15.607  1.00148.03           C  
ATOM   2020  C   ARG A 124     -36.735 -35.026  15.058  1.00147.49           C  
ATOM   2021  O   ARG A 124     -36.118 -34.216  14.342  1.00156.46           O  
ATOM   2022  CB  ARG A 124     -36.643 -37.519  15.214  1.00139.28           C  
ATOM   2023  CG  ARG A 124     -35.854 -38.771  15.568  1.00133.15           C  
ATOM   2024  CD  ARG A 124     -36.629 -40.031  15.249  1.00130.72           C  
ATOM   2025  NE  ARG A 124     -36.873 -40.158  13.819  1.00128.29           N  
ATOM   2026  CZ  ARG A 124     -37.621 -41.094  13.237  1.00129.35           C  
ATOM   2027  NH1 ARG A 124     -38.230 -42.033  13.944  1.00129.10           N  
ATOM   2028  NH2 ARG A 124     -37.764 -41.085  11.925  1.00130.97           N1+
ATOM   2029  H   ARG A 124     -36.157 -35.287  17.409  1.00156.14           H  
ATOM   2030  HA  ARG A 124     -35.044 -36.203  15.196  1.00148.03           H  
ATOM   2031  HB3 ARG A 124     -36.812 -37.507  14.240  1.00139.28           H  
ATOM   2032  HB2 ARG A 124     -37.516 -37.562  15.677  1.00139.28           H  
ATOM   2033  HG3 ARG A 124     -35.644 -38.768  16.534  1.00133.15           H  
ATOM   2034  HG2 ARG A 124     -35.002 -38.778  15.067  1.00133.15           H  
ATOM   2035  HD3 ARG A 124     -37.493 -40.016  15.730  1.00130.72           H  
ATOM   2036  HD2 ARG A 124     -36.117 -40.817  15.564  1.00130.72           H  
ATOM   2037 HH22 ARG A 124     -38.271 -41.711  11.527  1.00130.97           H  
ATOM   2038 HH21 ARG A 124     -37.360 -40.448  11.436  1.00130.97           H  
ATOM   2039 HH12 ARG A 124     -38.729 -42.648  13.517  1.00129.10           H  
ATOM   2040 HH11 ARG A 124     -38.156 -42.065  14.839  1.00129.10           H  
ATOM   2041  HE  ARG A 124     -36.495 -39.546  13.280  1.00128.29           H  
ATOM   2042  N   ARG A 125     -38.030 -34.928  15.375  1.00138.13           N  
ATOM   2043  CA  ARG A 125     -38.935 -33.869  14.844  1.00128.85           C  
ATOM   2044  C   ARG A 125     -39.079 -34.098  13.331  1.00119.31           C  
ATOM   2045  O   ARG A 125     -40.013 -34.837  12.964  1.00122.42           O  
ATOM   2046  CB  ARG A 125     -38.456 -32.458  15.218  1.00128.70           C  
ATOM   2047  CG  ARG A 125     -38.513 -32.117  16.701  1.00125.70           C  
ATOM   2048  CD  ARG A 125     -38.067 -30.692  16.962  1.00120.39           C  
ATOM   2049  NE  ARG A 125     -38.049 -30.372  18.382  1.00117.97           N  
ATOM   2050  CZ  ARG A 125     -37.597 -29.241  18.923  1.00112.87           C  
ATOM   2051  NH1 ARG A 125     -37.104 -28.261  18.183  1.00107.21           N  
ATOM   2052  NH2 ARG A 125     -37.643 -29.092  20.234  1.00112.54           N1+
ATOM   2053  H   ARG A 125     -38.437 -35.502  15.958  1.00138.13           H  
ATOM   2054  HA  ARG A 125     -39.824 -34.006  15.256  1.00128.85           H  
ATOM   2055  HB3 ARG A 125     -39.015 -31.806  14.728  1.00128.70           H  
ATOM   2056  HB2 ARG A 125     -37.525 -32.340  14.907  1.00128.70           H  
ATOM   2057  HG3 ARG A 125     -37.938 -32.736  17.215  1.00125.70           H  
ATOM   2058  HG2 ARG A 125     -39.441 -32.227  17.024  1.00125.70           H  
ATOM   2059  HD3 ARG A 125     -38.680 -30.069  16.498  1.00120.39           H  
ATOM   2060  HD2 ARG A 125     -37.162 -30.562  16.585  1.00120.39           H  
ATOM   2061 HH22 ARG A 125     -37.344 -28.332  20.608  1.00112.54           H  
ATOM   2062 HH21 ARG A 125     -37.981 -29.748  20.747  1.00112.54           H  
ATOM   2063 HH12 ARG A 125     -36.808 -27.513  18.584  1.00107.21           H  
ATOM   2064 HH11 ARG A 125     -37.057 -28.333  17.288  1.00107.21           H  
ATOM   2065  HE  ARG A 125     -38.372 -30.993  18.946  1.00117.97           H  
ATOM   2066  N   GLU A 126     -38.209 -33.520  12.492  1.00106.24           N  
ATOM   2067  CA  GLU A 126     -38.234 -33.682  11.010  1.00102.79           C  
ATOM   2068  C   GLU A 126     -36.938 -34.355  10.551  1.00 90.64           C  
ATOM   2069  O   GLU A 126     -36.952 -34.917   9.440  1.00 98.56           O  
ATOM   2070  CB  GLU A 126     -38.455 -32.317  10.350  1.00109.04           C  
ATOM   2071  CG  GLU A 126     -39.818 -31.682  10.593  1.00114.98           C  
ATOM   2072  CD  GLU A 126     -40.032 -30.297  10.006  1.00123.14           C  
ATOM   2073  OE1 GLU A 126     -39.049 -29.691   9.539  1.00123.36           O  
ATOM   2074  OE2 GLU A 126     -41.185 -29.826  10.021  1.00131.28           O1-
ATOM   2075  H   GLU A 126     -37.558 -32.963  12.777  1.00106.24           H  
ATOM   2076  HA  GLU A 126     -38.985 -34.268  10.771  1.00102.79           H  
ATOM   2077  HB3 GLU A 126     -38.325 -32.421   9.385  1.00109.04           H  
ATOM   2078  HB2 GLU A 126     -37.765 -31.705  10.677  1.00109.04           H  
ATOM   2079  HG3 GLU A 126     -39.958 -31.621  11.561  1.00114.98           H  
ATOM   2080  HG2 GLU A 126     -40.515 -32.276  10.242  1.00114.98           H  
ATOM   2081  N   ASN A 127     -35.873 -34.305  11.356  1.00 72.94           N  
ATOM   2082  CA  ASN A 127     -34.548 -34.896  11.035  1.00 65.17           C  
ATOM   2083  C   ASN A 127     -33.611 -34.522  12.186  1.00 61.21           C  
ATOM   2084  O   ASN A 127     -33.334 -33.320  12.335  1.00 58.05           O  
ATOM   2085  CB  ASN A 127     -33.993 -34.433   9.685  1.00 63.82           C  
ATOM   2086  CG  ASN A 127     -32.481 -34.493   9.604  1.00 65.43           C  
ATOM   2087  OD1 ASN A 127     -31.861 -35.430  10.100  1.00 65.88           O  
ATOM   2088  ND2 ASN A 127     -31.879 -33.500   8.971  1.00 65.07           N  
ATOM   2089  H   ASN A 127     -35.898 -33.918  12.177  1.00 72.94           H  
ATOM   2090  HA  ASN A 127     -34.647 -35.866  10.998  1.00 65.17           H  
ATOM   2091  HB3 ASN A 127     -34.284 -33.514   9.521  1.00 63.82           H  
ATOM   2092  HB2 ASN A 127     -34.367 -34.999   8.981  1.00 63.82           H  
ATOM   2093 HD22 ASN A 127     -31.378 -33.667   8.261  1.00 65.07           H  
ATOM   2094 HD21 ASN A 127     -31.965 -32.671   9.265  1.00 65.07           H  
ATOM   2095  N   PRO A 128     -33.135 -35.468  13.025  1.00 57.33           N  
ATOM   2096  CA  PRO A 128     -32.304 -35.120  14.171  1.00 54.44           C  
ATOM   2097  C   PRO A 128     -30.858 -34.782  13.801  1.00 48.52           C  
ATOM   2098  O   PRO A 128     -30.479 -35.063  12.679  1.00 46.74           O  
ATOM   2099  CB  PRO A 128     -32.280 -36.402  15.013  1.00 60.65           C  
ATOM   2100  CG  PRO A 128     -32.448 -37.500  13.994  1.00 63.85           C  
ATOM   2101  CD  PRO A 128     -33.364 -36.910  12.944  1.00 63.69           C  
ATOM   2102  HA  PRO A 128     -32.720 -34.384  14.686  1.00 54.44           H  
ATOM   2103  HB3 PRO A 128     -33.010 -36.411  15.665  1.00 60.65           H  
ATOM   2104  HB2 PRO A 128     -31.427 -36.494  15.488  1.00 60.65           H  
ATOM   2105  HG3 PRO A 128     -32.852 -38.293  14.401  1.00 63.85           H  
ATOM   2106  HG2 PRO A 128     -31.585 -37.747  13.603  1.00 63.85           H  
ATOM   2107  HD2 PRO A 128     -33.141 -37.247  12.057  1.00 63.69           H  
ATOM   2108  HD3 PRO A 128     -34.296 -37.119  13.138  1.00 63.69           H  
ATOM   2109  N   ARG A 129     -30.096 -34.206  14.734  1.00 42.17           N  
ATOM   2110  CA  ARG A 129     -28.669 -33.937  14.528  1.00 41.00           C  
ATOM   2111  C   ARG A 129     -27.772 -35.113  14.963  1.00 38.87           C  
ATOM   2112  O   ARG A 129     -26.609 -35.127  14.564  1.00 39.46           O  
ATOM   2113  CB  ARG A 129     -28.260 -32.613  15.220  1.00 43.75           C  
ATOM   2114  CG  ARG A 129     -29.115 -31.409  14.772  1.00 50.41           C  
ATOM   2115  CD  ARG A 129     -28.643 -30.024  15.260  1.00 54.20           C  
ATOM   2116  NE  ARG A 129     -28.951 -29.781  16.679  1.00 61.75           N  
ATOM   2117  CZ  ARG A 129     -29.772 -28.868  17.230  1.00 63.57           C  
ATOM   2118  NH1 ARG A 129     -30.464 -27.982  16.504  1.00 66.48           N  
ATOM   2119  NH2 ARG A 129     -29.910 -28.849  18.560  1.00 61.80           N1+
ATOM   2120  H   ARG A 129     -30.453 -34.011  15.660  1.00 42.17           H  
ATOM   2121  HA  ARG A 129     -28.489 -33.799  13.460  1.00 41.00           H  
ATOM   2122  HB3 ARG A 129     -27.215 -32.404  14.985  1.00 43.75           H  
ATOM   2123  HB2 ARG A 129     -28.300 -32.711  16.301  1.00 43.75           H  
ATOM   2124  HG3 ARG A 129     -30.118 -31.576  15.166  1.00 50.41           H  
ATOM   2125  HG2 ARG A 129     -29.226 -31.402  13.695  1.00 50.41           H  
ATOM   2126  HD3 ARG A 129     -28.955 -29.225  14.587  1.00 54.20           H  
ATOM   2127  HD2 ARG A 129     -27.553 -30.012  15.231  1.00 54.20           H  
ATOM   2128 HH22 ARG A 129     -30.518 -28.193  19.026  1.00 61.80           H  
ATOM   2129 HH21 ARG A 129     -29.458 -29.570  19.115  1.00 61.80           H  
ATOM   2130 HH12 ARG A 129     -31.058 -27.300  16.951  1.00 66.48           H  
ATOM   2131 HH11 ARG A 129     -30.385 -27.972  15.495  1.00 66.48           H  
ATOM   2132  HE  ARG A 129     -28.534 -30.442  17.330  1.00 61.75           H  
ATOM   2133  N   ALA A 130     -28.318 -36.072  15.734  1.00 36.76           N  
ATOM   2134  CA  ALA A 130     -27.598 -37.222  16.281  1.00 39.70           C  
ATOM   2135  C   ALA A 130     -28.326 -38.544  16.014  1.00 37.71           C  
ATOM   2136  O   ALA A 130     -29.556 -38.573  15.949  1.00 39.66           O  
ATOM   2137  CB  ALA A 130     -27.468 -37.039  17.801  1.00 42.78           C  
ATOM   2138  H   ALA A 130     -29.286 -35.993  16.011  1.00 36.76           H  
ATOM   2139  HA  ALA A 130     -26.603 -37.290  15.839  1.00 39.70           H  
ATOM   2140  HB1 ALA A 130     -26.832 -37.807  18.240  1.00 42.78           H  
ATOM   2141  HB2 ALA A 130     -27.036 -36.072  18.050  1.00 42.78           H  
ATOM   2142  HB3 ALA A 130     -28.440 -37.092  18.295  1.00 42.78           H  
ATOM   2143  N   LEU A 131     -27.530 -39.623  15.965  1.00 38.89           N  
ATOM   2144  CA  LEU A 131     -27.983 -41.002  16.106  1.00 40.89           C  
ATOM   2145  C   LEU A 131     -27.637 -41.456  17.533  1.00 42.49           C  
ATOM   2146  O   LEU A 131     -26.460 -41.665  17.833  1.00 44.86           O  
ATOM   2147  CB  LEU A 131     -27.304 -41.880  15.031  1.00 42.76           C  
ATOM   2148  CG  LEU A 131     -27.651 -43.384  15.114  1.00 43.92           C  
ATOM   2149  CD1 LEU A 131     -29.165 -43.645  14.977  1.00 43.61           C  
ATOM   2150  CD2 LEU A 131     -26.818 -44.186  14.102  1.00 46.96           C  
ATOM   2151  H   LEU A 131     -26.528 -39.493  15.986  1.00 38.89           H  
ATOM   2152  HA  LEU A 131     -29.064 -41.059  15.967  1.00 40.89           H  
ATOM   2153  HB3 LEU A 131     -26.222 -41.765  15.110  1.00 42.76           H  
ATOM   2154  HB2 LEU A 131     -27.563 -41.504  14.042  1.00 42.76           H  
ATOM   2155  HG  LEU A 131     -27.361 -43.760  16.094  1.00 43.92           H  
ATOM   2156 HD11 LEU A 131     -29.384 -44.582  14.470  1.00 43.61           H  
ATOM   2157 HD12 LEU A 131     -29.633 -43.699  15.960  1.00 43.61           H  
ATOM   2158 HD13 LEU A 131     -29.669 -42.852  14.427  1.00 43.61           H  
ATOM   2159 HD21 LEU A 131     -27.404 -44.917  13.551  1.00 46.96           H  
ATOM   2160 HD22 LEU A 131     -26.342 -43.538  13.366  1.00 46.96           H  
ATOM   2161 HD23 LEU A 131     -26.028 -44.731  14.618  1.00 46.96           H  
ATOM   2162  N   SER A 132     -28.674 -41.580  18.373  1.00 42.20           N  
ATOM   2163  CA  SER A 132     -28.566 -41.944  19.785  1.00 41.81           C  
ATOM   2164  C   SER A 132     -28.717 -43.466  19.945  1.00 40.20           C  
ATOM   2165  O   SER A 132     -29.676 -44.029  19.414  1.00 44.08           O  
ATOM   2166  CB  SER A 132     -29.682 -41.210  20.553  1.00 43.22           C  
ATOM   2167  OG  SER A 132     -29.520 -39.809  20.470  1.00 48.58           O  
ATOM   2168  H   SER A 132     -29.606 -41.369  18.048  1.00 42.20           H  
ATOM   2169  HA  SER A 132     -27.601 -41.626  20.179  1.00 41.81           H  
ATOM   2170  HB3 SER A 132     -29.668 -41.491  21.608  1.00 43.22           H  
ATOM   2171  HB2 SER A 132     -30.665 -41.464  20.157  1.00 43.22           H  
ATOM   2172  HG  SER A 132     -28.700 -39.566  20.920  1.00 48.58           H  
ATOM   2173  N   PHE A 133     -27.790 -44.103  20.684  1.00 38.27           N  
ATOM   2174  CA  PHE A 133     -27.814 -45.543  20.964  1.00 41.57           C  
ATOM   2175  C   PHE A 133     -26.918 -45.909  22.150  1.00 42.67           C  
ATOM   2176  O   PHE A 133     -25.884 -45.277  22.353  1.00 44.34           O  
ATOM   2177  CB  PHE A 133     -27.428 -46.365  19.706  1.00 42.32           C  
ATOM   2178  CG  PHE A 133     -26.016 -46.194  19.158  1.00 40.46           C  
ATOM   2179  CD1 PHE A 133     -25.715 -45.094  18.330  1.00 43.30           C  
ATOM   2180  CD2 PHE A 133     -24.966 -47.046  19.567  1.00 42.81           C  
ATOM   2181  CE1 PHE A 133     -24.422 -44.899  17.866  1.00 41.15           C  
ATOM   2182  CE2 PHE A 133     -23.677 -46.838  19.086  1.00 42.72           C  
ATOM   2183  CZ  PHE A 133     -23.408 -45.772  18.236  1.00 38.95           C  
ATOM   2184  H   PHE A 133     -27.036 -43.580  21.113  1.00 38.27           H  
ATOM   2185  HA  PHE A 133     -28.837 -45.791  21.251  1.00 41.57           H  
ATOM   2186  HB3 PHE A 133     -28.123 -46.138  18.902  1.00 42.32           H  
ATOM   2187  HB2 PHE A 133     -27.577 -47.425  19.915  1.00 42.32           H  
ATOM   2188  HD1 PHE A 133     -26.494 -44.402  18.052  1.00 43.30           H  
ATOM   2189  HD2 PHE A 133     -25.162 -47.865  20.242  1.00 42.81           H  
ATOM   2190  HE1 PHE A 133     -24.211 -44.063  17.217  1.00 41.15           H  
ATOM   2191  HE2 PHE A 133     -22.877 -47.502  19.375  1.00 42.72           H  
ATOM   2192  HZ  PHE A 133     -22.402 -45.614  17.873  1.00 38.95           H  
ATOM   2193  N   VAL A 134     -27.297 -46.982  22.861  1.00 43.79           N  
ATOM   2194  CA  VAL A 134     -26.462 -47.641  23.863  1.00 46.49           C  
ATOM   2195  C   VAL A 134     -25.739 -48.829  23.209  1.00 46.40           C  
ATOM   2196  O   VAL A 134     -26.393 -49.735  22.691  1.00 44.25           O  
ATOM   2197  CB  VAL A 134     -27.297 -48.127  25.081  1.00 50.05           C  
ATOM   2198  CG1 VAL A 134     -26.530 -49.047  26.054  1.00 50.67           C  
ATOM   2199  CG2 VAL A 134     -27.849 -46.925  25.867  1.00 51.61           C  
ATOM   2200  H   VAL A 134     -28.180 -47.430  22.650  1.00 43.79           H  
ATOM   2201  HA  VAL A 134     -25.710 -46.949  24.236  1.00 46.49           H  
ATOM   2202  HB  VAL A 134     -28.156 -48.688  24.708  1.00 50.05           H  
ATOM   2203 HG11 VAL A 134     -27.122 -49.252  26.946  1.00 50.67           H  
ATOM   2204 HG12 VAL A 134     -26.287 -50.014  25.612  1.00 50.67           H  
ATOM   2205 HG13 VAL A 134     -25.599 -48.580  26.377  1.00 50.67           H  
ATOM   2206 HG21 VAL A 134     -28.495 -47.247  26.684  1.00 51.61           H  
ATOM   2207 HG22 VAL A 134     -27.043 -46.330  26.297  1.00 51.61           H  
ATOM   2208 HG23 VAL A 134     -28.436 -46.264  25.232  1.00 51.61           H  
ATOM   2209  N   LEU A 135     -24.400 -48.782  23.256  1.00 42.69           N  
ATOM   2210  CA  LEU A 135     -23.496 -49.804  22.740  1.00 45.56           C  
ATOM   2211  C   LEU A 135     -23.130 -50.778  23.867  1.00 44.96           C  
ATOM   2212  O   LEU A 135     -22.788 -50.347  24.968  1.00 46.51           O  
ATOM   2213  CB  LEU A 135     -22.252 -49.090  22.153  1.00 46.18           C  
ATOM   2214  CG  LEU A 135     -21.194 -49.952  21.416  1.00 49.82           C  
ATOM   2215  CD1 LEU A 135     -20.201 -50.665  22.355  1.00 52.38           C  
ATOM   2216  CD2 LEU A 135     -21.798 -50.890  20.357  1.00 51.51           C  
ATOM   2217  H   LEU A 135     -23.951 -48.007  23.730  1.00 42.69           H  
ATOM   2218  HA  LEU A 135     -24.002 -50.347  21.941  1.00 45.56           H  
ATOM   2219  HB3 LEU A 135     -21.760 -48.517  22.938  1.00 46.18           H  
ATOM   2220  HB2 LEU A 135     -22.613 -48.344  21.445  1.00 46.18           H  
ATOM   2221  HG  LEU A 135     -20.594 -49.227  20.864  1.00 49.82           H  
ATOM   2222 HD11 LEU A 135     -19.174 -50.457  22.053  1.00 52.38           H  
ATOM   2223 HD12 LEU A 135     -20.303 -50.331  23.388  1.00 52.38           H  
ATOM   2224 HD13 LEU A 135     -20.327 -51.747  22.347  1.00 52.38           H  
ATOM   2225 HD21 LEU A 135     -21.142 -50.972  19.490  1.00 51.51           H  
ATOM   2226 HD22 LEU A 135     -21.960 -51.894  20.748  1.00 51.51           H  
ATOM   2227 HD23 LEU A 135     -22.758 -50.526  19.997  1.00 51.51           H  
ATOM   2228  N   SER A 136     -23.166 -52.073  23.537  1.00 45.68           N  
ATOM   2229  CA  SER A 136     -22.724 -53.182  24.376  1.00 48.93           C  
ATOM   2230  C   SER A 136     -21.978 -54.185  23.481  1.00 51.57           C  
ATOM   2231  O   SER A 136     -22.285 -54.284  22.293  1.00 53.90           O  
ATOM   2232  CB  SER A 136     -23.943 -53.770  25.120  1.00 54.34           C  
ATOM   2233  OG  SER A 136     -24.834 -54.455  24.265  1.00 57.24           O  
ATOM   2234  H   SER A 136     -23.466 -52.336  22.606  1.00 45.68           H  
ATOM   2235  HA  SER A 136     -22.013 -52.808  25.117  1.00 48.93           H  
ATOM   2236  HB3 SER A 136     -24.496 -52.978  25.623  1.00 54.34           H  
ATOM   2237  HB2 SER A 136     -23.611 -54.464  25.893  1.00 54.34           H  
ATOM   2238  HG  SER A 136     -25.239 -53.812  23.678  1.00 57.24           H  
ATOM   2239  N   SER A 137     -20.985 -54.887  24.045  1.00 51.63           N  
ATOM   2240  CA  SER A 137     -20.073 -55.739  23.279  1.00 58.72           C  
ATOM   2241  C   SER A 137     -19.468 -56.814  24.206  1.00 61.29           C  
ATOM   2242  O   SER A 137     -19.235 -56.503  25.375  1.00 61.95           O  
ATOM   2243  CB  SER A 137     -18.985 -54.834  22.653  1.00 62.08           C  
ATOM   2244  OG  SER A 137     -18.042 -55.564  21.897  1.00 66.88           O  
ATOM   2245  H   SER A 137     -20.778 -54.787  25.029  1.00 51.63           H  
ATOM   2246  HA  SER A 137     -20.645 -56.204  22.479  1.00 58.72           H  
ATOM   2247  HB3 SER A 137     -18.449 -54.289  23.429  1.00 62.08           H  
ATOM   2248  HB2 SER A 137     -19.433 -54.088  21.996  1.00 62.08           H  
ATOM   2249  HG  SER A 137     -18.454 -55.852  21.078  1.00 66.88           H  
ATOM   2250  N   PRO A 138     -19.171 -58.031  23.681  1.00 70.82           N  
ATOM   2251  CA  PRO A 138     -18.379 -59.050  24.407  1.00 71.51           C  
ATOM   2252  C   PRO A 138     -16.985 -58.603  24.900  1.00 71.25           C  
ATOM   2253  O   PRO A 138     -16.510 -59.142  25.898  1.00 73.93           O  
ATOM   2254  CB  PRO A 138     -18.257 -60.217  23.411  1.00 74.94           C  
ATOM   2255  CG  PRO A 138     -19.435 -60.048  22.470  1.00 76.50           C  
ATOM   2256  CD  PRO A 138     -19.579 -58.537  22.366  1.00 75.40           C  
ATOM   2257  HA  PRO A 138     -18.974 -59.368  25.265  1.00 71.51           H  
ATOM   2258  HB3 PRO A 138     -18.259 -61.190  23.903  1.00 74.94           H  
ATOM   2259  HB2 PRO A 138     -17.332 -60.143  22.836  1.00 74.94           H  
ATOM   2260  HG3 PRO A 138     -20.330 -60.465  22.936  1.00 76.50           H  
ATOM   2261  HG2 PRO A 138     -19.298 -60.537  21.506  1.00 76.50           H  
ATOM   2262  HD2 PRO A 138     -18.910 -58.140  21.602  1.00 75.40           H  
ATOM   2263  HD3 PRO A 138     -20.604 -58.289  22.094  1.00 75.40           H  
ATOM   2264  N   GLN A 139     -16.375 -57.625  24.207  1.00 71.04           N  
ATOM   2265  CA  GLN A 139     -15.106 -56.992  24.570  1.00 73.17           C  
ATOM   2266  C   GLN A 139     -15.199 -56.131  25.845  1.00 67.41           C  
ATOM   2267  O   GLN A 139     -14.206 -56.016  26.565  1.00 71.11           O  
ATOM   2268  CB  GLN A 139     -14.593 -56.126  23.393  1.00 78.41           C  
ATOM   2269  CG  GLN A 139     -14.098 -56.901  22.152  1.00 84.83           C  
ATOM   2270  CD  GLN A 139     -15.210 -57.255  21.159  1.00 88.89           C  
ATOM   2271  OE1 GLN A 139     -15.856 -58.292  21.281  1.00 91.50           O  
ATOM   2272  NE2 GLN A 139     -15.433 -56.396  20.163  1.00 87.13           N  
ATOM   2273  H   GLN A 139     -16.824 -57.259  23.378  1.00 71.04           H  
ATOM   2274  HA  GLN A 139     -14.377 -57.782  24.764  1.00 73.17           H  
ATOM   2275  HB3 GLN A 139     -13.747 -55.537  23.750  1.00 78.41           H  
ATOM   2276  HB2 GLN A 139     -15.347 -55.391  23.105  1.00 78.41           H  
ATOM   2277  HG3 GLN A 139     -13.573 -57.808  22.453  1.00 84.83           H  
ATOM   2278  HG2 GLN A 139     -13.361 -56.292  21.626  1.00 84.83           H  
ATOM   2279 HE22 GLN A 139     -16.157 -56.588  19.485  1.00 87.13           H  
ATOM   2280 HE21 GLN A 139     -14.897 -55.544  20.091  1.00 87.13           H  
ATOM   2281  N   LEU A 140     -16.379 -55.541  26.089  1.00 59.58           N  
ATOM   2282  CA  LEU A 140     -16.642 -54.614  27.185  1.00 56.30           C  
ATOM   2283  C   LEU A 140     -17.241 -55.340  28.401  1.00 56.13           C  
ATOM   2284  O   LEU A 140     -17.978 -56.315  28.248  1.00 60.60           O  
ATOM   2285  CB  LEU A 140     -17.619 -53.524  26.694  1.00 58.55           C  
ATOM   2286  CG  LEU A 140     -17.094 -52.643  25.539  1.00 56.75           C  
ATOM   2287  CD1 LEU A 140     -18.212 -51.738  25.001  1.00 58.36           C  
ATOM   2288  CD2 LEU A 140     -15.860 -51.813  25.929  1.00 57.91           C  
ATOM   2289  H   LEU A 140     -17.164 -55.734  25.482  1.00 59.58           H  
ATOM   2290  HA  LEU A 140     -15.708 -54.139  27.490  1.00 56.30           H  
ATOM   2291  HB3 LEU A 140     -17.873 -52.872  27.529  1.00 58.55           H  
ATOM   2292  HB2 LEU A 140     -18.554 -53.999  26.390  1.00 58.55           H  
ATOM   2293  HG  LEU A 140     -16.799 -53.292  24.715  1.00 56.75           H  
ATOM   2294 HD11 LEU A 140     -17.977 -51.397  23.994  1.00 58.36           H  
ATOM   2295 HD12 LEU A 140     -19.170 -52.257  24.956  1.00 58.36           H  
ATOM   2296 HD13 LEU A 140     -18.350 -50.860  25.632  1.00 58.36           H  
ATOM   2297 HD21 LEU A 140     -15.783 -50.903  25.337  1.00 57.91           H  
ATOM   2298 HD22 LEU A 140     -15.883 -51.515  26.976  1.00 57.91           H  
ATOM   2299 HD23 LEU A 140     -14.949 -52.386  25.765  1.00 57.91           H  
ATOM   2300  N   GLN A 141     -16.945 -54.792  29.587  1.00 56.86           N  
ATOM   2301  CA  GLN A 141     -17.514 -55.168  30.881  1.00 59.98           C  
ATOM   2302  C   GLN A 141     -18.781 -54.359  31.226  1.00 56.96           C  
ATOM   2303  O   GLN A 141     -19.487 -54.740  32.159  1.00 60.74           O  
ATOM   2304  CB  GLN A 141     -16.452 -54.950  31.980  1.00 65.53           C  
ATOM   2305  CG  GLN A 141     -15.201 -55.836  31.823  1.00 73.98           C  
ATOM   2306  CD  GLN A 141     -14.178 -55.621  32.943  1.00 86.71           C  
ATOM   2307  OE1 GLN A 141     -14.533 -55.326  34.082  1.00 91.94           O  
ATOM   2308  NE2 GLN A 141     -12.894 -55.797  32.627  1.00 95.51           N  
ATOM   2309  H   GLN A 141     -16.344 -53.976  29.600  1.00 56.86           H  
ATOM   2310  HA  GLN A 141     -17.790 -56.224  30.867  1.00 59.98           H  
ATOM   2311  HB3 GLN A 141     -16.905 -55.148  32.954  1.00 65.53           H  
ATOM   2312  HB2 GLN A 141     -16.153 -53.900  31.996  1.00 65.53           H  
ATOM   2313  HG3 GLN A 141     -14.723 -55.639  30.863  1.00 73.98           H  
ATOM   2314  HG2 GLN A 141     -15.490 -56.888  31.820  1.00 73.98           H  
ATOM   2315 HE22 GLN A 141     -12.182 -55.681  33.333  1.00 95.51           H  
ATOM   2316 HE21 GLN A 141     -12.626 -56.051  31.688  1.00 95.51           H  
ATOM   2317  N   GLN A 142     -19.038 -53.260  30.494  1.00 54.17           N  
ATOM   2318  CA  GLN A 142     -20.147 -52.337  30.732  1.00 54.42           C  
ATOM   2319  C   GLN A 142     -20.696 -51.781  29.412  1.00 54.08           C  
ATOM   2320  O   GLN A 142     -19.969 -51.690  28.422  1.00 55.69           O  
ATOM   2321  CB  GLN A 142     -19.694 -51.201  31.681  1.00 58.84           C  
ATOM   2322  CG  GLN A 142     -18.503 -50.360  31.172  1.00 60.68           C  
ATOM   2323  CD  GLN A 142     -18.205 -49.174  32.087  1.00 66.81           C  
ATOM   2324  OE1 GLN A 142     -18.776 -48.100  31.921  1.00 65.98           O  
ATOM   2325  NE2 GLN A 142     -17.305 -49.364  33.054  1.00 67.77           N  
ATOM   2326  H   GLN A 142     -18.426 -53.019  29.728  1.00 54.17           H  
ATOM   2327  HA  GLN A 142     -20.964 -52.880  31.210  1.00 54.42           H  
ATOM   2328  HB3 GLN A 142     -19.441 -51.631  32.653  1.00 58.84           H  
ATOM   2329  HB2 GLN A 142     -20.542 -50.541  31.867  1.00 58.84           H  
ATOM   2330  HG3 GLN A 142     -18.704 -49.964  30.176  1.00 60.68           H  
ATOM   2331  HG2 GLN A 142     -17.614 -50.985  31.081  1.00 60.68           H  
ATOM   2332 HE22 GLN A 142     -17.077 -48.610  33.685  1.00 67.77           H  
ATOM   2333 HE21 GLN A 142     -16.856 -50.261  33.165  1.00 67.77           H  
ATOM   2334  N   GLU A 143     -21.971 -51.367  29.458  1.00 49.74           N  
ATOM   2335  CA  GLU A 143     -22.636 -50.636  28.385  1.00 47.96           C  
ATOM   2336  C   GLU A 143     -22.243 -49.149  28.431  1.00 45.04           C  
ATOM   2337  O   GLU A 143     -22.061 -48.600  29.519  1.00 43.62           O  
ATOM   2338  CB  GLU A 143     -24.162 -50.806  28.508  1.00 51.14           C  
ATOM   2339  CG  GLU A 143     -24.619 -52.281  28.589  1.00 56.60           C  
ATOM   2340  CD  GLU A 143     -26.131 -52.510  28.420  1.00 64.86           C  
ATOM   2341  OE1 GLU A 143     -26.916 -51.557  28.628  1.00 68.84           O  
ATOM   2342  OE2 GLU A 143     -26.485 -53.664  28.089  1.00 75.34           O1-
ATOM   2343  H   GLU A 143     -22.499 -51.468  30.312  1.00 49.74           H  
ATOM   2344  HA  GLU A 143     -22.319 -51.060  27.430  1.00 47.96           H  
ATOM   2345  HB3 GLU A 143     -24.623 -50.339  27.638  1.00 51.14           H  
ATOM   2346  HB2 GLU A 143     -24.530 -50.260  29.378  1.00 51.14           H  
ATOM   2347  HG3 GLU A 143     -24.334 -52.701  29.554  1.00 56.60           H  
ATOM   2348  HG2 GLU A 143     -24.083 -52.864  27.841  1.00 56.60           H  
ATOM   2349  N   VAL A 144     -22.120 -48.533  27.246  1.00 43.74           N  
ATOM   2350  CA  VAL A 144     -21.721 -47.136  27.075  1.00 41.90           C  
ATOM   2351  C   VAL A 144     -22.686 -46.474  26.077  1.00 43.14           C  
ATOM   2352  O   VAL A 144     -22.853 -46.986  24.971  1.00 44.83           O  
ATOM   2353  CB  VAL A 144     -20.260 -47.026  26.534  1.00 41.12           C  
ATOM   2354  CG1 VAL A 144     -19.817 -45.585  26.194  1.00 39.50           C  
ATOM   2355  CG2 VAL A 144     -19.243 -47.657  27.505  1.00 41.22           C  
ATOM   2356  H   VAL A 144     -22.301 -49.048  26.393  1.00 43.74           H  
ATOM   2357  HA  VAL A 144     -21.785 -46.599  28.024  1.00 41.90           H  
ATOM   2358  HB  VAL A 144     -20.200 -47.603  25.609  1.00 41.12           H  
ATOM   2359 HG11 VAL A 144     -18.767 -45.552  25.903  1.00 39.50           H  
ATOM   2360 HG12 VAL A 144     -20.382 -45.164  25.364  1.00 39.50           H  
ATOM   2361 HG13 VAL A 144     -19.944 -44.923  27.049  1.00 39.50           H  
ATOM   2362 HG21 VAL A 144     -18.229 -47.589  27.116  1.00 41.22           H  
ATOM   2363 HG22 VAL A 144     -19.260 -47.163  28.476  1.00 41.22           H  
ATOM   2364 HG23 VAL A 144     -19.439 -48.717  27.668  1.00 41.22           H  
ATOM   2365  N   GLU A 145     -23.294 -45.347  26.486  1.00 40.58           N  
ATOM   2366  CA  GLU A 145     -24.164 -44.523  25.643  1.00 41.86           C  
ATOM   2367  C   GLU A 145     -23.353 -43.711  24.617  1.00 38.93           C  
ATOM   2368  O   GLU A 145     -22.260 -43.246  24.934  1.00 40.22           O  
ATOM   2369  CB  GLU A 145     -25.069 -43.655  26.546  1.00 46.24           C  
ATOM   2370  CG  GLU A 145     -25.982 -42.647  25.797  1.00 55.84           C  
ATOM   2371  CD  GLU A 145     -26.933 -41.824  26.684  1.00 64.96           C  
ATOM   2372  OE1 GLU A 145     -27.034 -42.107  27.900  1.00 72.60           O  
ATOM   2373  OE2 GLU A 145     -27.559 -40.899  26.119  1.00 70.85           O1-
ATOM   2374  H   GLU A 145     -23.111 -44.988  27.412  1.00 40.58           H  
ATOM   2375  HA  GLU A 145     -24.822 -45.184  25.085  1.00 41.86           H  
ATOM   2376  HB3 GLU A 145     -24.451 -43.126  27.274  1.00 46.24           H  
ATOM   2377  HB2 GLU A 145     -25.697 -44.329  27.128  1.00 46.24           H  
ATOM   2378  HG3 GLU A 145     -26.588 -43.185  25.067  1.00 55.84           H  
ATOM   2379  HG2 GLU A 145     -25.377 -41.939  25.230  1.00 55.84           H  
ATOM   2380  N   PHE A 146     -23.921 -43.563  23.412  1.00 38.72           N  
ATOM   2381  CA  PHE A 146     -23.348 -42.844  22.280  1.00 37.29           C  
ATOM   2382  C   PHE A 146     -24.348 -41.866  21.667  1.00 37.15           C  
ATOM   2383  O   PHE A 146     -25.538 -42.168  21.584  1.00 38.58           O  
ATOM   2384  CB  PHE A 146     -22.892 -43.836  21.188  1.00 38.02           C  
ATOM   2385  CG  PHE A 146     -21.541 -44.457  21.452  1.00 37.72           C  
ATOM   2386  CD1 PHE A 146     -21.439 -45.599  22.268  1.00 36.44           C  
ATOM   2387  CD2 PHE A 146     -20.370 -43.782  21.054  1.00 35.36           C  
ATOM   2388  CE1 PHE A 146     -20.190 -46.060  22.654  1.00 36.89           C  
ATOM   2389  CE2 PHE A 146     -19.130 -44.267  21.440  1.00 35.80           C  
ATOM   2390  CZ  PHE A 146     -19.046 -45.387  22.253  1.00 34.70           C  
ATOM   2391  H   PHE A 146     -24.823 -43.989  23.234  1.00 38.72           H  
ATOM   2392  HA  PHE A 146     -22.491 -42.259  22.613  1.00 37.29           H  
ATOM   2393  HB3 PHE A 146     -22.833 -43.342  20.216  1.00 38.02           H  
ATOM   2394  HB2 PHE A 146     -23.630 -44.629  21.069  1.00 38.02           H  
ATOM   2395  HD1 PHE A 146     -22.331 -46.096  22.612  1.00 36.44           H  
ATOM   2396  HD2 PHE A 146     -20.435 -42.875  20.470  1.00 35.36           H  
ATOM   2397  HE1 PHE A 146     -20.111 -46.923  23.296  1.00 36.89           H  
ATOM   2398  HE2 PHE A 146     -18.231 -43.746  21.146  1.00 35.80           H  
ATOM   2399  HZ  PHE A 146     -18.084 -45.721  22.599  1.00 34.70           H  
ATOM   2400  N   ASP A 147     -23.787 -40.765  21.152  1.00 35.16           N  
ATOM   2401  CA  ASP A 147     -24.393 -39.869  20.175  1.00 37.28           C  
ATOM   2402  C   ASP A 147     -23.371 -39.722  19.045  1.00 36.65           C  
ATOM   2403  O   ASP A 147     -22.233 -39.343  19.317  1.00 36.55           O  
ATOM   2404  CB  ASP A 147     -24.761 -38.486  20.764  1.00 44.43           C  
ATOM   2405  CG  ASP A 147     -25.835 -38.549  21.858  1.00 48.73           C  
ATOM   2406  OD1 ASP A 147     -26.909 -39.126  21.587  1.00 66.01           O  
ATOM   2407  OD2 ASP A 147     -25.596 -37.971  22.940  1.00 48.41           O1-
ATOM   2408  H   ASP A 147     -22.798 -40.613  21.303  1.00 35.16           H  
ATOM   2409  HA  ASP A 147     -25.290 -40.332  19.760  1.00 37.28           H  
ATOM   2410  HB3 ASP A 147     -25.116 -37.819  19.979  1.00 44.43           H  
ATOM   2411  HB2 ASP A 147     -23.864 -38.023  21.182  1.00 44.43           H  
ATOM   2412  N   VAL A 148     -23.795 -40.033  17.811  1.00 36.79           N  
ATOM   2413  CA  VAL A 148     -22.974 -39.937  16.604  1.00 36.96           C  
ATOM   2414  C   VAL A 148     -23.634 -38.916  15.664  1.00 36.31           C  
ATOM   2415  O   VAL A 148     -24.696 -39.202  15.110  1.00 35.61           O  
ATOM   2416  CB  VAL A 148     -22.822 -41.322  15.908  1.00 40.52           C  
ATOM   2417  CG1 VAL A 148     -22.169 -41.259  14.511  1.00 40.19           C  
ATOM   2418  CG2 VAL A 148     -22.016 -42.291  16.794  1.00 41.07           C  
ATOM   2419  H   VAL A 148     -24.740 -40.367  17.681  1.00 36.79           H  
ATOM   2420  HA  VAL A 148     -21.969 -39.590  16.843  1.00 36.96           H  
ATOM   2421  HB  VAL A 148     -23.816 -41.757  15.783  1.00 40.52           H  
ATOM   2422 HG11 VAL A 148     -21.991 -42.258  14.114  1.00 40.19           H  
ATOM   2423 HG12 VAL A 148     -22.794 -40.741  13.784  1.00 40.19           H  
ATOM   2424 HG13 VAL A 148     -21.207 -40.747  14.554  1.00 40.19           H  
ATOM   2425 HG21 VAL A 148     -21.933 -43.275  16.333  1.00 41.07           H  
ATOM   2426 HG22 VAL A 148     -21.005 -41.922  16.967  1.00 41.07           H  
ATOM   2427 HG23 VAL A 148     -22.484 -42.431  17.768  1.00 41.07           H  
ATOM   2428  N   LEU A 149     -23.007 -37.733  15.541  1.00 33.74           N  
ATOM   2429  CA  LEU A 149     -23.540 -36.582  14.808  1.00 36.04           C  
ATOM   2430  C   LEU A 149     -22.745 -36.381  13.496  1.00 36.58           C  
ATOM   2431  O   LEU A 149     -21.612 -35.906  13.573  1.00 35.01           O  
ATOM   2432  CB  LEU A 149     -23.443 -35.312  15.700  1.00 35.66           C  
ATOM   2433  CG  LEU A 149     -24.168 -35.399  17.070  1.00 36.58           C  
ATOM   2434  CD1 LEU A 149     -23.246 -35.849  18.220  1.00 37.11           C  
ATOM   2435  CD2 LEU A 149     -24.882 -34.086  17.448  1.00 33.56           C  
ATOM   2436  H   LEU A 149     -22.147 -37.574  16.050  1.00 33.74           H  
ATOM   2437  HA  LEU A 149     -24.595 -36.735  14.598  1.00 36.04           H  
ATOM   2438  HB3 LEU A 149     -23.877 -34.496  15.119  1.00 35.66           H  
ATOM   2439  HB2 LEU A 149     -22.405 -35.016  15.854  1.00 35.66           H  
ATOM   2440  HG  LEU A 149     -24.952 -36.145  16.970  1.00 36.58           H  
ATOM   2441 HD11 LEU A 149     -23.499 -35.363  19.162  1.00 37.11           H  
ATOM   2442 HD12 LEU A 149     -23.334 -36.921  18.385  1.00 37.11           H  
ATOM   2443 HD13 LEU A 149     -22.198 -35.630  18.020  1.00 37.11           H  
ATOM   2444 HD21 LEU A 149     -25.712 -34.269  18.130  1.00 33.56           H  
ATOM   2445 HD22 LEU A 149     -24.206 -33.397  17.954  1.00 33.56           H  
ATOM   2446 HD23 LEU A 149     -25.295 -33.573  16.580  1.00 33.56           H  
ATOM   2447  N   PRO A 150     -23.306 -36.731  12.312  1.00 37.05           N  
ATOM   2448  CA  PRO A 150     -22.632 -36.454  11.027  1.00 35.49           C  
ATOM   2449  C   PRO A 150     -22.618 -34.956  10.672  1.00 36.21           C  
ATOM   2450  O   PRO A 150     -23.671 -34.316  10.726  1.00 39.62           O  
ATOM   2451  CB  PRO A 150     -23.399 -37.309  10.011  1.00 37.66           C  
ATOM   2452  CG  PRO A 150     -24.792 -37.438  10.591  1.00 41.42           C  
ATOM   2453  CD  PRO A 150     -24.566 -37.449  12.103  1.00 39.13           C  
ATOM   2454  HA  PRO A 150     -21.610 -36.811  11.077  1.00 35.49           H  
ATOM   2455  HB3 PRO A 150     -22.940 -38.296   9.950  1.00 37.66           H  
ATOM   2456  HB2 PRO A 150     -23.410 -36.890   9.004  1.00 37.66           H  
ATOM   2457  HG3 PRO A 150     -25.315 -38.316  10.213  1.00 41.42           H  
ATOM   2458  HG2 PRO A 150     -25.374 -36.559  10.319  1.00 41.42           H  
ATOM   2459  HD2 PRO A 150     -25.414 -36.994  12.614  1.00 39.13           H  
ATOM   2460  HD3 PRO A 150     -24.451 -38.472  12.462  1.00 39.13           H  
ATOM   2461  N   ALA A 151     -21.423 -34.428  10.350  1.00 35.76           N  
ATOM   2462  CA  ALA A 151     -21.204 -32.994  10.159  1.00 36.46           C  
ATOM   2463  C   ALA A 151     -20.244 -32.660   9.007  1.00 34.48           C  
ATOM   2464  O   ALA A 151     -19.401 -33.476   8.633  1.00 37.34           O  
ATOM   2465  CB  ALA A 151     -20.693 -32.389  11.479  1.00 33.74           C  
ATOM   2466  H   ALA A 151     -20.602 -35.016  10.312  1.00 35.76           H  
ATOM   2467  HA  ALA A 151     -22.153 -32.532   9.900  1.00 36.46           H  
ATOM   2468  HB1 ALA A 151     -20.571 -31.307  11.404  1.00 33.74           H  
ATOM   2469  HB2 ALA A 151     -21.392 -32.578  12.295  1.00 33.74           H  
ATOM   2470  HB3 ALA A 151     -19.728 -32.811  11.763  1.00 33.74           H  
ATOM   2471  N   PHE A 152     -20.386 -31.423   8.505  1.00 36.13           N  
ATOM   2472  CA  PHE A 152     -19.436 -30.740   7.628  1.00 36.37           C  
ATOM   2473  C   PHE A 152     -18.192 -30.286   8.407  1.00 35.10           C  
ATOM   2474  O   PHE A 152     -18.334 -29.729   9.498  1.00 35.76           O  
ATOM   2475  CB  PHE A 152     -20.160 -29.575   6.904  1.00 33.15           C  
ATOM   2476  CG  PHE A 152     -19.326 -28.391   6.422  1.00 34.44           C  
ATOM   2477  CD1 PHE A 152     -18.309 -28.561   5.459  1.00 36.46           C  
ATOM   2478  CD2 PHE A 152     -19.567 -27.099   6.937  1.00 35.86           C  
ATOM   2479  CE1 PHE A 152     -17.590 -27.465   5.003  1.00 36.98           C  
ATOM   2480  CE2 PHE A 152     -18.849 -26.014   6.455  1.00 33.78           C  
ATOM   2481  CZ  PHE A 152     -17.870 -26.194   5.487  1.00 34.57           C  
ATOM   2482  H   PHE A 152     -21.117 -30.832   8.881  1.00 36.13           H  
ATOM   2483  HA  PHE A 152     -19.106 -31.448   6.865  1.00 36.37           H  
ATOM   2484  HB3 PHE A 152     -20.944 -29.178   7.553  1.00 33.15           H  
ATOM   2485  HB2 PHE A 152     -20.687 -29.975   6.037  1.00 33.15           H  
ATOM   2486  HD1 PHE A 152     -18.083 -29.538   5.068  1.00 36.46           H  
ATOM   2487  HD2 PHE A 152     -20.329 -26.943   7.686  1.00 35.86           H  
ATOM   2488  HE1 PHE A 152     -16.817 -27.600   4.261  1.00 36.98           H  
ATOM   2489  HE2 PHE A 152     -19.049 -25.024   6.833  1.00 33.78           H  
ATOM   2490  HZ  PHE A 152     -17.315 -25.343   5.119  1.00 34.57           H  
ATOM   2491  N   ASP A 153     -17.006 -30.510   7.818  1.00 36.27           N  
ATOM   2492  CA  ASP A 153     -15.719 -30.091   8.369  1.00 38.53           C  
ATOM   2493  C   ASP A 153     -15.449 -28.625   7.985  1.00 39.08           C  
ATOM   2494  O   ASP A 153     -14.775 -28.358   6.989  1.00 41.60           O  
ATOM   2495  CB  ASP A 153     -14.592 -31.069   7.943  1.00 40.37           C  
ATOM   2496  CG  ASP A 153     -13.221 -30.888   8.619  1.00 42.99           C  
ATOM   2497  OD1 ASP A 153     -13.132 -30.156   9.632  1.00 41.47           O  
ATOM   2498  OD2 ASP A 153     -12.281 -31.573   8.159  1.00 49.58           O1-
ATOM   2499  H   ASP A 153     -16.975 -30.962   6.916  1.00 36.27           H  
ATOM   2500  HA  ASP A 153     -15.786 -30.125   9.457  1.00 38.53           H  
ATOM   2501  HB3 ASP A 153     -14.467 -31.037   6.859  1.00 40.37           H  
ATOM   2502  HB2 ASP A 153     -14.923 -32.087   8.149  1.00 40.37           H  
ATOM   2503  N   ALA A 154     -16.014 -27.709   8.786  1.00 37.57           N  
ATOM   2504  CA  ALA A 154     -15.920 -26.262   8.603  1.00 38.21           C  
ATOM   2505  C   ALA A 154     -14.531 -25.683   8.905  1.00 37.74           C  
ATOM   2506  O   ALA A 154     -14.169 -24.671   8.305  1.00 37.49           O  
ATOM   2507  CB  ALA A 154     -16.976 -25.588   9.488  1.00 37.17           C  
ATOM   2508  H   ALA A 154     -16.576 -28.022   9.566  1.00 37.57           H  
ATOM   2509  HA  ALA A 154     -16.147 -26.039   7.562  1.00 38.21           H  
ATOM   2510  HB1 ALA A 154     -17.056 -24.528   9.261  1.00 37.17           H  
ATOM   2511  HB2 ALA A 154     -17.962 -26.028   9.333  1.00 37.17           H  
ATOM   2512  HB3 ALA A 154     -16.728 -25.680  10.546  1.00 37.17           H  
ATOM   2513  N   LEU A 155     -13.791 -26.322   9.825  1.00 39.39           N  
ATOM   2514  CA  LEU A 155     -12.486 -25.859  10.294  1.00 38.93           C  
ATOM   2515  C   LEU A 155     -11.314 -26.373   9.443  1.00 37.87           C  
ATOM   2516  O   LEU A 155     -10.254 -25.747   9.468  1.00 41.11           O  
ATOM   2517  CB  LEU A 155     -12.289 -26.294  11.764  1.00 37.66           C  
ATOM   2518  CG  LEU A 155     -13.339 -25.757  12.762  1.00 36.90           C  
ATOM   2519  CD1 LEU A 155     -13.071 -26.312  14.178  1.00 36.80           C  
ATOM   2520  CD2 LEU A 155     -13.404 -24.217  12.741  1.00 39.25           C  
ATOM   2521  H   LEU A 155     -14.150 -27.160  10.260  1.00 39.39           H  
ATOM   2522  HA  LEU A 155     -12.451 -24.772  10.243  1.00 38.93           H  
ATOM   2523  HB3 LEU A 155     -11.311 -25.949  12.097  1.00 37.66           H  
ATOM   2524  HB2 LEU A 155     -12.264 -27.384  11.820  1.00 37.66           H  
ATOM   2525  HG  LEU A 155     -14.320 -26.128  12.463  1.00 36.90           H  
ATOM   2526 HD11 LEU A 155     -13.859 -27.000  14.483  1.00 36.80           H  
ATOM   2527 HD12 LEU A 155     -12.130 -26.860  14.230  1.00 36.80           H  
ATOM   2528 HD13 LEU A 155     -13.015 -25.530  14.932  1.00 36.80           H  
ATOM   2529 HD21 LEU A 155     -13.522 -23.782  13.732  1.00 39.25           H  
ATOM   2530 HD22 LEU A 155     -12.501 -23.783  12.314  1.00 39.25           H  
ATOM   2531 HD23 LEU A 155     -14.246 -23.877  12.139  1.00 39.25           H  
ATOM   2532  N   GLY A 156     -11.497 -27.509   8.746  1.00 38.12           N  
ATOM   2533  CA  GLY A 156     -10.412 -28.268   8.122  1.00 41.58           C  
ATOM   2534  C   GLY A 156      -9.561 -28.938   9.215  1.00 38.76           C  
ATOM   2535  O   GLY A 156     -10.038 -29.163  10.328  1.00 39.66           O  
ATOM   2536  H   GLY A 156     -12.398 -27.967   8.783  1.00 38.12           H  
ATOM   2537  HA3 GLY A 156      -9.796 -27.615   7.502  1.00 41.58           H  
ATOM   2538  HA2 GLY A 156     -10.836 -29.034   7.474  1.00 41.58           H  
ATOM   2539  N   GLN A 157      -8.296 -29.250   8.898  1.00 37.08           N  
ATOM   2540  CA  GLN A 157      -7.308 -29.754   9.859  1.00 38.54           C  
ATOM   2541  C   GLN A 157      -6.878 -28.638  10.823  1.00 41.12           C  
ATOM   2542  O   GLN A 157      -6.011 -27.834  10.478  1.00 47.08           O  
ATOM   2543  CB  GLN A 157      -6.104 -30.344   9.107  1.00 38.15           C  
ATOM   2544  CG  GLN A 157      -6.467 -31.600   8.296  1.00 41.05           C  
ATOM   2545  CD  GLN A 157      -5.248 -32.293   7.691  1.00 42.33           C  
ATOM   2546  OE1 GLN A 157      -4.144 -31.750   7.666  1.00 42.03           O  
ATOM   2547  NE2 GLN A 157      -5.455 -33.503   7.179  1.00 46.98           N  
ATOM   2548  H   GLN A 157      -7.949 -29.054   7.971  1.00 37.08           H  
ATOM   2549  HA  GLN A 157      -7.761 -30.557  10.445  1.00 38.54           H  
ATOM   2550  HB3 GLN A 157      -5.326 -30.597   9.829  1.00 38.15           H  
ATOM   2551  HB2 GLN A 157      -5.671 -29.594   8.443  1.00 38.15           H  
ATOM   2552  HG3 GLN A 157      -7.153 -31.343   7.489  1.00 41.05           H  
ATOM   2553  HG2 GLN A 157      -6.990 -32.312   8.935  1.00 41.05           H  
ATOM   2554 HE22 GLN A 157      -4.685 -33.999   6.749  1.00 46.98           H  
ATOM   2555 HE21 GLN A 157      -6.367 -33.935   7.218  1.00 46.98           H  
ATOM   2556  N   TRP A 158      -7.539 -28.590  11.988  1.00 41.68           N  
ATOM   2557  CA  TRP A 158      -7.387 -27.525  12.970  1.00 46.51           C  
ATOM   2558  C   TRP A 158      -6.438 -27.948  14.099  1.00 46.31           C  
ATOM   2559  O   TRP A 158      -6.556 -29.058  14.619  1.00 49.63           O  
ATOM   2560  CB  TRP A 158      -8.781 -27.138  13.489  1.00 48.78           C  
ATOM   2561  CG  TRP A 158      -8.804 -26.034  14.502  1.00 47.07           C  
ATOM   2562  CD1 TRP A 158      -8.637 -24.719  14.233  1.00 45.68           C  
ATOM   2563  CD2 TRP A 158      -8.906 -26.140  15.953  1.00 46.66           C  
ATOM   2564  NE1 TRP A 158      -8.615 -24.009  15.415  1.00 45.42           N  
ATOM   2565  CE2 TRP A 158      -8.775 -24.832  16.508  1.00 43.52           C  
ATOM   2566  CE3 TRP A 158      -9.085 -27.211  16.859  1.00 49.82           C  
ATOM   2567  CZ2 TRP A 158      -8.825 -24.596  17.891  1.00 46.49           C  
ATOM   2568  CZ3 TRP A 158      -9.178 -26.982  18.246  1.00 52.24           C  
ATOM   2569  CH2 TRP A 158      -9.068 -25.677  18.757  1.00 51.80           C  
ATOM   2570  H   TRP A 158      -8.238 -29.288  12.197  1.00 41.68           H  
ATOM   2571  HA  TRP A 158      -6.969 -26.639  12.486  1.00 46.51           H  
ATOM   2572  HB3 TRP A 158      -9.279 -28.007  13.921  1.00 48.78           H  
ATOM   2573  HB2 TRP A 158      -9.393 -26.831  12.642  1.00 48.78           H  
ATOM   2574  HD1 TRP A 158      -8.510 -24.309  13.242  1.00 45.68           H  
ATOM   2575  HE1 TRP A 158      -8.474 -23.008  15.459  1.00 45.42           H  
ATOM   2576  HE3 TRP A 158      -9.171 -28.219  16.477  1.00 49.82           H  
ATOM   2577  HZ2 TRP A 158      -8.725 -23.595  18.283  1.00 46.49           H  
ATOM   2578  HZ3 TRP A 158      -9.336 -27.811  18.922  1.00 52.24           H  
ATOM   2579  HH2 TRP A 158      -9.159 -25.507  19.814  1.00 51.80           H  
ATOM   2580  N   THR A 159      -5.541 -27.022  14.465  1.00 48.53           N  
ATOM   2581  CA  THR A 159      -4.578 -27.168  15.552  1.00 50.03           C  
ATOM   2582  C   THR A 159      -5.097 -26.374  16.778  1.00 51.04           C  
ATOM   2583  O   THR A 159      -5.416 -25.193  16.616  1.00 45.54           O  
ATOM   2584  CB  THR A 159      -3.218 -26.551  15.126  1.00 51.22           C  
ATOM   2585  OG1 THR A 159      -2.721 -27.258  14.003  1.00 55.58           O  
ATOM   2586  CG2 THR A 159      -2.121 -26.601  16.206  1.00 53.51           C  
ATOM   2587  H   THR A 159      -5.522 -26.134  13.986  1.00 48.53           H  
ATOM   2588  HA  THR A 159      -4.410 -28.225  15.756  1.00 50.03           H  
ATOM   2589  HB  THR A 159      -3.358 -25.514  14.816  1.00 51.22           H  
ATOM   2590  HG1 THR A 159      -2.370 -28.107  14.296  1.00 55.58           H  
ATOM   2591 HG21 THR A 159      -1.175 -26.223  15.820  1.00 53.51           H  
ATOM   2592 HG22 THR A 159      -2.373 -25.996  17.077  1.00 53.51           H  
ATOM   2593 HG23 THR A 159      -1.953 -27.622  16.551  1.00 53.51           H  
ATOM   2594  N   PRO A 160      -5.187 -27.018  17.970  1.00 57.10           N  
ATOM   2595  CA  PRO A 160      -5.513 -26.356  19.255  1.00 57.48           C  
ATOM   2596  C   PRO A 160      -4.759 -25.053  19.582  1.00 53.51           C  
ATOM   2597  O   PRO A 160      -3.546 -24.977  19.383  1.00 51.95           O  
ATOM   2598  CB  PRO A 160      -5.229 -27.446  20.299  1.00 59.65           C  
ATOM   2599  CG  PRO A 160      -5.535 -28.739  19.571  1.00 56.85           C  
ATOM   2600  CD  PRO A 160      -5.018 -28.461  18.166  1.00 60.64           C  
ATOM   2601  HA  PRO A 160      -6.580 -26.157  19.243  1.00 57.48           H  
ATOM   2602  HB3 PRO A 160      -5.830 -27.330  21.201  1.00 59.65           H  
ATOM   2603  HB2 PRO A 160      -4.179 -27.436  20.597  1.00 59.65           H  
ATOM   2604  HG3 PRO A 160      -6.615 -28.890  19.538  1.00 56.85           H  
ATOM   2605  HG2 PRO A 160      -5.085 -29.618  20.031  1.00 56.85           H  
ATOM   2606  HD2 PRO A 160      -3.958 -28.707  18.093  1.00 60.64           H  
ATOM   2607  HD3 PRO A 160      -5.567 -29.060  17.438  1.00 60.64           H  
ATOM   2608  N   GLY A 161      -5.511 -24.064  20.089  1.00 51.47           N  
ATOM   2609  CA  GLY A 161      -4.992 -22.783  20.570  1.00 51.59           C  
ATOM   2610  C   GLY A 161      -5.002 -21.677  19.499  1.00 47.57           C  
ATOM   2611  O   GLY A 161      -4.627 -20.550  19.820  1.00 52.76           O  
ATOM   2612  H   GLY A 161      -6.496 -24.232  20.249  1.00 51.47           H  
ATOM   2613  HA3 GLY A 161      -3.980 -22.894  20.960  1.00 51.59           H  
ATOM   2614  HA2 GLY A 161      -5.615 -22.460  21.405  1.00 51.59           H  
ATOM   2615  N   TYR A 162      -5.427 -21.972  18.258  1.00 45.09           N  
ATOM   2616  CA  TYR A 162      -5.497 -21.012  17.152  1.00 45.58           C  
ATOM   2617  C   TYR A 162      -6.959 -20.664  16.847  1.00 40.92           C  
ATOM   2618  O   TYR A 162      -7.813 -21.549  16.865  1.00 42.22           O  
ATOM   2619  CB  TYR A 162      -4.808 -21.616  15.912  1.00 44.85           C  
ATOM   2620  CG  TYR A 162      -3.302 -21.756  16.056  1.00 50.47           C  
ATOM   2621  CD1 TYR A 162      -2.748 -22.912  16.644  1.00 51.46           C  
ATOM   2622  CD2 TYR A 162      -2.449 -20.716  15.629  1.00 51.12           C  
ATOM   2623  CE1 TYR A 162      -1.357 -23.026  16.817  1.00 57.05           C  
ATOM   2624  CE2 TYR A 162      -1.055 -20.831  15.798  1.00 57.60           C  
ATOM   2625  CZ  TYR A 162      -0.509 -21.984  16.395  1.00 60.10           C  
ATOM   2626  OH  TYR A 162       0.841 -22.088  16.567  1.00 61.62           O  
ATOM   2627  H   TYR A 162      -5.729 -22.913  18.049  1.00 45.09           H  
ATOM   2628  HA  TYR A 162      -4.975 -20.089  17.409  1.00 45.58           H  
ATOM   2629  HB3 TYR A 162      -4.997 -20.985  15.042  1.00 44.85           H  
ATOM   2630  HB2 TYR A 162      -5.240 -22.589  15.669  1.00 44.85           H  
ATOM   2631  HD1 TYR A 162      -3.391 -23.709  16.983  1.00 51.46           H  
ATOM   2632  HD2 TYR A 162      -2.861 -19.825  15.181  1.00 51.12           H  
ATOM   2633  HE1 TYR A 162      -0.945 -23.912  17.279  1.00 57.05           H  
ATOM   2634  HE2 TYR A 162      -0.407 -20.030  15.475  1.00 57.60           H  
ATOM   2635  HH  TYR A 162       1.105 -22.912  16.984  1.00 61.62           H  
ATOM   2636  N   LYS A 163      -7.210 -19.384  16.528  1.00 37.56           N  
ATOM   2637  CA  LYS A 163      -8.503 -18.900  16.043  1.00 37.32           C  
ATOM   2638  C   LYS A 163      -8.722 -19.354  14.584  1.00 35.95           C  
ATOM   2639  O   LYS A 163      -7.869 -19.044  13.749  1.00 34.71           O  
ATOM   2640  CB  LYS A 163      -8.518 -17.356  16.103  1.00 40.84           C  
ATOM   2641  CG  LYS A 163      -8.599 -16.792  17.529  1.00 46.13           C  
ATOM   2642  CD  LYS A 163      -8.932 -15.292  17.566  1.00 49.53           C  
ATOM   2643  CE  LYS A 163      -9.332 -14.836  18.977  1.00 53.28           C  
ATOM   2644  NZ  LYS A 163      -9.590 -13.389  19.041  1.00 54.64           N1+
ATOM   2645  H   LYS A 163      -6.457 -18.711  16.529  1.00 37.56           H  
ATOM   2646  HA  LYS A 163      -9.278 -19.269  16.714  1.00 37.32           H  
ATOM   2647  HB3 LYS A 163      -9.403 -17.009  15.565  1.00 40.84           H  
ATOM   2648  HB2 LYS A 163      -7.661 -16.932  15.575  1.00 40.84           H  
ATOM   2649  HG3 LYS A 163      -7.659 -16.970  18.051  1.00 46.13           H  
ATOM   2650  HG2 LYS A 163      -9.355 -17.335  18.088  1.00 46.13           H  
ATOM   2651  HD3 LYS A 163      -9.742 -15.076  16.868  1.00 49.53           H  
ATOM   2652  HD2 LYS A 163      -8.066 -14.726  17.219  1.00 49.53           H  
ATOM   2653  HE3 LYS A 163      -8.552 -15.085  19.697  1.00 53.28           H  
ATOM   2654  HE2 LYS A 163     -10.236 -15.360  19.286  1.00 53.28           H  
ATOM   2655  HZ1 LYS A 163      -9.885 -13.144  19.977  1.00 54.64           H  
ATOM   2656  HZ2 LYS A 163      -8.754 -12.874  18.803  1.00 54.64           H  
ATOM   2657  HZ3 LYS A 163     -10.323 -13.141  18.389  1.00 54.64           H  
ATOM   2658  N   PRO A 164      -9.854 -20.036  14.282  1.00 35.64           N  
ATOM   2659  CA  PRO A 164     -10.332 -20.217  12.895  1.00 34.53           C  
ATOM   2660  C   PRO A 164     -10.456 -18.910  12.095  1.00 34.80           C  
ATOM   2661  O   PRO A 164     -10.763 -17.868  12.677  1.00 32.85           O  
ATOM   2662  CB  PRO A 164     -11.716 -20.864  13.067  1.00 36.24           C  
ATOM   2663  CG  PRO A 164     -11.649 -21.572  14.403  1.00 37.19           C  
ATOM   2664  CD  PRO A 164     -10.786 -20.639  15.237  1.00 36.51           C  
ATOM   2665  HA  PRO A 164      -9.652 -20.911  12.397  1.00 34.53           H  
ATOM   2666  HB3 PRO A 164     -11.963 -21.540  12.250  1.00 36.24           H  
ATOM   2667  HB2 PRO A 164     -12.502 -20.106  13.107  1.00 36.24           H  
ATOM   2668  HG3 PRO A 164     -11.143 -22.532  14.283  1.00 37.19           H  
ATOM   2669  HG2 PRO A 164     -12.632 -21.754  14.832  1.00 37.19           H  
ATOM   2670  HD2 PRO A 164     -11.396 -19.855  15.681  1.00 36.51           H  
ATOM   2671  HD3 PRO A 164     -10.292 -21.189  16.037  1.00 36.51           H  
ATOM   2672  N   ASN A 165     -10.244 -19.015  10.771  1.00 38.55           N  
ATOM   2673  CA  ASN A 165     -10.464 -17.955   9.778  1.00 39.28           C  
ATOM   2674  C   ASN A 165     -11.896 -17.382   9.926  1.00 37.12           C  
ATOM   2675  O   ASN A 165     -12.840 -18.164   9.796  1.00 36.17           O  
ATOM   2676  CB  ASN A 165     -10.242 -18.589   8.379  1.00 40.72           C  
ATOM   2677  CG  ASN A 165     -10.303 -17.621   7.184  1.00 45.17           C  
ATOM   2678  OD1 ASN A 165     -10.661 -16.452   7.307  1.00 42.54           O  
ATOM   2679  ND2 ASN A 165      -9.948 -18.120   5.999  1.00 50.87           N  
ATOM   2680  H   ASN A 165      -9.988 -19.914  10.392  1.00 38.55           H  
ATOM   2681  HA  ASN A 165      -9.684 -17.212   9.930  1.00 39.28           H  
ATOM   2682  HB3 ASN A 165     -10.955 -19.397   8.207  1.00 40.72           H  
ATOM   2683  HB2 ASN A 165      -9.253 -19.047   8.358  1.00 40.72           H  
ATOM   2684 HD22 ASN A 165      -9.966 -17.532   5.179  1.00 50.87           H  
ATOM   2685 HD21 ASN A 165      -9.656 -19.083   5.914  1.00 50.87           H  
ATOM   2686  N   PRO A 166     -12.042 -16.063  10.213  1.00 39.22           N  
ATOM   2687  CA  PRO A 166     -13.356 -15.402  10.343  1.00 38.99           C  
ATOM   2688  C   PRO A 166     -14.374 -15.625   9.211  1.00 37.75           C  
ATOM   2689  O   PRO A 166     -15.564 -15.567   9.494  1.00 34.46           O  
ATOM   2690  CB  PRO A 166     -13.014 -13.915  10.505  1.00 43.22           C  
ATOM   2691  CG  PRO A 166     -11.648 -13.920  11.161  1.00 43.39           C  
ATOM   2692  CD  PRO A 166     -10.962 -15.120  10.518  1.00 41.59           C  
ATOM   2693  HA  PRO A 166     -13.794 -15.763  11.274  1.00 38.99           H  
ATOM   2694  HB3 PRO A 166     -13.755 -13.377  11.096  1.00 43.22           H  
ATOM   2695  HB2 PRO A 166     -12.944 -13.429   9.530  1.00 43.22           H  
ATOM   2696  HG3 PRO A 166     -11.763 -14.097  12.231  1.00 43.39           H  
ATOM   2697  HG2 PRO A 166     -11.098 -12.986  11.033  1.00 43.39           H  
ATOM   2698  HD2 PRO A 166     -10.471 -14.830   9.588  1.00 41.59           H  
ATOM   2699  HD3 PRO A 166     -10.213 -15.524  11.199  1.00 41.59           H  
ATOM   2700  N   GLU A 167     -13.905 -15.922   7.983  1.00 36.65           N  
ATOM   2701  CA  GLU A 167     -14.741 -16.268   6.829  1.00 38.75           C  
ATOM   2702  C   GLU A 167     -15.529 -17.588   6.956  1.00 35.10           C  
ATOM   2703  O   GLU A 167     -16.553 -17.729   6.287  1.00 34.00           O  
ATOM   2704  CB  GLU A 167     -13.894 -16.236   5.538  1.00 44.28           C  
ATOM   2705  CG  GLU A 167     -13.397 -14.822   5.154  1.00 51.26           C  
ATOM   2706  CD  GLU A 167     -14.514 -13.808   4.840  1.00 61.13           C  
ATOM   2707  OE1 GLU A 167     -15.533 -14.211   4.234  1.00 64.63           O  
ATOM   2708  OE2 GLU A 167     -14.334 -12.630   5.223  1.00 73.97           O1-
ATOM   2709  H   GLU A 167     -12.907 -15.949   7.826  1.00 36.65           H  
ATOM   2710  HA  GLU A 167     -15.493 -15.487   6.765  1.00 38.75           H  
ATOM   2711  HB3 GLU A 167     -14.446 -16.673   4.705  1.00 44.28           H  
ATOM   2712  HB2 GLU A 167     -13.023 -16.879   5.671  1.00 44.28           H  
ATOM   2713  HG3 GLU A 167     -12.763 -14.896   4.269  1.00 51.26           H  
ATOM   2714  HG2 GLU A 167     -12.756 -14.433   5.946  1.00 51.26           H  
ATOM   2715  N   ILE A 168     -15.087 -18.502   7.838  1.00 35.07           N  
ATOM   2716  CA  ILE A 168     -15.837 -19.700   8.231  1.00 35.05           C  
ATOM   2717  C   ILE A 168     -17.084 -19.316   9.058  1.00 34.03           C  
ATOM   2718  O   ILE A 168     -18.150 -19.894   8.847  1.00 31.51           O  
ATOM   2719  CB  ILE A 168     -14.965 -20.692   9.063  1.00 41.81           C  
ATOM   2720  CG1 ILE A 168     -13.712 -21.151   8.277  1.00 49.80           C  
ATOM   2721  CG2 ILE A 168     -15.746 -21.928   9.566  1.00 42.62           C  
ATOM   2722  CD1 ILE A 168     -12.583 -21.686   9.171  1.00 52.68           C  
ATOM   2723  H   ILE A 168     -14.236 -18.322   8.357  1.00 35.07           H  
ATOM   2724  HA  ILE A 168     -16.172 -20.210   7.325  1.00 35.05           H  
ATOM   2725  HB  ILE A 168     -14.616 -20.158   9.948  1.00 41.81           H  
ATOM   2726 HG13 ILE A 168     -13.294 -20.325   7.702  1.00 49.80           H  
ATOM   2727 HG12 ILE A 168     -13.990 -21.905   7.542  1.00 49.80           H  
ATOM   2728 HG21 ILE A 168     -15.107 -22.620  10.110  1.00 42.62           H  
ATOM   2729 HG22 ILE A 168     -16.556 -21.664  10.245  1.00 42.62           H  
ATOM   2730 HG23 ILE A 168     -16.182 -22.470   8.727  1.00 42.62           H  
ATOM   2731 HD11 ILE A 168     -11.714 -21.959   8.574  1.00 52.68           H  
ATOM   2732 HD12 ILE A 168     -12.266 -20.934   9.893  1.00 52.68           H  
ATOM   2733 HD13 ILE A 168     -12.888 -22.570   9.726  1.00 52.68           H  
ATOM   2734  N   TYR A 169     -16.930 -18.314   9.943  1.00 30.78           N  
ATOM   2735  CA  TYR A 169     -18.015 -17.723  10.721  1.00 31.82           C  
ATOM   2736  C   TYR A 169     -18.933 -16.809   9.893  1.00 34.08           C  
ATOM   2737  O   TYR A 169     -20.119 -16.762  10.201  1.00 32.25           O  
ATOM   2738  CB  TYR A 169     -17.457 -16.997  11.959  1.00 32.68           C  
ATOM   2739  CG  TYR A 169     -16.858 -17.925  12.999  1.00 32.34           C  
ATOM   2740  CD1 TYR A 169     -17.692 -18.854  13.650  1.00 32.75           C  
ATOM   2741  CD2 TYR A 169     -15.488 -17.865  13.326  1.00 32.02           C  
ATOM   2742  CE1 TYR A 169     -17.171 -19.710  14.632  1.00 30.19           C  
ATOM   2743  CE2 TYR A 169     -14.966 -18.716  14.320  1.00 32.78           C  
ATOM   2744  CZ  TYR A 169     -15.812 -19.626  14.984  1.00 32.12           C  
ATOM   2745  OH  TYR A 169     -15.321 -20.415  15.978  1.00 33.78           O  
ATOM   2746  H   TYR A 169     -16.023 -17.880  10.048  1.00 30.78           H  
ATOM   2747  HA  TYR A 169     -18.633 -18.548  11.076  1.00 31.82           H  
ATOM   2748  HB3 TYR A 169     -18.262 -16.455  12.459  1.00 32.68           H  
ATOM   2749  HB2 TYR A 169     -16.725 -16.243  11.673  1.00 32.68           H  
ATOM   2750  HD1 TYR A 169     -18.742 -18.897  13.406  1.00 32.75           H  
ATOM   2751  HD2 TYR A 169     -14.835 -17.163  12.830  1.00 32.02           H  
ATOM   2752  HE1 TYR A 169     -17.827 -20.412  15.123  1.00 30.19           H  
ATOM   2753  HE2 TYR A 169     -13.920 -18.663  14.578  1.00 32.78           H  
ATOM   2754  HH  TYR A 169     -15.999 -20.972  16.374  1.00 33.78           H  
ATOM   2755  N   VAL A 170     -18.415 -16.145   8.843  1.00 33.21           N  
ATOM   2756  CA  VAL A 170     -19.219 -15.375   7.884  1.00 36.49           C  
ATOM   2757  C   VAL A 170     -20.183 -16.280   7.092  1.00 35.70           C  
ATOM   2758  O   VAL A 170     -21.351 -15.921   6.950  1.00 35.72           O  
ATOM   2759  CB  VAL A 170     -18.336 -14.568   6.884  1.00 37.75           C  
ATOM   2760  CG1 VAL A 170     -19.090 -13.925   5.703  1.00 39.86           C  
ATOM   2761  CG2 VAL A 170     -17.538 -13.471   7.602  1.00 37.01           C  
ATOM   2762  H   VAL A 170     -17.421 -16.196   8.661  1.00 33.21           H  
ATOM   2763  HA  VAL A 170     -19.823 -14.666   8.456  1.00 36.49           H  
ATOM   2764  HB  VAL A 170     -17.624 -15.260   6.442  1.00 37.75           H  
ATOM   2765 HG11 VAL A 170     -18.424 -13.298   5.111  1.00 39.86           H  
ATOM   2766 HG12 VAL A 170     -19.499 -14.670   5.021  1.00 39.86           H  
ATOM   2767 HG13 VAL A 170     -19.906 -13.298   6.059  1.00 39.86           H  
ATOM   2768 HG21 VAL A 170     -16.876 -12.945   6.914  1.00 37.01           H  
ATOM   2769 HG22 VAL A 170     -18.207 -12.738   8.045  1.00 37.01           H  
ATOM   2770 HG23 VAL A 170     -16.923 -13.861   8.406  1.00 37.01           H  
ATOM   2771  N   GLN A 171     -19.690 -17.450   6.641  1.00 32.85           N  
ATOM   2772  CA  GLN A 171     -20.469 -18.494   5.969  1.00 36.76           C  
ATOM   2773  C   GLN A 171     -21.565 -19.079   6.883  1.00 35.90           C  
ATOM   2774  O   GLN A 171     -22.694 -19.256   6.426  1.00 36.72           O  
ATOM   2775  CB  GLN A 171     -19.507 -19.590   5.456  1.00 43.32           C  
ATOM   2776  CG  GLN A 171     -20.178 -20.696   4.605  1.00 50.35           C  
ATOM   2777  CD  GLN A 171     -19.324 -21.956   4.402  1.00 58.18           C  
ATOM   2778  OE1 GLN A 171     -19.870 -23.037   4.194  1.00 60.99           O  
ATOM   2779  NE2 GLN A 171     -17.995 -21.838   4.460  1.00 61.33           N  
ATOM   2780  H   GLN A 171     -18.713 -17.660   6.795  1.00 32.85           H  
ATOM   2781  HA  GLN A 171     -20.958 -18.036   5.107  1.00 36.76           H  
ATOM   2782  HB3 GLN A 171     -19.002 -20.037   6.313  1.00 43.32           H  
ATOM   2783  HB2 GLN A 171     -18.721 -19.122   4.861  1.00 43.32           H  
ATOM   2784  HG3 GLN A 171     -20.451 -20.296   3.629  1.00 50.35           H  
ATOM   2785  HG2 GLN A 171     -21.109 -21.025   5.063  1.00 50.35           H  
ATOM   2786 HE22 GLN A 171     -17.411 -22.652   4.327  1.00 61.33           H  
ATOM   2787 HE21 GLN A 171     -17.565 -20.941   4.631  1.00 61.33           H  
ATOM   2788  N   LEU A 172     -21.209 -19.333   8.156  1.00 33.73           N  
ATOM   2789  CA  LEU A 172     -22.109 -19.804   9.209  1.00 32.83           C  
ATOM   2790  C   LEU A 172     -23.252 -18.813   9.480  1.00 33.19           C  
ATOM   2791  O   LEU A 172     -24.407 -19.218   9.426  1.00 33.96           O  
ATOM   2792  CB  LEU A 172     -21.284 -20.100  10.482  1.00 33.87           C  
ATOM   2793  CG  LEU A 172     -22.075 -20.505  11.745  1.00 34.12           C  
ATOM   2794  CD1 LEU A 172     -22.775 -21.859  11.571  1.00 33.64           C  
ATOM   2795  CD2 LEU A 172     -21.164 -20.502  12.980  1.00 34.57           C  
ATOM   2796  H   LEU A 172     -20.252 -19.173   8.438  1.00 33.73           H  
ATOM   2797  HA  LEU A 172     -22.552 -20.738   8.861  1.00 32.83           H  
ATOM   2798  HB3 LEU A 172     -20.722 -19.203  10.730  1.00 33.87           H  
ATOM   2799  HB2 LEU A 172     -20.536 -20.863  10.262  1.00 33.87           H  
ATOM   2800  HG  LEU A 172     -22.851 -19.766  11.947  1.00 34.12           H  
ATOM   2801 HD11 LEU A 172     -23.331 -22.124  12.471  1.00 33.64           H  
ATOM   2802 HD12 LEU A 172     -23.486 -21.839  10.745  1.00 33.64           H  
ATOM   2803 HD13 LEU A 172     -22.057 -22.653  11.372  1.00 33.64           H  
ATOM   2804 HD21 LEU A 172     -21.361 -21.348  13.634  1.00 34.57           H  
ATOM   2805 HD22 LEU A 172     -20.110 -20.542  12.707  1.00 34.57           H  
ATOM   2806 HD23 LEU A 172     -21.320 -19.597  13.566  1.00 34.57           H  
ATOM   2807  N   ILE A 173     -22.908 -17.542   9.747  1.00 32.15           N  
ATOM   2808  CA  ILE A 173     -23.842 -16.457  10.060  1.00 32.81           C  
ATOM   2809  C   ILE A 173     -24.838 -16.157   8.921  1.00 36.19           C  
ATOM   2810  O   ILE A 173     -26.012 -15.926   9.206  1.00 36.98           O  
ATOM   2811  CB  ILE A 173     -23.074 -15.162  10.468  1.00 33.38           C  
ATOM   2812  CG1 ILE A 173     -22.403 -15.366  11.845  1.00 33.08           C  
ATOM   2813  CG2 ILE A 173     -23.903 -13.855  10.477  1.00 36.18           C  
ATOM   2814  CD1 ILE A 173     -21.233 -14.415  12.106  1.00 32.32           C  
ATOM   2815  H   ILE A 173     -21.927 -17.295   9.776  1.00 32.15           H  
ATOM   2816  HA  ILE A 173     -24.431 -16.784  10.919  1.00 32.81           H  
ATOM   2817  HB  ILE A 173     -22.278 -15.021   9.735  1.00 33.38           H  
ATOM   2818 HG13 ILE A 173     -22.036 -16.387  11.955  1.00 33.08           H  
ATOM   2819 HG12 ILE A 173     -23.148 -15.249  12.628  1.00 33.08           H  
ATOM   2820 HG21 ILE A 173     -23.311 -13.007  10.817  1.00 36.18           H  
ATOM   2821 HG22 ILE A 173     -24.265 -13.586   9.485  1.00 36.18           H  
ATOM   2822 HG23 ILE A 173     -24.765 -13.939  11.140  1.00 36.18           H  
ATOM   2823 HD11 ILE A 173     -20.678 -14.716  12.995  1.00 32.32           H  
ATOM   2824 HD12 ILE A 173     -20.535 -14.390  11.270  1.00 32.32           H  
ATOM   2825 HD13 ILE A 173     -21.589 -13.400  12.261  1.00 32.32           H  
ATOM   2826  N   LYS A 174     -24.364 -16.219   7.664  1.00 38.98           N  
ATOM   2827  CA  LYS A 174     -25.191 -16.105   6.461  1.00 41.18           C  
ATOM   2828  C   LYS A 174     -26.203 -17.254   6.318  1.00 38.52           C  
ATOM   2829  O   LYS A 174     -27.357 -16.980   5.995  1.00 40.77           O  
ATOM   2830  CB  LYS A 174     -24.287 -15.986   5.217  1.00 44.27           C  
ATOM   2831  CG  LYS A 174     -23.652 -14.593   5.066  1.00 49.68           C  
ATOM   2832  CD  LYS A 174     -22.603 -14.541   3.946  1.00 55.95           C  
ATOM   2833  CE  LYS A 174     -22.056 -13.122   3.722  1.00 60.73           C  
ATOM   2834  NZ  LYS A 174     -20.976 -13.103   2.720  1.00 68.44           N1+
ATOM   2835  H   LYS A 174     -23.380 -16.402   7.513  1.00 38.98           H  
ATOM   2836  HA  LYS A 174     -25.765 -15.181   6.552  1.00 41.18           H  
ATOM   2837  HB3 LYS A 174     -24.874 -16.178   4.316  1.00 44.27           H  
ATOM   2838  HB2 LYS A 174     -23.517 -16.760   5.244  1.00 44.27           H  
ATOM   2839  HG3 LYS A 174     -23.196 -14.283   6.006  1.00 49.68           H  
ATOM   2840  HG2 LYS A 174     -24.439 -13.866   4.861  1.00 49.68           H  
ATOM   2841  HD3 LYS A 174     -23.044 -14.919   3.022  1.00 55.95           H  
ATOM   2842  HD2 LYS A 174     -21.787 -15.222   4.197  1.00 55.95           H  
ATOM   2843  HE3 LYS A 174     -21.674 -12.710   4.655  1.00 60.73           H  
ATOM   2844  HE2 LYS A 174     -22.856 -12.461   3.389  1.00 60.73           H  
ATOM   2845  HZ1 LYS A 174     -21.322 -13.455   1.839  1.00 68.44           H  
ATOM   2846  HZ2 LYS A 174     -20.646 -12.156   2.596  1.00 68.44           H  
ATOM   2847  HZ3 LYS A 174     -20.211 -13.683   3.035  1.00 68.44           H  
ATOM   2848  N   GLU A 175     -25.774 -18.497   6.602  1.00 37.45           N  
ATOM   2849  CA  GLU A 175     -26.628 -19.688   6.626  1.00 38.47           C  
ATOM   2850  C   GLU A 175     -27.675 -19.655   7.755  1.00 39.60           C  
ATOM   2851  O   GLU A 175     -28.846 -19.932   7.498  1.00 39.90           O  
ATOM   2852  CB  GLU A 175     -25.743 -20.959   6.674  1.00 40.55           C  
ATOM   2853  CG  GLU A 175     -26.476 -22.292   6.948  1.00 42.74           C  
ATOM   2854  CD  GLU A 175     -27.434 -22.731   5.841  1.00 47.07           C  
ATOM   2855  OE1 GLU A 175     -27.643 -22.106   4.804  1.00 51.67           O  
ATOM   2856  OE2 GLU A 175     -28.026 -23.917   6.144  1.00 50.62           O  
ATOM   2857  H   GLU A 175     -24.806 -18.643   6.858  1.00 37.45           H  
ATOM   2858  HA  GLU A 175     -27.179 -19.698   5.684  1.00 38.47           H  
ATOM   2859  HB3 GLU A 175     -24.975 -20.841   7.438  1.00 40.55           H  
ATOM   2860  HB2 GLU A 175     -25.201 -21.046   5.732  1.00 40.55           H  
ATOM   2861  HG3 GLU A 175     -27.018 -22.261   7.893  1.00 42.74           H  
ATOM   2862  HG2 GLU A 175     -25.745 -23.084   7.070  1.00 42.74           H  
ATOM   2863  HE2 GLU A 175     -28.593 -24.223   5.425  1.00 50.62           H  
ATOM   2864  N   CYS A 176     -27.223 -19.319   8.976  1.00 38.01           N  
ATOM   2865  CA  CYS A 176     -28.030 -19.228  10.195  1.00 42.01           C  
ATOM   2866  C   CYS A 176     -29.131 -18.159  10.095  1.00 42.98           C  
ATOM   2867  O   CYS A 176     -30.220 -18.384  10.615  1.00 46.53           O  
ATOM   2868  CB  CYS A 176     -27.160 -18.959  11.438  1.00 39.24           C  
ATOM   2869  SG  CYS A 176     -26.129 -20.401  11.830  1.00 39.88           S  
ATOM   2870  H   CYS A 176     -26.233 -19.139   9.097  1.00 38.01           H  
ATOM   2871  HA  CYS A 176     -28.530 -20.190  10.327  1.00 42.01           H  
ATOM   2872  HB3 CYS A 176     -27.782 -18.747  12.310  1.00 39.24           H  
ATOM   2873  HB2 CYS A 176     -26.519 -18.090  11.287  1.00 39.24           H  
ATOM   2874  HG  CYS A 176     -27.140 -21.185  12.225  1.00 39.88           H  
ATOM   2875  N   LYS A 177     -28.846 -17.040   9.408  1.00 46.38           N  
ATOM   2876  CA  LYS A 177     -29.808 -15.973   9.141  1.00 49.95           C  
ATOM   2877  C   LYS A 177     -30.795 -16.338   8.015  1.00 47.69           C  
ATOM   2878  O   LYS A 177     -31.975 -16.009   8.133  1.00 47.51           O  
ATOM   2879  CB  LYS A 177     -29.039 -14.667   8.848  1.00 55.94           C  
ATOM   2880  CG  LYS A 177     -29.935 -13.426   8.688  1.00 63.69           C  
ATOM   2881  CD  LYS A 177     -29.128 -12.130   8.489  1.00 72.22           C  
ATOM   2882  CE  LYS A 177     -29.989 -10.853   8.479  1.00 75.45           C  
ATOM   2883  NZ  LYS A 177     -30.914 -10.797   7.331  1.00 73.11           N1+
ATOM   2884  H   LYS A 177     -27.916 -16.909   9.030  1.00 46.38           H  
ATOM   2885  HA  LYS A 177     -30.392 -15.811  10.051  1.00 49.95           H  
ATOM   2886  HB3 LYS A 177     -28.421 -14.791   7.956  1.00 55.94           H  
ATOM   2887  HB2 LYS A 177     -28.346 -14.481   9.670  1.00 55.94           H  
ATOM   2888  HG3 LYS A 177     -30.569 -13.328   9.571  1.00 63.69           H  
ATOM   2889  HG2 LYS A 177     -30.607 -13.565   7.841  1.00 63.69           H  
ATOM   2890  HD3 LYS A 177     -28.554 -12.199   7.564  1.00 72.22           H  
ATOM   2891  HD2 LYS A 177     -28.389 -12.046   9.287  1.00 72.22           H  
ATOM   2892  HE3 LYS A 177     -29.342  -9.976   8.437  1.00 75.45           H  
ATOM   2893  HE2 LYS A 177     -30.564 -10.778   9.402  1.00 75.45           H  
ATOM   2894  HZ1 LYS A 177     -31.544 -11.586   7.368  1.00 73.11           H  
ATOM   2895  HZ2 LYS A 177     -31.448  -9.941   7.368  1.00 73.11           H  
ATOM   2896  HZ3 LYS A 177     -30.388 -10.828   6.469  1.00 73.11           H  
ATOM   2897  N   SER A 178     -30.302 -17.007   6.956  1.00 47.37           N  
ATOM   2898  CA  SER A 178     -31.074 -17.410   5.777  1.00 48.56           C  
ATOM   2899  C   SER A 178     -32.145 -18.478   6.074  1.00 47.37           C  
ATOM   2900  O   SER A 178     -33.237 -18.404   5.511  1.00 47.65           O  
ATOM   2901  CB  SER A 178     -30.094 -17.867   4.673  1.00 48.15           C  
ATOM   2902  OG  SER A 178     -30.746 -18.275   3.487  1.00 55.53           O  
ATOM   2903  H   SER A 178     -29.317 -17.236   6.935  1.00 47.37           H  
ATOM   2904  HA  SER A 178     -31.597 -16.524   5.411  1.00 48.56           H  
ATOM   2905  HB3 SER A 178     -29.474 -18.692   5.025  1.00 48.15           H  
ATOM   2906  HB2 SER A 178     -29.422 -17.049   4.412  1.00 48.15           H  
ATOM   2907  HG  SER A 178     -30.079 -18.534   2.847  1.00 55.53           H  
ATOM   2908  N   ARG A 179     -31.813 -19.442   6.948  1.00 44.90           N  
ATOM   2909  CA  ARG A 179     -32.690 -20.550   7.329  1.00 44.34           C  
ATOM   2910  C   ARG A 179     -33.419 -20.318   8.665  1.00 42.89           C  
ATOM   2911  O   ARG A 179     -34.377 -21.046   8.930  1.00 45.95           O  
ATOM   2912  CB  ARG A 179     -31.848 -21.840   7.420  1.00 44.53           C  
ATOM   2913  CG  ARG A 179     -31.175 -22.349   6.130  1.00 50.24           C  
ATOM   2914  CD  ARG A 179     -32.140 -22.840   5.031  1.00 56.21           C  
ATOM   2915  NE  ARG A 179     -32.654 -21.769   4.159  1.00 59.06           N  
ATOM   2916  CZ  ARG A 179     -32.370 -21.567   2.857  1.00 55.63           C  
ATOM   2917  NH1 ARG A 179     -31.518 -22.349   2.174  1.00 55.45           N  
ATOM   2918  NH2 ARG A 179     -32.961 -20.549   2.220  1.00 49.24           N1+
ATOM   2919  H   ARG A 179     -30.885 -19.447   7.352  1.00 44.90           H  
ATOM   2920  HA  ARG A 179     -33.470 -20.691   6.581  1.00 44.34           H  
ATOM   2921  HB3 ARG A 179     -32.480 -22.651   7.783  1.00 44.53           H  
ATOM   2922  HB2 ARG A 179     -31.075 -21.704   8.178  1.00 44.53           H  
ATOM   2923  HG3 ARG A 179     -30.480 -23.150   6.371  1.00 50.24           H  
ATOM   2924  HG2 ARG A 179     -30.557 -21.540   5.738  1.00 50.24           H  
ATOM   2925  HD3 ARG A 179     -33.043 -23.203   5.522  1.00 56.21           H  
ATOM   2926  HD2 ARG A 179     -31.754 -23.706   4.500  1.00 56.21           H  
ATOM   2927 HH22 ARG A 179     -32.767 -20.373   1.245  1.00 49.24           H  
ATOM   2928 HH21 ARG A 179     -33.577 -19.922   2.720  1.00 49.24           H  
ATOM   2929 HH12 ARG A 179     -31.329 -22.179   1.197  1.00 55.45           H  
ATOM   2930 HH11 ARG A 179     -31.034 -23.105   2.642  1.00 55.45           H  
ATOM   2931  HE  ARG A 179     -33.265 -21.103   4.610  1.00 59.06           H  
ATOM   2932  N   GLY A 180     -32.962 -19.359   9.492  1.00 46.06           N  
ATOM   2933  CA  GLY A 180     -33.463 -19.155  10.856  1.00 46.85           C  
ATOM   2934  C   GLY A 180     -32.989 -20.293  11.777  1.00 48.75           C  
ATOM   2935  O   GLY A 180     -33.794 -20.853  12.521  1.00 50.13           O  
ATOM   2936  H   GLY A 180     -32.182 -18.785   9.203  1.00 46.06           H  
ATOM   2937  HA3 GLY A 180     -34.552 -19.092  10.857  1.00 46.85           H  
ATOM   2938  HA2 GLY A 180     -33.085 -18.206  11.236  1.00 46.85           H  
ATOM   2939  N   LYS A 181     -31.704 -20.668  11.663  1.00 47.62           N  
ATOM   2940  CA  LYS A 181     -31.081 -21.831  12.291  1.00 48.31           C  
ATOM   2941  C   LYS A 181     -29.826 -21.392  13.061  1.00 50.51           C  
ATOM   2942  O   LYS A 181     -28.722 -21.815  12.721  1.00 55.91           O  
ATOM   2943  CB  LYS A 181     -30.755 -22.873  11.191  1.00 49.71           C  
ATOM   2944  CG  LYS A 181     -31.975 -23.480  10.479  1.00 53.73           C  
ATOM   2945  CD  LYS A 181     -32.802 -24.448  11.339  1.00 56.65           C  
ATOM   2946  CE  LYS A 181     -34.091 -24.934  10.658  1.00 59.70           C  
ATOM   2947  NZ  LYS A 181     -35.100 -23.865  10.543  1.00 62.96           N1+
ATOM   2948  H   LYS A 181     -31.102 -20.130  11.053  1.00 47.62           H  
ATOM   2949  HA  LYS A 181     -31.749 -22.281  13.026  1.00 48.31           H  
ATOM   2950  HB3 LYS A 181     -30.178 -23.693  11.611  1.00 49.71           H  
ATOM   2951  HB2 LYS A 181     -30.110 -22.412  10.442  1.00 49.71           H  
ATOM   2952  HG3 LYS A 181     -31.631 -24.011   9.594  1.00 53.73           H  
ATOM   2953  HG2 LYS A 181     -32.610 -22.677  10.114  1.00 53.73           H  
ATOM   2954  HD3 LYS A 181     -33.032 -24.009  12.311  1.00 56.65           H  
ATOM   2955  HD2 LYS A 181     -32.190 -25.323  11.545  1.00 56.65           H  
ATOM   2956  HE3 LYS A 181     -34.526 -25.746  11.241  1.00 59.70           H  
ATOM   2957  HE2 LYS A 181     -33.871 -25.337   9.669  1.00 59.70           H  
ATOM   2958  HZ1 LYS A 181     -34.736 -23.108   9.980  1.00 62.96           H  
ATOM   2959  HZ2 LYS A 181     -35.937 -24.230  10.111  1.00 62.96           H  
ATOM   2960  HZ3 LYS A 181     -35.324 -23.512  11.462  1.00 62.96           H  
ATOM   2961  N   GLU A 182     -30.012 -20.549  14.088  1.00 47.92           N  
ATOM   2962  CA  GLU A 182     -28.943 -20.108  14.988  1.00 49.76           C  
ATOM   2963  C   GLU A 182     -28.639 -21.186  16.049  1.00 44.78           C  
ATOM   2964  O   GLU A 182     -29.561 -21.819  16.564  1.00 46.04           O  
ATOM   2965  CB  GLU A 182     -29.330 -18.741  15.590  1.00 52.52           C  
ATOM   2966  CG  GLU A 182     -30.572 -18.733  16.516  1.00 62.58           C  
ATOM   2967  CD  GLU A 182     -30.963 -17.356  17.077  1.00 68.96           C  
ATOM   2968  OE1 GLU A 182     -30.223 -16.369  16.863  1.00 79.65           O  
ATOM   2969  OE2 GLU A 182     -32.011 -17.310  17.757  1.00 70.63           O1-
ATOM   2970  H   GLU A 182     -30.944 -20.237  14.320  1.00 47.92           H  
ATOM   2971  HA  GLU A 182     -28.038 -19.951  14.398  1.00 49.76           H  
ATOM   2972  HB3 GLU A 182     -29.491 -18.041  14.768  1.00 52.52           H  
ATOM   2973  HB2 GLU A 182     -28.471 -18.351  16.131  1.00 52.52           H  
ATOM   2974  HG3 GLU A 182     -30.402 -19.391  17.369  1.00 62.58           H  
ATOM   2975  HG2 GLU A 182     -31.431 -19.138  15.980  1.00 62.58           H  
ATOM   2976  N   GLY A 183     -27.340 -21.387  16.332  1.00 42.40           N  
ATOM   2977  CA  GLY A 183     -26.817 -22.410  17.247  1.00 43.58           C  
ATOM   2978  C   GLY A 183     -26.878 -23.839  16.675  1.00 43.13           C  
ATOM   2979  O   GLY A 183     -26.600 -24.791  17.403  1.00 44.06           O  
ATOM   2980  H   GLY A 183     -26.646 -20.807  15.875  1.00 42.40           H  
ATOM   2981  HA3 GLY A 183     -27.365 -22.378  18.190  1.00 43.58           H  
ATOM   2982  HA2 GLY A 183     -25.780 -22.169  17.477  1.00 43.58           H  
ATOM   2983  N   GLU A 184     -27.268 -23.996  15.398  1.00 37.59           N  
ATOM   2984  CA  GLU A 184     -27.602 -25.265  14.750  1.00 38.20           C  
ATOM   2985  C   GLU A 184     -26.380 -26.149  14.437  1.00 35.01           C  
ATOM   2986  O   GLU A 184     -26.514 -27.373  14.439  1.00 35.66           O  
ATOM   2987  CB  GLU A 184     -28.371 -24.916  13.459  1.00 40.56           C  
ATOM   2988  CG  GLU A 184     -29.071 -26.092  12.738  1.00 42.82           C  
ATOM   2989  CD  GLU A 184     -30.420 -26.512  13.342  1.00 42.85           C  
ATOM   2990  OE1 GLU A 184     -31.016 -25.743  14.129  1.00 47.16           O  
ATOM   2991  OE2 GLU A 184     -30.864 -27.623  12.989  1.00 45.27           O1-
ATOM   2992  H   GLU A 184     -27.477 -23.168  14.858  1.00 37.59           H  
ATOM   2993  HA  GLU A 184     -28.262 -25.819  15.419  1.00 38.20           H  
ATOM   2994  HB3 GLU A 184     -27.684 -24.447  12.757  1.00 40.56           H  
ATOM   2995  HB2 GLU A 184     -29.096 -24.136  13.685  1.00 40.56           H  
ATOM   2996  HG3 GLU A 184     -28.410 -26.956  12.673  1.00 42.82           H  
ATOM   2997  HG2 GLU A 184     -29.262 -25.803  11.704  1.00 42.82           H  
ATOM   2998  N   PHE A 185     -25.230 -25.515  14.150  1.00 31.19           N  
ATOM   2999  CA  PHE A 185     -24.037 -26.169  13.609  1.00 33.76           C  
ATOM   3000  C   PHE A 185     -22.869 -26.135  14.609  1.00 32.04           C  
ATOM   3001  O   PHE A 185     -21.717 -26.075  14.181  1.00 33.48           O  
ATOM   3002  CB  PHE A 185     -23.664 -25.519  12.256  1.00 35.24           C  
ATOM   3003  CG  PHE A 185     -24.790 -25.479  11.237  1.00 35.75           C  
ATOM   3004  CD1 PHE A 185     -25.232 -26.667  10.621  1.00 36.58           C  
ATOM   3005  CD2 PHE A 185     -25.507 -24.284  11.017  1.00 33.34           C  
ATOM   3006  CE1 PHE A 185     -26.341 -26.641   9.787  1.00 35.39           C  
ATOM   3007  CE2 PHE A 185     -26.602 -24.275  10.166  1.00 36.47           C  
ATOM   3008  CZ  PHE A 185     -27.016 -25.449   9.550  1.00 35.46           C  
ATOM   3009  H   PHE A 185     -25.196 -24.507  14.207  1.00 31.19           H  
ATOM   3010  HA  PHE A 185     -24.238 -27.225  13.419  1.00 33.76           H  
ATOM   3011  HB3 PHE A 185     -22.839 -26.074  11.809  1.00 35.24           H  
ATOM   3012  HB2 PHE A 185     -23.292 -24.509  12.415  1.00 35.24           H  
ATOM   3013  HD1 PHE A 185     -24.722 -27.600  10.811  1.00 36.58           H  
ATOM   3014  HD2 PHE A 185     -25.219 -23.373  11.520  1.00 33.34           H  
ATOM   3015  HE1 PHE A 185     -26.679 -27.555   9.319  1.00 35.39           H  
ATOM   3016  HE2 PHE A 185     -27.147 -23.358  10.002  1.00 36.47           H  
ATOM   3017  HZ  PHE A 185     -27.876 -25.434   8.898  1.00 35.46           H  
ATOM   3018  N   SER A 186     -23.171 -26.221  15.917  1.00 33.29           N  
ATOM   3019  CA  SER A 186     -22.190 -26.291  17.007  1.00 33.66           C  
ATOM   3020  C   SER A 186     -21.254 -27.520  16.932  1.00 30.28           C  
ATOM   3021  O   SER A 186     -20.129 -27.448  17.426  1.00 28.98           O  
ATOM   3022  CB  SER A 186     -22.936 -26.190  18.356  1.00 35.31           C  
ATOM   3023  OG  SER A 186     -23.594 -27.395  18.708  1.00 35.48           O  
ATOM   3024  H   SER A 186     -24.141 -26.256  16.199  1.00 33.29           H  
ATOM   3025  HA  SER A 186     -21.563 -25.402  16.917  1.00 33.66           H  
ATOM   3026  HB3 SER A 186     -23.660 -25.374  18.338  1.00 35.31           H  
ATOM   3027  HB2 SER A 186     -22.227 -25.950  19.146  1.00 35.31           H  
ATOM   3028  HG  SER A 186     -24.093 -27.247  19.516  1.00 35.48           H  
ATOM   3029  N   THR A 187     -21.730 -28.604  16.289  1.00 32.22           N  
ATOM   3030  CA  THR A 187     -20.997 -29.837  15.988  1.00 32.97           C  
ATOM   3031  C   THR A 187     -19.794 -29.624  15.046  1.00 32.07           C  
ATOM   3032  O   THR A 187     -18.799 -30.326  15.208  1.00 33.47           O  
ATOM   3033  CB  THR A 187     -21.925 -30.895  15.335  1.00 34.67           C  
ATOM   3034  OG1 THR A 187     -22.448 -30.450  14.095  1.00 33.89           O  
ATOM   3035  CG2 THR A 187     -23.101 -31.289  16.235  1.00 36.18           C  
ATOM   3036  H   THR A 187     -22.679 -28.570  15.949  1.00 32.22           H  
ATOM   3037  HA  THR A 187     -20.610 -30.246  16.920  1.00 32.97           H  
ATOM   3038  HB  THR A 187     -21.348 -31.799  15.131  1.00 34.67           H  
ATOM   3039  HG1 THR A 187     -23.165 -29.839  14.275  1.00 33.89           H  
ATOM   3040 HG21 THR A 187     -23.725 -32.036  15.746  1.00 36.18           H  
ATOM   3041 HG22 THR A 187     -22.741 -31.719  17.170  1.00 36.18           H  
ATOM   3042 HG23 THR A 187     -23.737 -30.439  16.483  1.00 36.18           H  
ATOM   3043  N   CYS A 188     -19.867 -28.634  14.138  1.00 34.18           N  
ATOM   3044  CA  CYS A 188     -18.764 -28.229  13.258  1.00 34.02           C  
ATOM   3045  C   CYS A 188     -17.563 -27.653  14.031  1.00 32.65           C  
ATOM   3046  O   CYS A 188     -16.442 -27.709  13.525  1.00 36.59           O  
ATOM   3047  CB  CYS A 188     -19.206 -27.183  12.222  1.00 32.13           C  
ATOM   3048  SG  CYS A 188     -20.458 -27.864  11.114  1.00 35.56           S  
ATOM   3049  H   CYS A 188     -20.712 -28.083  14.067  1.00 34.18           H  
ATOM   3050  HA  CYS A 188     -18.425 -29.118  12.727  1.00 34.02           H  
ATOM   3051  HB3 CYS A 188     -18.361 -26.870  11.612  1.00 32.13           H  
ATOM   3052  HB2 CYS A 188     -19.600 -26.288  12.701  1.00 32.13           H  
ATOM   3053  HG  CYS A 188     -19.643 -28.718  10.485  1.00 35.56           H  
ATOM   3054  N   PHE A 189     -17.839 -27.105  15.225  1.00 32.55           N  
ATOM   3055  CA  PHE A 189     -16.896 -26.392  16.080  1.00 30.74           C  
ATOM   3056  C   PHE A 189     -16.706 -27.125  17.423  1.00 28.64           C  
ATOM   3057  O   PHE A 189     -16.290 -26.488  18.390  1.00 29.25           O  
ATOM   3058  CB  PHE A 189     -17.424 -24.957  16.295  1.00 31.54           C  
ATOM   3059  CG  PHE A 189     -17.804 -24.212  15.028  1.00 33.85           C  
ATOM   3060  CD1 PHE A 189     -16.809 -23.773  14.132  1.00 31.61           C  
ATOM   3061  CD2 PHE A 189     -19.160 -24.085  14.661  1.00 37.03           C  
ATOM   3062  CE1 PHE A 189     -17.166 -23.164  12.939  1.00 32.07           C  
ATOM   3063  CE2 PHE A 189     -19.497 -23.494  13.452  1.00 35.07           C  
ATOM   3064  CZ  PHE A 189     -18.506 -23.019  12.604  1.00 32.38           C  
ATOM   3065  H   PHE A 189     -18.792 -27.125  15.560  1.00 32.55           H  
ATOM   3066  HA  PHE A 189     -15.917 -26.332  15.601  1.00 30.74           H  
ATOM   3067  HB3 PHE A 189     -16.650 -24.370  16.787  1.00 31.54           H  
ATOM   3068  HB2 PHE A 189     -18.282 -24.959  16.970  1.00 31.54           H  
ATOM   3069  HD1 PHE A 189     -15.768 -23.918  14.365  1.00 31.61           H  
ATOM   3070  HD2 PHE A 189     -19.938 -24.452  15.314  1.00 37.03           H  
ATOM   3071  HE1 PHE A 189     -16.399 -22.810  12.268  1.00 32.07           H  
ATOM   3072  HE2 PHE A 189     -20.536 -23.411  13.172  1.00 35.07           H  
ATOM   3073  HZ  PHE A 189     -18.780 -22.542  11.676  1.00 32.38           H  
ATOM   3074  N   THR A 190     -16.996 -28.439  17.473  1.00 29.60           N  
ATOM   3075  CA  THR A 190     -16.895 -29.284  18.671  1.00 29.76           C  
ATOM   3076  C   THR A 190     -15.470 -29.363  19.277  1.00 30.93           C  
ATOM   3077  O   THR A 190     -15.338 -29.499  20.492  1.00 32.51           O  
ATOM   3078  CB  THR A 190     -17.415 -30.721  18.380  1.00 29.79           C  
ATOM   3079  OG1 THR A 190     -17.454 -31.506  19.556  1.00 28.80           O  
ATOM   3080  CG2 THR A 190     -16.575 -31.506  17.356  1.00 31.96           C  
ATOM   3081  H   THR A 190     -17.340 -28.897  16.640  1.00 29.60           H  
ATOM   3082  HA  THR A 190     -17.541 -28.836  19.426  1.00 29.76           H  
ATOM   3083  HB  THR A 190     -18.439 -30.650  18.011  1.00 29.79           H  
ATOM   3084  HG1 THR A 190     -18.190 -31.206  20.096  1.00 28.80           H  
ATOM   3085 HG21 THR A 190     -17.013 -32.480  17.151  1.00 31.96           H  
ATOM   3086 HG22 THR A 190     -16.497 -30.974  16.410  1.00 31.96           H  
ATOM   3087 HG23 THR A 190     -15.564 -31.684  17.716  1.00 31.96           H  
ATOM   3088  N   GLU A 191     -14.443 -29.221  18.421  1.00 31.87           N  
ATOM   3089  CA  GLU A 191     -13.032 -29.127  18.794  1.00 31.55           C  
ATOM   3090  C   GLU A 191     -12.697 -27.843  19.572  1.00 29.56           C  
ATOM   3091  O   GLU A 191     -11.836 -27.892  20.447  1.00 29.38           O  
ATOM   3092  CB  GLU A 191     -12.164 -29.203  17.525  1.00 32.34           C  
ATOM   3093  CG  GLU A 191     -12.284 -30.538  16.767  1.00 34.91           C  
ATOM   3094  CD  GLU A 191     -11.538 -30.529  15.431  1.00 36.83           C  
ATOM   3095  OE1 GLU A 191     -11.875 -29.669  14.587  1.00 36.20           O  
ATOM   3096  OE2 GLU A 191     -10.660 -31.401  15.250  1.00 40.64           O1-
ATOM   3097  H   GLU A 191     -14.640 -29.117  17.436  1.00 31.87           H  
ATOM   3098  HA  GLU A 191     -12.791 -29.980  19.431  1.00 31.55           H  
ATOM   3099  HB3 GLU A 191     -11.118 -29.057  17.794  1.00 32.34           H  
ATOM   3100  HB2 GLU A 191     -12.424 -28.370  16.869  1.00 32.34           H  
ATOM   3101  HG3 GLU A 191     -13.329 -30.771  16.558  1.00 34.91           H  
ATOM   3102  HG2 GLU A 191     -11.903 -31.343  17.399  1.00 34.91           H  
ATOM   3103  N   LEU A 192     -13.392 -26.737  19.253  1.00 28.08           N  
ATOM   3104  CA  LEU A 192     -13.255 -25.442  19.921  1.00 30.34           C  
ATOM   3105  C   LEU A 192     -13.927 -25.446  21.299  1.00 28.94           C  
ATOM   3106  O   LEU A 192     -13.336 -24.935  22.247  1.00 29.99           O  
ATOM   3107  CB  LEU A 192     -13.872 -24.317  19.068  1.00 32.22           C  
ATOM   3108  CG  LEU A 192     -13.486 -24.290  17.579  1.00 34.06           C  
ATOM   3109  CD1 LEU A 192     -14.113 -23.064  16.909  1.00 33.93           C  
ATOM   3110  CD2 LEU A 192     -11.974 -24.333  17.344  1.00 35.03           C  
ATOM   3111  H   LEU A 192     -14.097 -26.786  18.531  1.00 28.08           H  
ATOM   3112  HA  LEU A 192     -12.192 -25.239  20.063  1.00 30.34           H  
ATOM   3113  HB3 LEU A 192     -13.613 -23.360  19.521  1.00 32.22           H  
ATOM   3114  HB2 LEU A 192     -14.954 -24.381  19.121  1.00 32.22           H  
ATOM   3115  HG  LEU A 192     -13.926 -25.169  17.107  1.00 34.06           H  
ATOM   3116 HD11 LEU A 192     -14.378 -23.277  15.878  1.00 33.93           H  
ATOM   3117 HD12 LEU A 192     -15.015 -22.735  17.420  1.00 33.93           H  
ATOM   3118 HD13 LEU A 192     -13.423 -22.223  16.907  1.00 33.93           H  
ATOM   3119 HD21 LEU A 192     -11.659 -23.677  16.531  1.00 35.03           H  
ATOM   3120 HD22 LEU A 192     -11.430 -24.025  18.235  1.00 35.03           H  
ATOM   3121 HD23 LEU A 192     -11.656 -25.343  17.085  1.00 35.03           H  
ATOM   3122  N   GLN A 193     -15.129 -26.052  21.386  1.00 28.60           N  
ATOM   3123  CA  GLN A 193     -15.864 -26.281  22.635  1.00 28.21           C  
ATOM   3124  C   GLN A 193     -15.039 -27.121  23.619  1.00 27.92           C  
ATOM   3125  O   GLN A 193     -14.937 -26.761  24.789  1.00 29.33           O  
ATOM   3126  CB  GLN A 193     -17.203 -26.994  22.351  1.00 29.29           C  
ATOM   3127  CG  GLN A 193     -18.170 -26.192  21.466  1.00 29.64           C  
ATOM   3128  CD  GLN A 193     -19.495 -26.918  21.253  1.00 31.36           C  
ATOM   3129  OE1 GLN A 193     -19.518 -28.125  21.029  1.00 32.46           O  
ATOM   3130  NE2 GLN A 193     -20.607 -26.190  21.313  1.00 32.21           N  
ATOM   3131  H   GLN A 193     -15.548 -26.433  20.549  1.00 28.60           H  
ATOM   3132  HA  GLN A 193     -16.067 -25.311  23.093  1.00 28.21           H  
ATOM   3133  HB3 GLN A 193     -17.699 -27.206  23.301  1.00 29.29           H  
ATOM   3134  HB2 GLN A 193     -17.012 -27.963  21.892  1.00 29.29           H  
ATOM   3135  HG3 GLN A 193     -17.732 -26.023  20.486  1.00 29.64           H  
ATOM   3136  HG2 GLN A 193     -18.352 -25.214  21.912  1.00 29.64           H  
ATOM   3137 HE22 GLN A 193     -21.512 -26.630  21.212  1.00 32.21           H  
ATOM   3138 HE21 GLN A 193     -20.568 -25.186  21.445  1.00 32.21           H  
ATOM   3139  N   ARG A 194     -14.437 -28.198  23.091  1.00 28.46           N  
ATOM   3140  CA AARG A 194     -13.538 -29.100  23.794  0.56 29.34           C  
ATOM   3141  CA BARG A 194     -13.581 -29.193  23.734  0.44 29.46           C  
ATOM   3142  C   ARG A 194     -12.261 -28.415  24.305  1.00 29.31           C  
ATOM   3143  O   ARG A 194     -11.946 -28.580  25.479  1.00 28.29           O  
ATOM   3144  CB AARG A 194     -13.231 -30.301  22.886  0.56 32.15           C  
ATOM   3145  CB BARG A 194     -13.094 -30.367  22.877  0.44 31.66           C  
ATOM   3146  CG AARG A 194     -12.237 -31.307  23.492  0.56 33.80           C  
ATOM   3147  CG BARG A 194     -12.341 -31.450  23.630  0.44 33.41           C  
ATOM   3148  CD AARG A 194     -12.012 -32.536  22.610  0.56 34.69           C  
ATOM   3149  CD BARG A 194     -11.260 -32.099  22.770  0.44 34.33           C  
ATOM   3150  NE AARG A 194     -11.238 -32.228  21.391  0.56 33.21           N  
ATOM   3151  NE BARG A 194     -10.443 -31.110  22.057  0.44 32.39           N  
ATOM   3152  CZ AARG A 194     -10.484 -33.089  20.684  0.56 31.43           C  
ATOM   3153  CZ BARG A 194     -10.155 -31.196  20.776  0.44 26.73           C  
ATOM   3154  NH1AARG A 194     -10.344 -34.362  21.068  0.56 26.69           N  
ATOM   3155  NH1BARG A 194     -10.369 -32.335  20.148  0.44 27.26           N  
ATOM   3156  NH2AARG A 194      -9.858 -32.678  19.574  0.56 32.25           N1+
ATOM   3157  NH2BARG A 194      -9.695 -30.148  20.134  0.44 21.96           N1+
ATOM   3158  H   ARG A 194     -14.596 -28.415  22.115  1.00 28.46           H  
ATOM   3159  HA AARG A 194     -14.080 -29.474  24.659  0.56 29.34           H  
ATOM   3160  HA BARG A 194     -14.137 -29.576  24.590  0.44 29.46           H  
ATOM   3161  HB3AARG A 194     -12.840 -29.943  21.934  0.56 32.15           H  
ATOM   3162  HB3BARG A 194     -12.468 -29.988  22.069  0.44 31.66           H  
ATOM   3163  HB2AARG A 194     -14.165 -30.814  22.655  0.56 32.15           H  
ATOM   3164  HB2BARG A 194     -13.944 -30.813  22.360  0.44 31.66           H  
ATOM   3165  HG3AARG A 194     -12.524 -31.596  24.502  0.56 33.80           H  
ATOM   3166  HG3BARG A 194     -13.043 -32.212  23.967  0.44 33.41           H  
ATOM   3167  HG2AARG A 194     -11.274 -30.806  23.595  0.56 33.80           H  
ATOM   3168  HG2BARG A 194     -11.886 -31.021  24.522  0.44 33.41           H  
ATOM   3169  HD3AARG A 194     -12.981 -32.862  22.235  0.56 34.69           H  
ATOM   3170  HD3BARG A 194     -11.726 -32.772  22.049  0.44 34.33           H  
ATOM   3171  HD2AARG A 194     -11.615 -33.364  23.199  0.56 34.69           H  
ATOM   3172  HD2BARG A 194     -10.618 -32.715  23.400  0.44 34.33           H  
ATOM   3173 HH22AARG A 194      -9.289 -33.321  19.040  0.56 32.25           H  
ATOM   3174 HH22BARG A 194      -9.475 -30.215  19.151  0.44 21.96           H  
ATOM   3175 HH21AARG A 194      -9.940 -31.724  19.255  0.56 32.25           H  
ATOM   3176 HH21BARG A 194      -9.562 -29.274  20.623  0.44 21.96           H  
ATOM   3177 HH12AARG A 194      -9.842 -35.021  20.484  0.56 26.69           H  
ATOM   3178 HH12BARG A 194     -10.153 -32.418  19.164  0.44 27.26           H  
ATOM   3179 HH11AARG A 194     -10.888 -34.710  21.844  0.56 26.69           H  
ATOM   3180 HH11BARG A 194     -10.747 -33.125  20.649  0.44 27.26           H  
ATOM   3181  HE AARG A 194     -11.313 -31.279  21.056  0.56 33.21           H  
ATOM   3182  HE BARG A 194     -10.095 -30.334  22.602  0.44 32.39           H  
ATOM   3183  N   ASP A 195     -11.566 -27.671  23.424  1.00 29.10           N  
ATOM   3184  CA  ASP A 195     -10.320 -26.947  23.718  1.00 30.01           C  
ATOM   3185  C   ASP A 195     -10.503 -25.898  24.837  1.00 29.62           C  
ATOM   3186  O   ASP A 195      -9.621 -25.751  25.683  1.00 30.12           O  
ATOM   3187  CB  ASP A 195      -9.718 -26.312  22.438  1.00 30.85           C  
ATOM   3188  CG  ASP A 195      -8.362 -25.598  22.610  1.00 35.95           C  
ATOM   3189  OD1 ASP A 195      -7.470 -26.182  23.265  1.00 38.33           O  
ATOM   3190  OD2 ASP A 195      -8.204 -24.517  22.001  1.00 41.82           O1-
ATOM   3191  H   ASP A 195     -11.894 -27.599  22.469  1.00 29.10           H  
ATOM   3192  HA  ASP A 195      -9.616 -27.697  24.078  1.00 30.01           H  
ATOM   3193  HB3 ASP A 195     -10.451 -25.637  21.993  1.00 30.85           H  
ATOM   3194  HB2 ASP A 195      -9.575 -27.094  21.692  1.00 30.85           H  
ATOM   3195  N   PHE A 196     -11.677 -25.242  24.840  1.00 29.31           N  
ATOM   3196  CA  PHE A 196     -12.100 -24.240  25.816  1.00 30.46           C  
ATOM   3197  C   PHE A 196     -12.237 -24.781  27.258  1.00 29.67           C  
ATOM   3198  O   PHE A 196     -12.193 -23.981  28.190  1.00 30.10           O  
ATOM   3199  CB  PHE A 196     -13.403 -23.596  25.294  1.00 28.35           C  
ATOM   3200  CG  PHE A 196     -13.892 -22.380  26.054  1.00 29.30           C  
ATOM   3201  CD1 PHE A 196     -13.272 -21.129  25.854  1.00 29.35           C  
ATOM   3202  CD2 PHE A 196     -14.851 -22.519  27.077  1.00 29.48           C  
ATOM   3203  CE1 PHE A 196     -13.637 -20.044  26.639  1.00 31.24           C  
ATOM   3204  CE2 PHE A 196     -15.194 -21.428  27.859  1.00 31.56           C  
ATOM   3205  CZ  PHE A 196     -14.584 -20.202  27.642  1.00 31.10           C  
ATOM   3206  H   PHE A 196     -12.333 -25.424  24.093  1.00 29.31           H  
ATOM   3207  HA  PHE A 196     -11.326 -23.471  25.833  1.00 30.46           H  
ATOM   3208  HB3 PHE A 196     -14.204 -24.333  25.252  1.00 28.35           H  
ATOM   3209  HB2 PHE A 196     -13.246 -23.281  24.266  1.00 28.35           H  
ATOM   3210  HD1 PHE A 196     -12.507 -21.013  25.100  1.00 29.35           H  
ATOM   3211  HD2 PHE A 196     -15.319 -23.472  27.250  1.00 29.48           H  
ATOM   3212  HE1 PHE A 196     -13.167 -19.084  26.489  1.00 31.24           H  
ATOM   3213  HE2 PHE A 196     -15.926 -21.536  28.646  1.00 31.56           H  
ATOM   3214  HZ  PHE A 196     -14.832 -19.370  28.277  1.00 31.10           H  
ATOM   3215  N   LEU A 197     -12.368 -26.110  27.419  1.00 28.73           N  
ATOM   3216  CA  LEU A 197     -12.425 -26.800  28.709  1.00 28.76           C  
ATOM   3217  C   LEU A 197     -11.182 -27.673  28.969  1.00 28.80           C  
ATOM   3218  O   LEU A 197     -10.898 -27.919  30.139  1.00 32.51           O  
ATOM   3219  CB  LEU A 197     -13.704 -27.669  28.774  1.00 32.87           C  
ATOM   3220  CG  LEU A 197     -14.985 -26.979  29.294  1.00 35.76           C  
ATOM   3221  CD1 LEU A 197     -14.794 -26.348  30.679  1.00 37.54           C  
ATOM   3222  CD2 LEU A 197     -15.637 -26.006  28.299  1.00 39.22           C  
ATOM   3223  H   LEU A 197     -12.407 -26.701  26.599  1.00 28.73           H  
ATOM   3224  HA  LEU A 197     -12.445 -26.073  29.519  1.00 28.76           H  
ATOM   3225  HB3 LEU A 197     -13.531 -28.525  29.429  1.00 32.87           H  
ATOM   3226  HB2 LEU A 197     -13.898 -28.090  27.791  1.00 32.87           H  
ATOM   3227  HG  LEU A 197     -15.703 -27.786  29.432  1.00 35.76           H  
ATOM   3228 HD11 LEU A 197     -15.747 -26.288  31.203  1.00 37.54           H  
ATOM   3229 HD12 LEU A 197     -14.106 -26.930  31.295  1.00 37.54           H  
ATOM   3230 HD13 LEU A 197     -14.392 -25.337  30.608  1.00 37.54           H  
ATOM   3231 HD21 LEU A 197     -16.636 -26.345  28.024  1.00 39.22           H  
ATOM   3232 HD22 LEU A 197     -15.752 -25.013  28.733  1.00 39.22           H  
ATOM   3233 HD23 LEU A 197     -15.068 -25.906  27.377  1.00 39.22           H  
ATOM   3234  N   ARG A 198     -10.476 -28.131  27.919  1.00 30.69           N  
ATOM   3235  CA  ARG A 198      -9.349 -29.069  27.986  1.00 32.93           C  
ATOM   3236  C   ARG A 198      -8.187 -28.589  28.871  1.00 30.62           C  
ATOM   3237  O   ARG A 198      -7.883 -29.246  29.861  1.00 31.01           O  
ATOM   3238  CB  ARG A 198      -8.902 -29.453  26.556  1.00 37.65           C  
ATOM   3239  CG  ARG A 198      -7.554 -30.202  26.448  1.00 44.29           C  
ATOM   3240  CD  ARG A 198      -7.306 -30.855  25.078  1.00 54.22           C  
ATOM   3241  NE  ARG A 198      -8.062 -32.108  24.912  1.00 63.19           N  
ATOM   3242  CZ  ARG A 198      -7.980 -32.967  23.880  1.00 73.77           C  
ATOM   3243  NH1 ARG A 198      -7.240 -32.713  22.789  1.00 75.19           N  
ATOM   3244  NH2 ARG A 198      -8.653 -34.120  23.964  1.00 71.31           N1+
ATOM   3245  H   ARG A 198     -10.784 -27.895  26.985  1.00 30.69           H  
ATOM   3246  HA  ARG A 198      -9.728 -29.982  28.451  1.00 32.93           H  
ATOM   3247  HB3 ARG A 198      -8.797 -28.540  25.971  1.00 37.65           H  
ATOM   3248  HB2 ARG A 198      -9.697 -30.027  26.079  1.00 37.65           H  
ATOM   3249  HG3 ARG A 198      -7.579 -30.989  27.204  1.00 44.29           H  
ATOM   3250  HG2 ARG A 198      -6.703 -29.574  26.713  1.00 44.29           H  
ATOM   3251  HD3 ARG A 198      -6.244 -30.973  24.869  1.00 54.22           H  
ATOM   3252  HD2 ARG A 198      -7.701 -30.189  24.307  1.00 54.22           H  
ATOM   3253 HH22 ARG A 198      -8.593 -34.798  23.219  1.00 71.31           H  
ATOM   3254 HH21 ARG A 198      -9.208 -34.325  24.784  1.00 71.31           H  
ATOM   3255 HH12 ARG A 198      -7.185 -33.377  22.030  1.00 75.19           H  
ATOM   3256 HH11 ARG A 198      -6.709 -31.855  22.733  1.00 75.19           H  
ATOM   3257  HE  ARG A 198      -8.652 -32.361  25.691  1.00 63.19           H  
ATOM   3258  N   ASN A 199      -7.559 -27.462  28.510  1.00 30.85           N  
ATOM   3259  CA  ASN A 199      -6.362 -26.944  29.189  1.00 36.12           C  
ATOM   3260  C   ASN A 199      -6.609 -26.284  30.570  1.00 34.75           C  
ATOM   3261  O   ASN A 199      -5.653 -25.772  31.155  1.00 35.78           O  
ATOM   3262  CB  ASN A 199      -5.548 -26.061  28.208  1.00 42.65           C  
ATOM   3263  CG  ASN A 199      -6.070 -24.640  27.937  1.00 55.81           C  
ATOM   3264  OD1 ASN A 199      -5.272 -23.718  27.786  1.00 68.27           O  
ATOM   3265  ND2 ASN A 199      -7.388 -24.440  27.852  1.00 68.48           N  
ATOM   3266  H   ASN A 199      -7.839 -26.989  27.662  1.00 30.85           H  
ATOM   3267  HA  ASN A 199      -5.715 -27.789  29.432  1.00 36.12           H  
ATOM   3268  HB3 ASN A 199      -5.434 -26.574  27.251  1.00 42.65           H  
ATOM   3269  HB2 ASN A 199      -4.535 -25.957  28.602  1.00 42.65           H  
ATOM   3270 HD22 ASN A 199      -7.740 -23.516  27.649  1.00 68.48           H  
ATOM   3271 HD21 ASN A 199      -8.039 -25.203  27.961  1.00 68.48           H  
ATOM   3272  N   ARG A 200      -7.857 -26.303  31.072  1.00 29.47           N  
ATOM   3273  CA  ARG A 200      -8.249 -25.758  32.376  1.00 29.52           C  
ATOM   3274  C   ARG A 200      -7.663 -26.567  33.554  1.00 29.15           C  
ATOM   3275  O   ARG A 200      -7.523 -27.785  33.416  1.00 28.81           O  
ATOM   3276  CB  ARG A 200      -9.791 -25.744  32.481  1.00 31.22           C  
ATOM   3277  CG  ARG A 200     -10.503 -24.881  31.424  1.00 32.78           C  
ATOM   3278  CD  ARG A 200     -10.028 -23.422  31.401  1.00 33.63           C  
ATOM   3279  NE  ARG A 200     -10.833 -22.611  30.479  1.00 31.43           N  
ATOM   3280  CZ  ARG A 200     -10.923 -21.272  30.429  1.00 31.34           C  
ATOM   3281  NH1 ARG A 200     -10.286 -20.478  31.301  1.00 31.97           N  
ATOM   3282  NH2 ARG A 200     -11.673 -20.713  29.475  1.00 30.52           N1+
ATOM   3283  H   ARG A 200      -8.586 -26.770  30.553  1.00 29.47           H  
ATOM   3284  HA  ARG A 200      -7.875 -24.738  32.395  1.00 29.52           H  
ATOM   3285  HB3 ARG A 200     -10.079 -25.375  33.467  1.00 31.22           H  
ATOM   3286  HB2 ARG A 200     -10.174 -26.764  32.431  1.00 31.22           H  
ATOM   3287  HG3 ARG A 200     -11.589 -24.951  31.510  1.00 32.78           H  
ATOM   3288  HG2 ARG A 200     -10.256 -25.315  30.456  1.00 32.78           H  
ATOM   3289  HD3 ARG A 200      -9.032 -23.386  30.960  1.00 33.63           H  
ATOM   3290  HD2 ARG A 200      -9.945 -23.005  32.405  1.00 33.63           H  
ATOM   3291 HH22 ARG A 200     -11.785 -19.706  29.449  1.00 30.52           H  
ATOM   3292 HH21 ARG A 200     -12.161 -21.283  28.799  1.00 30.52           H  
ATOM   3293 HH12 ARG A 200     -10.422 -19.475  31.255  1.00 31.97           H  
ATOM   3294 HH11 ARG A 200      -9.706 -20.878  32.024  1.00 31.97           H  
ATOM   3295  HE  ARG A 200     -11.340 -23.135  29.775  1.00 31.43           H  
ATOM   3296  N   PRO A 201      -7.387 -25.898  34.704  1.00 30.04           N  
ATOM   3297  CA  PRO A 201      -7.022 -26.567  35.970  1.00 31.26           C  
ATOM   3298  C   PRO A 201      -7.970 -27.693  36.409  1.00 29.96           C  
ATOM   3299  O   PRO A 201      -9.185 -27.590  36.225  1.00 30.40           O  
ATOM   3300  CB  PRO A 201      -7.013 -25.432  37.005  1.00 32.02           C  
ATOM   3301  CG  PRO A 201      -6.664 -24.203  36.196  1.00 33.05           C  
ATOM   3302  CD  PRO A 201      -7.400 -24.442  34.884  1.00 33.23           C  
ATOM   3303  HA  PRO A 201      -6.010 -26.956  35.846  1.00 31.26           H  
ATOM   3304  HB3 PRO A 201      -6.304 -25.611  37.814  1.00 32.02           H  
ATOM   3305  HB2 PRO A 201      -8.000 -25.300  37.454  1.00 32.02           H  
ATOM   3306  HG3 PRO A 201      -5.589 -24.185  36.011  1.00 33.05           H  
ATOM   3307  HG2 PRO A 201      -6.935 -23.274  36.690  1.00 33.05           H  
ATOM   3308  HD2 PRO A 201      -8.432 -24.098  34.951  1.00 33.23           H  
ATOM   3309  HD3 PRO A 201      -6.898 -23.897  34.085  1.00 33.23           H  
ATOM   3310  N   THR A 202      -7.372 -28.744  36.986  1.00 28.18           N  
ATOM   3311  CA  THR A 202      -8.027 -29.961  37.468  1.00 30.42           C  
ATOM   3312  C   THR A 202      -9.157 -29.716  38.494  1.00 30.31           C  
ATOM   3313  O   THR A 202     -10.134 -30.468  38.489  1.00 31.11           O  
ATOM   3314  CB  THR A 202      -6.966 -30.895  38.106  1.00 30.22           C  
ATOM   3315  OG1 THR A 202      -5.982 -31.158  37.126  1.00 31.62           O  
ATOM   3316  CG2 THR A 202      -7.478 -32.242  38.651  1.00 32.18           C  
ATOM   3317  H   THR A 202      -6.365 -28.747  37.073  1.00 28.18           H  
ATOM   3318  HA  THR A 202      -8.466 -30.460  36.602  1.00 30.42           H  
ATOM   3319  HB  THR A 202      -6.465 -30.363  38.917  1.00 30.22           H  
ATOM   3320  HG1 THR A 202      -5.235 -31.599  37.544  1.00 31.62           H  
ATOM   3321 HG21 THR A 202      -6.656 -32.852  39.023  1.00 32.18           H  
ATOM   3322 HG22 THR A 202      -8.164 -32.113  39.489  1.00 32.18           H  
ATOM   3323 HG23 THR A 202      -7.994 -32.814  37.879  1.00 32.18           H  
ATOM   3324  N   LYS A 203      -9.032 -28.656  39.315  1.00 30.42           N  
ATOM   3325  CA  LYS A 203     -10.047 -28.283  40.302  1.00 30.38           C  
ATOM   3326  C   LYS A 203     -11.227 -27.501  39.699  1.00 27.80           C  
ATOM   3327  O   LYS A 203     -12.333 -27.626  40.224  1.00 27.11           O  
ATOM   3328  CB  LYS A 203      -9.400 -27.546  41.484  1.00 30.51           C  
ATOM   3329  CG  LYS A 203     -10.280 -27.530  42.748  1.00 31.95           C  
ATOM   3330  CD  LYS A 203      -9.512 -27.159  44.026  1.00 33.08           C  
ATOM   3331  CE  LYS A 203     -10.309 -27.535  45.284  1.00 36.12           C  
ATOM   3332  NZ  LYS A 203      -9.566 -27.282  46.528  1.00 37.79           N1+
ATOM   3333  H   LYS A 203      -8.207 -28.076  39.270  1.00 30.42           H  
ATOM   3334  HA  LYS A 203     -10.440 -29.213  40.706  1.00 30.38           H  
ATOM   3335  HB3 LYS A 203      -9.075 -26.542  41.209  1.00 30.51           H  
ATOM   3336  HB2 LYS A 203      -8.505 -28.106  41.726  1.00 30.51           H  
ATOM   3337  HG3 LYS A 203     -10.722 -28.519  42.881  1.00 31.95           H  
ATOM   3338  HG2 LYS A 203     -11.117 -26.844  42.619  1.00 31.95           H  
ATOM   3339  HD3 LYS A 203      -9.305 -26.088  44.021  1.00 33.08           H  
ATOM   3340  HD2 LYS A 203      -8.544 -27.658  44.033  1.00 33.08           H  
ATOM   3341  HE3 LYS A 203     -10.578 -28.591  45.259  1.00 36.12           H  
ATOM   3342  HE2 LYS A 203     -11.232 -26.963  45.322  1.00 36.12           H  
ATOM   3343  HZ1 LYS A 203      -9.367 -26.294  46.613  1.00 37.79           H  
ATOM   3344  HZ2 LYS A 203     -10.127 -27.583  47.314  1.00 37.79           H  
ATOM   3345  HZ3 LYS A 203      -8.691 -27.793  46.542  1.00 37.79           H  
ATOM   3346  N   LEU A 204     -11.008 -26.754  38.599  1.00 27.98           N  
ATOM   3347  CA  LEU A 204     -12.084 -26.132  37.812  1.00 28.74           C  
ATOM   3348  C   LEU A 204     -12.976 -27.193  37.143  1.00 26.36           C  
ATOM   3349  O   LEU A 204     -14.194 -27.037  37.156  1.00 27.52           O  
ATOM   3350  CB  LEU A 204     -11.509 -25.079  36.827  1.00 28.47           C  
ATOM   3351  CG  LEU A 204     -12.522 -24.439  35.840  1.00 29.72           C  
ATOM   3352  CD1 LEU A 204     -13.741 -23.814  36.550  1.00 30.34           C  
ATOM   3353  CD2 LEU A 204     -11.832 -23.440  34.888  1.00 32.60           C  
ATOM   3354  H   LEU A 204     -10.079 -26.701  38.206  1.00 27.98           H  
ATOM   3355  HA  LEU A 204     -12.728 -25.596  38.508  1.00 28.74           H  
ATOM   3356  HB3 LEU A 204     -10.712 -25.536  36.241  1.00 28.47           H  
ATOM   3357  HB2 LEU A 204     -11.031 -24.287  37.406  1.00 28.47           H  
ATOM   3358  HG  LEU A 204     -12.903 -25.235  35.198  1.00 29.72           H  
ATOM   3359 HD11 LEU A 204     -14.043 -22.863  36.112  1.00 30.34           H  
ATOM   3360 HD12 LEU A 204     -14.603 -24.473  36.472  1.00 30.34           H  
ATOM   3361 HD13 LEU A 204     -13.555 -23.635  37.609  1.00 30.34           H  
ATOM   3362 HD21 LEU A 204     -12.220 -22.427  34.984  1.00 32.60           H  
ATOM   3363 HD22 LEU A 204     -10.757 -23.384  35.062  1.00 32.60           H  
ATOM   3364 HD23 LEU A 204     -11.978 -23.735  33.849  1.00 32.60           H  
ATOM   3365  N   LYS A 205     -12.363 -28.281  36.647  1.00 25.87           N  
ATOM   3366  CA  LYS A 205     -13.064 -29.457  36.128  1.00 29.10           C  
ATOM   3367  C   LYS A 205     -13.846 -30.228  37.206  1.00 29.49           C  
ATOM   3368  O   LYS A 205     -14.911 -30.756  36.900  1.00 30.44           O  
ATOM   3369  CB  LYS A 205     -12.061 -30.389  35.436  1.00 29.36           C  
ATOM   3370  CG  LYS A 205     -11.412 -29.767  34.196  1.00 29.74           C  
ATOM   3371  CD  LYS A 205     -10.508 -30.777  33.489  1.00 30.72           C  
ATOM   3372  CE  LYS A 205     -10.048 -30.272  32.124  1.00 30.91           C  
ATOM   3373  NZ  LYS A 205      -9.340 -31.321  31.383  1.00 30.59           N1+
ATOM   3374  H   LYS A 205     -11.354 -28.335  36.671  1.00 25.87           H  
ATOM   3375  HA  LYS A 205     -13.778 -29.115  35.378  1.00 29.10           H  
ATOM   3376  HB3 LYS A 205     -12.582 -31.296  35.125  1.00 29.36           H  
ATOM   3377  HB2 LYS A 205     -11.288 -30.707  36.135  1.00 29.36           H  
ATOM   3378  HG3 LYS A 205     -10.828 -28.886  34.467  1.00 29.74           H  
ATOM   3379  HG2 LYS A 205     -12.188 -29.423  33.512  1.00 29.74           H  
ATOM   3380  HD3 LYS A 205     -11.035 -31.722  33.378  1.00 30.72           H  
ATOM   3381  HD2 LYS A 205      -9.642 -30.981  34.121  1.00 30.72           H  
ATOM   3382  HE3 LYS A 205      -9.402 -29.400  32.234  1.00 30.91           H  
ATOM   3383  HE2 LYS A 205     -10.912 -29.974  31.536  1.00 30.91           H  
ATOM   3384  HZ1 LYS A 205      -8.965 -30.933  30.527  1.00 30.59           H  
ATOM   3385  HZ2 LYS A 205      -8.577 -31.682  31.942  1.00 30.59           H  
ATOM   3386  HZ3 LYS A 205      -9.975 -32.074  31.161  1.00 30.59           H  
ATOM   3387  N   SER A 206     -13.317 -30.264  38.441  1.00 30.32           N  
ATOM   3388  CA  SER A 206     -13.966 -30.864  39.609  1.00 28.99           C  
ATOM   3389  C   SER A 206     -15.185 -30.056  40.090  1.00 28.91           C  
ATOM   3390  O   SER A 206     -16.184 -30.654  40.484  1.00 29.56           O  
ATOM   3391  CB  SER A 206     -12.931 -31.023  40.737  1.00 30.27           C  
ATOM   3392  OG  SER A 206     -12.039 -32.079  40.440  1.00 28.71           O  
ATOM   3393  H   SER A 206     -12.426 -29.818  38.609  1.00 30.32           H  
ATOM   3394  HA  SER A 206     -14.331 -31.856  39.334  1.00 28.99           H  
ATOM   3395  HB3 SER A 206     -13.409 -31.231  41.692  1.00 30.27           H  
ATOM   3396  HB2 SER A 206     -12.378 -30.104  40.894  1.00 30.27           H  
ATOM   3397  HG  SER A 206     -11.387 -31.760  39.810  1.00 28.71           H  
ATOM   3398  N   LEU A 207     -15.097 -28.717  40.005  1.00 26.38           N  
ATOM   3399  CA  LEU A 207     -16.194 -27.784  40.271  1.00 26.73           C  
ATOM   3400  C   LEU A 207     -17.293 -27.863  39.196  1.00 28.00           C  
ATOM   3401  O   LEU A 207     -18.470 -27.778  39.539  1.00 29.10           O  
ATOM   3402  CB  LEU A 207     -15.605 -26.362  40.420  1.00 27.12           C  
ATOM   3403  CG  LEU A 207     -16.602 -25.223  40.738  1.00 28.92           C  
ATOM   3404  CD1 LEU A 207     -17.328 -25.406  42.087  1.00 30.12           C  
ATOM   3405  CD2 LEU A 207     -15.922 -23.847  40.627  1.00 30.07           C  
ATOM   3406  H   LEU A 207     -14.227 -28.298  39.704  1.00 26.38           H  
ATOM   3407  HA  LEU A 207     -16.642 -28.085  41.219  1.00 26.73           H  
ATOM   3408  HB3 LEU A 207     -15.080 -26.114  39.496  1.00 27.12           H  
ATOM   3409  HB2 LEU A 207     -14.837 -26.376  41.195  1.00 27.12           H  
ATOM   3410  HG  LEU A 207     -17.371 -25.240  39.969  1.00 28.92           H  
ATOM   3411 HD11 LEU A 207     -18.406 -25.295  41.964  1.00 30.12           H  
ATOM   3412 HD12 LEU A 207     -17.159 -26.385  42.525  1.00 30.12           H  
ATOM   3413 HD13 LEU A 207     -17.003 -24.676  42.826  1.00 30.12           H  
ATOM   3414 HD21 LEU A 207     -16.637 -23.079  40.328  1.00 30.07           H  
ATOM   3415 HD22 LEU A 207     -15.482 -23.537  41.573  1.00 30.07           H  
ATOM   3416 HD23 LEU A 207     -15.120 -23.844  39.889  1.00 30.07           H  
ATOM   3417  N   ILE A 208     -16.893 -28.070  37.929  1.00 28.37           N  
ATOM   3418  CA  ILE A 208     -17.785 -28.336  36.800  1.00 28.70           C  
ATOM   3419  C   ILE A 208     -18.576 -29.649  36.972  1.00 27.28           C  
ATOM   3420  O   ILE A 208     -19.779 -29.637  36.729  1.00 26.36           O  
ATOM   3421  CB  ILE A 208     -17.013 -28.315  35.445  1.00 27.92           C  
ATOM   3422  CG1 ILE A 208     -16.704 -26.860  35.026  1.00 28.92           C  
ATOM   3423  CG2 ILE A 208     -17.676 -29.081  34.280  1.00 29.73           C  
ATOM   3424  CD1 ILE A 208     -15.522 -26.719  34.057  1.00 31.36           C  
ATOM   3425  H   ILE A 208     -15.903 -28.089  37.721  1.00 28.37           H  
ATOM   3426  HA  ILE A 208     -18.521 -27.529  36.777  1.00 28.70           H  
ATOM   3427  HB  ILE A 208     -16.055 -28.799  35.616  1.00 27.92           H  
ATOM   3428 HG13 ILE A 208     -16.465 -26.267  35.908  1.00 28.92           H  
ATOM   3429 HG12 ILE A 208     -17.593 -26.399  34.593  1.00 28.92           H  
ATOM   3430 HG21 ILE A 208     -17.088 -29.002  33.370  1.00 29.73           H  
ATOM   3431 HG22 ILE A 208     -17.752 -30.148  34.483  1.00 29.73           H  
ATOM   3432 HG23 ILE A 208     -18.677 -28.702  34.068  1.00 29.73           H  
ATOM   3433 HD11 ILE A 208     -15.458 -25.700  33.675  1.00 31.36           H  
ATOM   3434 HD12 ILE A 208     -14.576 -26.945  34.546  1.00 31.36           H  
ATOM   3435 HD13 ILE A 208     -15.614 -27.390  33.207  1.00 31.36           H  
ATOM   3436  N   ARG A 209     -17.915 -30.725  37.441  1.00 25.67           N  
ATOM   3437  CA  ARG A 209     -18.559 -31.991  37.813  1.00 28.67           C  
ATOM   3438  C   ARG A 209     -19.589 -31.833  38.946  1.00 27.49           C  
ATOM   3439  O   ARG A 209     -20.622 -32.496  38.896  1.00 28.80           O  
ATOM   3440  CB  ARG A 209     -17.508 -33.024  38.260  1.00 28.06           C  
ATOM   3441  CG  ARG A 209     -16.656 -33.644  37.148  1.00 31.09           C  
ATOM   3442  CD  ARG A 209     -15.649 -34.625  37.764  1.00 31.97           C  
ATOM   3443  NE  ARG A 209     -14.761 -35.238  36.771  1.00 36.64           N  
ATOM   3444  CZ  ARG A 209     -13.532 -34.857  36.390  1.00 34.91           C  
ATOM   3445  NH1 ARG A 209     -12.944 -33.744  36.850  1.00 35.39           N  
ATOM   3446  NH2 ARG A 209     -12.882 -35.630  35.518  1.00 37.45           N1+
ATOM   3447  H   ARG A 209     -16.918 -30.665  37.601  1.00 25.67           H  
ATOM   3448  HA  ARG A 209     -19.086 -32.378  36.938  1.00 28.67           H  
ATOM   3449  HB3 ARG A 209     -18.017 -33.850  38.757  1.00 28.06           H  
ATOM   3450  HB2 ARG A 209     -16.861 -32.589  39.020  1.00 28.06           H  
ATOM   3451  HG3 ARG A 209     -16.179 -32.916  36.494  1.00 31.09           H  
ATOM   3452  HG2 ARG A 209     -17.342 -34.208  36.515  1.00 31.09           H  
ATOM   3453  HD3 ARG A 209     -16.214 -35.471  38.156  1.00 31.97           H  
ATOM   3454  HD2 ARG A 209     -15.124 -34.201  38.619  1.00 31.97           H  
ATOM   3455 HH22 ARG A 209     -13.302 -36.480  35.166  1.00 37.45           H  
ATOM   3456 HH21 ARG A 209     -11.972 -35.359  35.173  1.00 37.45           H  
ATOM   3457 HH12 ARG A 209     -12.014 -33.491  36.549  1.00 35.39           H  
ATOM   3458 HH11 ARG A 209     -13.433 -33.152  37.507  1.00 35.39           H  
ATOM   3459  HE  ARG A 209     -15.167 -36.041  36.302  1.00 36.64           H  
ATOM   3460  N   LEU A 210     -19.298 -30.970  39.937  1.00 29.81           N  
ATOM   3461  CA  LEU A 210     -20.180 -30.690  41.071  1.00 31.06           C  
ATOM   3462  C   LEU A 210     -21.467 -29.961  40.646  1.00 29.42           C  
ATOM   3463  O   LEU A 210     -22.547 -30.323  41.112  1.00 28.79           O  
ATOM   3464  CB  LEU A 210     -19.406 -29.887  42.141  1.00 31.09           C  
ATOM   3465  CG  LEU A 210     -20.048 -29.934  43.546  1.00 32.45           C  
ATOM   3466  CD1 LEU A 210     -19.969 -31.353  44.147  1.00 33.98           C  
ATOM   3467  CD2 LEU A 210     -19.446 -28.864  44.481  1.00 36.49           C  
ATOM   3468  H   LEU A 210     -18.419 -30.470  39.918  1.00 29.81           H  
ATOM   3469  HA  LEU A 210     -20.469 -31.654  41.492  1.00 31.06           H  
ATOM   3470  HB3 LEU A 210     -19.315 -28.850  41.812  1.00 31.09           H  
ATOM   3471  HB2 LEU A 210     -18.383 -30.256  42.213  1.00 31.09           H  
ATOM   3472  HG  LEU A 210     -21.104 -29.679  43.445  1.00 32.45           H  
ATOM   3473 HD11 LEU A 210     -19.631 -31.363  45.183  1.00 33.98           H  
ATOM   3474 HD12 LEU A 210     -20.941 -31.843  44.113  1.00 33.98           H  
ATOM   3475 HD13 LEU A 210     -19.287 -31.986  43.584  1.00 33.98           H  
ATOM   3476 HD21 LEU A 210     -20.234 -28.280  44.958  1.00 36.49           H  
ATOM   3477 HD22 LEU A 210     -18.843 -29.299  45.276  1.00 36.49           H  
ATOM   3478 HD23 LEU A 210     -18.807 -28.162  43.946  1.00 36.49           H  
ATOM   3479  N   VAL A 211     -21.317 -28.974  39.747  1.00 29.99           N  
ATOM   3480  CA  VAL A 211     -22.404 -28.198  39.151  1.00 29.69           C  
ATOM   3481  C   VAL A 211     -23.254 -29.029  38.166  1.00 29.16           C  
ATOM   3482  O   VAL A 211     -24.471 -28.855  38.144  1.00 30.24           O  
ATOM   3483  CB  VAL A 211     -21.844 -26.924  38.450  1.00 29.32           C  
ATOM   3484  CG1 VAL A 211     -22.817 -26.216  37.483  1.00 30.60           C  
ATOM   3485  CG2 VAL A 211     -21.337 -25.919  39.502  1.00 28.78           C  
ATOM   3486  H   VAL A 211     -20.386 -28.736  39.432  1.00 29.99           H  
ATOM   3487  HA  VAL A 211     -23.063 -27.876  39.959  1.00 29.69           H  
ATOM   3488  HB  VAL A 211     -20.977 -27.223  37.858  1.00 29.32           H  
ATOM   3489 HG11 VAL A 211     -22.398 -25.282  37.113  1.00 30.60           H  
ATOM   3490 HG12 VAL A 211     -23.029 -26.824  36.605  1.00 30.60           H  
ATOM   3491 HG13 VAL A 211     -23.762 -25.979  37.973  1.00 30.60           H  
ATOM   3492 HG21 VAL A 211     -20.818 -25.085  39.035  1.00 28.78           H  
ATOM   3493 HG22 VAL A 211     -22.165 -25.511  40.083  1.00 28.78           H  
ATOM   3494 HG23 VAL A 211     -20.638 -26.377  40.202  1.00 28.78           H  
ATOM   3495  N   LYS A 212     -22.615 -29.934  37.404  1.00 28.71           N  
ATOM   3496  CA  LYS A 212     -23.283 -30.884  36.511  1.00 30.40           C  
ATOM   3497  C   LYS A 212     -24.075 -31.958  37.272  1.00 31.80           C  
ATOM   3498  O   LYS A 212     -25.183 -32.277  36.850  1.00 32.08           O  
ATOM   3499  CB  LYS A 212     -22.261 -31.526  35.559  1.00 31.11           C  
ATOM   3500  CG  LYS A 212     -21.801 -30.572  34.442  1.00 31.61           C  
ATOM   3501  CD  LYS A 212     -20.619 -31.116  33.627  1.00 31.66           C  
ATOM   3502  CE  LYS A 212     -20.931 -32.435  32.909  1.00 31.61           C  
ATOM   3503  NZ  LYS A 212     -19.822 -32.851  32.041  1.00 32.69           N1+
ATOM   3504  H   LYS A 212     -21.606 -29.996  37.446  1.00 28.71           H  
ATOM   3505  HA  LYS A 212     -23.996 -30.322  35.906  1.00 30.40           H  
ATOM   3506  HB3 LYS A 212     -22.715 -32.398  35.083  1.00 31.11           H  
ATOM   3507  HB2 LYS A 212     -21.408 -31.900  36.125  1.00 31.11           H  
ATOM   3508  HG3 LYS A 212     -21.528 -29.602  34.858  1.00 31.61           H  
ATOM   3509  HG2 LYS A 212     -22.636 -30.372  33.773  1.00 31.61           H  
ATOM   3510  HD3 LYS A 212     -19.769 -31.260  34.295  1.00 31.66           H  
ATOM   3511  HD2 LYS A 212     -20.314 -30.356  32.903  1.00 31.66           H  
ATOM   3512  HE3 LYS A 212     -21.824 -32.330  32.295  1.00 31.61           H  
ATOM   3513  HE2 LYS A 212     -21.120 -33.237  33.623  1.00 31.61           H  
ATOM   3514  HZ1 LYS A 212     -18.970 -32.959  32.573  1.00 32.69           H  
ATOM   3516  HZ3 LYS A 212     -19.691 -32.172  31.302  1.00 32.69           H  
ATOM   3517  N   HIS A 213     -23.528 -32.460  38.395  1.00 31.36           N  
ATOM   3518  CA  HIS A 213     -24.230 -33.372  39.298  1.00 31.62           C  
ATOM   3519  C   HIS A 213     -25.449 -32.710  39.964  1.00 29.49           C  
ATOM   3520  O   HIS A 213     -26.509 -33.334  40.009  1.00 31.16           O  
ATOM   3521  CB  HIS A 213     -23.260 -33.963  40.341  1.00 32.18           C  
ATOM   3522  CG  HIS A 213     -23.947 -34.763  41.422  1.00 33.25           C  
ATOM   3523  ND1 HIS A 213     -24.627 -35.954  41.157  1.00 35.83           N  
ATOM   3524  CD2 HIS A 213     -24.099 -34.457  42.757  1.00 35.49           C  
ATOM   3525  CE1 HIS A 213     -25.176 -36.305  42.311  1.00 35.88           C  
ATOM   3526  NE2 HIS A 213     -24.908 -35.443  43.291  1.00 34.44           N  
ATOM   3527  H   HIS A 213     -22.598 -32.174  38.673  1.00 31.36           H  
ATOM   3528  HA  HIS A 213     -24.608 -34.202  38.698  1.00 31.62           H  
ATOM   3529  HB3 HIS A 213     -22.689 -33.165  40.817  1.00 32.18           H  
ATOM   3530  HB2 HIS A 213     -22.533 -34.604  39.843  1.00 32.18           H  
ATOM   3531  HD2 HIS A 213     -23.728 -33.629  43.339  1.00 35.49           H  
ATOM   3532  HE1 HIS A 213     -25.785 -37.187  42.440  1.00 35.88           H  
ATOM   3533  HE2 HIS A 213     -25.229 -35.506  44.246  1.00 34.44           H  
ATOM   3534  N   TRP A 214     -25.279 -31.460  40.432  1.00 30.50           N  
ATOM   3535  CA  TRP A 214     -26.351 -30.615  40.955  1.00 30.84           C  
ATOM   3536  C   TRP A 214     -27.478 -30.384  39.934  1.00 33.00           C  
ATOM   3537  O   TRP A 214     -28.644 -30.554  40.287  1.00 35.06           O  
ATOM   3538  CB  TRP A 214     -25.770 -29.288  41.492  1.00 28.74           C  
ATOM   3539  CG  TRP A 214     -26.783 -28.227  41.807  1.00 30.86           C  
ATOM   3540  CD1 TRP A 214     -27.650 -28.274  42.839  1.00 31.63           C  
ATOM   3541  CD2 TRP A 214     -27.148 -27.045  41.032  1.00 31.73           C  
ATOM   3542  NE1 TRP A 214     -28.524 -27.210  42.762  1.00 33.15           N  
ATOM   3543  CE2 TRP A 214     -28.270 -26.422  41.661  1.00 32.73           C  
ATOM   3544  CE3 TRP A 214     -26.662 -26.445  39.847  1.00 31.10           C  
ATOM   3545  CZ2 TRP A 214     -28.880 -25.268  41.140  1.00 33.08           C  
ATOM   3546  CZ3 TRP A 214     -27.254 -25.279  39.324  1.00 32.14           C  
ATOM   3547  CH2 TRP A 214     -28.359 -24.691  39.969  1.00 32.35           C  
ATOM   3548  H   TRP A 214     -24.364 -31.031  40.380  1.00 30.50           H  
ATOM   3549  HA  TRP A 214     -26.804 -31.138  41.800  1.00 30.84           H  
ATOM   3550  HB3 TRP A 214     -25.080 -28.865  40.764  1.00 28.74           H  
ATOM   3551  HB2 TRP A 214     -25.177 -29.484  42.386  1.00 28.74           H  
ATOM   3552  HD1 TRP A 214     -27.664 -29.065  43.571  1.00 31.63           H  
ATOM   3553  HE1 TRP A 214     -29.275 -27.077  43.427  1.00 33.15           H  
ATOM   3554  HE3 TRP A 214     -25.818 -26.886  39.335  1.00 31.10           H  
ATOM   3555  HZ2 TRP A 214     -29.731 -24.825  41.637  1.00 33.08           H  
ATOM   3556  HZ3 TRP A 214     -26.856 -24.836  38.423  1.00 32.14           H  
ATOM   3557  HH2 TRP A 214     -28.804 -23.794  39.567  1.00 32.35           H  
ATOM   3558  N   TYR A 215     -27.103 -30.043  38.690  1.00 30.74           N  
ATOM   3559  CA  TYR A 215     -28.009 -29.872  37.557  1.00 31.69           C  
ATOM   3560  C   TYR A 215     -28.833 -31.139  37.252  1.00 32.00           C  
ATOM   3561  O   TYR A 215     -30.040 -31.020  37.061  1.00 32.87           O  
ATOM   3562  CB  TYR A 215     -27.220 -29.356  36.330  1.00 29.90           C  
ATOM   3563  CG  TYR A 215     -28.011 -29.341  35.035  1.00 30.97           C  
ATOM   3564  CD1 TYR A 215     -28.791 -28.219  34.692  1.00 29.28           C  
ATOM   3565  CD2 TYR A 215     -28.032 -30.488  34.212  1.00 31.52           C  
ATOM   3566  CE1 TYR A 215     -29.615 -28.259  33.550  1.00 31.97           C  
ATOM   3567  CE2 TYR A 215     -28.876 -30.537  33.090  1.00 32.54           C  
ATOM   3568  CZ  TYR A 215     -29.668 -29.425  32.758  1.00 31.55           C  
ATOM   3569  OH  TYR A 215     -30.484 -29.488  31.667  1.00 33.72           O  
ATOM   3570  H   TYR A 215     -26.120 -29.900  38.493  1.00 30.74           H  
ATOM   3571  HA  TYR A 215     -28.716 -29.089  37.840  1.00 31.69           H  
ATOM   3572  HB3 TYR A 215     -26.343 -29.982  36.167  1.00 29.90           H  
ATOM   3573  HB2 TYR A 215     -26.836 -28.355  36.528  1.00 29.90           H  
ATOM   3574  HD1 TYR A 215     -28.783 -27.337  35.316  1.00 29.28           H  
ATOM   3575  HD2 TYR A 215     -27.436 -31.351  34.468  1.00 31.52           H  
ATOM   3576  HE1 TYR A 215     -30.220 -27.399  33.307  1.00 31.97           H  
ATOM   3577  HE2 TYR A 215     -28.908 -31.429  32.482  1.00 32.54           H  
ATOM   3578  HH  TYR A 215     -30.816 -28.622  31.408  1.00 33.72           H  
ATOM   3579  N   GLN A 216     -28.175 -32.312  37.227  1.00 30.20           N  
ATOM   3580  CA  GLN A 216     -28.804 -33.614  36.981  1.00 32.62           C  
ATOM   3581  C   GLN A 216     -29.711 -34.100  38.129  1.00 34.73           C  
ATOM   3582  O   GLN A 216     -30.661 -34.835  37.861  1.00 36.80           O  
ATOM   3583  CB  GLN A 216     -27.722 -34.664  36.643  1.00 35.81           C  
ATOM   3584  CG  GLN A 216     -27.039 -34.482  35.268  1.00 38.65           C  
ATOM   3585  CD  GLN A 216     -27.955 -34.664  34.054  1.00 45.62           C  
ATOM   3586  OE1 GLN A 216     -29.007 -35.295  34.133  1.00 52.95           O  
ATOM   3587  NE2 GLN A 216     -27.531 -34.132  32.907  1.00 46.30           N  
ATOM   3588  H   GLN A 216     -27.174 -32.322  37.369  1.00 30.20           H  
ATOM   3589  HA  GLN A 216     -29.453 -33.494  36.114  1.00 32.62           H  
ATOM   3590  HB3 GLN A 216     -28.148 -35.668  36.690  1.00 35.81           H  
ATOM   3591  HB2 GLN A 216     -26.955 -34.639  37.417  1.00 35.81           H  
ATOM   3592  HG3 GLN A 216     -26.219 -35.195  35.177  1.00 38.65           H  
ATOM   3593  HG2 GLN A 216     -26.592 -33.493  35.206  1.00 38.65           H  
ATOM   3594 HE22 GLN A 216     -28.054 -34.258  32.054  1.00 46.30           H  
ATOM   3595 HE21 GLN A 216     -26.650 -33.633  32.876  1.00 46.30           H  
ATOM   3596  N   THR A 217     -29.435 -33.659  39.370  1.00 34.21           N  
ATOM   3597  CA  THR A 217     -30.293 -33.893  40.535  1.00 37.13           C  
ATOM   3598  C   THR A 217     -31.567 -33.020  40.486  1.00 38.94           C  
ATOM   3599  O   THR A 217     -32.643 -33.507  40.832  1.00 39.86           O  
ATOM   3600  CB  THR A 217     -29.544 -33.618  41.870  1.00 39.72           C  
ATOM   3601  OG1 THR A 217     -28.395 -34.440  41.941  1.00 42.35           O  
ATOM   3602  CG2 THR A 217     -30.368 -33.876  43.145  1.00 41.69           C  
ATOM   3603  H   THR A 217     -28.627 -33.069  39.518  1.00 34.21           H  
ATOM   3604  HA  THR A 217     -30.604 -34.940  40.527  1.00 37.13           H  
ATOM   3605  HB  THR A 217     -29.196 -32.585  41.891  1.00 39.72           H  
ATOM   3606  HG1 THR A 217     -27.784 -34.175  41.246  1.00 42.35           H  
ATOM   3607 HG21 THR A 217     -29.747 -33.787  44.037  1.00 41.69           H  
ATOM   3608 HG22 THR A 217     -31.188 -33.166  43.252  1.00 41.69           H  
ATOM   3609 HG23 THR A 217     -30.795 -34.880  43.142  1.00 41.69           H  
ATOM   3610  N   CYS A 218     -31.428 -31.777  39.991  1.00 37.74           N  
ATOM   3611  CA  CYS A 218     -32.525 -30.844  39.712  1.00 38.94           C  
ATOM   3612  C   CYS A 218     -33.351 -31.264  38.477  1.00 41.15           C  
ATOM   3613  O   CYS A 218     -34.526 -30.909  38.393  1.00 44.84           O  
ATOM   3614  CB  CYS A 218     -32.006 -29.406  39.518  1.00 40.94           C  
ATOM   3615  SG  CYS A 218     -31.202 -28.808  41.029  1.00 43.11           S  
ATOM   3616  H   CYS A 218     -30.503 -31.447  39.748  1.00 37.74           H  
ATOM   3617  HA  CYS A 218     -33.199 -30.847  40.570  1.00 38.94           H  
ATOM   3618  HB3 CYS A 218     -32.827 -28.730  39.282  1.00 40.94           H  
ATOM   3619  HB2 CYS A 218     -31.294 -29.346  38.696  1.00 40.94           H  
ATOM   3620  HG  CYS A 218     -30.113 -29.579  40.924  1.00 43.11           H  
ATOM   3621  N   LYS A 219     -32.735 -32.022  37.552  1.00 40.63           N  
ATOM   3622  CA  LYS A 219     -33.378 -32.606  36.373  1.00 46.31           C  
ATOM   3623  C   LYS A 219     -34.264 -33.813  36.742  1.00 50.83           C  
ATOM   3624  O   LYS A 219     -35.209 -34.100  36.011  1.00 50.12           O  
ATOM   3625  CB  LYS A 219     -32.296 -32.980  35.334  1.00 51.98           C  
ATOM   3626  CG  LYS A 219     -32.831 -33.120  33.902  1.00 58.71           C  
ATOM   3627  CD  LYS A 219     -31.772 -33.585  32.897  1.00 66.84           C  
ATOM   3628  CE  LYS A 219     -32.323 -33.603  31.462  1.00 76.16           C  
ATOM   3629  NZ  LYS A 219     -31.313 -34.054  30.489  1.00 81.42           N1+
ATOM   3630  H   LYS A 219     -31.753 -32.232  37.666  1.00 40.63           H  
ATOM   3631  HA  LYS A 219     -34.033 -31.852  35.932  1.00 46.31           H  
ATOM   3632  HB3 LYS A 219     -31.779 -33.890  35.638  1.00 51.98           H  
ATOM   3633  HB2 LYS A 219     -31.540 -32.195  35.305  1.00 51.98           H  
ATOM   3634  HG3 LYS A 219     -33.196 -32.147  33.583  1.00 58.71           H  
ATOM   3635  HG2 LYS A 219     -33.681 -33.802  33.871  1.00 58.71           H  
ATOM   3636  HD3 LYS A 219     -31.432 -34.582  33.176  1.00 66.84           H  
ATOM   3637  HD2 LYS A 219     -30.901 -32.931  32.959  1.00 66.84           H  
ATOM   3638  HE3 LYS A 219     -32.665 -32.608  31.173  1.00 76.16           H  
ATOM   3639  HE2 LYS A 219     -33.185 -34.268  31.401  1.00 76.16           H  
ATOM   3640  HZ1 LYS A 219     -31.006 -34.986  30.728  1.00 81.42           H  
ATOM   3641  HZ2 LYS A 219     -31.715 -34.060  29.563  1.00 81.42           H  
ATOM   3642  HZ3 LYS A 219     -30.523 -33.424  30.506  1.00 81.42           H  
ATOM   3643  N   LYS A 220     -33.999 -34.451  37.896  1.00 55.09           N  
ATOM   3644  CA  LYS A 220     -34.854 -35.468  38.514  1.00 67.74           C  
ATOM   3645  C   LYS A 220     -35.965 -34.849  39.393  1.00 70.87           C  
ATOM   3646  O   LYS A 220     -36.268 -35.374  40.464  1.00 80.77           O  
ATOM   3647  CB  LYS A 220     -33.975 -36.508  39.247  1.00 69.28           C  
ATOM   3648  CG  LYS A 220     -33.234 -37.447  38.280  1.00 75.43           C  
ATOM   3649  CD  LYS A 220     -32.453 -38.553  39.013  1.00 82.99           C  
ATOM   3650  CE  LYS A 220     -31.893 -39.646  38.085  1.00 82.95           C  
ATOM   3651  NZ  LYS A 220     -32.953 -40.517  37.538  1.00 88.29           N1+
ATOM   3652  H   LYS A 220     -33.207 -34.154  38.448  1.00 55.09           H  
ATOM   3653  HA  LYS A 220     -35.384 -36.002  37.722  1.00 67.74           H  
ATOM   3654  HB3 LYS A 220     -34.602 -37.140  39.877  1.00 69.28           H  
ATOM   3655  HB2 LYS A 220     -33.272 -36.012  39.918  1.00 69.28           H  
ATOM   3656  HG3 LYS A 220     -32.549 -36.871  37.658  1.00 75.43           H  
ATOM   3657  HG2 LYS A 220     -33.960 -37.891  37.599  1.00 75.43           H  
ATOM   3658  HD3 LYS A 220     -33.076 -39.003  39.787  1.00 82.99           H  
ATOM   3659  HD2 LYS A 220     -31.619 -38.090  39.543  1.00 82.99           H  
ATOM   3660  HE3 LYS A 220     -31.198 -40.276  38.640  1.00 82.95           H  
ATOM   3661  HE2 LYS A 220     -31.330 -39.199  37.265  1.00 82.95           H  
ATOM   3662  HZ1 LYS A 220     -33.599 -39.963  36.995  1.00 88.29           H  
ATOM   3663  HZ2 LYS A 220     -32.539 -41.225  36.948  1.00 88.29           H  
ATOM   3664  HZ3 LYS A 220     -33.449 -40.961  38.297  1.00 88.29           H  
ATOM   3665  N   THR A 221     -36.581 -33.766  38.892  1.00 72.08           N  
ATOM   3666  CA  THR A 221     -37.790 -33.144  39.429  1.00 72.66           C  
ATOM   3667  C   THR A 221     -38.416 -32.172  38.408  1.00 70.91           C  
ATOM   3668  O   THR A 221     -39.636 -32.192  38.248  1.00 74.01           O  
ATOM   3669  CB  THR A 221     -37.600 -32.478  40.829  1.00 74.01           C  
ATOM   3670  OG1 THR A 221     -38.770 -31.799  41.251  1.00 87.50           O  
ATOM   3671  CG2 THR A 221     -36.447 -31.465  40.912  1.00 81.56           C  
ATOM   3672  H   THR A 221     -36.264 -33.404  38.005  1.00 72.08           H  
ATOM   3673  HA  THR A 221     -38.513 -33.953  39.557  1.00 72.66           H  
ATOM   3674  HB  THR A 221     -37.420 -33.258  41.568  1.00 74.01           H  
ATOM   3675  HG1 THR A 221     -38.854 -30.985  40.747  1.00 87.50           H  
ATOM   3676 HG21 THR A 221     -36.368 -31.053  41.918  1.00 81.56           H  
ATOM   3677 HG22 THR A 221     -35.492 -31.940  40.690  1.00 81.56           H  
ATOM   3678 HG23 THR A 221     -36.581 -30.630  40.225  1.00 81.56           H  
ATOM   3679  N   HIS A 222     -37.587 -31.384  37.697  1.00 67.50           N  
ATOM   3680  CA  HIS A 222     -38.041 -30.470  36.639  1.00 65.18           C  
ATOM   3681  C   HIS A 222     -38.044 -31.099  35.236  1.00 69.25           C  
ATOM   3682  O   HIS A 222     -38.732 -30.570  34.363  1.00 67.06           O  
ATOM   3683  CB  HIS A 222     -37.188 -29.188  36.646  1.00 60.92           C  
ATOM   3684  CG  HIS A 222     -37.423 -28.303  37.843  1.00 62.44           C  
ATOM   3685  ND1 HIS A 222     -38.634 -27.631  38.052  1.00 56.29           N  
ATOM   3686  CD2 HIS A 222     -36.566 -28.010  38.881  1.00 65.41           C  
ATOM   3687  CE1 HIS A 222     -38.467 -26.980  39.196  1.00 65.09           C  
ATOM   3688  NE2 HIS A 222     -37.261 -27.169  39.730  1.00 65.41           N  
ATOM   3689  H   HIS A 222     -36.594 -31.385  37.893  1.00 67.50           H  
ATOM   3690  HA  HIS A 222     -39.074 -30.172  36.834  1.00 65.18           H  
ATOM   3691  HB3 HIS A 222     -37.391 -28.587  35.758  1.00 60.92           H  
ATOM   3692  HB2 HIS A 222     -36.128 -29.443  36.605  1.00 60.92           H  
ATOM   3693  HD2 HIS A 222     -35.555 -28.334  39.087  1.00 65.41           H  
ATOM   3694  HE1 HIS A 222     -39.228 -26.361  39.648  1.00 65.09           H  
ATOM   3695  HE2 HIS A 222     -36.920 -26.794  40.604  1.00 65.41           H  
ATOM   3696  N   GLY A 223     -37.291 -32.191  35.018  1.00 70.46           N  
ATOM   3697  CA  GLY A 223     -37.107 -32.804  33.700  1.00 72.93           C  
ATOM   3698  C   GLY A 223     -36.274 -31.880  32.798  1.00 77.04           C  
ATOM   3699  O   GLY A 223     -35.436 -31.116  33.280  1.00 81.36           O  
ATOM   3700  H   GLY A 223     -36.752 -32.585  35.776  1.00 70.46           H  
ATOM   3701  HA3 GLY A 223     -38.077 -33.012  33.246  1.00 72.93           H  
ATOM   3702  HA2 GLY A 223     -36.590 -33.757  33.805  1.00 72.93           H  
ATOM   3703  N   ASN A 224     -36.534 -31.939  31.481  1.00 76.98           N  
ATOM   3704  CA  ASN A 224     -35.916 -31.086  30.451  1.00 77.60           C  
ATOM   3705  C   ASN A 224     -36.382 -29.609  30.495  1.00 71.47           C  
ATOM   3706  O   ASN A 224     -35.975 -28.844  29.623  1.00 79.17           O  
ATOM   3707  CB  ASN A 224     -36.154 -31.717  29.052  1.00 82.34           C  
ATOM   3708  CG  ASN A 224     -35.317 -32.975  28.779  1.00 88.34           C  
ATOM   3709  OD1 ASN A 224     -35.265 -33.894  29.594  1.00 92.12           O  
ATOM   3710  ND2 ASN A 224     -34.665 -33.030  27.615  1.00 91.46           N  
ATOM   3711  H   ASN A 224     -37.221 -32.598  31.144  1.00 76.98           H  
ATOM   3712  HA  ASN A 224     -34.844 -31.112  30.658  1.00 77.60           H  
ATOM   3713  HB3 ASN A 224     -35.900 -30.997  28.273  1.00 82.34           H  
ATOM   3714  HB2 ASN A 224     -37.210 -31.947  28.909  1.00 82.34           H  
ATOM   3715 HD22 ASN A 224     -34.116 -33.842  27.376  1.00 91.46           H  
ATOM   3716 HD21 ASN A 224     -34.719 -32.264  26.958  1.00 91.46           H  
ATOM   3717  N   LYS A 225     -37.183 -29.213  31.502  1.00 56.92           N  
ATOM   3718  CA  LYS A 225     -37.641 -27.838  31.724  1.00 48.60           C  
ATOM   3719  C   LYS A 225     -36.609 -26.948  32.457  1.00 43.67           C  
ATOM   3720  O   LYS A 225     -36.991 -25.906  32.986  1.00 44.64           O  
ATOM   3721  CB  LYS A 225     -38.996 -27.848  32.463  1.00 57.17           C  
ATOM   3722  CG  LYS A 225     -40.096 -28.695  31.800  1.00 66.95           C  
ATOM   3723  CD  LYS A 225     -41.519 -28.322  32.267  1.00 77.49           C  
ATOM   3724  CE  LYS A 225     -41.774 -28.376  33.788  1.00 87.92           C  
ATOM   3725  NZ  LYS A 225     -41.688 -29.741  34.337  1.00 92.55           N1+
ATOM   3726  H   LYS A 225     -37.462 -29.887  32.200  1.00 56.92           H  
ATOM   3727  HA  LYS A 225     -37.807 -27.369  30.752  1.00 48.60           H  
ATOM   3728  HB3 LYS A 225     -39.363 -26.827  32.504  1.00 57.17           H  
ATOM   3729  HB2 LYS A 225     -38.859 -28.160  33.498  1.00 57.17           H  
ATOM   3730  HG3 LYS A 225     -39.907 -29.753  31.984  1.00 66.95           H  
ATOM   3731  HG2 LYS A 225     -40.045 -28.570  30.718  1.00 66.95           H  
ATOM   3732  HD3 LYS A 225     -42.236 -28.967  31.756  1.00 77.49           H  
ATOM   3733  HD2 LYS A 225     -41.744 -27.315  31.917  1.00 77.49           H  
ATOM   3734  HE3 LYS A 225     -42.774 -27.996  33.998  1.00 87.92           H  
ATOM   3735  HE2 LYS A 225     -41.080 -27.728  34.325  1.00 87.92           H  
ATOM   3736  HZ1 LYS A 225     -40.750 -30.097  34.203  1.00 92.55           H  
ATOM   3737  HZ2 LYS A 225     -41.898 -29.724  35.324  1.00 92.55           H  
ATOM   3738  HZ3 LYS A 225     -42.347 -30.343  33.862  1.00 92.55           H  
ATOM   3739  N   LEU A 226     -35.327 -27.344  32.464  1.00 36.48           N  
ATOM   3740  CA  LEU A 226     -34.193 -26.515  32.879  1.00 35.84           C  
ATOM   3741  C   LEU A 226     -33.441 -26.024  31.621  1.00 34.87           C  
ATOM   3742  O   LEU A 226     -33.720 -26.526  30.528  1.00 34.31           O  
ATOM   3743  CB  LEU A 226     -33.269 -27.349  33.799  1.00 34.83           C  
ATOM   3744  CG  LEU A 226     -33.937 -27.886  35.081  1.00 35.60           C  
ATOM   3745  CD1 LEU A 226     -32.940 -28.762  35.863  1.00 37.87           C  
ATOM   3746  CD2 LEU A 226     -34.534 -26.758  35.955  1.00 34.54           C  
ATOM   3747  H   LEU A 226     -35.085 -28.209  32.003  1.00 36.48           H  
ATOM   3748  HA  LEU A 226     -34.556 -25.639  33.415  1.00 35.84           H  
ATOM   3749  HB3 LEU A 226     -32.403 -26.762  34.097  1.00 34.83           H  
ATOM   3750  HB2 LEU A 226     -32.872 -28.193  33.232  1.00 34.83           H  
ATOM   3751  HG  LEU A 226     -34.761 -28.540  34.793  1.00 35.60           H  
ATOM   3752 HD11 LEU A 226     -33.097 -28.710  36.938  1.00 37.87           H  
ATOM   3753 HD12 LEU A 226     -33.041 -29.805  35.570  1.00 37.87           H  
ATOM   3754 HD13 LEU A 226     -31.904 -28.476  35.673  1.00 37.87           H  
ATOM   3755 HD21 LEU A 226     -34.336 -26.894  37.018  1.00 34.54           H  
ATOM   3756 HD22 LEU A 226     -34.140 -25.779  35.685  1.00 34.54           H  
ATOM   3757 HD23 LEU A 226     -35.617 -26.711  35.837  1.00 34.54           H  
ATOM   3758  N   PRO A 227     -32.466 -25.091  31.765  1.00 32.20           N  
ATOM   3759  CA  PRO A 227     -31.602 -24.684  30.634  1.00 31.85           C  
ATOM   3760  C   PRO A 227     -30.675 -25.829  30.164  1.00 31.06           C  
ATOM   3761  O   PRO A 227     -30.581 -26.836  30.863  1.00 30.62           O  
ATOM   3762  CB  PRO A 227     -30.798 -23.492  31.194  1.00 34.16           C  
ATOM   3763  CG  PRO A 227     -31.545 -23.048  32.441  1.00 34.82           C  
ATOM   3764  CD  PRO A 227     -32.116 -24.348  32.974  1.00 32.17           C  
ATOM   3765  HA  PRO A 227     -32.256 -24.351  29.828  1.00 31.85           H  
ATOM   3766  HB3 PRO A 227     -30.694 -22.684  30.470  1.00 34.16           H  
ATOM   3767  HB2 PRO A 227     -29.789 -23.801  31.479  1.00 34.16           H  
ATOM   3768  HG3 PRO A 227     -32.359 -22.379  32.161  1.00 34.82           H  
ATOM   3769  HG2 PRO A 227     -30.913 -22.528  33.158  1.00 34.82           H  
ATOM   3770  HD2 PRO A 227     -31.345 -24.892  33.519  1.00 32.17           H  
ATOM   3771  HD3 PRO A 227     -32.949 -24.164  33.648  1.00 32.17           H  
ATOM   3772  N   PRO A 228     -29.955 -25.656  29.032  1.00 31.71           N  
ATOM   3773  CA  PRO A 228     -28.879 -26.588  28.627  1.00 31.58           C  
ATOM   3774  C   PRO A 228     -27.788 -26.744  29.701  1.00 30.95           C  
ATOM   3775  O   PRO A 228     -27.389 -25.738  30.284  1.00 29.84           O  
ATOM   3776  CB  PRO A 228     -28.320 -25.953  27.340  1.00 33.80           C  
ATOM   3777  CG  PRO A 228     -29.459 -25.103  26.799  1.00 36.04           C  
ATOM   3778  CD  PRO A 228     -30.115 -24.572  28.067  1.00 33.52           C  
ATOM   3779  HA  PRO A 228     -29.337 -27.552  28.399  1.00 31.58           H  
ATOM   3780  HB3 PRO A 228     -27.984 -26.699  26.619  1.00 33.80           H  
ATOM   3781  HB2 PRO A 228     -27.468 -25.307  27.559  1.00 33.80           H  
ATOM   3782  HG3 PRO A 228     -30.164 -25.744  26.269  1.00 36.04           H  
ATOM   3783  HG2 PRO A 228     -29.134 -24.323  26.112  1.00 36.04           H  
ATOM   3784  HD2 PRO A 228     -29.591 -23.691  28.438  1.00 33.52           H  
ATOM   3785  HD3 PRO A 228     -31.155 -24.301  27.878  1.00 33.52           H  
ATOM   3786  N   GLN A 229     -27.334 -27.987  29.951  1.00 30.00           N  
ATOM   3787  CA  GLN A 229     -26.257 -28.296  30.906  1.00 29.21           C  
ATOM   3788  C   GLN A 229     -24.936 -27.569  30.587  1.00 30.27           C  
ATOM   3789  O   GLN A 229     -24.220 -27.180  31.511  1.00 30.59           O  
ATOM   3790  CB  GLN A 229     -26.039 -29.823  30.975  1.00 30.40           C  
ATOM   3791  CG  GLN A 229     -24.977 -30.248  32.014  1.00 30.98           C  
ATOM   3792  CD  GLN A 229     -24.858 -31.760  32.166  1.00 32.55           C  
ATOM   3793  OE1 GLN A 229     -25.151 -32.302  33.229  1.00 35.68           O  
ATOM   3794  NE2 GLN A 229     -24.395 -32.441  31.120  1.00 33.49           N  
ATOM   3795  H   GLN A 229     -27.722 -28.771  29.447  1.00 30.00           H  
ATOM   3796  HA  GLN A 229     -26.592 -27.956  31.888  1.00 29.21           H  
ATOM   3797  HB3 GLN A 229     -25.754 -30.195  29.988  1.00 30.40           H  
ATOM   3798  HB2 GLN A 229     -26.985 -30.308  31.209  1.00 30.40           H  
ATOM   3799  HG3 GLN A 229     -25.218 -29.817  32.987  1.00 30.98           H  
ATOM   3800  HG2 GLN A 229     -23.990 -29.873  31.745  1.00 30.98           H  
ATOM   3801 HE22 GLN A 229     -24.217 -33.440  31.205  1.00 33.49           H  
ATOM   3802 HE21 GLN A 229     -24.133 -31.980  30.258  1.00 33.49           H  
ATOM   3803  N   TYR A 230     -24.670 -27.369  29.286  1.00 28.86           N  
ATOM   3804  CA  TYR A 230     -23.537 -26.612  28.764  1.00 28.84           C  
ATOM   3805  C   TYR A 230     -23.560 -25.120  29.161  1.00 29.52           C  
ATOM   3806  O   TYR A 230     -22.489 -24.533  29.297  1.00 28.68           O  
ATOM   3807  CB  TYR A 230     -23.470 -26.830  27.235  1.00 28.36           C  
ATOM   3808  CG  TYR A 230     -22.305 -26.181  26.501  1.00 28.52           C  
ATOM   3809  CD1 TYR A 230     -20.999 -26.246  27.030  1.00 29.13           C  
ATOM   3810  CD2 TYR A 230     -22.519 -25.536  25.267  1.00 29.55           C  
ATOM   3811  CE1 TYR A 230     -19.921 -25.660  26.342  1.00 29.78           C  
ATOM   3812  CE2 TYR A 230     -21.439 -24.965  24.569  1.00 29.95           C  
ATOM   3813  CZ  TYR A 230     -20.138 -25.025  25.108  1.00 30.71           C  
ATOM   3814  OH  TYR A 230     -19.085 -24.466  24.446  1.00 28.17           O  
ATOM   3815  H   TYR A 230     -25.312 -27.732  28.596  1.00 28.86           H  
ATOM   3816  HA  TYR A 230     -22.648 -27.056  29.213  1.00 28.84           H  
ATOM   3817  HB3 TYR A 230     -24.403 -26.491  26.781  1.00 28.36           H  
ATOM   3818  HB2 TYR A 230     -23.411 -27.900  27.028  1.00 28.36           H  
ATOM   3819  HD1 TYR A 230     -20.818 -26.736  27.972  1.00 29.13           H  
ATOM   3820  HD2 TYR A 230     -23.511 -25.480  24.844  1.00 29.55           H  
ATOM   3821  HE1 TYR A 230     -18.929 -25.698  26.767  1.00 29.78           H  
ATOM   3822  HE2 TYR A 230     -21.622 -24.483  23.623  1.00 29.95           H  
ATOM   3823  HH  TYR A 230     -19.352 -23.986  23.652  1.00 28.17           H  
ATOM   3824  N   ALA A 231     -24.755 -24.550  29.409  1.00 28.86           N  
ATOM   3825  CA  ALA A 231     -24.936 -23.189  29.925  1.00 30.23           C  
ATOM   3826  C   ALA A 231     -24.388 -23.029  31.352  1.00 30.26           C  
ATOM   3827  O   ALA A 231     -23.815 -21.985  31.653  1.00 32.51           O  
ATOM   3828  CB  ALA A 231     -26.427 -22.809  29.895  1.00 30.11           C  
ATOM   3829  H   ALA A 231     -25.597 -25.100  29.313  1.00 28.86           H  
ATOM   3830  HA  ALA A 231     -24.394 -22.514  29.260  1.00 30.23           H  
ATOM   3831  HB1 ALA A 231     -26.546 -21.736  29.753  1.00 30.11           H  
ATOM   3832  HB2 ALA A 231     -26.958 -23.302  29.083  1.00 30.11           H  
ATOM   3833  HB3 ALA A 231     -26.946 -23.081  30.815  1.00 30.11           H  
ATOM   3834  N   LEU A 232     -24.556 -24.075  32.182  1.00 29.34           N  
ATOM   3835  CA  LEU A 232     -24.061 -24.143  33.555  1.00 31.16           C  
ATOM   3836  C   LEU A 232     -22.554 -24.446  33.620  1.00 29.48           C  
ATOM   3837  O   LEU A 232     -21.903 -23.938  34.530  1.00 30.23           O  
ATOM   3838  CB  LEU A 232     -24.869 -25.178  34.378  1.00 32.42           C  
ATOM   3839  CG  LEU A 232     -26.299 -24.753  34.785  1.00 33.61           C  
ATOM   3840  CD1 LEU A 232     -26.316 -23.461  35.628  1.00 36.10           C  
ATOM   3841  CD2 LEU A 232     -27.290 -24.726  33.605  1.00 35.11           C  
ATOM   3842  H   LEU A 232     -25.031 -24.899  31.843  1.00 29.34           H  
ATOM   3843  HA  LEU A 232     -24.197 -23.158  34.003  1.00 31.16           H  
ATOM   3844  HB3 LEU A 232     -24.331 -25.375  35.304  1.00 32.42           H  
ATOM   3845  HB2 LEU A 232     -24.899 -26.137  33.858  1.00 32.42           H  
ATOM   3846  HG  LEU A 232     -26.650 -25.549  35.444  1.00 33.61           H  
ATOM   3847 HD11 LEU A 232     -26.949 -23.586  36.504  1.00 36.10           H  
ATOM   3848 HD12 LEU A 232     -25.325 -23.197  35.997  1.00 36.10           H  
ATOM   3849 HD13 LEU A 232     -26.695 -22.605  35.070  1.00 36.10           H  
ATOM   3850 HD21 LEU A 232     -28.221 -25.231  33.861  1.00 35.11           H  
ATOM   3851 HD22 LEU A 232     -27.541 -23.712  33.291  1.00 35.11           H  
ATOM   3852 HD23 LEU A 232     -26.890 -25.247  32.738  1.00 35.11           H  
ATOM   3853  N   GLU A 233     -22.016 -25.219  32.656  1.00 30.11           N  
ATOM   3854  CA  GLU A 233     -20.576 -25.464  32.513  1.00 29.62           C  
ATOM   3855  C   GLU A 233     -19.813 -24.186  32.116  1.00 29.25           C  
ATOM   3856  O   GLU A 233     -18.778 -23.896  32.715  1.00 28.56           O  
ATOM   3857  CB  GLU A 233     -20.327 -26.635  31.534  1.00 30.76           C  
ATOM   3858  CG  GLU A 233     -18.834 -26.988  31.316  1.00 34.21           C  
ATOM   3859  CD  GLU A 233     -18.612 -28.224  30.430  1.00 37.25           C  
ATOM   3860  OE1 GLU A 233     -19.239 -28.281  29.351  1.00 40.47           O  
ATOM   3861  OE2 GLU A 233     -17.790 -29.082  30.819  1.00 41.74           O1-
ATOM   3862  H   GLU A 233     -22.614 -25.627  31.952  1.00 30.11           H  
ATOM   3863  HA  GLU A 233     -20.198 -25.775  33.490  1.00 29.62           H  
ATOM   3864  HB3 GLU A 233     -20.792 -26.398  30.577  1.00 30.76           H  
ATOM   3865  HB2 GLU A 233     -20.848 -27.519  31.906  1.00 30.76           H  
ATOM   3866  HG3 GLU A 233     -18.348 -27.129  32.280  1.00 34.21           H  
ATOM   3867  HG2 GLU A 233     -18.315 -26.156  30.838  1.00 34.21           H  
ATOM   3868  N   LEU A 234     -20.373 -23.424  31.159  1.00 29.07           N  
ATOM   3869  CA  LEU A 234     -19.890 -22.106  30.741  1.00 29.35           C  
ATOM   3870  C   LEU A 234     -20.009 -21.044  31.850  1.00 28.99           C  
ATOM   3871  O   LEU A 234     -19.117 -20.203  31.959  1.00 27.45           O  
ATOM   3872  CB  LEU A 234     -20.647 -21.662  29.468  1.00 26.89           C  
ATOM   3873  CG  LEU A 234     -20.246 -22.419  28.184  1.00 28.05           C  
ATOM   3874  CD1 LEU A 234     -21.165 -22.010  27.019  1.00 29.67           C  
ATOM   3875  CD2 LEU A 234     -18.760 -22.233  27.820  1.00 29.50           C  
ATOM   3876  H   LEU A 234     -21.214 -23.750  30.701  1.00 29.07           H  
ATOM   3877  HA  LEU A 234     -18.827 -22.202  30.516  1.00 29.35           H  
ATOM   3878  HB3 LEU A 234     -20.501 -20.598  29.292  1.00 26.89           H  
ATOM   3879  HB2 LEU A 234     -21.720 -21.777  29.635  1.00 26.89           H  
ATOM   3880  HG  LEU A 234     -20.394 -23.485  28.345  1.00 28.05           H  
ATOM   3881 HD11 LEU A 234     -20.812 -22.403  26.067  1.00 29.67           H  
ATOM   3882 HD12 LEU A 234     -22.174 -22.392  27.174  1.00 29.67           H  
ATOM   3883 HD13 LEU A 234     -21.230 -20.926  26.923  1.00 29.67           H  
ATOM   3884 HD21 LEU A 234     -18.620 -22.027  26.761  1.00 29.50           H  
ATOM   3885 HD22 LEU A 234     -18.306 -21.407  28.367  1.00 29.50           H  
ATOM   3886 HD23 LEU A 234     -18.189 -23.133  28.047  1.00 29.50           H  
ATOM   3887  N   LEU A 235     -21.065 -21.125  32.681  1.00 28.05           N  
ATOM   3888  CA  LEU A 235     -21.253 -20.266  33.854  1.00 28.86           C  
ATOM   3889  C   LEU A 235     -20.227 -20.544  34.969  1.00 29.67           C  
ATOM   3890  O   LEU A 235     -19.850 -19.606  35.669  1.00 30.12           O  
ATOM   3891  CB  LEU A 235     -22.706 -20.397  34.371  1.00 30.51           C  
ATOM   3892  CG  LEU A 235     -23.120 -19.347  35.428  1.00 31.10           C  
ATOM   3893  CD1 LEU A 235     -23.015 -17.919  34.865  1.00 32.65           C  
ATOM   3894  CD2 LEU A 235     -24.524 -19.639  35.993  1.00 30.64           C  
ATOM   3895  H   LEU A 235     -21.775 -21.826  32.520  1.00 28.05           H  
ATOM   3896  HA  LEU A 235     -21.098 -19.242  33.513  1.00 28.86           H  
ATOM   3897  HB3 LEU A 235     -22.846 -21.396  34.784  1.00 30.51           H  
ATOM   3898  HB2 LEU A 235     -23.397 -20.315  33.534  1.00 30.51           H  
ATOM   3899  HG  LEU A 235     -22.437 -19.417  36.275  1.00 31.10           H  
ATOM   3900 HD11 LEU A 235     -23.776 -17.260  35.270  1.00 32.65           H  
ATOM   3901 HD12 LEU A 235     -22.048 -17.475  35.103  1.00 32.65           H  
ATOM   3902 HD13 LEU A 235     -23.124 -17.906  33.780  1.00 32.65           H  
ATOM   3903 HD21 LEU A 235     -24.491 -19.668  37.082  1.00 30.64           H  
ATOM   3904 HD22 LEU A 235     -25.258 -18.884  35.713  1.00 30.64           H  
ATOM   3905 HD23 LEU A 235     -24.913 -20.600  35.655  1.00 30.64           H  
ATOM   3906  N   THR A 236     -19.776 -21.805  35.097  1.00 29.70           N  
ATOM   3907  CA  THR A 236     -18.748 -22.221  36.054  1.00 30.87           C  
ATOM   3908  C   THR A 236     -17.332 -21.781  35.635  1.00 30.42           C  
ATOM   3909  O   THR A 236     -16.540 -21.415  36.506  1.00 29.01           O  
ATOM   3910  CB  THR A 236     -18.739 -23.755  36.276  1.00 31.21           C  
ATOM   3911  OG1 THR A 236     -20.032 -24.189  36.638  1.00 29.54           O  
ATOM   3912  CG2 THR A 236     -17.799 -24.229  37.394  1.00 32.60           C  
ATOM   3913  H   THR A 236     -20.137 -22.524  34.486  1.00 29.70           H  
ATOM   3914  HA  THR A 236     -18.960 -21.742  37.009  1.00 30.87           H  
ATOM   3915  HB  THR A 236     -18.473 -24.264  35.349  1.00 31.21           H  
ATOM   3916  HG1 THR A 236     -20.634 -24.027  35.903  1.00 29.54           H  
ATOM   3917 HG21 THR A 236     -17.932 -25.291  37.594  1.00 32.60           H  
ATOM   3918 HG22 THR A 236     -16.751 -24.076  37.146  1.00 32.60           H  
ATOM   3919 HG23 THR A 236     -18.001 -23.692  38.320  1.00 32.60           H  
ATOM   3920  N   VAL A 237     -17.059 -21.762  34.317  1.00 28.59           N  
ATOM   3921  CA  VAL A 237     -15.846 -21.178  33.740  1.00 26.51           C  
ATOM   3922  C   VAL A 237     -15.811 -19.649  33.934  1.00 27.41           C  
ATOM   3923  O   VAL A 237     -14.772 -19.138  34.345  1.00 28.46           O  
ATOM   3924  CB  VAL A 237     -15.686 -21.516  32.230  1.00 26.98           C  
ATOM   3925  CG1 VAL A 237     -14.575 -20.725  31.506  1.00 29.68           C  
ATOM   3926  CG2 VAL A 237     -15.443 -23.020  32.024  1.00 28.71           C  
ATOM   3927  H   VAL A 237     -17.752 -22.094  33.659  1.00 28.59           H  
ATOM   3928  HA  VAL A 237     -14.989 -21.598  34.272  1.00 26.51           H  
ATOM   3929  HB  VAL A 237     -16.625 -21.281  31.728  1.00 26.98           H  
ATOM   3930 HG11 VAL A 237     -14.405 -21.121  30.507  1.00 29.68           H  
ATOM   3931 HG12 VAL A 237     -14.826 -19.671  31.384  1.00 29.68           H  
ATOM   3932 HG13 VAL A 237     -13.630 -20.787  32.046  1.00 29.68           H  
ATOM   3933 HG21 VAL A 237     -15.423 -23.266  30.961  1.00 28.71           H  
ATOM   3934 HG22 VAL A 237     -14.491 -23.331  32.457  1.00 28.71           H  
ATOM   3935 HG23 VAL A 237     -16.223 -23.626  32.479  1.00 28.71           H  
ATOM   3936  N   TYR A 238     -16.949 -18.969  33.695  1.00 27.32           N  
ATOM   3937  CA  TYR A 238     -17.125 -17.534  33.930  1.00 29.12           C  
ATOM   3938  C   TYR A 238     -16.943 -17.142  35.409  1.00 28.33           C  
ATOM   3939  O   TYR A 238     -16.244 -16.168  35.682  1.00 30.81           O  
ATOM   3940  CB  TYR A 238     -18.491 -17.071  33.381  1.00 28.59           C  
ATOM   3941  CG  TYR A 238     -18.787 -15.595  33.593  1.00 30.93           C  
ATOM   3942  CD1 TYR A 238     -18.152 -14.628  32.787  1.00 31.17           C  
ATOM   3943  CD2 TYR A 238     -19.665 -15.185  34.619  1.00 35.55           C  
ATOM   3944  CE1 TYR A 238     -18.395 -13.258  33.004  1.00 36.42           C  
ATOM   3945  CE2 TYR A 238     -19.910 -13.815  34.834  1.00 37.82           C  
ATOM   3946  CZ  TYR A 238     -19.275 -12.851  34.026  1.00 37.31           C  
ATOM   3947  OH  TYR A 238     -19.505 -11.523  34.237  1.00 43.78           O  
ATOM   3948  H   TYR A 238     -17.759 -19.466  33.347  1.00 27.32           H  
ATOM   3949  HA  TYR A 238     -16.348 -17.023  33.357  1.00 29.12           H  
ATOM   3950  HB3 TYR A 238     -19.291 -17.652  33.840  1.00 28.59           H  
ATOM   3951  HB2 TYR A 238     -18.557 -17.278  32.313  1.00 28.59           H  
ATOM   3952  HD1 TYR A 238     -17.470 -14.935  32.007  1.00 31.17           H  
ATOM   3953  HD2 TYR A 238     -20.147 -15.918  35.249  1.00 35.55           H  
ATOM   3954  HE1 TYR A 238     -17.903 -12.521  32.387  1.00 36.42           H  
ATOM   3955  HE2 TYR A 238     -20.583 -13.509  35.622  1.00 37.82           H  
ATOM   3956  HH  TYR A 238     -20.122 -11.355  34.952  1.00 43.78           H  
ATOM   3957  N   ALA A 239     -17.538 -17.926  36.326  1.00 27.88           N  
ATOM   3958  CA  ALA A 239     -17.411 -17.775  37.777  1.00 29.54           C  
ATOM   3959  C   ALA A 239     -15.951 -17.838  38.250  1.00 29.72           C  
ATOM   3960  O   ALA A 239     -15.536 -16.983  39.030  1.00 29.49           O  
ATOM   3961  CB  ALA A 239     -18.242 -18.860  38.482  1.00 30.38           C  
ATOM   3962  H   ALA A 239     -18.117 -18.696  36.015  1.00 27.88           H  
ATOM   3963  HA  ALA A 239     -17.815 -16.798  38.048  1.00 29.54           H  
ATOM   3964  HB1 ALA A 239     -18.163 -18.781  39.566  1.00 30.38           H  
ATOM   3965  HB2 ALA A 239     -19.297 -18.781  38.221  1.00 30.38           H  
ATOM   3966  HB3 ALA A 239     -17.915 -19.861  38.208  1.00 30.38           H  
ATOM   3967  N   TRP A 240     -15.199 -18.824  37.737  1.00 28.77           N  
ATOM   3968  CA  TRP A 240     -13.777 -19.008  38.010  1.00 29.17           C  
ATOM   3969  C   TRP A 240     -12.890 -17.903  37.410  1.00 29.59           C  
ATOM   3970  O   TRP A 240     -11.954 -17.472  38.078  1.00 29.83           O  
ATOM   3971  CB  TRP A 240     -13.362 -20.417  37.550  1.00 30.76           C  
ATOM   3972  CG  TRP A 240     -11.920 -20.772  37.745  1.00 31.06           C  
ATOM   3973  CD1 TRP A 240     -11.383 -21.259  38.886  1.00 32.72           C  
ATOM   3974  CD2 TRP A 240     -10.801 -20.565  36.830  1.00 29.67           C  
ATOM   3975  NE1 TRP A 240     -10.020 -21.390  38.730  1.00 32.30           N  
ATOM   3976  CE2 TRP A 240      -9.604 -20.982  37.482  1.00 31.48           C  
ATOM   3977  CE3 TRP A 240     -10.672 -20.053  35.518  1.00 32.14           C  
ATOM   3978  CZ2 TRP A 240      -8.345 -20.910  36.860  1.00 34.43           C  
ATOM   3979  CZ3 TRP A 240      -9.414 -19.965  34.887  1.00 34.18           C  
ATOM   3980  CH2 TRP A 240      -8.252 -20.400  35.554  1.00 35.82           C  
ATOM   3981  H   TRP A 240     -15.619 -19.487  37.100  1.00 28.77           H  
ATOM   3982  HA  TRP A 240     -13.632 -18.962  39.090  1.00 29.17           H  
ATOM   3983  HB3 TRP A 240     -13.591 -20.537  36.491  1.00 30.76           H  
ATOM   3984  HB2 TRP A 240     -13.965 -21.159  38.076  1.00 30.76           H  
ATOM   3985  HD1 TRP A 240     -11.945 -21.486  39.780  1.00 32.72           H  
ATOM   3986  HE1 TRP A 240      -9.408 -21.714  39.471  1.00 32.30           H  
ATOM   3987  HE3 TRP A 240     -11.554 -19.718  34.993  1.00 32.14           H  
ATOM   3988  HZ2 TRP A 240      -7.458 -21.215  37.394  1.00 34.43           H  
ATOM   3989  HZ3 TRP A 240      -9.339 -19.553  33.893  1.00 34.18           H  
ATOM   3990  HH2 TRP A 240      -7.288 -20.326  35.071  1.00 35.82           H  
ATOM   3991  N   GLU A 241     -13.198 -17.451  36.183  1.00 29.91           N  
ATOM   3992  CA  GLU A 241     -12.473 -16.383  35.494  1.00 30.50           C  
ATOM   3993  C   GLU A 241     -12.592 -15.003  36.156  1.00 32.21           C  
ATOM   3994  O   GLU A 241     -11.613 -14.259  36.153  1.00 34.61           O  
ATOM   3995  CB  GLU A 241     -12.922 -16.302  34.026  1.00 30.55           C  
ATOM   3996  CG  GLU A 241     -12.237 -17.341  33.112  1.00 33.44           C  
ATOM   3997  CD  GLU A 241     -12.556 -17.156  31.622  1.00 33.58           C  
ATOM   3998  OE1 GLU A 241     -13.550 -16.469  31.305  1.00 35.14           O  
ATOM   3999  OE2 GLU A 241     -11.779 -17.699  30.807  1.00 37.13           O1-
ATOM   4000  H   GLU A 241     -13.971 -17.864  35.678  1.00 29.91           H  
ATOM   4001  HA  GLU A 241     -11.416 -16.649  35.506  1.00 30.50           H  
ATOM   4002  HB3 GLU A 241     -12.747 -15.298  33.633  1.00 30.55           H  
ATOM   4003  HB2 GLU A 241     -14.003 -16.441  33.981  1.00 30.55           H  
ATOM   4004  HG3 GLU A 241     -12.527 -18.350  33.400  1.00 33.44           H  
ATOM   4005  HG2 GLU A 241     -11.156 -17.287  33.246  1.00 33.44           H  
ATOM   4006  N   GLN A 242     -13.776 -14.681  36.699  1.00 31.63           N  
ATOM   4007  CA  GLN A 242     -14.039 -13.402  37.357  1.00 33.15           C  
ATOM   4008  C   GLN A 242     -13.748 -13.436  38.868  1.00 33.23           C  
ATOM   4009  O   GLN A 242     -13.584 -12.365  39.448  1.00 34.43           O  
ATOM   4010  CB  GLN A 242     -15.510 -12.996  37.105  1.00 32.95           C  
ATOM   4011  CG  GLN A 242     -15.936 -12.773  35.635  1.00 37.80           C  
ATOM   4012  CD  GLN A 242     -15.002 -11.874  34.825  1.00 43.67           C  
ATOM   4013  OE1 GLN A 242     -14.060 -12.353  34.198  1.00 48.50           O  
ATOM   4014  NE2 GLN A 242     -15.267 -10.567  34.827  1.00 48.81           N  
ATOM   4015  H   GLN A 242     -14.554 -15.324  36.630  1.00 31.63           H  
ATOM   4016  HA  GLN A 242     -13.391 -12.629  36.942  1.00 33.15           H  
ATOM   4017  HB3 GLN A 242     -15.724 -12.080  37.656  1.00 32.95           H  
ATOM   4018  HB2 GLN A 242     -16.163 -13.758  37.532  1.00 32.95           H  
ATOM   4019  HG3 GLN A 242     -16.947 -12.366  35.612  1.00 37.80           H  
ATOM   4020  HG2 GLN A 242     -15.991 -13.728  35.115  1.00 37.80           H  
ATOM   4021 HE22 GLN A 242     -14.669  -9.932  34.320  1.00 48.81           H  
ATOM   4022 HE21 GLN A 242     -16.045 -10.202  35.355  1.00 48.81           H  
ATOM   4023  N   GLY A 243     -13.716 -14.634  39.480  1.00 31.78           N  
ATOM   4024  CA  GLY A 243     -13.715 -14.803  40.933  1.00 32.52           C  
ATOM   4025  C   GLY A 243     -12.459 -15.479  41.496  1.00 32.78           C  
ATOM   4026  O   GLY A 243     -12.326 -15.517  42.719  1.00 35.11           O  
ATOM   4027  H   GLY A 243     -13.863 -15.469  38.927  1.00 31.78           H  
ATOM   4028  HA3 GLY A 243     -14.568 -15.432  41.186  1.00 32.52           H  
ATOM   4029  HA2 GLY A 243     -13.866 -13.859  41.455  1.00 32.52           H  
ATOM   4030  N   SER A 244     -11.558 -16.027  40.661  1.00 32.58           N  
ATOM   4031  CA  SER A 244     -10.415 -16.819  41.123  1.00 32.91           C  
ATOM   4032  C   SER A 244      -9.203 -16.644  40.194  1.00 34.11           C  
ATOM   4033  O   SER A 244      -8.276 -15.920  40.551  1.00 36.54           O  
ATOM   4034  CB  SER A 244     -10.849 -18.293  41.333  1.00 32.52           C  
ATOM   4035  OG  SER A 244      -9.772 -19.117  41.741  1.00 33.05           O  
ATOM   4036  H   SER A 244     -11.701 -15.981  39.661  1.00 32.58           H  
ATOM   4037  HA  SER A 244     -10.088 -16.439  42.092  1.00 32.91           H  
ATOM   4038  HB3 SER A 244     -11.277 -18.711  40.421  1.00 32.52           H  
ATOM   4039  HB2 SER A 244     -11.629 -18.354  42.094  1.00 32.52           H  
ATOM   4040  HG  SER A 244      -9.556 -18.906  42.653  1.00 33.05           H  
ATOM   4041  N   ARG A 245      -9.217 -17.349  39.049  1.00 34.96           N  
ATOM   4042  CA  ARG A 245      -8.115 -17.516  38.091  1.00 35.88           C  
ATOM   4043  C   ARG A 245      -6.919 -18.334  38.622  1.00 34.93           C  
ATOM   4044  O   ARG A 245      -5.871 -18.336  37.976  1.00 38.63           O  
ATOM   4045  CB  ARG A 245      -7.652 -16.182  37.458  1.00 36.62           C  
ATOM   4046  CG  ARG A 245      -8.791 -15.323  36.882  1.00 44.80           C  
ATOM   4047  CD  ARG A 245      -8.330 -14.305  35.822  1.00 56.19           C  
ATOM   4048  NE  ARG A 245      -7.982 -14.953  34.538  1.00 70.77           N  
ATOM   4049  CZ  ARG A 245      -8.749 -15.057  33.435  1.00 70.96           C  
ATOM   4050  NH1 ARG A 245      -9.962 -14.492  33.350  1.00 70.15           N  
ATOM   4051  NH2 ARG A 245      -8.289 -15.753  32.387  1.00 71.82           N1+
ATOM   4052  H   ARG A 245     -10.048 -17.884  38.832  1.00 34.96           H  
ATOM   4053  HA  ARG A 245      -8.546 -18.111  37.286  1.00 35.88           H  
ATOM   4054  HB3 ARG A 245      -6.944 -16.410  36.661  1.00 36.62           H  
ATOM   4055  HB2 ARG A 245      -7.094 -15.588  38.184  1.00 36.62           H  
ATOM   4056  HG3 ARG A 245      -9.384 -14.842  37.660  1.00 44.80           H  
ATOM   4057  HG2 ARG A 245      -9.466 -16.026  36.395  1.00 44.80           H  
ATOM   4058  HD3 ARG A 245      -7.382 -13.883  36.156  1.00 56.19           H  
ATOM   4059  HD2 ARG A 245      -9.008 -13.456  35.733  1.00 56.19           H  
ATOM   4060 HH22 ARG A 245      -8.856 -15.855  31.556  1.00 71.82           H  
ATOM   4061 HH21 ARG A 245      -7.378 -16.186  32.419  1.00 71.82           H  
ATOM   4062 HH12 ARG A 245     -10.525 -14.592  32.517  1.00 70.15           H  
ATOM   4063 HH11 ARG A 245     -10.343 -13.997  34.146  1.00 70.15           H  
ATOM   4064  HE  ARG A 245      -7.082 -15.410  34.528  1.00 70.77           H  
ATOM   4065  N   LYS A 246      -7.092 -19.029  39.759  1.00 33.76           N  
ATOM   4066  CA  LYS A 246      -6.049 -19.824  40.403  1.00 35.06           C  
ATOM   4067  C   LYS A 246      -6.392 -21.317  40.340  1.00 32.59           C  
ATOM   4068  O   LYS A 246      -7.563 -21.685  40.271  1.00 32.15           O  
ATOM   4069  CB  LYS A 246      -5.880 -19.356  41.862  1.00 40.26           C  
ATOM   4070  CG  LYS A 246      -5.491 -17.867  41.973  1.00 45.41           C  
ATOM   4071  CD  LYS A 246      -4.615 -17.532  43.190  1.00 59.15           C  
ATOM   4072  CE  LYS A 246      -3.151 -17.968  43.000  1.00 73.62           C  
ATOM   4073  NZ  LYS A 246      -2.311 -17.591  44.150  1.00 79.15           N1+
ATOM   4074  H   LYS A 246      -7.989 -19.011  40.225  1.00 33.76           H  
ATOM   4075  HA  LYS A 246      -5.092 -19.688  39.896  1.00 35.06           H  
ATOM   4076  HB3 LYS A 246      -5.115 -19.974  42.332  1.00 40.26           H  
ATOM   4077  HB2 LYS A 246      -6.794 -19.533  42.432  1.00 40.26           H  
ATOM   4078  HG3 LYS A 246      -6.406 -17.276  42.027  1.00 45.41           H  
ATOM   4079  HG2 LYS A 246      -4.983 -17.537  41.067  1.00 45.41           H  
ATOM   4080  HD3 LYS A 246      -5.035 -18.011  44.077  1.00 59.15           H  
ATOM   4081  HD2 LYS A 246      -4.666 -16.458  43.373  1.00 59.15           H  
ATOM   4082  HE3 LYS A 246      -2.735 -17.504  42.105  1.00 73.62           H  
ATOM   4083  HE2 LYS A 246      -3.080 -19.047  42.862  1.00 73.62           H  
ATOM   4084  HZ1 LYS A 246      -2.658 -18.042  44.985  1.00 79.15           H  
ATOM   4085  HZ2 LYS A 246      -1.358 -17.884  43.983  1.00 79.15           H  
ATOM   4086  HZ3 LYS A 246      -2.336 -16.589  44.274  1.00 79.15           H  
ATOM   4087  N   THR A 247      -5.342 -22.149  40.378  1.00 34.52           N  
ATOM   4088  CA  THR A 247      -5.425 -23.610  40.358  1.00 34.71           C  
ATOM   4089  C   THR A 247      -6.019 -24.201  41.655  1.00 33.80           C  
ATOM   4090  O   THR A 247      -6.702 -25.222  41.570  1.00 32.71           O  
ATOM   4091  CB  THR A 247      -4.019 -24.220  40.128  1.00 35.12           C  
ATOM   4092  OG1 THR A 247      -3.102 -23.838  41.140  1.00 36.98           O  
ATOM   4093  CG2 THR A 247      -3.417 -23.826  38.771  1.00 35.45           C  
ATOM   4094  H   THR A 247      -4.406 -21.774  40.443  1.00 34.52           H  
ATOM   4095  HA  THR A 247      -6.073 -23.901  39.530  1.00 34.71           H  
ATOM   4096  HB  THR A 247      -4.096 -25.306  40.155  1.00 35.12           H  
ATOM   4097  HG1 THR A 247      -3.225 -24.398  41.917  1.00 36.98           H  
ATOM   4098 HG21 THR A 247      -2.434 -24.275  38.631  1.00 35.45           H  
ATOM   4099 HG22 THR A 247      -4.050 -24.164  37.952  1.00 35.45           H  
ATOM   4100 HG23 THR A 247      -3.298 -22.746  38.675  1.00 35.45           H  
ATOM   4101  N   ASP A 248      -5.795 -23.531  42.800  1.00 34.18           N  
ATOM   4102  CA  ASP A 248      -6.386 -23.858  44.096  1.00 36.15           C  
ATOM   4103  C   ASP A 248      -7.400 -22.758  44.459  1.00 36.49           C  
ATOM   4104  O   ASP A 248      -7.135 -21.573  44.246  1.00 40.09           O  
ATOM   4105  CB  ASP A 248      -5.297 -23.992  45.193  1.00 41.30           C  
ATOM   4106  CG  ASP A 248      -5.749 -24.538  46.564  1.00 51.90           C  
ATOM   4107  OD1 ASP A 248      -6.788 -25.235  46.628  1.00 53.00           O  
ATOM   4108  OD2 ASP A 248      -4.966 -24.345  47.519  1.00 59.81           O1-
ATOM   4109  H   ASP A 248      -5.232 -22.693  42.777  1.00 34.18           H  
ATOM   4110  HA  ASP A 248      -6.919 -24.808  44.016  1.00 36.15           H  
ATOM   4111  HB3 ASP A 248      -4.799 -23.031  45.330  1.00 41.30           H  
ATOM   4112  HB2 ASP A 248      -4.514 -24.654  44.828  1.00 41.30           H  
ATOM   4113  N   PHE A 249      -8.533 -23.194  45.022  1.00 34.31           N  
ATOM   4114  CA  PHE A 249      -9.658 -22.380  45.472  1.00 31.46           C  
ATOM   4115  C   PHE A 249     -10.612 -23.261  46.292  1.00 30.55           C  
ATOM   4116  O   PHE A 249     -10.599 -24.480  46.129  1.00 30.50           O  
ATOM   4117  CB  PHE A 249     -10.373 -21.727  44.264  1.00 31.26           C  
ATOM   4118  CG  PHE A 249     -10.945 -22.669  43.210  1.00 29.09           C  
ATOM   4119  CD1 PHE A 249     -12.173 -23.332  43.417  1.00 31.84           C  
ATOM   4120  CD2 PHE A 249     -10.189 -22.994  42.066  1.00 33.96           C  
ATOM   4121  CE1 PHE A 249     -12.676 -24.197  42.461  1.00 33.44           C  
ATOM   4122  CE2 PHE A 249     -10.704 -23.862  41.114  1.00 32.06           C  
ATOM   4123  CZ  PHE A 249     -11.955 -24.435  41.304  1.00 31.48           C  
ATOM   4124  H   PHE A 249      -8.634 -24.185  45.193  1.00 34.31           H  
ATOM   4125  HA  PHE A 249      -9.273 -21.599  46.131  1.00 31.46           H  
ATOM   4126  HB3 PHE A 249      -9.699 -21.026  43.772  1.00 31.26           H  
ATOM   4127  HB2 PHE A 249     -11.188 -21.108  44.639  1.00 31.26           H  
ATOM   4128  HD1 PHE A 249     -12.743 -23.155  44.312  1.00 31.84           H  
ATOM   4129  HD2 PHE A 249      -9.216 -22.551  41.922  1.00 33.96           H  
ATOM   4130  HE1 PHE A 249     -13.629 -24.680  42.618  1.00 33.44           H  
ATOM   4131  HE2 PHE A 249     -10.136 -24.087  40.223  1.00 32.06           H  
ATOM   4132  HZ  PHE A 249     -12.372 -25.091  40.562  1.00 31.48           H  
ATOM   4133  N   SER A 250     -11.466 -22.637  47.120  1.00 30.33           N  
ATOM   4134  CA  SER A 250     -12.546 -23.334  47.821  1.00 32.85           C  
ATOM   4135  C   SER A 250     -13.682 -23.686  46.843  1.00 31.88           C  
ATOM   4136  O   SER A 250     -14.315 -22.782  46.296  1.00 31.73           O  
ATOM   4137  CB  SER A 250     -13.038 -22.464  48.993  1.00 35.29           C  
ATOM   4138  OG  SER A 250     -14.095 -23.086  49.701  1.00 31.23           O  
ATOM   4139  H   SER A 250     -11.438 -21.633  47.216  1.00 30.33           H  
ATOM   4140  HA  SER A 250     -12.146 -24.258  48.245  1.00 32.85           H  
ATOM   4141  HB3 SER A 250     -13.375 -21.495  48.629  1.00 35.29           H  
ATOM   4142  HB2 SER A 250     -12.221 -22.271  49.690  1.00 35.29           H  
ATOM   4143  HG  SER A 250     -13.723 -23.765  50.270  1.00 31.23           H  
ATOM   4144  N   THR A 251     -13.917 -24.995  46.651  1.00 31.02           N  
ATOM   4145  CA  THR A 251     -14.990 -25.554  45.820  1.00 31.08           C  
ATOM   4146  C   THR A 251     -16.400 -25.206  46.339  1.00 31.10           C  
ATOM   4147  O   THR A 251     -17.321 -25.108  45.531  1.00 31.66           O  
ATOM   4148  CB  THR A 251     -14.842 -27.097  45.750  1.00 32.29           C  
ATOM   4149  OG1 THR A 251     -13.692 -27.376  44.983  1.00 30.74           O  
ATOM   4150  CG2 THR A 251     -15.990 -27.916  45.132  1.00 33.36           C  
ATOM   4151  H   THR A 251     -13.325 -25.675  47.105  1.00 31.02           H  
ATOM   4152  HA  THR A 251     -14.893 -25.136  44.816  1.00 31.08           H  
ATOM   4153  HB  THR A 251     -14.661 -27.483  46.756  1.00 32.29           H  
ATOM   4154  HG1 THR A 251     -13.469 -28.306  45.119  1.00 30.74           H  
ATOM   4155 HG21 THR A 251     -15.738 -28.975  45.125  1.00 33.36           H  
ATOM   4156 HG22 THR A 251     -16.917 -27.823  45.694  1.00 33.36           H  
ATOM   4157 HG23 THR A 251     -16.182 -27.618  44.104  1.00 33.36           H  
ATOM   4158  N   ALA A 252     -16.537 -24.976  47.657  1.00 31.71           N  
ATOM   4159  CA  ALA A 252     -17.758 -24.483  48.287  1.00 33.49           C  
ATOM   4160  C   ALA A 252     -18.078 -23.030  47.916  1.00 31.78           C  
ATOM   4161  O   ALA A 252     -19.247 -22.730  47.673  1.00 32.94           O  
ATOM   4162  CB  ALA A 252     -17.638 -24.637  49.806  1.00 33.53           C  
ATOM   4163  H   ALA A 252     -15.732 -25.071  48.261  1.00 31.71           H  
ATOM   4164  HA  ALA A 252     -18.592 -25.095  47.942  1.00 33.49           H  
ATOM   4165  HB1 ALA A 252     -18.577 -24.382  50.299  1.00 33.53           H  
ATOM   4166  HB2 ALA A 252     -17.390 -25.663  50.073  1.00 33.53           H  
ATOM   4167  HB3 ALA A 252     -16.856 -23.996  50.218  1.00 33.53           H  
ATOM   4168  N   GLN A 253     -17.045 -22.166  47.857  1.00 31.12           N  
ATOM   4169  CA  GLN A 253     -17.172 -20.779  47.405  1.00 30.56           C  
ATOM   4170  C   GLN A 253     -17.500 -20.679  45.912  1.00 30.59           C  
ATOM   4171  O   GLN A 253     -18.312 -19.836  45.545  1.00 31.58           O  
ATOM   4172  CB  GLN A 253     -15.901 -19.964  47.706  1.00 31.78           C  
ATOM   4173  CG  GLN A 253     -15.632 -19.719  49.199  1.00 33.89           C  
ATOM   4174  CD  GLN A 253     -14.577 -18.629  49.382  1.00 37.87           C  
ATOM   4175  OE1 GLN A 253     -13.417 -18.814  49.019  1.00 36.41           O  
ATOM   4176  NE2 GLN A 253     -14.980 -17.484  49.935  1.00 41.61           N  
ATOM   4177  H   GLN A 253     -16.111 -22.482  48.080  1.00 31.12           H  
ATOM   4178  HA  GLN A 253     -18.002 -20.322  47.946  1.00 30.56           H  
ATOM   4179  HB3 GLN A 253     -16.005 -18.991  47.219  1.00 31.78           H  
ATOM   4180  HB2 GLN A 253     -15.032 -20.433  47.245  1.00 31.78           H  
ATOM   4181  HG3 GLN A 253     -15.302 -20.635  49.688  1.00 33.89           H  
ATOM   4182  HG2 GLN A 253     -16.544 -19.422  49.711  1.00 33.89           H  
ATOM   4183 HE22 GLN A 253     -14.326 -16.728  50.071  1.00 41.61           H  
ATOM   4184 HE21 GLN A 253     -15.944 -17.367  50.221  1.00 41.61           H  
ATOM   4185  N   GLY A 254     -16.889 -21.552  45.093  1.00 31.84           N  
ATOM   4186  CA  GLY A 254     -17.110 -21.604  43.651  1.00 32.44           C  
ATOM   4187  C   GLY A 254     -18.487 -22.178  43.301  1.00 30.01           C  
ATOM   4188  O   GLY A 254     -19.091 -21.731  42.327  1.00 28.74           O  
ATOM   4189  H   GLY A 254     -16.219 -22.203  45.479  1.00 31.84           H  
ATOM   4190  HA3 GLY A 254     -16.341 -22.232  43.207  1.00 32.44           H  
ATOM   4191  HA2 GLY A 254     -17.009 -20.606  43.222  1.00 32.44           H  
ATOM   4192  N   PHE A 255     -18.999 -23.127  44.107  1.00 29.66           N  
ATOM   4193  CA  PHE A 255     -20.350 -23.669  43.974  1.00 28.65           C  
ATOM   4194  C   PHE A 255     -21.408 -22.638  44.401  1.00 29.62           C  
ATOM   4195  O   PHE A 255     -22.404 -22.497  43.696  1.00 31.06           O  
ATOM   4196  CB  PHE A 255     -20.470 -25.012  44.728  1.00 29.64           C  
ATOM   4197  CG  PHE A 255     -21.804 -25.736  44.590  1.00 30.59           C  
ATOM   4198  CD1 PHE A 255     -22.324 -26.030  43.310  1.00 33.33           C  
ATOM   4199  CD2 PHE A 255     -22.503 -26.188  45.731  1.00 31.28           C  
ATOM   4200  CE1 PHE A 255     -23.524 -26.715  43.184  1.00 32.81           C  
ATOM   4201  CE2 PHE A 255     -23.703 -26.874  45.582  1.00 32.61           C  
ATOM   4202  CZ  PHE A 255     -24.212 -27.132  44.316  1.00 32.36           C  
ATOM   4203  H   PHE A 255     -18.448 -23.481  44.878  1.00 29.66           H  
ATOM   4204  HA  PHE A 255     -20.506 -23.873  42.913  1.00 28.65           H  
ATOM   4205  HB3 PHE A 255     -20.252 -24.855  45.786  1.00 29.64           H  
ATOM   4206  HB2 PHE A 255     -19.703 -25.698  44.365  1.00 29.64           H  
ATOM   4207  HD1 PHE A 255     -21.792 -25.722  42.423  1.00 33.33           H  
ATOM   4208  HD2 PHE A 255     -22.114 -26.000  46.721  1.00 31.28           H  
ATOM   4209  HE1 PHE A 255     -23.923 -26.927  42.203  1.00 32.81           H  
ATOM   4210  HE2 PHE A 255     -24.251 -27.206  46.449  1.00 32.61           H  
ATOM   4211  HZ  PHE A 255     -25.147 -27.661  44.215  1.00 32.36           H  
ATOM   4212  N   GLN A 256     -21.137 -21.885  45.487  1.00 31.01           N  
ATOM   4213  CA  GLN A 256     -21.955 -20.754  45.931  1.00 30.58           C  
ATOM   4214  C   GLN A 256     -22.006 -19.605  44.907  1.00 29.73           C  
ATOM   4215  O   GLN A 256     -23.075 -19.025  44.730  1.00 29.54           O  
ATOM   4216  CB  GLN A 256     -21.503 -20.267  47.328  1.00 35.44           C  
ATOM   4217  CG  GLN A 256     -22.333 -19.071  47.846  1.00 35.70           C  
ATOM   4218  CD  GLN A 256     -22.234 -18.791  49.344  1.00 36.84           C  
ATOM   4219  OE1 GLN A 256     -21.612 -19.529  50.104  1.00 38.36           O  
ATOM   4220  NE2 GLN A 256     -22.867 -17.698  49.772  1.00 41.17           N  
ATOM   4221  H   GLN A 256     -20.298 -22.065  46.023  1.00 31.01           H  
ATOM   4222  HA  GLN A 256     -22.975 -21.131  46.036  1.00 30.58           H  
ATOM   4223  HB3 GLN A 256     -20.446 -19.996  47.315  1.00 35.44           H  
ATOM   4224  HB2 GLN A 256     -21.585 -21.101  48.024  1.00 35.44           H  
ATOM   4225  HG3 GLN A 256     -23.383 -19.240  47.622  1.00 35.70           H  
ATOM   4226  HG2 GLN A 256     -22.050 -18.164  47.314  1.00 35.70           H  
ATOM   4227 HE22 GLN A 256     -22.859 -17.451  50.750  1.00 41.17           H  
ATOM   4228 HE21 GLN A 256     -23.367 -17.109  49.114  1.00 41.17           H  
ATOM   4229  N   THR A 257     -20.875 -19.323  44.236  1.00 30.27           N  
ATOM   4230  CA  THR A 257     -20.778 -18.315  43.178  1.00 30.61           C  
ATOM   4231  C   THR A 257     -21.663 -18.657  41.969  1.00 31.09           C  
ATOM   4232  O   THR A 257     -22.382 -17.779  41.502  1.00 31.28           O  
ATOM   4233  CB  THR A 257     -19.327 -18.113  42.665  1.00 31.25           C  
ATOM   4234  OG1 THR A 257     -18.489 -17.751  43.738  1.00 30.68           O  
ATOM   4235  CG2 THR A 257     -19.164 -17.017  41.598  1.00 31.47           C  
ATOM   4236  H   THR A 257     -20.031 -19.836  44.449  1.00 30.27           H  
ATOM   4237  HA  THR A 257     -21.134 -17.369  43.592  1.00 30.61           H  
ATOM   4238  HB  THR A 257     -18.943 -19.051  42.261  1.00 31.25           H  
ATOM   4239  HG1 THR A 257     -18.443 -18.491  44.355  1.00 30.68           H  
ATOM   4240 HG21 THR A 257     -18.115 -16.884  41.342  1.00 31.47           H  
ATOM   4241 HG22 THR A 257     -19.683 -17.260  40.673  1.00 31.47           H  
ATOM   4242 HG23 THR A 257     -19.547 -16.059  41.952  1.00 31.47           H  
ATOM   4243  N   VAL A 258     -21.637 -19.927  41.527  1.00 29.54           N  
ATOM   4244  CA  VAL A 258     -22.481 -20.428  40.441  1.00 29.98           C  
ATOM   4245  C   VAL A 258     -23.980 -20.427  40.803  1.00 29.58           C  
ATOM   4246  O   VAL A 258     -24.777 -20.039  39.953  1.00 29.34           O  
ATOM   4247  CB  VAL A 258     -22.032 -21.835  39.956  1.00 28.75           C  
ATOM   4248  CG1 VAL A 258     -23.023 -22.550  39.010  1.00 30.71           C  
ATOM   4249  CG2 VAL A 258     -20.664 -21.737  39.260  1.00 29.21           C  
ATOM   4250  H   VAL A 258     -21.025 -20.602  41.967  1.00 29.54           H  
ATOM   4251  HA  VAL A 258     -22.359 -19.739  39.601  1.00 29.98           H  
ATOM   4252  HB  VAL A 258     -21.902 -22.473  40.832  1.00 28.75           H  
ATOM   4253 HG11 VAL A 258     -22.584 -23.456  38.597  1.00 30.71           H  
ATOM   4254 HG12 VAL A 258     -23.939 -22.851  39.521  1.00 30.71           H  
ATOM   4255 HG13 VAL A 258     -23.298 -21.913  38.169  1.00 30.71           H  
ATOM   4256 HG21 VAL A 258     -20.286 -22.722  38.990  1.00 29.21           H  
ATOM   4257 HG22 VAL A 258     -20.738 -21.144  38.348  1.00 29.21           H  
ATOM   4258 HG23 VAL A 258     -19.912 -21.267  39.893  1.00 29.21           H  
ATOM   4259  N   LEU A 259     -24.335 -20.789  42.052  1.00 29.30           N  
ATOM   4260  CA  LEU A 259     -25.710 -20.710  42.560  1.00 32.32           C  
ATOM   4261  C   LEU A 259     -26.247 -19.266  42.590  1.00 32.01           C  
ATOM   4262  O   LEU A 259     -27.372 -19.050  42.149  1.00 32.86           O  
ATOM   4263  CB  LEU A 259     -25.828 -21.371  43.955  1.00 33.96           C  
ATOM   4264  CG  LEU A 259     -25.697 -22.913  43.977  1.00 36.66           C  
ATOM   4265  CD1 LEU A 259     -25.612 -23.447  45.421  1.00 41.15           C  
ATOM   4266  CD2 LEU A 259     -26.787 -23.631  43.160  1.00 37.74           C  
ATOM   4267  H   LEU A 259     -23.630 -21.106  42.703  1.00 29.30           H  
ATOM   4268  HA  LEU A 259     -26.340 -21.256  41.857  1.00 32.32           H  
ATOM   4269  HB3 LEU A 259     -26.790 -21.114  44.400  1.00 33.96           H  
ATOM   4270  HB2 LEU A 259     -25.076 -20.932  44.613  1.00 33.96           H  
ATOM   4271  HG  LEU A 259     -24.754 -23.166  43.499  1.00 36.66           H  
ATOM   4272 HD11 LEU A 259     -24.810 -24.178  45.515  1.00 41.15           H  
ATOM   4273 HD12 LEU A 259     -25.402 -22.655  46.139  1.00 41.15           H  
ATOM   4274 HD13 LEU A 259     -26.535 -23.927  45.750  1.00 41.15           H  
ATOM   4275 HD21 LEU A 259     -27.327 -24.380  43.739  1.00 37.74           H  
ATOM   4276 HD22 LEU A 259     -27.528 -22.940  42.763  1.00 37.74           H  
ATOM   4277 HD23 LEU A 259     -26.344 -24.148  42.309  1.00 37.74           H  
ATOM   4278  N   GLU A 260     -25.431 -18.297  43.042  1.00 30.39           N  
ATOM   4279  CA  GLU A 260     -25.785 -16.874  43.031  1.00 34.08           C  
ATOM   4280  C   GLU A 260     -25.834 -16.244  41.626  1.00 34.20           C  
ATOM   4281  O   GLU A 260     -26.634 -15.334  41.429  1.00 34.31           O  
ATOM   4282  CB  GLU A 260     -24.871 -16.071  43.974  1.00 34.53           C  
ATOM   4283  CG  GLU A 260     -25.108 -16.400  45.466  1.00 39.40           C  
ATOM   4284  CD  GLU A 260     -24.307 -15.545  46.463  1.00 43.44           C  
ATOM   4285  OE1 GLU A 260     -23.773 -14.485  46.064  1.00 46.87           O  
ATOM   4286  OE2 GLU A 260     -24.255 -15.967  47.639  1.00 45.67           O1-
ATOM   4287  H   GLU A 260     -24.515 -18.532  43.404  1.00 30.39           H  
ATOM   4288  HA  GLU A 260     -26.799 -16.790  43.424  1.00 34.08           H  
ATOM   4289  HB3 GLU A 260     -25.028 -15.006  43.798  1.00 34.53           H  
ATOM   4290  HB2 GLU A 260     -23.827 -16.270  43.725  1.00 34.53           H  
ATOM   4291  HG3 GLU A 260     -24.900 -17.453  45.656  1.00 39.40           H  
ATOM   4292  HG2 GLU A 260     -26.165 -16.260  45.699  1.00 39.40           H  
ATOM   4293  N   LEU A 261     -25.034 -16.747  40.668  1.00 31.39           N  
ATOM   4294  CA  LEU A 261     -25.100 -16.340  39.261  1.00 30.04           C  
ATOM   4295  C   LEU A 261     -26.360 -16.871  38.551  1.00 29.95           C  
ATOM   4296  O   LEU A 261     -26.883 -16.172  37.686  1.00 30.22           O  
ATOM   4297  CB  LEU A 261     -23.820 -16.771  38.514  1.00 28.97           C  
ATOM   4298  CG  LEU A 261     -22.568 -15.923  38.835  1.00 31.39           C  
ATOM   4299  CD1 LEU A 261     -21.300 -16.627  38.330  1.00 34.46           C  
ATOM   4300  CD2 LEU A 261     -22.659 -14.482  38.297  1.00 34.06           C  
ATOM   4301  H   LEU A 261     -24.371 -17.475  40.898  1.00 31.39           H  
ATOM   4302  HA  LEU A 261     -25.164 -15.252  39.230  1.00 30.04           H  
ATOM   4303  HB3 LEU A 261     -23.989 -16.722  37.439  1.00 28.97           H  
ATOM   4304  HB2 LEU A 261     -23.622 -17.821  38.730  1.00 28.97           H  
ATOM   4305  HG  LEU A 261     -22.476 -15.845  39.918  1.00 31.39           H  
ATOM   4306 HD11 LEU A 261     -20.406 -16.034  38.531  1.00 34.46           H  
ATOM   4307 HD12 LEU A 261     -21.175 -17.590  38.824  1.00 34.46           H  
ATOM   4308 HD13 LEU A 261     -21.344 -16.811  37.257  1.00 34.46           H  
ATOM   4309 HD21 LEU A 261     -22.580 -13.760  39.110  1.00 34.06           H  
ATOM   4310 HD22 LEU A 261     -21.861 -14.260  37.589  1.00 34.06           H  
ATOM   4311 HD23 LEU A 261     -23.602 -14.293  37.788  1.00 34.06           H  
ATOM   4312  N   VAL A 262     -26.855 -18.056  38.957  1.00 30.46           N  
ATOM   4313  CA  VAL A 262     -28.132 -18.624  38.512  1.00 29.28           C  
ATOM   4314  C   VAL A 262     -29.349 -17.820  39.031  1.00 30.74           C  
ATOM   4315  O   VAL A 262     -30.341 -17.729  38.309  1.00 32.60           O  
ATOM   4316  CB  VAL A 262     -28.266 -20.125  38.921  1.00 30.26           C  
ATOM   4317  CG1 VAL A 262     -29.684 -20.719  38.816  1.00 33.21           C  
ATOM   4318  CG2 VAL A 262     -27.314 -21.023  38.115  1.00 29.71           C  
ATOM   4319  H   VAL A 262     -26.355 -18.589  39.656  1.00 30.46           H  
ATOM   4320  HA  VAL A 262     -28.153 -18.570  37.421  1.00 29.28           H  
ATOM   4321  HB  VAL A 262     -27.965 -20.215  39.963  1.00 30.26           H  
ATOM   4322 HG11 VAL A 262     -29.675 -21.778  39.059  1.00 33.21           H  
ATOM   4323 HG12 VAL A 262     -30.367 -20.254  39.519  1.00 33.21           H  
ATOM   4324 HG13 VAL A 262     -30.096 -20.610  37.812  1.00 33.21           H  
ATOM   4325 HG21 VAL A 262     -27.275 -22.029  38.532  1.00 29.71           H  
ATOM   4326 HG22 VAL A 262     -27.636 -21.111  37.080  1.00 29.71           H  
ATOM   4327 HG23 VAL A 262     -26.299 -20.640  38.102  1.00 29.71           H  
ATOM   4328  N   LEU A 263     -29.249 -17.218  40.231  1.00 32.41           N  
ATOM   4329  CA  LEU A 263     -30.246 -16.275  40.763  1.00 35.89           C  
ATOM   4330  C   LEU A 263     -30.233 -14.934  40.006  1.00 36.76           C  
ATOM   4331  O   LEU A 263     -31.297 -14.366  39.768  1.00 35.49           O  
ATOM   4332  CB  LEU A 263     -29.998 -16.018  42.267  1.00 36.86           C  
ATOM   4333  CG  LEU A 263     -30.159 -17.256  43.167  1.00 38.50           C  
ATOM   4334  CD1 LEU A 263     -29.667 -16.965  44.596  1.00 40.76           C  
ATOM   4335  CD2 LEU A 263     -31.599 -17.783  43.152  1.00 41.13           C  
ATOM   4336  H   LEU A 263     -28.417 -17.353  40.787  1.00 32.41           H  
ATOM   4337  HA  LEU A 263     -31.237 -16.712  40.635  1.00 35.89           H  
ATOM   4338  HB3 LEU A 263     -30.675 -15.239  42.621  1.00 36.86           H  
ATOM   4339  HB2 LEU A 263     -28.995 -15.613  42.399  1.00 36.86           H  
ATOM   4340  HG  LEU A 263     -29.537 -18.058  42.782  1.00 38.50           H  
ATOM   4341 HD11 LEU A 263     -30.328 -17.375  45.358  1.00 40.76           H  
ATOM   4342 HD12 LEU A 263     -28.683 -17.404  44.753  1.00 40.76           H  
ATOM   4343 HD13 LEU A 263     -29.571 -15.895  44.785  1.00 40.76           H  
ATOM   4344 HD21 LEU A 263     -31.830 -18.369  44.039  1.00 41.13           H  
ATOM   4345 HD22 LEU A 263     -32.330 -16.978  43.079  1.00 41.13           H  
ATOM   4346 HD23 LEU A 263     -31.743 -18.435  42.291  1.00 41.13           H  
ATOM   4347  N   LYS A 264     -29.027 -14.480  39.629  1.00 35.88           N  
ATOM   4348  CA  LYS A 264     -28.757 -13.235  38.908  1.00 36.39           C  
ATOM   4349  C   LYS A 264     -28.773 -13.430  37.376  1.00 36.83           C  
ATOM   4350  O   LYS A 264     -28.109 -12.666  36.674  1.00 35.36           O  
ATOM   4351  CB  LYS A 264     -27.407 -12.666  39.408  1.00 39.38           C  
ATOM   4352  CG  LYS A 264     -27.402 -12.263  40.896  1.00 43.52           C  
ATOM   4353  CD  LYS A 264     -25.982 -11.995  41.425  1.00 51.26           C  
ATOM   4354  CE  LYS A 264     -25.959 -11.747  42.943  1.00 57.15           C  
ATOM   4355  NZ  LYS A 264     -24.585 -11.576  43.454  1.00 60.73           N1+
ATOM   4356  H   LYS A 264     -28.209 -15.024  39.869  1.00 35.88           H  
ATOM   4357  HA  LYS A 264     -29.537 -12.508  39.142  1.00 36.39           H  
ATOM   4358  HB3 LYS A 264     -27.123 -11.785  38.830  1.00 39.38           H  
ATOM   4359  HB2 LYS A 264     -26.627 -13.407  39.225  1.00 39.38           H  
ATOM   4360  HG3 LYS A 264     -27.868 -13.038  41.503  1.00 43.52           H  
ATOM   4361  HG2 LYS A 264     -28.016 -11.373  41.029  1.00 43.52           H  
ATOM   4362  HD3 LYS A 264     -25.563 -11.134  40.901  1.00 51.26           H  
ATOM   4363  HD2 LYS A 264     -25.341 -12.843  41.180  1.00 51.26           H  
ATOM   4364  HE3 LYS A 264     -26.413 -12.588  43.467  1.00 57.15           H  
ATOM   4365  HE2 LYS A 264     -26.542 -10.860  43.191  1.00 57.15           H  
ATOM   4366  HZ1 LYS A 264     -24.149 -10.785  43.004  1.00 60.73           H  
ATOM   4367  HZ2 LYS A 264     -24.614 -11.424  44.452  1.00 60.73           H  
ATOM   4368  HZ3 LYS A 264     -24.049 -12.411  43.265  1.00 60.73           H  
ATOM   4369  N   HIS A 265     -29.525 -14.432  36.874  1.00 34.21           N  
ATOM   4370  CA  HIS A 265     -29.632 -14.789  35.452  1.00 34.97           C  
ATOM   4371  C   HIS A 265     -30.104 -13.640  34.543  1.00 35.41           C  
ATOM   4372  O   HIS A 265     -29.627 -13.527  33.418  1.00 37.02           O  
ATOM   4373  CB  HIS A 265     -30.507 -16.046  35.266  1.00 33.54           C  
ATOM   4374  CG  HIS A 265     -31.961 -15.924  35.666  1.00 35.13           C  
ATOM   4375  ND1 HIS A 265     -32.441 -16.352  36.891  1.00 39.89           N  
ATOM   4376  CD2 HIS A 265     -33.070 -15.484  34.974  1.00 35.96           C  
ATOM   4377  CE1 HIS A 265     -33.761 -16.156  36.895  1.00 39.94           C  
ATOM   4378  NE2 HIS A 265     -34.213 -15.629  35.763  1.00 38.11           N  
ATOM   4379  H   HIS A 265     -30.044 -15.019  37.512  1.00 34.21           H  
ATOM   4380  HA  HIS A 265     -28.630 -15.059  35.128  1.00 34.97           H  
ATOM   4381  HB3 HIS A 265     -30.064 -16.879  35.810  1.00 33.54           H  
ATOM   4382  HB2 HIS A 265     -30.483 -16.349  34.219  1.00 33.54           H  
ATOM   4383  HD1 HIS A 265     -31.892 -16.773  37.631  1.00 39.89           H  
ATOM   4384  HD2 HIS A 265     -33.137 -15.085  33.973  1.00 35.96           H  
ATOM   4385  HE1 HIS A 265     -34.397 -16.416  37.727  1.00 39.94           H  
ATOM   4386  N   GLN A 266     -30.983 -12.775  35.074  1.00 36.52           N  
ATOM   4387  CA  GLN A 266     -31.530 -11.587  34.416  1.00 39.83           C  
ATOM   4388  C   GLN A 266     -30.494 -10.455  34.186  1.00 38.85           C  
ATOM   4389  O   GLN A 266     -30.827  -9.470  33.527  1.00 38.78           O  
ATOM   4390  CB  GLN A 266     -32.766 -11.154  35.237  1.00 48.31           C  
ATOM   4391  CG  GLN A 266     -33.622 -10.023  34.627  1.00 63.96           C  
ATOM   4392  CD  GLN A 266     -34.950  -9.810  35.359  1.00 70.75           C  
ATOM   4393  OE1 GLN A 266     -35.497 -10.723  35.973  1.00 82.31           O  
ATOM   4394  NE2 GLN A 266     -35.495  -8.595  35.275  1.00 76.55           N  
ATOM   4395  H   GLN A 266     -31.310 -12.940  36.016  1.00 36.52           H  
ATOM   4396  HA  GLN A 266     -31.877 -11.899  33.429  1.00 39.83           H  
ATOM   4397  HB3 GLN A 266     -32.458 -10.874  36.246  1.00 48.31           H  
ATOM   4398  HB2 GLN A 266     -33.397 -12.037  35.354  1.00 48.31           H  
ATOM   4399  HG3 GLN A 266     -33.846 -10.251  33.584  1.00 63.96           H  
ATOM   4400  HG2 GLN A 266     -33.070  -9.083  34.638  1.00 63.96           H  
ATOM   4401 HE22 GLN A 266     -36.377  -8.409  35.729  1.00 76.55           H  
ATOM   4402 HE21 GLN A 266     -35.041  -7.863  34.749  1.00 76.55           H  
ATOM   4403  N   LYS A 267     -29.258 -10.621  34.688  1.00 40.76           N  
ATOM   4404  CA  LYS A 267     -28.142  -9.688  34.522  1.00 40.96           C  
ATOM   4405  C   LYS A 267     -26.916 -10.322  33.833  1.00 38.67           C  
ATOM   4406  O   LYS A 267     -25.950  -9.594  33.600  1.00 42.09           O  
ATOM   4407  CB  LYS A 267     -27.763  -9.101  35.904  1.00 44.19           C  
ATOM   4408  CG  LYS A 267     -28.889  -8.319  36.614  1.00 51.09           C  
ATOM   4409  CD  LYS A 267     -29.384  -7.084  35.841  1.00 57.45           C  
ATOM   4410  CE  LYS A 267     -30.498  -6.334  36.587  1.00 64.73           C  
ATOM   4411  NZ  LYS A 267     -30.982  -5.172  35.821  1.00 70.19           N1+
ATOM   4412  H   LYS A 267     -29.054 -11.453  35.227  1.00 40.76           H  
ATOM   4413  HA  LYS A 267     -28.429  -8.870  33.861  1.00 40.96           H  
ATOM   4414  HB3 LYS A 267     -26.904  -8.436  35.800  1.00 44.19           H  
ATOM   4415  HB2 LYS A 267     -27.435  -9.910  36.558  1.00 44.19           H  
ATOM   4416  HG3 LYS A 267     -28.525  -8.004  37.592  1.00 51.09           H  
ATOM   4417  HG2 LYS A 267     -29.728  -8.986  36.816  1.00 51.09           H  
ATOM   4418  HD3 LYS A 267     -29.755  -7.382  34.861  1.00 57.45           H  
ATOM   4419  HD2 LYS A 267     -28.541  -6.415  35.659  1.00 57.45           H  
ATOM   4420  HE3 LYS A 267     -30.140  -5.992  37.559  1.00 64.73           H  
ATOM   4421  HE2 LYS A 267     -31.341  -7.001  36.772  1.00 64.73           H  
ATOM   4422  HZ1 LYS A 267     -31.344  -5.481  34.930  1.00 70.19           H  
ATOM   4423  HZ2 LYS A 267     -31.715  -4.708  36.339  1.00 70.19           H  
ATOM   4424  HZ3 LYS A 267     -30.220  -4.526  35.669  1.00 70.19           H  
ATOM   4425  N   LEU A 268     -26.952 -11.627  33.496  1.00 35.39           N  
ATOM   4426  CA  LEU A 268     -25.851 -12.312  32.808  1.00 33.23           C  
ATOM   4427  C   LEU A 268     -25.761 -11.899  31.331  1.00 31.17           C  
ATOM   4428  O   LEU A 268     -26.727 -12.076  30.589  1.00 33.09           O  
ATOM   4429  CB  LEU A 268     -26.001 -13.845  32.903  1.00 35.13           C  
ATOM   4430  CG  LEU A 268     -25.868 -14.445  34.315  1.00 38.28           C  
ATOM   4431  CD1 LEU A 268     -26.094 -15.965  34.251  1.00 38.29           C  
ATOM   4432  CD2 LEU A 268     -24.536 -14.103  35.008  1.00 42.57           C  
ATOM   4433  H   LEU A 268     -27.776 -12.179  33.688  1.00 35.39           H  
ATOM   4434  HA  LEU A 268     -24.920 -12.018  33.296  1.00 33.23           H  
ATOM   4435  HB3 LEU A 268     -25.250 -14.316  32.264  1.00 35.13           H  
ATOM   4436  HB2 LEU A 268     -26.964 -14.131  32.481  1.00 35.13           H  
ATOM   4437  HG  LEU A 268     -26.661 -14.025  34.930  1.00 38.28           H  
ATOM   4438 HD11 LEU A 268     -26.059 -16.416  35.241  1.00 38.29           H  
ATOM   4439 HD12 LEU A 268     -27.062 -16.210  33.816  1.00 38.29           H  
ATOM   4440 HD13 LEU A 268     -25.334 -16.450  33.637  1.00 38.29           H  
ATOM   4441 HD21 LEU A 268     -24.070 -14.978  35.460  1.00 42.57           H  
ATOM   4442 HD22 LEU A 268     -23.805 -13.676  34.321  1.00 42.57           H  
ATOM   4443 HD23 LEU A 268     -24.696 -13.376  35.805  1.00 42.57           H  
ATOM   4444  N   CYS A 269     -24.579 -11.404  30.940  1.00 29.61           N  
ATOM   4445  CA  CYS A 269     -24.247 -11.013  29.575  1.00 31.30           C  
ATOM   4446  C   CYS A 269     -22.814 -11.496  29.306  1.00 31.82           C  
ATOM   4447  O   CYS A 269     -21.868 -10.709  29.347  1.00 32.27           O  
ATOM   4448  CB  CYS A 269     -24.484  -9.505  29.348  1.00 35.19           C  
ATOM   4449  SG  CYS A 269     -24.212  -9.031  27.617  1.00 40.92           S  
ATOM   4450  H   CYS A 269     -23.836 -11.303  31.616  1.00 29.61           H  
ATOM   4451  HA  CYS A 269     -24.889 -11.555  28.883  1.00 31.30           H  
ATOM   4452  HB3 CYS A 269     -23.834  -8.907  29.989  1.00 35.19           H  
ATOM   4453  HB2 CYS A 269     -25.510  -9.247  29.610  1.00 35.19           H  
ATOM   4454  HG  CYS A 269     -24.303  -7.713  27.818  1.00 40.92           H  
ATOM   4455  N   ILE A 270     -22.698 -12.819  29.125  1.00 31.80           N  
ATOM   4456  CA  ILE A 270     -21.447 -13.569  29.078  1.00 32.01           C  
ATOM   4457  C   ILE A 270     -21.146 -13.984  27.626  1.00 29.61           C  
ATOM   4458  O   ILE A 270     -22.042 -14.443  26.917  1.00 29.75           O  
ATOM   4459  CB  ILE A 270     -21.554 -14.846  29.974  1.00 35.64           C  
ATOM   4460  CG1 ILE A 270     -21.775 -14.462  31.458  1.00 38.35           C  
ATOM   4461  CG2 ILE A 270     -20.352 -15.808  29.841  1.00 36.49           C  
ATOM   4462  CD1 ILE A 270     -22.261 -15.609  32.354  1.00 40.24           C  
ATOM   4463  H   ILE A 270     -23.537 -13.384  29.077  1.00 31.80           H  
ATOM   4464  HA  ILE A 270     -20.626 -12.953  29.451  1.00 32.01           H  
ATOM   4465  HB  ILE A 270     -22.440 -15.398  29.658  1.00 35.64           H  
ATOM   4466 HG13 ILE A 270     -22.511 -13.665  31.543  1.00 38.35           H  
ATOM   4467 HG12 ILE A 270     -20.854 -14.046  31.864  1.00 38.35           H  
ATOM   4468 HG21 ILE A 270     -20.448 -16.675  30.492  1.00 36.49           H  
ATOM   4469 HG22 ILE A 270     -20.256 -16.206  28.832  1.00 36.49           H  
ATOM   4470 HG23 ILE A 270     -19.416 -15.310  30.093  1.00 36.49           H  
ATOM   4471 HD11 ILE A 270     -22.357 -15.271  33.385  1.00 40.24           H  
ATOM   4472 HD12 ILE A 270     -23.240 -15.968  32.040  1.00 40.24           H  
ATOM   4473 HD13 ILE A 270     -21.574 -16.454  32.363  1.00 40.24           H  
ATOM   4474  N   PHE A 271     -19.872 -13.831  27.235  1.00 29.49           N  
ATOM   4475  CA  PHE A 271     -19.321 -14.215  25.936  1.00 30.53           C  
ATOM   4476  C   PHE A 271     -17.788 -14.237  26.045  1.00 29.27           C  
ATOM   4477  O   PHE A 271     -17.224 -13.737  27.022  1.00 30.36           O  
ATOM   4478  CB  PHE A 271     -19.815 -13.248  24.827  1.00 30.66           C  
ATOM   4479  CG  PHE A 271     -19.123 -11.896  24.729  1.00 32.70           C  
ATOM   4480  CD1 PHE A 271     -19.338 -10.908  25.713  1.00 34.65           C  
ATOM   4481  CD2 PHE A 271     -18.170 -11.657  23.714  1.00 33.92           C  
ATOM   4482  CE1 PHE A 271     -18.656  -9.701  25.647  1.00 35.82           C  
ATOM   4483  CE2 PHE A 271     -17.498 -10.444  23.666  1.00 36.63           C  
ATOM   4484  CZ  PHE A 271     -17.744  -9.468  24.625  1.00 37.34           C  
ATOM   4485  H   PHE A 271     -19.194 -13.454  27.884  1.00 29.49           H  
ATOM   4486  HA  PHE A 271     -19.664 -15.228  25.714  1.00 30.53           H  
ATOM   4487  HB3 PHE A 271     -20.884 -13.078  24.933  1.00 30.66           H  
ATOM   4488  HB2 PHE A 271     -19.709 -13.747  23.863  1.00 30.66           H  
ATOM   4489  HD1 PHE A 271     -20.036 -11.085  26.518  1.00 34.65           H  
ATOM   4490  HD2 PHE A 271     -17.960 -12.414  22.971  1.00 33.92           H  
ATOM   4491  HE1 PHE A 271     -18.831  -8.943  26.395  1.00 35.82           H  
ATOM   4492  HE2 PHE A 271     -16.777 -10.263  22.883  1.00 36.63           H  
ATOM   4493  HZ  PHE A 271     -17.213  -8.528  24.579  1.00 37.34           H  
ATOM   4494  N   TRP A 272     -17.146 -14.809  25.016  1.00 29.52           N  
ATOM   4495  CA  TRP A 272     -15.692 -14.877  24.886  1.00 31.45           C  
ATOM   4496  C   TRP A 272     -15.270 -14.577  23.449  1.00 32.12           C  
ATOM   4497  O   TRP A 272     -16.009 -14.874  22.510  1.00 31.59           O  
ATOM   4498  CB  TRP A 272     -15.189 -16.273  25.297  1.00 31.13           C  
ATOM   4499  CG  TRP A 272     -15.432 -16.643  26.725  1.00 29.90           C  
ATOM   4500  CD1 TRP A 272     -14.605 -16.335  27.746  1.00 30.13           C  
ATOM   4501  CD2 TRP A 272     -16.594 -17.294  27.327  1.00 27.60           C  
ATOM   4502  NE1 TRP A 272     -15.164 -16.758  28.929  1.00 30.61           N  
ATOM   4503  CE2 TRP A 272     -16.389 -17.355  28.739  1.00 29.54           C  
ATOM   4504  CE3 TRP A 272     -17.804 -17.836  26.831  1.00 30.07           C  
ATOM   4505  CZ2 TRP A 272     -17.317 -17.941  29.612  1.00 31.58           C  
ATOM   4506  CZ3 TRP A 272     -18.751 -18.417  27.698  1.00 29.58           C  
ATOM   4507  CH2 TRP A 272     -18.506 -18.469  29.085  1.00 29.76           C  
ATOM   4508  H   TRP A 272     -17.673 -15.184  24.240  1.00 29.52           H  
ATOM   4509  HA  TRP A 272     -15.223 -14.128  25.527  1.00 31.45           H  
ATOM   4510  HB3 TRP A 272     -14.116 -16.353  25.116  1.00 31.13           H  
ATOM   4511  HB2 TRP A 272     -15.656 -17.023  24.663  1.00 31.13           H  
ATOM   4512  HD1 TRP A 272     -13.658 -15.826  27.640  1.00 30.13           H  
ATOM   4513  HE1 TRP A 272     -14.691 -16.634  29.823  1.00 30.61           H  
ATOM   4514  HE3 TRP A 272     -18.006 -17.801  25.771  1.00 30.07           H  
ATOM   4515  HZ2 TRP A 272     -17.117 -17.981  30.673  1.00 31.58           H  
ATOM   4516  HZ3 TRP A 272     -19.670 -18.820  27.299  1.00 29.58           H  
ATOM   4517  HH2 TRP A 272     -19.238 -18.897  29.749  1.00 29.76           H  
ATOM   4518  N   GLU A 273     -14.041 -14.055  23.326  1.00 31.70           N  
ATOM   4519  CA  GLU A 273     -13.340 -13.851  22.062  1.00 33.90           C  
ATOM   4520  C   GLU A 273     -12.169 -14.846  21.968  1.00 32.73           C  
ATOM   4521  O   GLU A 273     -11.043 -14.449  21.668  1.00 34.74           O  
ATOM   4522  CB  GLU A 273     -12.893 -12.376  21.942  1.00 33.55           C  
ATOM   4523  CG  GLU A 273     -14.064 -11.373  22.043  1.00 37.50           C  
ATOM   4524  CD  GLU A 273     -13.669  -9.907  21.803  1.00 43.66           C  
ATOM   4525  OE1 GLU A 273     -12.862  -9.649  20.883  1.00 53.39           O  
ATOM   4526  OE2 GLU A 273     -14.208  -9.051  22.538  1.00 50.38           O1-
ATOM   4527  H   GLU A 273     -13.509 -13.844  24.158  1.00 31.70           H  
ATOM   4528  HA  GLU A 273     -14.009 -14.068  21.228  1.00 33.90           H  
ATOM   4529  HB3 GLU A 273     -12.378 -12.245  20.989  1.00 33.55           H  
ATOM   4530  HB2 GLU A 273     -12.160 -12.145  22.716  1.00 33.55           H  
ATOM   4531  HG3 GLU A 273     -14.538 -11.459  23.021  1.00 37.50           H  
ATOM   4532  HG2 GLU A 273     -14.825 -11.640  21.312  1.00 37.50           H  
ATOM   4533  N   ALA A 274     -12.458 -16.127  22.255  1.00 31.94           N  
ATOM   4534  CA  ALA A 274     -11.486 -17.219  22.259  1.00 33.43           C  
ATOM   4535  C   ALA A 274     -11.190 -17.772  20.854  1.00 33.13           C  
ATOM   4536  O   ALA A 274     -10.054 -18.176  20.606  1.00 32.64           O  
ATOM   4537  CB  ALA A 274     -11.996 -18.331  23.191  1.00 32.62           C  
ATOM   4538  H   ALA A 274     -13.405 -16.373  22.503  1.00 31.94           H  
ATOM   4539  HA  ALA A 274     -10.544 -16.849  22.671  1.00 33.43           H  
ATOM   4540  HB1 ALA A 274     -11.313 -19.181  23.206  1.00 32.62           H  
ATOM   4541  HB2 ALA A 274     -12.089 -17.969  24.215  1.00 32.62           H  
ATOM   4542  HB3 ALA A 274     -12.977 -18.695  22.882  1.00 32.62           H  
ATOM   4543  N   TYR A 275     -12.207 -17.778  19.973  1.00 28.74           N  
ATOM   4544  CA  TYR A 275     -12.142 -18.350  18.620  1.00 29.19           C  
ATOM   4545  C   TYR A 275     -12.636 -17.369  17.543  1.00 29.24           C  
ATOM   4546  O   TYR A 275     -12.375 -17.598  16.364  1.00 30.71           O  
ATOM   4547  CB  TYR A 275     -12.913 -19.686  18.588  1.00 30.20           C  
ATOM   4548  CG  TYR A 275     -12.401 -20.684  19.613  1.00 30.41           C  
ATOM   4549  CD1 TYR A 275     -11.197 -21.384  19.392  1.00 32.46           C  
ATOM   4550  CD2 TYR A 275     -13.074 -20.834  20.842  1.00 30.75           C  
ATOM   4551  CE1 TYR A 275     -10.657 -22.197  20.409  1.00 32.27           C  
ATOM   4552  CE2 TYR A 275     -12.537 -21.642  21.856  1.00 32.70           C  
ATOM   4553  CZ  TYR A 275     -11.319 -22.311  21.648  1.00 32.01           C  
ATOM   4554  OH  TYR A 275     -10.772 -23.046  22.657  1.00 32.62           O  
ATOM   4555  H   TYR A 275     -13.111 -17.444  20.268  1.00 28.74           H  
ATOM   4556  HA  TYR A 275     -11.109 -18.580  18.361  1.00 29.19           H  
ATOM   4557  HB3 TYR A 275     -12.836 -20.134  17.597  1.00 30.20           H  
ATOM   4558  HB2 TYR A 275     -13.977 -19.512  18.755  1.00 30.20           H  
ATOM   4559  HD1 TYR A 275     -10.665 -21.271  18.459  1.00 32.46           H  
ATOM   4560  HD2 TYR A 275     -13.973 -20.283  21.044  1.00 30.75           H  
ATOM   4561  HE1 TYR A 275      -9.721 -22.709  20.246  1.00 32.27           H  
ATOM   4562  HE2 TYR A 275     -13.050 -21.708  22.801  1.00 32.70           H  
ATOM   4563  HH  TYR A 275      -9.925 -23.442  22.421  1.00 32.62           H  
ATOM   4564  N   TYR A 276     -13.299 -16.280  17.961  1.00 30.11           N  
ATOM   4565  CA  TYR A 276     -13.788 -15.196  17.108  1.00 33.11           C  
ATOM   4566  C   TYR A 276     -13.566 -13.843  17.807  1.00 34.93           C  
ATOM   4567  O   TYR A 276     -12.990 -13.807  18.895  1.00 34.10           O  
ATOM   4568  CB  TYR A 276     -15.255 -15.478  16.702  1.00 35.22           C  
ATOM   4569  CG  TYR A 276     -16.247 -15.746  17.824  1.00 34.63           C  
ATOM   4570  CD1 TYR A 276     -16.661 -14.703  18.678  1.00 34.93           C  
ATOM   4571  CD2 TYR A 276     -16.782 -17.039  18.002  1.00 33.98           C  
ATOM   4572  CE1 TYR A 276     -17.591 -14.947  19.703  1.00 34.59           C  
ATOM   4573  CE2 TYR A 276     -17.724 -17.279  19.021  1.00 32.12           C  
ATOM   4574  CZ  TYR A 276     -18.118 -16.237  19.879  1.00 34.65           C  
ATOM   4575  OH  TYR A 276     -19.007 -16.464  20.885  1.00 32.93           O  
ATOM   4576  H   TYR A 276     -13.450 -16.141  18.949  1.00 30.11           H  
ATOM   4577  HA  TYR A 276     -13.187 -15.159  16.198  1.00 33.11           H  
ATOM   4578  HB3 TYR A 276     -15.268 -16.335  16.028  1.00 35.22           H  
ATOM   4579  HB2 TYR A 276     -15.640 -14.650  16.113  1.00 35.22           H  
ATOM   4580  HD1 TYR A 276     -16.260 -13.710  18.556  1.00 34.93           H  
ATOM   4581  HD2 TYR A 276     -16.481 -17.851  17.357  1.00 33.98           H  
ATOM   4582  HE1 TYR A 276     -17.898 -14.149  20.362  1.00 34.59           H  
ATOM   4583  HE2 TYR A 276     -18.135 -18.268  19.147  1.00 32.12           H  
ATOM   4584  HH  TYR A 276     -19.298 -17.382  20.940  1.00 32.93           H  
ATOM   4585  N   ASP A 277     -13.989 -12.746  17.156  1.00 34.74           N  
ATOM   4586  CA  ASP A 277     -13.796 -11.375  17.640  1.00 39.21           C  
ATOM   4587  C   ASP A 277     -14.632 -10.381  16.814  1.00 37.64           C  
ATOM   4588  O   ASP A 277     -15.184 -10.744  15.772  1.00 36.68           O  
ATOM   4589  CB  ASP A 277     -12.299 -10.933  17.718  1.00 43.01           C  
ATOM   4590  CG  ASP A 277     -11.389 -11.218  16.506  1.00 48.10           C  
ATOM   4591  OD1 ASP A 277     -11.898 -11.372  15.374  1.00 47.06           O  
ATOM   4592  OD2 ASP A 277     -10.158 -11.155  16.715  1.00 49.42           O1-
ATOM   4593  H   ASP A 277     -14.439 -12.828  16.256  1.00 34.74           H  
ATOM   4594  HA  ASP A 277     -14.203 -11.343  18.652  1.00 39.21           H  
ATOM   4595  HB3 ASP A 277     -11.853 -11.404  18.595  1.00 43.01           H  
ATOM   4596  HB2 ASP A 277     -12.231  -9.864  17.925  1.00 43.01           H  
ATOM   4597  N   PHE A 278     -14.682  -9.127  17.294  1.00 39.62           N  
ATOM   4598  CA  PHE A 278     -15.337  -8.000  16.626  1.00 42.17           C  
ATOM   4599  C   PHE A 278     -14.640  -7.489  15.344  1.00 43.58           C  
ATOM   4600  O   PHE A 278     -15.227  -6.643  14.668  1.00 46.14           O  
ATOM   4601  CB  PHE A 278     -15.540  -6.843  17.633  1.00 45.60           C  
ATOM   4602  CG  PHE A 278     -16.574  -7.089  18.719  1.00 43.22           C  
ATOM   4603  CD1 PHE A 278     -17.952  -7.000  18.424  1.00 43.13           C  
ATOM   4604  CD2 PHE A 278     -16.177  -7.513  20.004  1.00 43.71           C  
ATOM   4605  CE1 PHE A 278     -18.894  -7.277  19.406  1.00 41.59           C  
ATOM   4606  CE2 PHE A 278     -17.135  -7.767  20.977  1.00 43.77           C  
ATOM   4607  CZ  PHE A 278     -18.487  -7.650  20.680  1.00 44.91           C  
ATOM   4608  H   PHE A 278     -14.215  -8.915  18.165  1.00 39.62           H  
ATOM   4609  HA  PHE A 278     -16.319  -8.344  16.311  1.00 42.17           H  
ATOM   4610  HB3 PHE A 278     -15.847  -5.937  17.108  1.00 45.60           H  
ATOM   4611  HB2 PHE A 278     -14.588  -6.598  18.106  1.00 45.60           H  
ATOM   4612  HD1 PHE A 278     -18.276  -6.706  17.438  1.00 43.13           H  
ATOM   4613  HD2 PHE A 278     -15.129  -7.622  20.242  1.00 43.71           H  
ATOM   4614  HE1 PHE A 278     -19.947  -7.203  19.178  1.00 41.59           H  
ATOM   4615  HE2 PHE A 278     -16.825  -8.065  21.967  1.00 43.77           H  
ATOM   4616  HZ  PHE A 278     -19.225  -7.861  21.441  1.00 44.91           H  
ATOM   4617  N   THR A 279     -13.420  -7.977  15.037  1.00 44.56           N  
ATOM   4618  CA  THR A 279     -12.570  -7.498  13.935  1.00 48.88           C  
ATOM   4619  C   THR A 279     -13.205  -7.638  12.536  1.00 47.94           C  
ATOM   4620  O   THR A 279     -13.153  -6.679  11.766  1.00 51.45           O  
ATOM   4621  CB  THR A 279     -11.183  -8.202  13.909  1.00 53.17           C  
ATOM   4622  OG1 THR A 279     -10.547  -8.058  15.164  1.00 58.34           O  
ATOM   4623  CG2 THR A 279     -10.200  -7.692  12.835  1.00 61.12           C  
ATOM   4624  H   THR A 279     -13.019  -8.694  15.622  1.00 44.56           H  
ATOM   4625  HA  THR A 279     -12.403  -6.434  14.112  1.00 48.88           H  
ATOM   4626  HB  THR A 279     -11.327  -9.270  13.747  1.00 53.17           H  
ATOM   4627  HG1 THR A 279     -10.889  -8.728  15.761  1.00 58.34           H  
ATOM   4628 HG21 THR A 279      -9.223  -8.164  12.948  1.00 61.12           H  
ATOM   4629 HG22 THR A 279     -10.543  -7.916  11.825  1.00 61.12           H  
ATOM   4630 HG23 THR A 279     -10.057  -6.614  12.910  1.00 61.12           H  
ATOM   4631  N   ASN A 280     -13.823  -8.798  12.252  1.00 42.79           N  
ATOM   4632  CA  ASN A 280     -14.630  -9.021  11.050  1.00 44.22           C  
ATOM   4633  C   ASN A 280     -16.027  -8.394  11.291  1.00 44.94           C  
ATOM   4634  O   ASN A 280     -16.677  -8.811  12.250  1.00 48.72           O  
ATOM   4635  CB  ASN A 280     -14.693 -10.545  10.787  1.00 42.51           C  
ATOM   4636  CG  ASN A 280     -15.434 -10.913   9.492  1.00 46.50           C  
ATOM   4637  OD1 ASN A 280     -16.652 -10.771   9.406  1.00 48.80           O  
ATOM   4638  ND2 ASN A 280     -14.705 -11.392   8.482  1.00 48.19           N  
ATOM   4639  H   ASN A 280     -13.841  -9.533  12.945  1.00 42.79           H  
ATOM   4640  HA  ASN A 280     -14.101  -8.586  10.204  1.00 44.22           H  
ATOM   4641  HB3 ASN A 280     -15.151 -11.069  11.623  1.00 42.51           H  
ATOM   4642  HB2 ASN A 280     -13.674 -10.931  10.718  1.00 42.51           H  
ATOM   4643 HD22 ASN A 280     -15.145 -11.651   7.608  1.00 48.19           H  
ATOM   4644 HD21 ASN A 280     -13.705 -11.498   8.573  1.00 48.19           H  
ATOM   4645  N   PRO A 281     -16.457  -7.410  10.460  1.00 48.81           N  
ATOM   4646  CA  PRO A 281     -17.747  -6.705  10.635  1.00 47.71           C  
ATOM   4647  C   PRO A 281     -19.016  -7.567  10.765  1.00 42.74           C  
ATOM   4648  O   PRO A 281     -19.870  -7.223  11.577  1.00 40.97           O  
ATOM   4649  CB  PRO A 281     -17.838  -5.778   9.411  1.00 51.57           C  
ATOM   4650  CG  PRO A 281     -16.395  -5.507   9.038  1.00 54.25           C  
ATOM   4651  CD  PRO A 281     -15.707  -6.832   9.340  1.00 50.77           C  
ATOM   4652  HA  PRO A 281     -17.645  -6.095  11.534  1.00 47.71           H  
ATOM   4653  HB3 PRO A 281     -18.390  -4.861   9.619  1.00 51.57           H  
ATOM   4654  HB2 PRO A 281     -18.334  -6.281   8.578  1.00 51.57           H  
ATOM   4655  HG3 PRO A 281     -15.994  -4.734   9.694  1.00 54.25           H  
ATOM   4656  HG2 PRO A 281     -16.266  -5.176   8.008  1.00 54.25           H  
ATOM   4657  HD2 PRO A 281     -15.772  -7.508   8.488  1.00 50.77           H  
ATOM   4658  HD3 PRO A 281     -14.656  -6.643   9.557  1.00 50.77           H  
ATOM   4659  N   VAL A 282     -19.119  -8.657   9.985  1.00 43.52           N  
ATOM   4660  CA  VAL A 282     -20.261  -9.580  10.003  1.00 41.94           C  
ATOM   4661  C   VAL A 282     -20.318 -10.411  11.302  1.00 40.05           C  
ATOM   4662  O   VAL A 282     -21.402 -10.574  11.863  1.00 39.34           O  
ATOM   4663  CB  VAL A 282     -20.227 -10.538   8.775  1.00 42.68           C  
ATOM   4664  CG1 VAL A 282     -21.211 -11.730   8.821  1.00 42.81           C  
ATOM   4665  CG2 VAL A 282     -20.421  -9.763   7.460  1.00 47.17           C  
ATOM   4666  H   VAL A 282     -18.370  -8.890   9.349  1.00 43.52           H  
ATOM   4667  HA  VAL A 282     -21.176  -8.986   9.950  1.00 41.94           H  
ATOM   4668  HB  VAL A 282     -19.226 -10.961   8.733  1.00 42.68           H  
ATOM   4669 HG11 VAL A 282     -21.201 -12.288   7.885  1.00 42.81           H  
ATOM   4670 HG12 VAL A 282     -20.958 -12.444   9.606  1.00 42.81           H  
ATOM   4671 HG13 VAL A 282     -22.234 -11.392   8.991  1.00 42.81           H  
ATOM   4672 HG21 VAL A 282     -20.353 -10.427   6.598  1.00 47.17           H  
ATOM   4673 HG22 VAL A 282     -21.396  -9.276   7.428  1.00 47.17           H  
ATOM   4674 HG23 VAL A 282     -19.660  -8.993   7.331  1.00 47.17           H  
ATOM   4675  N   VAL A 283     -19.147 -10.885  11.761  1.00 36.07           N  
ATOM   4676  CA  VAL A 283     -18.987 -11.649  12.998  1.00 36.10           C  
ATOM   4677  C   VAL A 283     -19.217 -10.782  14.250  1.00 34.80           C  
ATOM   4678  O   VAL A 283     -19.903 -11.233  15.166  1.00 35.01           O  
ATOM   4679  CB  VAL A 283     -17.591 -12.327  13.071  1.00 37.26           C  
ATOM   4680  CG1 VAL A 283     -17.318 -13.095  14.377  1.00 35.74           C  
ATOM   4681  CG2 VAL A 283     -17.371 -13.282  11.880  1.00 40.04           C  
ATOM   4682  H   VAL A 283     -18.300 -10.696  11.244  1.00 36.07           H  
ATOM   4683  HA  VAL A 283     -19.738 -12.434  13.014  1.00 36.10           H  
ATOM   4684  HB  VAL A 283     -16.837 -11.543  13.007  1.00 37.26           H  
ATOM   4685 HG11 VAL A 283     -16.349 -13.590  14.320  1.00 35.74           H  
ATOM   4686 HG12 VAL A 283     -17.287 -12.443  15.250  1.00 35.74           H  
ATOM   4687 HG13 VAL A 283     -18.074 -13.860  14.556  1.00 35.74           H  
ATOM   4688 HG21 VAL A 283     -16.379 -13.732  11.910  1.00 40.04           H  
ATOM   4689 HG22 VAL A 283     -18.104 -14.088  11.886  1.00 40.04           H  
ATOM   4690 HG23 VAL A 283     -17.460 -12.774  10.922  1.00 40.04           H  
ATOM   4691  N   GLY A 284     -18.701  -9.542  14.236  1.00 35.41           N  
ATOM   4692  CA  GLY A 284     -18.851  -8.570  15.316  1.00 38.60           C  
ATOM   4693  C   GLY A 284     -20.285  -8.039  15.434  1.00 37.07           C  
ATOM   4694  O   GLY A 284     -20.728  -7.757  16.547  1.00 38.34           O  
ATOM   4695  H   GLY A 284     -18.142  -9.254  13.442  1.00 35.41           H  
ATOM   4696  HA3 GLY A 284     -18.188  -7.728  15.119  1.00 38.60           H  
ATOM   4697  HA2 GLY A 284     -18.544  -9.018  16.261  1.00 38.60           H  
ATOM   4698  N   ARG A 285     -21.018  -7.930  14.313  1.00 39.89           N  
ATOM   4699  CA AARG A 285     -22.423  -7.519  14.296  0.51 40.21           C  
ATOM   4700  CA BARG A 285     -22.444  -7.546  14.102  0.49 40.91           C  
ATOM   4701  C   ARG A 285     -23.365  -8.636  14.780  1.00 39.54           C  
ATOM   4702  O   ARG A 285     -24.372  -8.323  15.414  1.00 35.61           O  
ATOM   4703  CB AARG A 285     -22.791  -6.990  12.898  0.51 42.07           C  
ATOM   4704  CB BARG A 285     -22.806  -7.267  12.636  0.49 43.91           C  
ATOM   4705  CG AARG A 285     -24.132  -6.241  12.849  0.51 44.59           C  
ATOM   4706  CG BARG A 285     -24.212  -6.761  12.351  0.49 47.96           C  
ATOM   4707  CD AARG A 285     -24.383  -5.578  11.485  0.51 47.90           C  
ATOM   4708  CD BARG A 285     -24.281  -6.004  11.015  0.49 52.56           C  
ATOM   4709  NE AARG A 285     -25.445  -4.560  11.558  0.51 49.72           N  
ATOM   4710  NE BARG A 285     -23.957  -6.796   9.820  0.49 58.29           N  
ATOM   4711  CZ AARG A 285     -25.290  -3.270  11.919  0.51 51.06           C  
ATOM   4712  CZ BARG A 285     -23.048  -6.492   8.887  0.49 57.68           C  
ATOM   4713  NH1AARG A 285     -24.093  -2.753  12.239  0.51 51.89           N  
ATOM   4714  NH1BARG A 285     -22.266  -5.432   9.006  0.49 55.81           N  
ATOM   4715  NH2AARG A 285     -26.366  -2.474  11.961  0.51 52.05           N1+
ATOM   4716  NH2BARG A 285     -22.911  -7.271   7.832  0.49 59.38           N1+
ATOM   4717  H   ARG A 285     -20.604  -8.153  13.417  1.00 39.89           H  
ATOM   4718  HA AARG A 285     -22.524  -6.684  14.993  0.51 40.21           H  
ATOM   4719  HA BARG A 285     -22.572  -6.627  14.675  0.49 40.91           H  
ATOM   4720  HB3AARG A 285     -22.777  -7.797  12.163  0.51 42.07           H  
ATOM   4721  HB3BARG A 285     -22.620  -8.163  12.045  0.49 43.91           H  
ATOM   4722  HB2AARG A 285     -22.020  -6.283  12.591  0.51 42.07           H  
ATOM   4723  HB2BARG A 285     -22.082  -6.569  12.216  0.49 43.91           H  
ATOM   4724  HG3AARG A 285     -24.228  -5.528  13.671  0.51 44.59           H  
ATOM   4725  HG3BARG A 285     -24.532  -6.103  13.159  0.49 47.96           H  
ATOM   4726  HG2AARG A 285     -24.913  -6.986  13.005  0.51 44.59           H  
ATOM   4727  HG2BARG A 285     -24.902  -7.604  12.326  0.49 47.96           H  
ATOM   4728  HD3AARG A 285     -24.798  -6.337  10.820  0.51 47.90           H  
ATOM   4729  HD3BARG A 285     -23.626  -5.134  11.060  0.49 52.56           H  
ATOM   4730  HD2AARG A 285     -23.471  -5.226  11.000  0.51 47.90           H  
ATOM   4731  HD2BARG A 285     -25.273  -5.568  10.900  0.49 52.56           H  
ATOM   4732 HH22AARG A 285     -26.275  -1.504  12.228  0.51 52.05           H  
ATOM   4733 HH22BARG A 285     -22.226  -7.046   7.124  0.49 59.38           H  
ATOM   4734 HH21AARG A 285     -27.279  -2.835  11.725  0.51 52.05           H  
ATOM   4735 HH21BARG A 285     -23.490  -8.092   7.730  0.49 59.38           H  
ATOM   4736 HH12AARG A 285     -24.000  -1.782  12.504  0.51 51.89           H  
ATOM   4737 HH12BARG A 285     -21.586  -5.222   8.289  0.49 55.81           H  
ATOM   4738 HH11AARG A 285     -23.269  -3.337  12.212  0.51 51.89           H  
ATOM   4739 HH11BARG A 285     -22.349  -4.832   9.814  0.49 55.81           H  
ATOM   4740  HE AARG A 285     -26.378  -4.892  11.362  0.51 49.72           H  
ATOM   4741  HE BARG A 285     -24.500  -7.643   9.739  0.49 58.29           H  
ATOM   4742  N   CYS A 286     -22.997  -9.905  14.523  1.00 37.62           N  
ATOM   4743  CA  CYS A 286     -23.675 -11.086  15.056  1.00 37.18           C  
ATOM   4744  C   CYS A 286     -23.488 -11.206  16.579  1.00 35.78           C  
ATOM   4745  O   CYS A 286     -24.478 -11.414  17.274  1.00 32.69           O  
ATOM   4746  CB  CYS A 286     -23.261 -12.375  14.319  1.00 36.99           C  
ATOM   4747  SG  CYS A 286     -24.192 -13.824  14.906  1.00 36.93           S  
ATOM   4748  H   CYS A 286     -22.160 -10.078  13.982  1.00 37.62           H  
ATOM   4749  HA  CYS A 286     -24.743 -10.947  14.872  1.00 37.18           H  
ATOM   4750  HB3 CYS A 286     -22.195 -12.567  14.444  1.00 36.99           H  
ATOM   4751  HB2 CYS A 286     -23.445 -12.267  13.251  1.00 36.99           H  
ATOM   4752  HG  CYS A 286     -23.637 -13.878  16.122  1.00 36.93           H  
ATOM   4753  N   MET A 287     -22.250 -11.008  17.071  1.00 34.36           N  
ATOM   4754  CA  MET A 287     -21.928 -10.942  18.501  1.00 32.39           C  
ATOM   4755  C   MET A 287     -22.726  -9.849  19.229  1.00 35.14           C  
ATOM   4756  O   MET A 287     -23.340 -10.149  20.247  1.00 34.18           O  
ATOM   4757  CB  MET A 287     -20.423 -10.698  18.708  1.00 33.56           C  
ATOM   4758  CG  MET A 287     -19.525 -11.892  18.363  1.00 33.39           C  
ATOM   4759  SD  MET A 287     -17.800 -11.403  18.109  1.00 38.63           S  
ATOM   4760  CE  MET A 287     -17.284 -11.064  19.812  1.00 40.70           C  
ATOM   4761  H   MET A 287     -21.479 -10.853  16.435  1.00 34.36           H  
ATOM   4762  HA  MET A 287     -22.192 -11.902  18.951  1.00 32.39           H  
ATOM   4763  HB3 MET A 287     -20.246 -10.443  19.754  1.00 33.56           H  
ATOM   4764  HB2 MET A 287     -20.105  -9.826  18.137  1.00 33.56           H  
ATOM   4765  HG3 MET A 287     -19.871 -12.386  17.456  1.00 33.39           H  
ATOM   4766  HG2 MET A 287     -19.574 -12.642  19.153  1.00 33.39           H  
ATOM   4767  HE1 MET A 287     -16.306 -10.585  19.810  1.00 40.70           H  
ATOM   4768  HE2 MET A 287     -17.987 -10.400  20.310  1.00 40.70           H  
ATOM   4769  HE3 MET A 287     -17.216 -11.984  20.390  1.00 40.70           H  
ATOM   4770  N   LEU A 288     -22.738  -8.626  18.670  1.00 34.63           N  
ATOM   4771  CA  LEU A 288     -23.469  -7.479  19.211  1.00 39.56           C  
ATOM   4772  C   LEU A 288     -24.993  -7.702  19.267  1.00 38.27           C  
ATOM   4773  O   LEU A 288     -25.603  -7.330  20.266  1.00 39.34           O  
ATOM   4774  CB  LEU A 288     -23.082  -6.207  18.421  1.00 41.82           C  
ATOM   4775  CG  LEU A 288     -23.669  -4.879  18.955  1.00 48.57           C  
ATOM   4776  CD1 LEU A 288     -23.280  -4.611  20.426  1.00 52.80           C  
ATOM   4777  CD2 LEU A 288     -23.289  -3.701  18.032  1.00 51.52           C  
ATOM   4778  H   LEU A 288     -22.203  -8.457  17.828  1.00 34.63           H  
ATOM   4779  HA  LEU A 288     -23.124  -7.361  20.239  1.00 39.56           H  
ATOM   4780  HB3 LEU A 288     -23.382  -6.338  17.380  1.00 41.82           H  
ATOM   4781  HB2 LEU A 288     -21.995  -6.120  18.406  1.00 41.82           H  
ATOM   4782  HG  LEU A 288     -24.756  -4.951  18.917  1.00 48.57           H  
ATOM   4783 HD11 LEU A 288     -23.063  -3.560  20.617  1.00 52.80           H  
ATOM   4784 HD12 LEU A 288     -24.093  -4.893  21.094  1.00 52.80           H  
ATOM   4785 HD13 LEU A 288     -22.399  -5.179  20.724  1.00 52.80           H  
ATOM   4786 HD21 LEU A 288     -24.177  -3.143  17.732  1.00 51.52           H  
ATOM   4787 HD22 LEU A 288     -22.608  -2.998  18.510  1.00 51.52           H  
ATOM   4788 HD23 LEU A 288     -22.801  -4.040  17.118  1.00 51.52           H  
ATOM   4789  N   GLN A 289     -25.567  -8.349  18.237  1.00 35.35           N  
ATOM   4790  CA  GLN A 289     -26.977  -8.748  18.176  1.00 36.38           C  
ATOM   4791  C   GLN A 289     -27.379  -9.742  19.285  1.00 33.68           C  
ATOM   4792  O   GLN A 289     -28.428  -9.561  19.901  1.00 32.00           O  
ATOM   4793  CB  GLN A 289     -27.287  -9.271  16.755  1.00 41.96           C  
ATOM   4794  CG  GLN A 289     -28.711  -9.831  16.545  1.00 52.77           C  
ATOM   4795  CD  GLN A 289     -28.985 -10.274  15.104  1.00 60.82           C  
ATOM   4796  OE1 GLN A 289     -28.110 -10.236  14.241  1.00 68.53           O  
ATOM   4797  NE2 GLN A 289     -30.219 -10.707  14.839  1.00 62.98           N  
ATOM   4798  H   GLN A 289     -24.998  -8.619  17.446  1.00 35.35           H  
ATOM   4799  HA  GLN A 289     -27.571  -7.845  18.328  1.00 36.38           H  
ATOM   4800  HB3 GLN A 289     -26.564 -10.043  16.488  1.00 41.96           H  
ATOM   4801  HB2 GLN A 289     -27.122  -8.455  16.049  1.00 41.96           H  
ATOM   4802  HG3 GLN A 289     -29.446  -9.075  16.825  1.00 52.77           H  
ATOM   4803  HG2 GLN A 289     -28.883 -10.694  17.189  1.00 52.77           H  
ATOM   4804 HE22 GLN A 289     -30.454 -11.020  13.909  1.00 62.98           H  
ATOM   4805 HE21 GLN A 289     -30.921 -10.732  15.565  1.00 62.98           H  
ATOM   4806  N   GLN A 290     -26.518 -10.743  19.533  1.00 31.67           N  
ATOM   4807  CA  GLN A 290     -26.679 -11.755  20.581  1.00 34.00           C  
ATOM   4808  C   GLN A 290     -26.549 -11.180  22.003  1.00 34.63           C  
ATOM   4809  O   GLN A 290     -27.256 -11.642  22.895  1.00 34.83           O  
ATOM   4810  CB  GLN A 290     -25.665 -12.894  20.351  1.00 34.61           C  
ATOM   4811  CG  GLN A 290     -25.889 -13.682  19.044  1.00 39.57           C  
ATOM   4812  CD  GLN A 290     -27.036 -14.687  19.071  1.00 44.12           C  
ATOM   4813  OE1 GLN A 290     -27.432 -15.177  20.125  1.00 46.16           O  
ATOM   4814  NE2 GLN A 290     -27.560 -15.013  17.887  1.00 55.23           N  
ATOM   4815  H   GLN A 290     -25.678 -10.820  18.973  1.00 31.67           H  
ATOM   4816  HA  GLN A 290     -27.685 -12.169  20.491  1.00 34.00           H  
ATOM   4817  HB3 GLN A 290     -25.657 -13.578  21.202  1.00 34.61           H  
ATOM   4818  HB2 GLN A 290     -24.660 -12.470  20.321  1.00 34.61           H  
ATOM   4819  HG3 GLN A 290     -24.986 -14.233  18.805  1.00 39.57           H  
ATOM   4820  HG2 GLN A 290     -26.061 -13.006  18.210  1.00 39.57           H  
ATOM   4821 HE22 GLN A 290     -28.305 -15.695  17.812  1.00 55.23           H  
ATOM   4822 HE21 GLN A 290     -27.199 -14.595  17.042  1.00 55.23           H  
ATOM   4823  N   LEU A 291     -25.683 -10.166  22.177  1.00 33.36           N  
ATOM   4824  CA  LEU A 291     -25.456  -9.448  23.435  1.00 33.33           C  
ATOM   4825  C   LEU A 291     -26.535  -8.395  23.755  1.00 34.13           C  
ATOM   4826  O   LEU A 291     -26.544  -7.891  24.878  1.00 36.94           O  
ATOM   4827  CB  LEU A 291     -24.051  -8.805  23.403  1.00 35.15           C  
ATOM   4828  CG  LEU A 291     -22.869  -9.804  23.406  1.00 39.24           C  
ATOM   4829  CD1 LEU A 291     -21.548  -9.120  22.992  1.00 42.04           C  
ATOM   4830  CD2 LEU A 291     -22.746 -10.583  24.728  1.00 42.66           C  
ATOM   4831  H   LEU A 291     -25.125  -9.860  21.391  1.00 33.36           H  
ATOM   4832  HA  LEU A 291     -25.507 -10.164  24.252  1.00 33.33           H  
ATOM   4833  HB3 LEU A 291     -23.924  -8.131  24.253  1.00 35.15           H  
ATOM   4834  HB2 LEU A 291     -23.988  -8.173  22.516  1.00 35.15           H  
ATOM   4835  HG  LEU A 291     -23.077 -10.561  22.652  1.00 39.24           H  
ATOM   4836 HD11 LEU A 291     -21.158  -9.560  22.075  1.00 42.04           H  
ATOM   4837 HD12 LEU A 291     -21.676  -8.053  22.806  1.00 42.04           H  
ATOM   4838 HD13 LEU A 291     -20.770  -9.219  23.747  1.00 42.04           H  
ATOM   4839 HD21 LEU A 291     -22.528 -11.631  24.535  1.00 42.66           H  
ATOM   4840 HD22 LEU A 291     -21.961 -10.187  25.371  1.00 42.66           H  
ATOM   4841 HD23 LEU A 291     -23.660 -10.565  25.314  1.00 42.66           H  
ATOM   4842  N   LYS A 292     -27.426  -8.096  22.793  1.00 36.52           N  
ATOM   4843  CA  LYS A 292     -28.576  -7.202  22.954  1.00 35.44           C  
ATOM   4844  C   LYS A 292     -29.902  -7.965  23.164  1.00 32.76           C  
ATOM   4845  O   LYS A 292     -30.936  -7.313  23.314  1.00 36.36           O  
ATOM   4846  CB  LYS A 292     -28.639  -6.242  21.744  1.00 37.55           C  
ATOM   4847  CG  LYS A 292     -27.506  -5.196  21.707  1.00 42.43           C  
ATOM   4848  CD  LYS A 292     -27.629  -4.080  22.756  1.00 47.10           C  
ATOM   4849  CE  LYS A 292     -26.475  -3.068  22.650  1.00 50.14           C  
ATOM   4850  NZ  LYS A 292     -26.592  -1.996  23.654  1.00 53.32           N1+
ATOM   4851  H   LYS A 292     -27.336  -8.537  21.888  1.00 36.52           H  
ATOM   4852  HA  LYS A 292     -28.449  -6.604  23.856  1.00 35.44           H  
ATOM   4853  HB3 LYS A 292     -29.589  -5.705  21.732  1.00 37.55           H  
ATOM   4854  HB2 LYS A 292     -28.621  -6.827  20.823  1.00 37.55           H  
ATOM   4855  HG3 LYS A 292     -27.470  -4.753  20.711  1.00 42.43           H  
ATOM   4856  HG2 LYS A 292     -26.546  -5.686  21.851  1.00 42.43           H  
ATOM   4857  HD3 LYS A 292     -27.637  -4.515  23.756  1.00 47.10           H  
ATOM   4858  HD2 LYS A 292     -28.587  -3.572  22.631  1.00 47.10           H  
ATOM   4859  HE3 LYS A 292     -26.457  -2.617  21.657  1.00 50.14           H  
ATOM   4860  HE2 LYS A 292     -25.518  -3.573  22.792  1.00 50.14           H  
ATOM   4861  HZ1 LYS A 292     -26.578  -2.396  24.581  1.00 53.32           H  
ATOM   4862  HZ2 LYS A 292     -25.819  -1.354  23.554  1.00 53.32           H  
ATOM   4863  HZ3 LYS A 292     -27.460  -1.497  23.516  1.00 53.32           H  
ATOM   4864  N   LYS A 293     -29.860  -9.310  23.216  1.00 35.21           N  
ATOM   4865  CA  LYS A 293     -30.997 -10.169  23.565  1.00 34.18           C  
ATOM   4866  C   LYS A 293     -31.411 -10.046  25.050  1.00 34.31           C  
ATOM   4867  O   LYS A 293     -30.585  -9.638  25.868  1.00 35.10           O  
ATOM   4868  CB  LYS A 293     -30.634 -11.638  23.261  1.00 37.55           C  
ATOM   4869  CG  LYS A 293     -30.643 -11.999  21.771  1.00 38.11           C  
ATOM   4870  CD  LYS A 293     -30.399 -13.501  21.566  1.00 44.97           C  
ATOM   4871  CE  LYS A 293     -30.646 -13.956  20.121  1.00 49.37           C  
ATOM   4872  NZ  LYS A 293     -30.531 -15.418  20.002  1.00 53.58           N1+
ATOM   4873  H   LYS A 293     -28.976  -9.781  23.081  1.00 35.21           H  
ATOM   4874  HA  LYS A 293     -31.821  -9.864  22.921  1.00 34.18           H  
ATOM   4875  HB3 LYS A 293     -31.350 -12.299  23.750  1.00 37.55           H  
ATOM   4876  HB2 LYS A 293     -29.673 -11.885  23.708  1.00 37.55           H  
ATOM   4877  HG3 LYS A 293     -29.886 -11.423  21.240  1.00 38.11           H  
ATOM   4878  HG2 LYS A 293     -31.605 -11.722  21.340  1.00 38.11           H  
ATOM   4879  HD3 LYS A 293     -31.038 -14.067  22.245  1.00 44.97           H  
ATOM   4880  HD2 LYS A 293     -29.371 -13.734  21.851  1.00 44.97           H  
ATOM   4881  HE3 LYS A 293     -29.937 -13.481  19.441  1.00 49.37           H  
ATOM   4882  HE2 LYS A 293     -31.647 -13.667  19.799  1.00 49.37           H  
ATOM   4883  HZ1 LYS A 293     -29.590 -15.700  20.242  1.00 53.58           H  
ATOM   4884  HZ2 LYS A 293     -31.194 -15.871  20.613  1.00 53.58           H  
ATOM   4885  HZ3 LYS A 293     -30.723 -15.699  19.046  1.00 53.58           H  
ATOM   4886  N   PRO A 294     -32.642 -10.501  25.396  1.00 33.85           N  
ATOM   4887  CA  PRO A 294     -33.037 -10.789  26.791  1.00 34.61           C  
ATOM   4888  C   PRO A 294     -32.069 -11.731  27.532  1.00 35.48           C  
ATOM   4889  O   PRO A 294     -31.718 -12.789  27.005  1.00 34.23           O  
ATOM   4890  CB  PRO A 294     -34.437 -11.413  26.656  1.00 36.88           C  
ATOM   4891  CG  PRO A 294     -34.982 -10.850  25.356  1.00 39.57           C  
ATOM   4892  CD  PRO A 294     -33.745 -10.784  24.473  1.00 37.11           C  
ATOM   4893  HA  PRO A 294     -33.113  -9.832  27.312  1.00 34.61           H  
ATOM   4894  HB3 PRO A 294     -35.082 -11.188  27.506  1.00 36.88           H  
ATOM   4895  HB2 PRO A 294     -34.376 -12.500  26.573  1.00 36.88           H  
ATOM   4896  HG3 PRO A 294     -35.361  -9.842  25.531  1.00 39.57           H  
ATOM   4897  HG2 PRO A 294     -35.791 -11.445  24.928  1.00 39.57           H  
ATOM   4898  HD2 PRO A 294     -33.576 -11.745  23.987  1.00 37.11           H  
ATOM   4899  HD3 PRO A 294     -33.870 -10.022  23.704  1.00 37.11           H  
ATOM   4900  N   ARG A 295     -31.648 -11.304  28.732  1.00 32.69           N  
ATOM   4901  CA  ARG A 295     -30.774 -12.059  29.629  1.00 34.93           C  
ATOM   4902  C   ARG A 295     -31.509 -13.293  30.213  1.00 32.41           C  
ATOM   4903  O   ARG A 295     -32.718 -13.206  30.440  1.00 36.05           O  
ATOM   4904  CB  ARG A 295     -30.310 -11.136  30.772  1.00 35.82           C  
ATOM   4905  CG  ARG A 295     -29.277 -10.057  30.396  1.00 39.97           C  
ATOM   4906  CD  ARG A 295     -29.851  -8.758  29.811  1.00 39.48           C  
ATOM   4907  NE  ARG A 295     -28.787  -7.799  29.461  1.00 40.27           N  
ATOM   4908  CZ  ARG A 295     -28.001  -7.798  28.367  1.00 43.20           C  
ATOM   4909  NH1 ARG A 295     -28.098  -8.730  27.410  1.00 40.41           N  
ATOM   4910  NH2 ARG A 295     -27.089  -6.829  28.223  1.00 43.45           N1+
ATOM   4911  H   ARG A 295     -31.998 -10.429  29.092  1.00 32.69           H  
ATOM   4912  HA  ARG A 295     -29.907 -12.355  29.047  1.00 34.93           H  
ATOM   4913  HB3 ARG A 295     -29.835 -11.751  31.537  1.00 35.82           H  
ATOM   4914  HB2 ARG A 295     -31.176 -10.682  31.254  1.00 35.82           H  
ATOM   4915  HG3 ARG A 295     -28.485 -10.458  29.765  1.00 39.97           H  
ATOM   4916  HG2 ARG A 295     -28.790  -9.792  31.335  1.00 39.97           H  
ATOM   4917  HD3 ARG A 295     -30.424  -8.260  30.594  1.00 39.48           H  
ATOM   4918  HD2 ARG A 295     -30.546  -8.924  28.988  1.00 39.48           H  
ATOM   4919 HH22 ARG A 295     -26.505  -6.806  27.398  1.00 43.45           H  
ATOM   4920 HH21 ARG A 295     -26.988  -6.107  28.923  1.00 43.45           H  
ATOM   4921 HH12 ARG A 295     -27.506  -8.684  26.590  1.00 40.41           H  
ATOM   4922 HH11 ARG A 295     -28.817  -9.439  27.459  1.00 40.41           H  
ATOM   4923  HE  ARG A 295     -28.621  -7.084  30.155  1.00 40.27           H  
ATOM   4924  N   PRO A 296     -30.784 -14.401  30.496  1.00 32.84           N  
ATOM   4925  CA  PRO A 296     -29.328 -14.580  30.348  1.00 32.30           C  
ATOM   4926  C   PRO A 296     -28.874 -14.793  28.897  1.00 32.25           C  
ATOM   4927  O   PRO A 296     -29.418 -15.647  28.194  1.00 32.12           O  
ATOM   4928  CB  PRO A 296     -29.024 -15.831  31.188  1.00 33.86           C  
ATOM   4929  CG  PRO A 296     -30.310 -16.627  31.165  1.00 33.59           C  
ATOM   4930  CD  PRO A 296     -31.396 -15.562  31.140  1.00 31.89           C  
ATOM   4931  HA  PRO A 296     -28.796 -13.732  30.777  1.00 32.30           H  
ATOM   4932  HB3 PRO A 296     -28.797 -15.551  32.214  1.00 33.86           H  
ATOM   4933  HB2 PRO A 296     -28.174 -16.414  30.831  1.00 33.86           H  
ATOM   4934  HG3 PRO A 296     -30.394 -17.286  32.022  1.00 33.59           H  
ATOM   4935  HG2 PRO A 296     -30.358 -17.226  30.255  1.00 33.59           H  
ATOM   4936  HD2 PRO A 296     -32.290 -15.913  30.622  1.00 31.89           H  
ATOM   4937  HD3 PRO A 296     -31.676 -15.287  32.157  1.00 31.89           H  
ATOM   4938  N   VAL A 297     -27.839 -14.033  28.515  1.00 30.40           N  
ATOM   4939  CA  VAL A 297     -27.033 -14.302  27.335  1.00 31.64           C  
ATOM   4940  C   VAL A 297     -25.765 -15.018  27.824  1.00 30.71           C  
ATOM   4941  O   VAL A 297     -25.011 -14.449  28.613  1.00 30.74           O  
ATOM   4942  CB  VAL A 297     -26.640 -13.004  26.577  1.00 33.41           C  
ATOM   4943  CG1 VAL A 297     -25.654 -13.249  25.413  1.00 35.38           C
[truncated: 170,186 more chars]
